# Supplementary material for: Modeling Complex Ligands for High Oxidation State Catalysis: Titanium Hydroamination with Unsymmetrical Ligands
Source: ACS Catal. 2024 Mar 29;14(8):5531–8. doi: 10.1021/acscatal.3c05658 (PMC11036360; doi:10.1021/acscatal.3c05658)
Supplement: Supplementary file 2 — cs3c05658_si_002.cif [file cs3c05658_si_002.cif]

data_rj6-tidpmme-new
_audit_creation_date               2023-11-03
_audit_creation_method
;
Olex2 1.5
(compiled 2023.08.24 svn.re1ec1418 for OlexSys, GUI svn.r6817)
;
_shelx_SHELXL_version_number       '2018/3'
_audit_contact_author_address      ?
_audit_contact_author_email        ?
_audit_contact_author_name         ''
_audit_contact_author_phone        ?
_publ_contact_author_id_orcid      ?
_publ_section_references
;
Dolomanov, O.V., Bourhis, L.J., Gildea, R.J, Howard, J.A.K. & Puschmann, H.
 (2009), J. Appl. Cryst. 42, 339-341.

Sheldrick, G.M. (2015). Acta Cryst. A71, 3-8.

Sheldrick, G.M. (2015). Acta Cryst. C71, 3-8.
;
_chemical_name_common              ?
_chemical_name_systematic          ?
_chemical_formula_moiety           'C16 H26 N4 Ti'
_chemical_formula_sum              'C16 H26 N4 Ti'
_chemical_formula_weight           322.31
_chemical_melting_point            ?
_chemical_oxdiff_formula           C16H26N4Ti
_chemical_oxdiff_usercomment       toluene/hexane
loop_
  _atom_type_symbol
  _atom_type_description
  _atom_type_scat_dispersion_real
  _atom_type_scat_dispersion_imag
  _atom_type_scat_source
 'C' 'C' 0.0181 0.0091 'International Tables Vol C Tables 4.2.6.8 and 6.1.1.4'
 'H' 'H' 0.0000 0.0000 'International Tables Vol C Tables 4.2.6.8 and 6.1.1.4'
 'N' 'N' 0.0311 0.0180 'International Tables Vol C Tables 4.2.6.8 and 6.1.1.4'
 'Ti' 'Ti' 0.2191 1.8069 'International Tables Vol C Tables 4.2.6.8 and 6.1.1.4'

_shelx_space_group_comment
;
The symmetry employed for this shelxl refinement is uniquely defined
by the following loop, which should always be used as a source of
symmetry information in preference to the above space-group names.
They are only intended as comments.
;
_space_group_crystal_system        'monoclinic'
_space_group_IT_number             14
_space_group_name_H-M_alt          'P 1 21/n 1'
_space_group_name_Hall             '-P 2yn'
loop_
  _space_group_symop_operation_xyz
 'x, y, z'
 '-x+1/2, y+1/2, -z+1/2'
 '-x, -y, -z'
 'x-1/2, -y-1/2, z-1/2'

_cell_length_a                     8.09880(10)
_cell_length_b                     12.67000(10)
_cell_length_c                     16.3955(2)
_cell_angle_alpha                  90
_cell_angle_beta                   98.0760(10)
_cell_angle_gamma                  90
_cell_volume                       1665.69(3)
_cell_formula_units_Z              4
_cell_measurement_reflns_used      16885
_cell_measurement_temperature      100.00(10)
_cell_measurement_theta_max        79.7580
_cell_measurement_theta_min        4.4200
_shelx_estimated_absorpt_T_max     ?
_shelx_estimated_absorpt_T_min     ?
_exptl_absorpt_coefficient_mu      4.334
_exptl_absorpt_correction_T_max    0.855
_exptl_absorpt_correction_T_min    0.573
_exptl_absorpt_correction_type     gaussian
_exptl_absorpt_process_details
;
CrysAlisPro 1.171.42.92a (Rigaku Oxford Diffraction, 2023)
Numerical absorption correction based on gaussian integration over
a multifaceted crystal model
Empirical absorption correction using spherical harmonics,
implemented in SCALE3 ABSPACK scaling algorithm.
;
_exptl_absorpt_special_details     ?
_exptl_crystal_colour              'metallic light orange'
_exptl_crystal_colour_lustre       metallic
_exptl_crystal_colour_modifier     light
_exptl_crystal_colour_primary      orange
_exptl_crystal_density_diffrn      1.285
_exptl_crystal_density_meas        ?
_exptl_crystal_density_method      ?
_exptl_crystal_description         block
_exptl_crystal_F_000               688
loop_
  _exptl_crystal_face_index_h
  _exptl_crystal_face_index_k
  _exptl_crystal_face_index_l
  _exptl_crystal_face_perp_dist
 1 2 -10 0.0692
 3 3 8 0.0181
 3 3 -9 0.0690
 -4 0 8 0.0608
 0 7 -5 0.0568
 -5 2 3 0.0919
 -2 -6 7 0.0745
 2 -6 5 0.0631
 5 2 -5 0.0679
 -1 6 -7 0.0579
 -3 3 -6 0.0714
 -3 2 -7 0.0711
 -5 -3 0 0.0856
 -3 0 -7 0.0750
 -3 -1 -7 0.0766
 -3 -4 -7 0.0822
 2 4 -9 0.0598
 -3 -5 -6 0.0822
 -4 -6 1 0.0844
 -1 -8 -3 0.1056
 -2 -8 2 0.0923
 2 -7 1 0.0884
 4 1 -7 0.0686
 5 -2 0 0.0654
 -4 4 -2 0.0851
 1 -4 8 0.0506
 5 0 3 0.0503
 4 -2 6 0.0428
 2 -1 9 0.0319

_exptl_crystal_size_max            0.188
_exptl_crystal_size_mid            0.143
_exptl_crystal_size_min            0.105
loop_
  _exptl_oxdiff_crystal_face_indexfrac_h
  _exptl_oxdiff_crystal_face_indexfrac_k
  _exptl_oxdiff_crystal_face_indexfrac_l
  _exptl_oxdiff_crystal_face_x
  _exptl_oxdiff_crystal_face_y
  _exptl_oxdiff_crystal_face_z
 0.7354 2.3586 -10.1960 0.1289 0.5416 -0.8307
 2.5048 2.7669 7.8443 -0.2331 -0.9705 0.0616
 2.5171 2.6251 -9.3370 -0.1300 0.3105 -0.9416
 -3.7498 0.3351 8.4439 0.5418 -0.3309 0.7726
 -0.0743 7.1781 -5.1179 0.5723 -0.0765 -0.8165
 -4.9859 2.4528 2.5571 0.9258 0.0732 0.3707
 -1.8201 -5.6904 7.1962 -0.1872 -0.0134 0.9822
 2.2207 -6.1148 4.8256 -0.8208 -0.1513 0.5508
 4.7185 2.1440 -5.0984 -0.5307 -0.1582 -0.8327
 -0.5569 6.0435 -6.8986 0.5749 0.1691 -0.8006
 -3.2101 3.2465 -6.3164 0.7719 0.5298 -0.3515
 -3.1523 1.7180 -7.2398 0.6571 0.6917 -0.2997
 -4.9252 -2.6158 -0.1380 0.5628 0.5940 0.5748
 -3.2921 -0.4673 -7.2538 0.5183 0.8452 -0.1308
 -3.0833 -1.2781 -7.4960 0.4285 0.8977 -0.1029
 -2.9320 -3.5577 -6.6283 0.2323 0.9673 0.1016
 1.9233 4.0011 -8.9096 0.0590 0.2404 -0.9689
 -2.8528 -4.7415 -5.6234 0.1265 0.9624 0.2404
 -3.5084 -6.1200 0.6416 0.0837 0.6422 0.7619
 -0.7661 -7.7221 -3.0640 -0.4286 0.7886 0.4409
 -1.8574 -7.6459 1.6329 -0.2876 0.5277 0.7992
 2.3422 -7.2772 0.7523 -0.8974 0.2151 0.3854
 4.1246 1.3833 -7.4678 -0.4797 0.1164 -0.8697
 4.9611 -2.4137 0.1919 -0.9376 -0.2773 -0.2096
 -4.2156 3.9849 -2.4771 0.9542 0.2826 -0.0986
 1.4391 -3.9644 8.3580 -0.5672 -0.4855 0.6653
 4.8521 0.3409 2.6490 -0.7354 -0.6274 -0.2560
 3.6559 -1.9488 6.1042 -0.7435 -0.6352 0.2093
 1.7869 -0.6338 9.3659 -0.3828 -0.8038 0.4553

_exptl_transmission_factor_max     ?
_exptl_transmission_factor_min     ?
_diffrn_reflns_av_R_equivalents    0.0352
_diffrn_reflns_av_unetI/netI       0.0219
_diffrn_reflns_Laue_measured_fraction_full  1.000
_diffrn_reflns_Laue_measured_fraction_max  0.987
_diffrn_reflns_limit_h_max         10
_diffrn_reflns_limit_h_min         -10
_diffrn_reflns_limit_k_max         15
_diffrn_reflns_limit_k_min         -15
_diffrn_reflns_limit_l_max         20
_diffrn_reflns_limit_l_min         -19
_diffrn_reflns_number              24926
_diffrn_reflns_point_group_measured_fraction_full  1.000
_diffrn_reflns_point_group_measured_fraction_max  0.987
_diffrn_reflns_theta_full          67.684
_diffrn_reflns_theta_max           80.297
_diffrn_reflns_theta_min           4.427
_diffrn_ambient_environment        N~2~
_diffrn_ambient_temperature        100.00(10)
_diffrn_detector                   'Hybrid Pixel Array Detector'
_diffrn_detector_area_resol_mean   10.0000
_diffrn_detector_type              HyPix
_diffrn_measured_fraction_theta_full  1.000
_diffrn_measured_fraction_theta_max  0.987
_diffrn_measurement_details
;
List of Runs (angles in degrees, time in seconds):

  # Type    Start    End  Width  t~exp~   \w     \q     \k     \f   Frames
--------------------------------------------------------------------------
  1  \w     45.00  96.00   0.50    0.51    --  113.25-125.00  30.00  102
  2  \w     39.00  81.00   0.50    0.13    --   47.12-125.00  30.00   84
  3  \w    -38.00  28.00   0.50    0.13    --  -47.12  19.00  30.00  132
  4  \w    -47.00  11.00   0.50    0.13    --  -47.12  72.00  23.00  116
  5  \w    -62.00  23.00   0.50    0.13    --  -47.12  57.00-120.00  170
  6  \w     51.00 104.00   0.50    0.51    --  113.25 -94.00 -90.00  106
  7  \w     44.00  93.00   0.50    0.51    --  113.25-125.00-120.00   98
  8  \w     48.00 104.00   0.50    0.51    --  113.25 -94.00-120.00  112
  9  \w     46.00  87.00   0.50    0.51    --  113.25-125.00   0.00   82
 10  \w     82.00 108.00   0.50    0.51    --  113.25-125.00  60.00   52
 11  \w     46.00  76.00   0.50    0.51    --  113.25-125.00  60.00   60
 12  \w     74.00 103.00   0.50    0.51    --  113.25 -94.00 -30.00   58
 13  \w     43.00  68.00   0.50    0.51    --  113.25 -61.00 -90.00   50
 14  \w     43.00  75.00   0.50    0.51    --  113.25 -72.00-106.00   64
 15  \w     42.00  67.00   0.50    0.51    --  113.25 -61.00   0.00   50
 16  \w     43.00  68.00   0.50    0.51    --  113.25 -61.00 -30.00   50
 17  \w     67.00  92.00   0.50    0.51    --  113.25 -77.00  60.00   50
 18  \w     43.00  92.00   0.50    0.51    --  113.25 -77.00  90.00   98
 19  \w     68.00  94.00   0.50    0.51    --  113.25 -77.00 150.00   52
 20  \w     43.00  69.00   0.50    0.51    --  113.25 -61.00  90.00   52
 21  \w     42.00  67.00   0.50    0.51    --  113.25 -61.00-150.00   50
 22  \w    132.00 166.00   0.50    0.51    --  113.25  77.00-150.00   68
 23  \w    117.00 143.00   0.50    0.51    --  113.25  61.00 -90.00   52
 24  \w     49.00  74.00   0.50    0.13    --   47.12  72.00  23.00   50
 25  \w    108.00 134.00   0.50    0.51    --  113.25  61.00 150.00   52
 26  \w    153.00 178.00   0.50    0.51    --  113.25  61.00 150.00   50
 27  \w    107.00 177.00   0.50    0.51    --  113.25  61.00 120.00  140
 28  \w    136.00 162.00   0.50    0.51    --  113.25  77.00  30.00   52
 29  \w    104.00 129.00   0.50    0.51    --  113.25  45.00 120.00   50
 30  \w     97.00 173.00   0.50    0.51    --  113.25  72.00  23.00  152
 31  \w    115.00 177.00   0.50    0.51    --  113.25  45.00  60.00  124
 32  \w    102.00 130.00   0.50    0.51    --  113.25  45.00 -30.00   56
 33  \w    104.00 176.00   0.50    0.51    --  113.25  45.00   0.00  144
 34  \w    136.00 178.00   0.50    0.51    --  113.25  45.00 -30.00   84
 35  \w    148.00 173.00   0.50    0.51    --  113.25  61.00 -90.00   50
 36  \w    114.00 169.00   0.50    0.51    --  113.25  61.00-180.00  110
 37  \w    110.00 135.00   0.50    0.51    --  113.25  45.00-180.00   50
 38  \w    130.00 156.00   0.50    0.51    --  113.25  30.00-180.00   52
 39  \w    101.00 126.00   0.50    0.51    --  113.25  30.00-180.00   50
 40  \w    136.00 177.00   0.50    0.51    --  113.25  30.00 -60.00   82
 41  \w    108.00 177.00   0.50    0.51    --  113.25  15.00 120.00  138
 42  \w    110.00 149.00   0.50    0.51    --  113.25  15.00 150.00   78
 43  \w    131.00 175.00   0.50    0.51    --  113.25  30.00 150.00   88
 44  \w    121.00 147.00   0.50    0.51    --  113.25 125.00  30.00   52
 45  \w    117.00 156.00   0.50    0.51    --  113.25 125.00  60.00   78
 46  \w      4.00  29.00   0.50    0.13    --   47.12 -72.00-106.00   50
 47  \w    -42.00 -16.00   0.50    0.51    --  -91.75  15.00-150.00   52
 48  \w    -47.00 -22.00   0.50    0.51    --  -91.75  45.00-120.00   50
 49  \w    -42.00 -17.00   0.50    0.51    --  -91.75  15.00 -30.00   50
 50  \w    -42.00 -17.00   0.50    0.51    --  -91.75  15.00  30.00   50
 51  \w    -77.00 -52.00   0.50    0.51    --  -91.75  72.00  23.00   50
 52  \w   -119.00 -42.00   0.50    0.13    --  -47.12 -37.00 -60.00  154
 53  \w   -119.00 -28.00   0.50    0.13    --  -47.12 -72.00-106.00  182
 54  \w   -141.00-116.00   0.50    0.51    --  -91.75 -72.00-106.00   50
 55  \w   -127.00 -82.00   0.50    0.51    --  -91.75 -45.00 120.00   90
 56  \w   -137.00 -79.00   0.50    0.51    --  -91.75 -45.00 150.00  116
;
_diffrn_measurement_device         'four-circle diffractometer'
_diffrn_measurement_device_type    'XtaLAB Synergy, Dualflex, HyPix'
_diffrn_measurement_method         '\w scans'
_diffrn_orient_matrix_type        
 'CrysAlisPro convention (1999,Acta A55,543-557)'
_diffrn_orient_matrix_UB_11        -0.1530501000
_diffrn_orient_matrix_UB_12        0.0733563000
_diffrn_orient_matrix_UB_13        -0.0067130000
_diffrn_orient_matrix_UB_21        -0.0843426000
_diffrn_orient_matrix_UB_22        -0.0643581000
_diffrn_orient_matrix_UB_23        -0.0740888000
_diffrn_orient_matrix_UB_31        -0.0798267000
_diffrn_orient_matrix_UB_32        -0.0725547000
_diffrn_orient_matrix_UB_33        0.0589313000
_diffrn_radiation_monochromator    mirror
_diffrn_radiation_probe            x-ray
_diffrn_radiation_type             'Cu K\a'
_diffrn_radiation_wavelength       1.54184
_diffrn_source                     'micro-focus sealed X-ray tube'
_diffrn_source_type                'PhotonJet (Cu) X-ray Source'
_reflns_Friedel_coverage           0.000
_reflns_Friedel_fraction_full      .
_reflns_Friedel_fraction_max       .
_reflns_number_gt                  3407
_reflns_number_total               3606
_reflns_special_details
;
 Reflections were merged by SHELXL according to the crystal
 class for the calculation of statistics and refinement.
 
 _reflns_Friedel_fraction is defined as the number of unique
 Friedel pairs measured divided by the number that would be
 possible theoretically, ignoring centric projections and
 systematic absences.
;
_reflns_threshold_expression       'I > 2\s(I)'
_computing_cell_refinement         'CrysAlisPro 1.171.42.92a (Rigaku OD, 2023)'
_computing_data_collection         'CrysAlisPro 1.171.42.92a (Rigaku OD, 2023)'
_computing_data_reduction          'CrysAlisPro 1.171.42.92a (Rigaku OD, 2023)'
_computing_molecular_graphics      'Olex2 1.5 (Dolomanov et al., 2009)'
_computing_publication_material    'Olex2 1.5 (Dolomanov et al., 2009)'
_computing_structure_refinement    'SHELXL 2018/3 (Sheldrick, 2015)'
_computing_structure_solution      'SHELXT  (Sheldrick, 2015)'
_refine_diff_density_max           0.376
_refine_diff_density_min           -0.349
_refine_diff_density_rms           0.049
_refine_ls_extinction_coef         .
_refine_ls_extinction_method       none
_refine_ls_goodness_of_fit_ref     1.101
_refine_ls_hydrogen_treatment      constr
_refine_ls_matrix_type             full
_refine_ls_number_parameters       197
_refine_ls_number_reflns           3606
_refine_ls_number_restraints       0
_refine_ls_R_factor_all            0.0310
_refine_ls_R_factor_gt             0.0293
_refine_ls_restrained_S_all        1.101
_refine_ls_shift/su_max            0.000
_refine_ls_shift/su_mean           0.000
_refine_ls_structure_factor_coef   Fsqd
_refine_ls_weighting_details      
 'w=1/[\s^2^(Fo^2^)+(0.0433P)^2^+0.5553P] where P=(Fo^2^+2Fc^2^)/3'
_refine_ls_weighting_scheme        calc
_refine_ls_wR_factor_gt            0.0791
_refine_ls_wR_factor_ref           0.0804
_refine_special_details            ?
_olex2_refinement_description
;
1. Fixed Uiso
 At 1.2 times of:
  All C(H) groups
 At 1.5 times of:
  All C(H,H,H) groups
2.a Ternary CH refined with riding coordinates:
 C2(H2), C3(H3)
2.b Aromatic/amide H refined with riding coordinates:
 C10(H10), C8(H8), C9(H9)
2.c Idealised Me refined as rotating group:
 C11(H11A,H11B,H11C), C14(H14A,H14B,H14C), C13(H13A,H13B,H13C), C12(H12A,H12B,
 H12C), C15(H15A,H15B,H15C), C16(H16A,H16B,H16C), C5(H5A,H5B,H5C)
;
_atom_sites_solution_hydrogens     geom
_atom_sites_solution_primary       dual
_atom_sites_solution_secondary     ?
loop_
  _atom_site_label
  _atom_site_type_symbol
  _atom_site_fract_x
  _atom_site_fract_y
  _atom_site_fract_z
  _atom_site_U_iso_or_equiv
  _atom_site_adp_type
  _atom_site_occupancy
  _atom_site_site_symmetry_order
  _atom_site_calc_flag
  _atom_site_refinement_flags_posn
  _atom_site_refinement_flags_adp
  _atom_site_refinement_flags_occupancy
  _atom_site_disorder_assembly
  _atom_site_disorder_group
 Ti1 Ti 0.44906(3) 0.47572(2) 0.25947(2) 0.01452(8) Uani 1 1 d . . . . .
 N2 N 0.50758(13) 0.36608(8) 0.35001(6) 0.0168(2) Uani 1 1 d . . . . .
 N4 N 0.52117(13) 0.41018(9) 0.16596(6) 0.0182(2) Uani 1 1 d . . . . .
 N3 N 0.59768(13) 0.59074(9) 0.28254(7) 0.0188(2) Uani 1 1 d . . . . .
 N1 N 0.18143(13) 0.42166(9) 0.25328(6) 0.0172(2) Uani 1 1 d . . . . .
 C1 C 0.21852(15) 0.46904(10) 0.33000(8) 0.0163(2) Uani 1 1 d . . . . .
 C10 C 0.64239(16) 0.29869(10) 0.36446(8) 0.0196(3) Uani 1 1 d . . . . .
 H10 H 0.734857 0.298910 0.334655 0.023 Uiso 1 1 calc R U . . .
 C2 C 0.24267(16) 0.57744(10) 0.32098(8) 0.0190(3) Uani 1 1 d . . . . .
 H2 H 0.265579 0.630531 0.366295 0.023 Uiso 1 1 calc R U . . .
 C7 C 0.40219(15) 0.33962(10) 0.40625(7) 0.0166(2) Uani 1 1 d . . . . .
 C6 C 0.24452(15) 0.40336(10) 0.40798(7) 0.0173(2) Uani 1 1 d . . . . .
 C8 C 0.46884(17) 0.25738(11) 0.45481(8) 0.0211(3) Uani 1 1 d . . . . .
 H8 H 0.420895 0.224302 0.497899 0.025 Uiso 1 1 calc R U . . .
 C4 C 0.17515(16) 0.50171(11) 0.19579(8) 0.0191(2) Uani 1 1 d . . . . .
 C9 C 0.62374(17) 0.23135(11) 0.42802(8) 0.0219(3) Uani 1 1 d . . . . .
 H9 H 0.699353 0.177787 0.449908 0.026 Uiso 1 1 calc R U . . .
 C3 C 0.21768(16) 0.59849(11) 0.23506(8) 0.0206(3) Uani 1 1 d . . . . .
 H3 H 0.218249 0.669311 0.208168 0.025 Uiso 1 1 calc R U . . .
 C11 C 0.26444(18) 0.47708(11) 0.48360(8) 0.0221(3) Uani 1 1 d . . . . .
 H11A H 0.357297 0.525812 0.480442 0.033 Uiso 1 1 calc R U . . .
 H11B H 0.287261 0.434859 0.534011 0.033 Uiso 1 1 calc R U . . .
 H11C H 0.161421 0.517405 0.484405 0.033 Uiso 1 1 calc R U . . .
 C14 C 0.77261(16) 0.55595(11) 0.28966(8) 0.0225(3) Uani 1 1 d . . . . .
 H14A H 0.826571 0.565634 0.346507 0.034 Uiso 1 1 calc R U . . .
 H14B H 0.831250 0.597870 0.252484 0.034 Uiso 1 1 calc R U . . .
 H14C H 0.776433 0.481184 0.274711 0.034 Uiso 1 1 calc R U . . .
 C13 C 0.58811(17) 0.70089(10) 0.30649(8) 0.0219(3) Uani 1 1 d . . . . .
 H13A H 0.472276 0.725102 0.294783 0.033 Uiso 1 1 calc R U . . .
 H13B H 0.658219 0.743706 0.275271 0.033 Uiso 1 1 calc R U . . .
 H13C H 0.627375 0.708051 0.365546 0.033 Uiso 1 1 calc R U . . .
 C12 C 0.09442(16) 0.33010(11) 0.41176(9) 0.0229(3) Uani 1 1 d . . . . .
 H12A H -0.006227 0.372669 0.413027 0.034 Uiso 1 1 calc R U . . .
 H12B H 0.114541 0.286587 0.461579 0.034 Uiso 1 1 calc R U . . .
 H12C H 0.079264 0.284370 0.363075 0.034 Uiso 1 1 calc R U . . .
 C15 C 0.45214(17) 0.30715(11) 0.14053(9) 0.0235(3) Uani 1 1 d . . . . .
 H15A H 0.374444 0.284850 0.177945 0.035 Uiso 1 1 calc R U . . .
 H15B H 0.542734 0.255563 0.142285 0.035 Uiso 1 1 calc R U . . .
 H15C H 0.392822 0.311760 0.084278 0.035 Uiso 1 1 calc R U . . .
 C16 C 0.63097(19) 0.44901(12) 0.10997(9) 0.0268(3) Uani 1 1 d . . . . .
 H16A H 0.666443 0.521034 0.125611 0.040 Uiso 1 1 calc R U . . .
 H16B H 0.571549 0.449049 0.053611 0.040 Uiso 1 1 calc R U . . .
 H16C H 0.729085 0.403168 0.112857 0.040 Uiso 1 1 calc R U . . .
 C5 C 0.12138(18) 0.48100(11) 0.10608(9) 0.0242(3) Uani 1 1 d . . . . .
 H5A H 0.191581 0.521656 0.073439 0.036 Uiso 1 1 calc R U . . .
 H5B H 0.004670 0.502222 0.091221 0.036 Uiso 1 1 calc R U . . .
 H5C H 0.132707 0.405569 0.094860 0.036 Uiso 1 1 calc R U . . .

loop_
  _atom_site_aniso_label
  _atom_site_aniso_U_11
  _atom_site_aniso_U_22
  _atom_site_aniso_U_33
  _atom_site_aniso_U_23
  _atom_site_aniso_U_13
  _atom_site_aniso_U_12
 Ti1 0.01332(12) 0.01553(13) 0.01497(13) -0.00016(7) 0.00292(8) -0.00031(7)
 N2 0.0151(5) 0.0191(5) 0.0162(5) -0.0005(4) 0.0028(4) 0.0008(4)
 N4 0.0186(5) 0.0192(5) 0.0173(5) 0.0006(4) 0.0038(4) 0.0006(4)
 N3 0.0180(5) 0.0189(5) 0.0197(5) -0.0002(4) 0.0034(4) -0.0026(4)
 N1 0.0129(5) 0.0215(5) 0.0169(5) 0.0004(4) 0.0014(4) -0.0003(4)
 C1 0.0117(5) 0.0198(6) 0.0178(6) -0.0007(4) 0.0037(4) 0.0017(4)
 C10 0.0164(6) 0.0231(6) 0.0190(6) -0.0023(5) 0.0018(5) 0.0035(5)
 C2 0.0176(6) 0.0188(6) 0.0211(6) -0.0006(5) 0.0044(5) 0.0028(5)
 C7 0.0171(5) 0.0183(6) 0.0146(5) -0.0017(4) 0.0028(4) -0.0004(4)
 C6 0.0164(5) 0.0192(6) 0.0167(6) -0.0002(5) 0.0041(4) 0.0008(4)
 C8 0.0249(6) 0.0211(6) 0.0178(6) 0.0007(5) 0.0052(5) 0.0024(5)
 C4 0.0146(6) 0.0235(6) 0.0190(6) 0.0026(5) 0.0016(5) 0.0017(5)
 C9 0.0237(6) 0.0216(6) 0.0199(6) -0.0011(5) 0.0007(5) 0.0064(5)
 C3 0.0181(6) 0.0209(6) 0.0230(6) 0.0027(5) 0.0032(5) 0.0029(5)
 C11 0.0236(7) 0.0255(7) 0.0179(6) -0.0028(5) 0.0048(5) 0.0033(5)
 C14 0.0176(6) 0.0252(7) 0.0251(7) -0.0011(5) 0.0047(5) -0.0032(5)
 C13 0.0258(6) 0.0186(6) 0.0215(6) -0.0008(5) 0.0047(5) -0.0040(5)
 C12 0.0198(6) 0.0261(7) 0.0241(6) 0.0028(5) 0.0069(5) -0.0027(5)
 C15 0.0251(6) 0.0208(6) 0.0241(6) -0.0047(5) 0.0012(5) 0.0006(5)
 C16 0.0320(7) 0.0294(7) 0.0212(6) 0.0021(5) 0.0116(6) -0.0005(6)
 C5 0.0222(7) 0.0304(7) 0.0190(7) 0.0030(5) -0.0007(5) 0.0012(5)

_geom_special_details
;
 All esds (except the esd in the dihedral angle between two l.s. planes)
 are estimated using the full covariance matrix.  The cell esds are taken
 into account individually in the estimation of esds in distances, angles
 and torsion angles; correlations between esds in cell parameters are only
 used when they are defined by crystal symmetry.  An approximate (isotropic)
 treatment of cell esds is used for estimating esds involving l.s. planes.
;
loop_
  _geom_bond_atom_site_label_1
  _geom_bond_atom_site_label_2
  _geom_bond_distance
  _geom_bond_site_symmetry_2
  _geom_bond_publ_flag
 Ti1 N2 2.0397(11) . ?
 Ti1 N4 1.9059(11) . ?
 Ti1 N3 1.8941(11) . ?
 Ti1 N1 2.2618(10) . ?
 Ti1 C1 2.3318(12) . ?
 Ti1 C2 2.4384(13) . ?
 Ti1 C4 2.3386(13) . ?
 Ti1 C3 2.4250(13) . ?
 N2 C10 1.3801(16) . ?
 N2 C7 1.3828(16) . ?
 N4 C15 1.4578(17) . ?
 N4 C16 1.4508(17) . ?
 N3 C14 1.4726(17) . ?
 N3 C13 1.4548(17) . ?
 N1 C1 1.3881(16) . ?
 N1 C4 1.3807(17) . ?
 C1 C2 1.3980(18) . ?
 C1 C6 1.5152(17) . ?
 C10 H10 0.9500 . ?
 C10 C9 1.3714(19) . ?
 C2 H2 1.0000 . ?
 C2 C3 1.4201(18) . ?
 C7 C6 1.5145(17) . ?
 C7 C8 1.3749(18) . ?
 C6 C11 1.5426(17) . ?
 C6 C12 1.5376(17) . ?
 C8 H8 0.9500 . ?
 C8 C9 1.4249(19) . ?
 C4 C3 1.4051(19) . ?
 C4 C5 1.4973(18) . ?
 C9 H9 0.9500 . ?
 C3 H3 1.0000 . ?
 C11 H11A 0.9800 . ?
 C11 H11B 0.9800 . ?
 C11 H11C 0.9800 . ?
 C14 H14A 0.9800 . ?
 C14 H14B 0.9800 . ?
 C14 H14C 0.9800 . ?
 C13 H13A 0.9800 . ?
 C13 H13B 0.9800 . ?
 C13 H13C 0.9800 . ?
 C12 H12A 0.9800 . ?
 C12 H12B 0.9800 . ?
 C12 H12C 0.9800 . ?
 C15 H15A 0.9800 . ?
 C15 H15B 0.9800 . ?
 C15 H15C 0.9800 . ?
 C16 H16A 0.9800 . ?
 C16 H16B 0.9800 . ?
 C16 H16C 0.9800 . ?
 C5 H5A 0.9800 . ?
 C5 H5B 0.9800 . ?
 C5 H5C 0.9800 . ?

loop_
  _geom_angle_atom_site_label_1
  _geom_angle_atom_site_label_2
  _geom_angle_atom_site_label_3
  _geom_angle
  _geom_angle_site_symmetry_1
  _geom_angle_site_symmetry_3
  _geom_angle_publ_flag
 N2 Ti1 N1 87.11(4) . . ?
 N2 Ti1 C1 74.62(4) . . ?
 N2 Ti1 C2 99.30(4) . . ?
 N2 Ti1 C4 121.98(4) . . ?
 N2 Ti1 C3 130.70(4) . . ?
 N4 Ti1 N2 102.86(4) . . ?
 N4 Ti1 N1 103.41(4) . . ?
 N4 Ti1 C1 137.76(5) . . ?
 N4 Ti1 C2 150.26(5) . . ?
 N4 Ti1 C4 94.64(5) . . ?
 N4 Ti1 C3 117.63(5) . . ?
 N3 Ti1 N2 107.61(5) . . ?
 N3 Ti1 N4 103.77(5) . . ?
 N3 Ti1 N1 145.09(4) . . ?
 N3 Ti1 C1 117.36(5) . . ?
 N3 Ti1 C2 87.94(5) . . ?
 N3 Ti1 C4 121.14(5) . . ?
 N3 Ti1 C3 89.66(5) . . ?
 N1 Ti1 C1 35.13(4) . . ?
 N1 Ti1 C2 58.02(4) . . ?
 N1 Ti1 C4 34.88(4) . . ?
 N1 Ti1 C3 58.22(4) . . ?
 C1 Ti1 C2 33.99(4) . . ?
 C1 Ti1 C4 56.71(4) . . ?
 C1 Ti1 C3 56.71(4) . . ?
 C4 Ti1 C2 56.49(4) . . ?
 C4 Ti1 C3 34.25(5) . . ?
 C3 Ti1 C2 33.95(4) . . ?
 C10 N2 Ti1 130.06(9) . . ?
 C10 N2 C7 106.44(10) . . ?
 C7 N2 Ti1 123.25(8) . . ?
 C15 N4 Ti1 118.14(8) . . ?
 C16 N4 Ti1 130.21(9) . . ?
 C16 N4 C15 111.55(11) . . ?
 C14 N3 Ti1 111.27(8) . . ?
 C13 N3 Ti1 137.35(9) . . ?
 C13 N3 C14 110.67(10) . . ?
 C1 N1 Ti1 75.19(7) . . ?
 C4 N1 Ti1 75.60(7) . . ?
 C4 N1 C1 106.47(11) . . ?
 N1 C1 Ti1 69.68(6) . . ?
 N1 C1 C2 110.17(11) . . ?
 N1 C1 C6 120.92(11) . . ?
 C2 C1 Ti1 77.19(7) . . ?
 C2 C1 C6 128.60(11) . . ?
 C6 C1 Ti1 114.35(8) . . ?
 N2 C10 H10 124.9 . . ?
 C9 C10 N2 110.27(11) . . ?
 C9 C10 H10 124.9 . . ?
 Ti1 C2 H2 126.6 . . ?
 C1 C2 Ti1 68.82(7) . . ?
 C1 C2 H2 126.6 . . ?
 C1 C2 C3 106.67(11) . . ?
 C3 C2 Ti1 72.50(7) . . ?
 C3 C2 H2 126.6 . . ?
 N2 C7 C6 118.96(11) . . ?
 C8 C7 N2 109.94(11) . . ?
 C8 C7 C6 131.05(11) . . ?
 C1 C6 C11 109.39(11) . . ?
 C1 C6 C12 110.40(10) . . ?
 C7 C6 C1 107.14(10) . . ?
 C7 C6 C11 110.16(10) . . ?
 C7 C6 C12 110.63(11) . . ?
 C12 C6 C11 109.09(10) . . ?
 C7 C8 H8 126.6 . . ?
 C7 C8 C9 106.73(11) . . ?
 C9 C8 H8 126.6 . . ?
 N1 C4 Ti1 69.52(7) . . ?
 N1 C4 C3 110.19(11) . . ?
 N1 C4 C5 121.31(12) . . ?
 C3 C4 Ti1 76.24(7) . . ?
 C3 C4 C5 128.45(12) . . ?
 C5 C4 Ti1 122.72(9) . . ?
 C10 C9 C8 106.61(11) . . ?
 C10 C9 H9 126.7 . . ?
 C8 C9 H9 126.7 . . ?
 Ti1 C3 H3 126.7 . . ?
 C2 C3 Ti1 73.54(7) . . ?
 C2 C3 H3 126.7 . . ?
 C4 C3 Ti1 69.51(7) . . ?
 C4 C3 C2 106.39(12) . . ?
 C4 C3 H3 126.7 . . ?
 C6 C11 H11A 109.5 . . ?
 C6 C11 H11B 109.5 . . ?
 C6 C11 H11C 109.5 . . ?
 H11A C11 H11B 109.5 . . ?
 H11A C11 H11C 109.5 . . ?
 H11B C11 H11C 109.5 . . ?
 N3 C14 H14A 109.5 . . ?
 N3 C14 H14B 109.5 . . ?
 N3 C14 H14C 109.5 . . ?
 H14A C14 H14B 109.5 . . ?
 H14A C14 H14C 109.5 . . ?
 H14B C14 H14C 109.5 . . ?
 N3 C13 H13A 109.5 . . ?
 N3 C13 H13B 109.5 . . ?
 N3 C13 H13C 109.5 . . ?
 H13A C13 H13B 109.5 . . ?
 H13A C13 H13C 109.5 . . ?
 H13B C13 H13C 109.5 . . ?
 C6 C12 H12A 109.5 . . ?
 C6 C12 H12B 109.5 . . ?
 C6 C12 H12C 109.5 . . ?
 H12A C12 H12B 109.5 . . ?
 H12A C12 H12C 109.5 . . ?
 H12B C12 H12C 109.5 . . ?
 N4 C15 H15A 109.5 . . ?
 N4 C15 H15B 109.5 . . ?
 N4 C15 H15C 109.5 . . ?
 H15A C15 H15B 109.5 . . ?
 H15A C15 H15C 109.5 . . ?
 H15B C15 H15C 109.5 . . ?
 N4 C16 H16A 109.5 . . ?
 N4 C16 H16B 109.5 . . ?
 N4 C16 H16C 109.5 . . ?
 H16A C16 H16B 109.5 . . ?
 H16A C16 H16C 109.5 . . ?
 H16B C16 H16C 109.5 . . ?
 C4 C5 H5A 109.5 . . ?
 C4 C5 H5B 109.5 . . ?
 C4 C5 H5C 109.5 . . ?
 H5A C5 H5B 109.5 . . ?
 H5A C5 H5C 109.5 . . ?
 H5B C5 H5C 109.5 . . ?

loop_
  _geom_torsion_atom_site_label_1
  _geom_torsion_atom_site_label_2
  _geom_torsion_atom_site_label_3
  _geom_torsion_atom_site_label_4
  _geom_torsion
  _geom_torsion_site_symmetry_1
  _geom_torsion_site_symmetry_2
  _geom_torsion_site_symmetry_3
  _geom_torsion_site_symmetry_4
  _geom_torsion_publ_flag
 Ti1 N2 C10 C9 -174.46(9) . . . . ?
 Ti1 N2 C7 C6 -7.54(15) . . . . ?
 Ti1 N2 C7 C8 174.74(9) . . . . ?
 Ti1 N1 C1 C2 67.17(9) . . . . ?
 Ti1 N1 C1 C6 -106.90(10) . . . . ?
 Ti1 N1 C4 C3 -65.93(9) . . . . ?
 Ti1 N1 C4 C5 116.63(12) . . . . ?
 Ti1 C1 C2 C3 63.09(9) . . . . ?
 Ti1 C1 C6 C7 -13.25(12) . . . . ?
 Ti1 C1 C6 C11 106.15(10) . . . . ?
 Ti1 C1 C6 C12 -133.78(9) . . . . ?
 Ti1 C2 C3 C4 62.13(9) . . . . ?
 Ti1 C4 C3 C2 -64.83(9) . . . . ?
 N2 Ti1 N3 C14 56.22(9) . . . . ?
 N2 Ti1 N3 C13 -112.79(13) . . . . ?
 N2 C10 C9 C8 0.23(15) . . . . ?
 N2 C7 C6 C1 13.54(15) . . . . ?
 N2 C7 C6 C11 -105.36(13) . . . . ?
 N2 C7 C6 C12 133.93(12) . . . . ?
 N2 C7 C8 C9 0.28(15) . . . . ?
 N4 Ti1 N3 C14 -52.33(9) . . . . ?
 N4 Ti1 N3 C13 138.66(13) . . . . ?
 N1 Ti1 N3 C14 167.47(8) . . . . ?
 N1 Ti1 N3 C13 -1.55(17) . . . . ?
 N1 C1 C2 Ti1 -62.42(8) . . . . ?
 N1 C1 C2 C3 0.67(14) . . . . ?
 N1 C1 C6 C7 66.77(14) . . . . ?
 N1 C1 C6 C11 -173.82(11) . . . . ?
 N1 C1 C6 C12 -53.76(15) . . . . ?
 N1 C4 C3 Ti1 61.72(9) . . . . ?
 N1 C4 C3 C2 -3.12(14) . . . . ?
 C1 Ti1 N3 C14 137.64(8) . . . . ?
 C1 Ti1 N3 C13 -31.37(14) . . . . ?
 C1 N1 C4 Ti1 69.44(8) . . . . ?
 C1 N1 C4 C3 3.51(14) . . . . ?
 C1 N1 C4 C5 -173.92(11) . . . . ?
 C1 C2 C3 Ti1 -60.67(8) . . . . ?
 C1 C2 C3 C4 1.46(14) . . . . ?
 C10 N2 C7 C6 177.58(11) . . . . ?
 C10 N2 C7 C8 -0.14(14) . . . . ?
 C2 Ti1 N3 C14 155.33(9) . . . . ?
 C2 Ti1 N3 C13 -13.69(13) . . . . ?
 C2 C1 C6 C7 -106.10(14) . . . . ?
 C2 C1 C6 C11 13.30(17) . . . . ?
 C2 C1 C6 C12 133.36(13) . . . . ?
 C7 N2 C10 C9 -0.06(14) . . . . ?
 C7 C8 C9 C10 -0.31(15) . . . . ?
 C6 C1 C2 Ti1 111.07(12) . . . . ?
 C6 C1 C2 C3 174.16(12) . . . . ?
 C6 C7 C8 C9 -177.08(12) . . . . ?
 C8 C7 C6 C1 -169.29(13) . . . . ?
 C8 C7 C6 C11 71.80(17) . . . . ?
 C8 C7 C6 C12 -48.90(18) . . . . ?
 C4 Ti1 N3 C14 -156.53(8) . . . . ?
 C4 Ti1 N3 C13 34.45(14) . . . . ?
 C4 N1 C1 Ti1 -69.73(8) . . . . ?
 C4 N1 C1 C2 -2.56(14) . . . . ?
 C4 N1 C1 C6 -176.63(11) . . . . ?
 C3 Ti1 N3 C14 -170.75(9) . . . . ?
 C3 Ti1 N3 C13 20.23(13) . . . . ?
 C5 C4 C3 Ti1 -121.08(14) . . . . ?
 C5 C4 C3 C2 174.08(13) . . . . ?

_shelx_res_file
;
TITL rj6-tidpmme-new_a.res in P2(1)/n
    rj6-tidpmme-new.res
    created by SHELXL-2018/3 at 12:35:04 on 03-Nov-2023
REM Old TITL RJ6-TiDPMME-NEW in P2(1)/n
REM SHELXT solution in P2(1)/n: R1 0.076, Rweak 0.008, Alpha 0.027
REM <I/s> 0.244 for 170 systematic absences, Orientation as input
REM Formula found by SHELXT: C5 N1 Ti
CELL 1.54184 8.0988 12.67 16.3955 90 98.076 90
ZERR 4 0.0001 0.0001 0.0002 0 0.001 0
LATT 1
SYMM 0.5-X,0.5+Y,0.5-Z
SFAC C H N Ti
UNIT 64 104 16 4

L.S. 4
PLAN  4
TEMP -173
CONF
BOND
MORE -1
BOND $H
fmap 2
acta
REM <olex2.extras>
REM <HklSrc "%.\\RJ6-TiDPMME-NEW.hkl">
REM </olex2.extras>

WGHT    0.043300    0.555300
FVAR       6.30893
TI1   4    0.449062    0.475724    0.259467    11.00000    0.01332    0.01553 =
         0.01497   -0.00016    0.00292   -0.00031
N2    3    0.507579    0.366082    0.350012    11.00000    0.01510    0.01913 =
         0.01624   -0.00049    0.00283    0.00076
N4    3    0.521172    0.410180    0.165961    11.00000    0.01859    0.01921 =
         0.01727    0.00056    0.00381    0.00056
N3    3    0.597681    0.590739    0.282540    11.00000    0.01800    0.01892 =
         0.01972   -0.00018    0.00343   -0.00257
N1    3    0.181427    0.421664    0.253276    11.00000    0.01295    0.02149 =
         0.01690    0.00041    0.00140   -0.00029
C1    1    0.218516    0.469044    0.329998    11.00000    0.01171    0.01975 =
         0.01776   -0.00066    0.00369    0.00166
C10   1    0.642389    0.298686    0.364463    11.00000    0.01635    0.02314 =
         0.01901   -0.00227    0.00182    0.00353
AFIX  43
H10   2    0.734857    0.298910    0.334655    11.00000   -1.20000
AFIX   0
C2    1    0.242670    0.577443    0.320984    11.00000    0.01764    0.01885 =
         0.02107   -0.00059    0.00443    0.00284
AFIX  13
H2    2    0.265579    0.630531    0.366295    11.00000   -1.20000
AFIX   0
C7    1    0.402195    0.339623    0.406250    11.00000    0.01706    0.01828 =
         0.01459   -0.00166    0.00280   -0.00035
C6    1    0.244521    0.403358    0.407979    11.00000    0.01642    0.01924 =
         0.01668   -0.00022    0.00412    0.00082
C8    1    0.468843    0.257377    0.454813    11.00000    0.02492    0.02112 =
         0.01777    0.00068    0.00520    0.00238
AFIX  43
H8    2    0.420895    0.224302    0.497899    11.00000   -1.20000
AFIX   0
C4    1    0.175149    0.501714    0.195788    11.00000    0.01455    0.02349 =
         0.01897    0.00263    0.00163    0.00172
C9    1    0.623744    0.231345    0.428017    11.00000    0.02366    0.02163 =
         0.01987   -0.00109    0.00068    0.00644
AFIX  43
H9    2    0.699353    0.177787    0.449908    11.00000   -1.20000
AFIX   0
C3    1    0.217684    0.598494    0.235056    11.00000    0.01807    0.02093 =
         0.02304    0.00265    0.00322    0.00288
AFIX  13
H3    2    0.218249    0.669311    0.208168    11.00000   -1.20000
AFIX   0
C11   1    0.264441    0.477081    0.483605    11.00000    0.02358    0.02548 =
         0.01787   -0.00285    0.00477    0.00330
AFIX 137
H11A  2    0.357297    0.525812    0.480442    11.00000   -1.50000
H11B  2    0.287261    0.434859    0.534011    11.00000   -1.50000
H11C  2    0.161421    0.517405    0.484405    11.00000   -1.50000
AFIX   0
C14   1    0.772613    0.555947    0.289656    11.00000    0.01759    0.02524 =
         0.02505   -0.00110    0.00474   -0.00323
AFIX 137
H14A  2    0.826571    0.565634    0.346507    11.00000   -1.50000
H14B  2    0.831250    0.597870    0.252484    11.00000   -1.50000
H14C  2    0.776433    0.481184    0.274711    11.00000   -1.50000
AFIX   0
C13   1    0.588107    0.700886    0.306489    11.00000    0.02583    0.01865 =
         0.02148   -0.00076    0.00469   -0.00403
AFIX 137
H13A  2    0.472276    0.725102    0.294783    11.00000   -1.50000
H13B  2    0.658219    0.743706    0.275271    11.00000   -1.50000
H13C  2    0.627375    0.708051    0.365546    11.00000   -1.50000
AFIX   0
C12   1    0.094416    0.330105    0.411757    11.00000    0.01977    0.02606 =
         0.02411    0.00282    0.00693   -0.00266
AFIX 137
H12A  2   -0.006227    0.372669    0.413027    11.00000   -1.50000
H12B  2    0.114541    0.286587    0.461579    11.00000   -1.50000
H12C  2    0.079264    0.284370    0.363075    11.00000   -1.50000
AFIX   0
C15   1    0.452137    0.307146    0.140534    11.00000    0.02508    0.02081 =
         0.02412   -0.00475    0.00124    0.00058
AFIX 137
H15A  2    0.374444    0.284850    0.177945    11.00000   -1.50000
H15B  2    0.542734    0.255563    0.142285    11.00000   -1.50000
H15C  2    0.392822    0.311760    0.084278    11.00000   -1.50000
AFIX   0
C16   1    0.630971    0.449008    0.109967    11.00000    0.03195    0.02938 =
         0.02123    0.00215    0.01165   -0.00047
AFIX 137
H16A  2    0.666443    0.521034    0.125611    11.00000   -1.50000
H16B  2    0.571549    0.449049    0.053611    11.00000   -1.50000
H16C  2    0.729085    0.403168    0.112857    11.00000   -1.50000
AFIX   0
C5    1    0.121383    0.481001    0.106079    11.00000    0.02220    0.03036 =
         0.01903    0.00303   -0.00071    0.00117
AFIX 137
H5A   2    0.191581    0.521656    0.073439    11.00000   -1.50000
H5B   2    0.004670    0.502222    0.091221    11.00000   -1.50000
H5C   2    0.132707    0.405569    0.094860    11.00000   -1.50000
AFIX   0
HKLF 4


REM  rj6-tidpmme-new_a.res in P2(1)/n
REM wR2 = 0.0804, GooF = S = 1.101, Restrained GooF = 1.101 for all data
REM R1 = 0.0293 for 3407 Fo > 4sig(Fo) and 0.0310 for all 3606 data
REM 197 parameters refined using 0 restraints

END

WGHT      0.0433      0.5551

REM Highest difference peak  0.376,  deepest hole -0.349,  1-sigma level  0.049
Q1    1   0.4953  0.4387  0.1988  11.00000  0.05    0.38
Q2    1   0.2317  0.5940  0.2792  11.00000  0.05    0.28
Q3    1   0.5486  0.2385  0.4437  11.00000  0.05    0.27
Q4    1   0.2271  0.4385  0.3716  11.00000  0.05    0.27
;
_shelx_res_checksum                44432
_shelx_hkl_file
;
   0   0  -1 19.2863 39.2529  52
   0   0  -2 999999. 35207.7  52
   0   0   2 984978. 35190.0   2
   0   0   3-96.9892 132.403   2
   0   0  -3 76.7887 130.317  52
   0   0  -4 7546.21 477.378  52
   0   0   4 6864.89 442.941   2
   0   0   5 52.3893 135.043   2
   0   0  -5 96.3944 156.810  52
   0   0  -6 198536. 7709.00  53
   0   0  -6 206104. 7550.26  52
   0   0   6 202318. 7469.61   2
   0   0   7-107.009 185.706   2
   0   0  -7 67.3371 221.724  53
   0   0  -7 138.002 189.336  52
   0   0   7 183.975 231.337  46
   0   0   8 88286.1 3615.24   5
   0   0   8 82062.4 3357.82   2
   0   0  -8 85973.5 3706.30  53
   0   0  -8 83437.3 3473.92  52
   0   0   8 85761.0 3645.74  46
   0   0   9-75.9742 225.511   5
   0   0   9-43.2653 155.268   2
   0   0  -9-92.3116 263.250  53
   0   0  -9-120.218 185.161  52
   0   0   9-83.3794 237.780  46
   0   0  10 26944.4 1648.85   5
   0   0 -10 29935.0 1822.94  53
   0   0 -10 28309.5 1548.05  52
   0   0  10 27805.7 1197.64  49
   0   0  10 30688.9 1775.01  46
   0   0  11 194.723 253.473   5
   0   0  11 109.961 313.587  46
   0   0  11 23.3258 138.514  49
   0   0 -11 613.218 416.278  53
   0   0  12 89036.0 3555.98  45
   0   0  12 93271.3 3503.26  49
   0   0  12 103129. 4424.67  46
   0   0  12 95306.4 4230.90   5
   0   0  12 91431.8 3567.96  21
   0   0  12 89495.5 3553.50  30
   0   0  12 91619.7 3509.63  31
   0   0 -12 97576.5 4490.38  53
   0   0  13 145.869 189.098   8
   0   0 -13 459.235 398.484  53
   0   0  13-34.9555 205.494  45
   0   0  13 54.9723 167.800  49
   0   0  13-137.120 391.011  46
   0   0  13-142.980 231.691  21
   0   0  13-57.4578 206.169  31
   0   0  13 34.7914 214.320  30
   0   0 -14 22821.3 1990.07  53
   0   0  14 30879.7 1327.07  49
   0   0  14 29434.4 1376.86  45
   0   0  14 34331.5 2208.42  46
   0   0  14 24156.2 1830.36   5
   0   0  14 30480.4 1410.62  21
   0   0  14 30569.6 1336.22  31
   0   0  14 30786.8 1403.61  30
   0   0  14 29521.6 1340.32   8
   0   0  15-60.2871 210.554   8
   0   0  15 177.459 202.419  45
   0   0  15-27.8878 174.837  49
   0   0  15-40.8071 207.076  44
   0   0 -15-168.072 391.326  53
   0   0  15 114.606 203.804  21
   0   0  15 28.8430 174.479  31
   0   0  15-262.044 206.722  30
   0   0  16 647.891 234.269  30
   0   0  16 1131.18 287.329  21
   0   0  16 553.794 198.199  45
   0   0  16 781.218 252.030  44
   0   0  16 522.362 175.954  31
   0   0  16 362.164 197.087   8
   0   0  17-97.2232 208.366  30
   0   0  17-54.6917 166.953  45
   0   0  17-105.000 207.771  44
   0   0  17-63.7503 141.043  31
   0   0  17 65.1171 202.356  21
   0   0  17-23.4888 174.030   8
   0   0  18 16517.0 801.701  14
   0   0  18 14127.5 698.282   8
   0   0  18 16542.6 814.720  44
   0   0  19-205.062 149.140  14
   0   0  19-38.5371 154.654   6
   0   0  19-110.415 149.959  44
   0   0  20 13150.0 609.170   6
   0   0  20 14910.5 630.913  14
   0   1   0 31.1765 38.4143   3
   0  -1   0-9.31680 52.0196   5
   0  -1  -1 84038.8 3174.05  52
   0   1   1 87566.0 3156.95   3
   0  -1  -2 67051.8 2558.32  52
   0   1   2 66383.9 2544.05   3
   0   1  -3 15461.9 664.958  52
   0  -1  -3 16469.1 813.326  52
   0  -1   3 14610.6 773.764   5
   0  -1   3 17357.5 785.758   2
   0   1  -4 391589. 13961.3  52
   0  -1  -4 392076. 14125.3  52
   0  -1   4 383299. 14056.4   2
   0  -1   4 392643. 14112.1   5
   0  -1  -5 224669. 8222.66  52
   0   1  -5 221423. 8268.80  53
   0   1  -5 216985. 8045.82  52
   0  -1   5 223295. 8137.73   2
   0  -1   5 221663. 8213.72   5
   0  -1   6 2204.59 304.499   2
   0   1   6 2504.34 289.710   2
   0   1  -6 1751.22 336.944  53
   0   1  -6 2175.72 276.026  52
   0  -1  -6 2329.42 360.671  52
   0   1   7 27051.6 1225.01   2
   0  -1   7 27006.2 1298.52   2
   0  -1   7 24714.1 1369.13   5
   0   1  -7 26087.2 1240.96  52
   0  -1  -7 25350.2 1372.01  52
   0   1  -7 25842.5 1453.40  53
   0   1   7 25600.8 1424.03  46
   0  -1   8 2531.86 352.732   2
   0   1   8 2672.47 321.559   2
   0  -1   8 3015.81 442.009   5
   0   1  -8 3559.01 517.952  53
   0   1  -8 2603.67 334.019  52
   0   1   8 2727.22 460.604  46
   0  -1  -8 3046.98 435.814  52
   0  -1   9 20484.1 1326.53   5
   0   1   9 21773.6 1105.98   2
   0  -1  -9 20975.8 1302.44  52
   0   1  -9 22673.1 1461.85  53
   0  -1   9 21981.0 940.942  49
   0   1   9 22762.4 1405.21  46
   0   1  10 624.761 312.419   5
   0  -1  10 788.344 323.154   5
   0   1 -10 533.381 329.245  53
   0   1  10 480.901 307.362  46
   0  -1  10 537.056 155.038  49
   0  -1 -10 802.423 310.536  52
   0  -1  11 17980.9 1288.74   5
   0   1  11 15723.2 1235.98   5
   0   1  11 14904.3 1270.33  46
   0  -1  11 16083.3 771.857  49
   0  -1 -11 16513.3 1198.79  52
   0   1 -11 14261.1 1291.82  53
   0   1 -12 11014.3 1160.06  53
   0   1  12 12601.2 672.245  49
   0   1  12 13330.6 1211.34  46
   0  -1  12 12296.9 641.185  49
   0  -1  12 11582.5 694.208  45
   0   1  12 11953.2 1124.76   5
   0  -1  12 9414.72 1008.96   5
   0   1  12 11104.9 687.557  21
   0   1  12 12183.8 677.389  31
   0   1  12 11449.8 688.025  30
   0   1  12 12745.0 699.724  28
   0  -1  12 11779.1 684.041  28
   0   1  13 75177.9 2911.37   8
   0   1 -13 67623.6 3804.04  53
   0   1  13 75706.5 2929.61  49
   0  -1  13 76522.2 2901.28  49
   0   1  13 71093.1 3750.33  46
   0  -1  13 74130.8 2968.81  45
   0   1  13 74489.7 3655.16   5
   0  -1  13 68445.0 3567.17   5
   0  -1  13 75154.3 2996.99  21
   0   1  13 76356.3 2992.39  21
   0   1  13 78723.3 2991.09  30
   0  -1  13 72144.7 2886.76  31
   0   1  13 73347.1 2933.76  31
   0  -1  13 75622.3 2972.43  28
   0   1  13 75021.8 2970.43  28
   0  -1  14 14485.9 805.431   8
   0   1  14 13807.6 765.003   8
   0   1 -14 12368.4 1398.73  53
   0   1  14 15548.7 858.172  45
   0   1  14 15520.0 801.984  49
   0  -1  14 14840.9 820.841  45
   0   1  14 17376.7 1499.63  46
   0  -1  14 14186.1 1275.63   5
   0   1  14 12502.2 1203.22   5
   0  -1  14 14638.9 847.846  21
   0   1  14 15566.6 859.394  21
   0   1  14 15620.8 818.819  31
   0   1  14 14869.2 839.850  30
   0  -1  14 12940.3 734.772  31
   0   1  14 16238.0 856.280  28
   0  -1  14 14548.5 826.263  28
   0   1  15 24097.5 1149.50   8
   0  -1  15 26140.3 1209.69   8
   0   1  15 24779.9 1172.50  49
   0  -1  15 25892.3 1218.59  45
   0   1  15 26077.9 1237.69  45
   0  -1 -15 25436.3 2024.10  53
   0   1 -15 22680.1 1922.87  53
   0  -1  15 23722.9 1227.50  21
   0   1  15 24200.2 1224.83  21
   0   1  15 26693.6 1246.36  30
   0   1  15 25013.9 1191.57  31
   0  -1  15 26351.9 1147.02  31
   0   1  15 28912.4 1256.11  28
   0  -1  15 25781.2 1229.44  28
   0   1  16 319.044 210.464  30
   0  -1  16-34.6224 193.338  28
   0   1  16-104.615 214.849  28
   0   1  16 177.451 220.602  21
   0  -1  16 220.843 240.522  21
   0   1  16 237.295 197.358  45
   0   1  16 273.838 183.171  49
   0  -1  16 30.7459 167.928  45
   0   1  16-154.945 234.353  44
   0   1  16 115.675 170.048  31
   0  -1  16 300.906 199.740   8
   0   1  16 49.0431 166.500   8
   0   1  17 2636.07 337.978  30
   0  -1  17 2626.12 281.645  45
   0   1  17 2438.07 296.446  45
   0   1  17 2384.86 334.703  44
   0   1  17 2553.19 278.776  31
   0  -1  17 2759.69 354.055  21
   0  -1  17 1992.10 283.142   8
   0  -1  18 135.828 180.294  21
   0   1  18-157.855 190.045  14
   0   1  18-28.5824 171.294  44
   0  -1  18-19.9305 155.650   8
   0   1  19 26834.0 1098.62  14
   0   1  19 26557.0 1109.83  44
   0  -1  19 26113.4 1088.55   6
   0  -1  19 23761.8 1014.11   8
   0   1  19 24917.5 1067.47   6
   0   1  20 9690.36 459.053   6
   0  -1  20 10593.9 483.014   6
   0   1  20 10166.6 482.911  14
   0  -2   0 648692. 24256.5  52
   0   2   0 691179. 24226.2   3
   0  -2   0 707681. 24295.3   5
   0  -2   1 168026. 6403.26   5
   0   2  -1 171535. 6313.65   3
   0   2   1 180289. 6392.28   3
   0  -2  -1 179056. 6300.63  53
   0   2  -1 177215. 6301.69  53
   0  -2   1 178230. 6307.80  52
   0  -2   1 174028. 6286.92  46
   0  -2  -2 659732. 23926.6  53
   0   2   2 687407. 23989.8   3
   0  -2  -3 390201. 14346.6  52
   0  -2  -3 383425. 14264.6  53
   0   2   3 415328. 14318.3   3
   0  -2  -4 411519. 15195.7  53
   0   2  -4 415674. 15194.7  53
   0  -2  -4 422896. 15246.8  52
   0  -2   4 427553. 15202.3   5
   0  -2  -5 37957.2 1772.78  52
   0   2  -5 38019.2 1759.85  53
   0  -2  -5 36428.5 1745.89  53
   0  -2   5 38456.1 1740.63   5
   0  -2   6 73512.4 3066.18   5
   0   2  -6 70297.1 3073.00  53
   0  -2  -6 73857.5 3091.07  52
   0  -2  -6 71747.0 3103.97  53
   0   2   6 73068.0 3055.68  46
   0  -2   6 72850.0 3060.08  46
   0  -2   7 95745.1 4108.44   5
   0   2  -7 98704.9 4162.65  53
   0  -2  -7 102554. 4156.64  52
   0  -2  -7 102373. 4202.67  53
   0   2   7 101822. 4140.30  46
   0  -2   7 101704. 4141.13  46
   0  -2   8 135105. 5495.16   5
   0   2   8 133749. 5169.51   2
   0  -2  -8 131770. 5567.50  53
   0   2   8 137790. 5017.87  55
   0  -2  -8 134035. 5515.15  52
   0   2  -8 136096. 5575.36  53
   0  -2   8 144243. 5554.53  46
   0   2   8 138560. 5515.24  46
   0  -2   9 34896.0 1854.68   5
   0   2   9 29901.4 1467.24   2
   0  -2  -9 36082.8 1961.61  53
   0  -2  -9 35250.4 1865.67  52
   0   2  -9 33213.8 1892.79  53
   0   2   9 32593.9 1367.69  55
   0  -2   9 33134.8 1325.03  49
   0  -2   9 33201.9 1833.42  46
   0   2   9 31130.3 1808.66  46
   0  -2  10 2949.92 512.039   5
   0   2 -10 1500.14 444.474  53
   0  -2 -10 1425.47 445.633  53
   0  -2 -10 1119.56 402.868  52
   0  -2  10 1958.60 459.354  46
   0  -2  10 1515.21 203.561  49
   0   2  10 1258.78 369.418  46
   0   2  11 50330.4 2614.96   5
   0  -2  11 51832.3 2612.97   5
   0   2  11 50647.6 2648.67  46
   0  -2  11 46662.1 2601.02  46
   0  -2  11 49097.7 1930.12  49
   0  -2 -11 46118.9 2692.62  53
   0  -2 -11 46914.8 2536.65  52
   0   2 -11 46914.5 2668.47  53
   0   2 -12 67475.3 3473.80  53
   0  -2 -12 61628.8 3413.02  53
   0  -2 -12 58801.7 3180.66  52
   0  -2  12 73158.4 3457.72  46
   0  -2  12 64736.5 2627.48  45
   0   2  12 66634.0 3376.33  46
   0  -2  12 65460.4 2661.88  44
   0  -2  12 65346.8 3255.90   5
   0   2  12 69921.6 3338.70   5
   0  -2  12 69715.5 2737.01  19
   0   2  12 67284.3 2639.44  21
   0   2  12 64475.2 2619.30  31
   0   2  12 65791.0 2638.18  30
   0  -2  12 68403.3 2645.14  30
   0  -2  12 66152.4 2623.28  28
   0   2  12 62389.0 2611.29  28
   0  -2 -13 58663.6 3267.58  53
   0   2 -13 55315.4 3174.72  53
   0   2  13 59317.8 2312.14  49
   0  -2  13 53590.7 2307.38  45
   0   2  13 58370.0 3119.88  46
   0  -2  13 57735.2 3153.95  46
   0  -2  13 56616.0 2370.33  44
   0  -2  13 51355.4 2941.83   5
   0   2  13 57226.6 2987.53   5
   0  -2  13 59567.5 2440.40  19
   0   2  13 55236.5 2328.61  21
   0   2  13 59733.7 2344.79  30
   0   2  13 56190.4 2312.30  31
   0  -2  13 55565.3 2333.16  30
   0  -2  13 56579.6 2326.25  28
   0   2  13 57100.9 2326.98  28
   0  -2  14 78434.2 3202.80   8
   0   2 -14 82699.9 4225.41  53
   0  -2 -14 76631.4 4183.18  53
   0  -2  14 82469.2 3275.65  44
   0  -2  14 80904.6 3208.74  45
   0   2  14 83484.5 3202.80  49
   0   2  14 75668.0 3872.65   5
   0  -2  14 80405.3 3938.10   5
   0   2  14 82923.0 3243.88  21
   0   2  14 83916.0 3242.70  30
   0  -2  14 83208.0 3248.04  30
   0   2  14 82213.5 3215.27  31
   0  -2  14 82807.5 3228.76  28
   0   2  14 79609.6 3221.32  28
   0  -2  15 337.900 214.224   8
   0  -2  15 510.165 202.214  45
   0   2  15 565.272 230.591  45
   0   2  15 593.818 217.345  49
   0  -2  15 322.146 210.228  44
   0  -2 -15 493.088 428.143  53
   0   2 -15-162.654 423.699  53
   0   2  15 430.443 221.516  21
   0   2  15 597.625 214.031  31
   0   2  15 324.434 199.672  30
   0  -2  15 386.883 211.354  28
   0  -2  15 803.789 242.980  30
   0   2  15 285.326 210.249  28
   0   2  16 5038.93 444.136  28
   0  -2  16 5432.30 477.664  21
   0  -2  16 5652.99 423.785  45
   0   2  16 4918.47 402.899  49
   0   2  16 5490.48 458.973  45
   0   2  16 6083.61 489.515  44
   0  -2  16 5861.96 486.587  44
   0  -2  16 4511.04 424.926  30
   0   2  16 4781.96 419.360  31
   0   2  16 5637.47 470.311  30
   0  -2  16 4976.06 427.841   8
   0   2  17-30.2246 206.675  30
   0  -2  17-92.3520 204.307  30
   0   2  17-205.013 188.300  45
   0   2  17-66.7202 217.971  44
   0  -2  17 236.028 203.969  44
   0  -2  17-129.308 207.840  21
   0   2  17 78.0582 152.963  31
   0  -2  17 54.4147 179.176   8
   0   2  18 1504.88 228.127  45
   0  -2  18 1524.48 256.745  44
   0   2  18 1634.05 246.421  44
   0   2  18 1702.23 234.273   6
   0  -2  18 1123.62 223.082   6
   0   2  18 1820.37 220.954  31
   0   2  18 1359.04 228.385  14
   0  -2  18 1434.26 244.562  21
   0  -2  18 1579.56 243.213  14
   0  -2  18 1618.63 230.938   8
   0  -2  19 18861.0 802.443  14
   0   2  19 18129.1 795.066  14
   0   2  19 15968.4 754.341   6
   0  -2  19 18058.0 802.999   6
   0  -2  19 16645.1 748.538   8
   0   2  19 17529.5 804.433  44
   0  -2  20 1001.34 143.849   6
   0   2  20 931.444 131.989  14
   0   2  20 878.433 117.962  13
   0  -2  20 906.619 131.777  14
   0  -3   0 87.1598 180.569   5
   0   3   0 18.7568 129.191   3
   0  -3   0-199.193 166.521  52
   0   3  -1 78597.8 2789.85  53
   0  -3   1 77904.3 2891.30  52
   0  -3  -1 71070.3 3008.66  52
   0  -3  -1 78440.0 2784.80  53
   0  -3   1 71914.9 2995.08   5
   0   3  -1 75217.1 2877.33   3
   0   3   1 76511.7 2959.80   3
   0   3   2 79513.1 3063.68   3
   0  -3  -2 80473.5 2938.84  53
   0   3  -2 79638.3 2937.33  53
   0  -3   2 78415.3 2846.48  52
   0  -3   2 77242.5 2909.03  46
   0   3   2 75736.3 2902.00  46
   0   3   3 87743.7 3309.29   3
   0   3  -3 80134.5 3194.00  53
   0  -3  -3 84074.0 3207.24  53
   0  -3   3 82074.8 3167.04  46
   0   3   3 82891.4 3162.80  46
   0   3   4 5146.99 475.470   3
   0  -3   4 3862.05 410.610   5
   0  -3  -4 4587.13 429.478  53
   0   3  -4 5307.36 438.844  53
   0   3   4 4104.55 376.744  46
   0  -3  -4 3889.65 472.743  52
   0  -3   4 4649.90 402.463  46
   0  -3   5 243163. 8916.39   5
   0   3  -5 238963. 8859.35  53
   0  -3  -5 231619. 8963.47  52
   0  -3  -5 236347. 8868.96  53
   0   3   5 236858. 8797.83  46
   0  -3   5 236596. 8811.48  46
   0  -3   6 11529.2 820.689   5
   0  -3  -6 9141.15 755.523  53
   0   3  -6 9859.80 755.232  53
   0  -3  -6 11631.1 861.223  52
   0   3   6 10625.7 748.084  46
   0  -3   6 8819.35 717.307  46
   0  -3   7 212.963 255.011   5
   0   3  -7-69.0784 227.788  53
   0  -3  -7 498.388 315.859  53
   0   3   7 484.982 161.766  55
   0   3   7 295.802 144.097  56
   0   3   7 682.712 289.273  46
   0  -3  -7 761.710 326.044  52
   0  -3   7 380.674 271.659  46
   0  -3   8 7103.27 727.177   5
   0   3   8 7379.63 444.494  55
   0  -3  -8 6687.88 733.794  53
   0   3  -8 7049.01 741.651  53
   0  -3  -8 7199.71 743.296  52
   0   3   8 8626.31 742.470  46
   0  -3   8 8483.84 756.638  46
   0  -3   9 905.138 334.188   5
   0   3  -9 658.586 338.547  53
   0   3   9 521.406 165.203  55
   0  -3  -9 873.983 384.217  53
   0  -3  -9 1059.44 364.213  52
   0   3   9 1107.44 351.549  46
   0  -3   9 689.955 293.825  46
   0  -3  10 6414.83 752.851   5
   0  -3  10 5343.42 693.182  46
   0   3  10 5859.35 717.174  46
   0  -3 -10 4046.11 653.231  52
   0  -3 -10 7019.50 825.794  53
   0   3 -10 5392.40 734.256  53
   0   3  10 6356.35 431.715  55
   0   3  11 56383.6 2809.58  46
   0  -3  11 53524.3 2787.80  46
   0  -3  11 52044.4 2170.55  44
   0  -3  11 51159.7 2745.29   5
   0  -3  11 54129.2 2231.19  19
   0   3  11 51294.8 2130.52  31
   0   3 -11 49124.1 2803.19  53
   0  -3 -11 54583.9 2920.72  53
   0  -3 -11 52240.9 2807.93  52
   0  -3  12 5531.43 416.679   7
   0   3  12 4135.04 688.479   5
   0  -3  12 5058.70 763.461   5
   0   3 -12 6945.58 911.433  53
   0  -3 -12 5065.87 810.037  53
   0  -3 -12 5684.77 818.667  52
   0   3  12 6156.40 834.508  46
   0  -3  12 6882.32 872.029  46
   0  -3  12 6296.82 464.561  45
   0  -3  12 5788.77 479.827  44
   0   3  12 5932.51 461.707  21
   0  -3  12 5329.05 514.216  19
   0   3  12 4937.45 430.111  31
   0   3  12 5569.97 444.411  30
   0  -3  12 5633.34 451.281  30
   0   3  12 5858.63 445.901  28
   0  -3  12 5143.33 429.375  28
   0  -3  13 51727.0 2074.63   7
   0   3  13 52941.9 2825.60   5
   0  -3  13 48292.8 2785.31   5
   0  -3 -13 55296.7 3078.38  53
   0   3 -13 54184.9 3031.57  53
   0   3  13 51174.3 2886.40  46
   0  -3  13 49114.3 2109.80  45
   0  -3  13 53830.6 2190.60  44
   0  -3  13 49062.4 2857.87  46
   0  -3  13 48753.2 2213.91  19
   0   3  13 50689.1 2132.70  21
   0   3  13 48492.1 2067.42  41
   0   3  13 50984.7 2144.00  31
   0  -3  13 53587.4 2150.93  30
   0   3  13 55950.4 2162.83  30
   0  -3  13 51733.9 2131.05  28
   0   3  13 50913.7 2133.48  28
   0  -3  14 26949.9 1279.52   8
   0  -3  14 26453.8 1845.58   5
   0   3  14 23278.6 1743.63   5
   0   3 -14 23687.4 1925.34  53
   0  -3 -14 28496.0 2097.50  53
   0   3  14 27437.7 1263.08  49
   0  -3  14 27470.3 1254.60  45
   0  -3  14 26807.8 1309.08  44
   0   3  14 28764.0 1291.96  21
   0  -3  14 27885.1 1312.20  21
   0   3  14 25493.5 1192.38  41
   0   3  14 27046.9 1272.32  31
   0  -3  14 26657.9 1269.14  30
   0   3  14 26904.9 1280.32  30
   0  -3  14 27730.2 1275.46  28
   0   3  14 27949.3 1277.49  28
   0   3  15 17590.8 923.200  28
   0  -3  15 17524.3 914.246  28
   0  -3  15 17365.2 923.268  30
   0   3  15 17548.2 922.359  30
   0   3  15 16940.9 913.568  31
   0  -3  15 16501.4 914.701   8
   0  -3  15 17403.6 881.933  45
   0  -3  15 17868.1 959.910  44
   0   3  15 18147.0 908.257  49
   0   3  16 95.8963 195.171  28
   0  -3  16-163.302 206.535  30
   0   3  16 64.0120 209.145  30
   0   3  16-34.6648 211.648  45
   0   3  16 176.860 178.336  49
   0  -3  16 513.104 231.761  44
   0   3  16 156.855 201.718  31
   0  -3  16 64.1485 222.498   8
   0  -3  17 52552.6 2082.01  44
   0   3  17 47732.4 2030.27  45
   0   3  17 48998.8 2059.11  44
   0   3  17 48880.1 1998.01  49
   0   3  17 50964.7 2024.26  31
   0  -3  17 49169.6 2025.22   8
   0  -3  17 51406.3 2040.68  14
   0   3  18 6929.22 427.260  45
   0   3  18 6149.74 429.774  44
   0   3  18 6630.61 410.832  31
   0  -3  18 5963.04 421.560  14
   0   3  18 6783.19 429.944  14
   0  -3  18 6894.33 429.985   8
   0   3  18 6586.47 400.785   6
   0   3  19 23305.1 947.513  14
   0  -3  19 22655.6 948.652  14
   0   3  19 22667.8 963.309  44
   0  -3  19 22807.4 938.609   8
   0   3  19 21160.5 894.184   6
   0   3  20 19227.4 748.984  14
   0   3  20 18878.3 769.711  13
   0  -4   0 226053. 8447.46  52
   0  -4   0 238941. 8525.47   5
   0   4   0 226912. 8373.97   3
   0  -4  -1 13249.0 789.479  52
   0  -4   1 12745.1 672.000  52
   0   4  -1 13698.9 656.985   3
   0  -4   1 11680.2 757.910   5
   0   4   1 13490.4 722.351   3
   0   4   2 1389.73 273.813   3
   0   4  -2 1490.66 179.684   3
   0   4  -2 1314.80 148.568  53
   0  -4  -2 1275.38 150.502  53
   0  -4  -2 1723.06 322.711  52
   0  -4   2 1327.12 158.690  52
   0   4   3 45170.1 2000.73   3
   0   4  -3 43215.0 1773.51   3
   0   4  -3 46679.3 1842.22  53
   0  -4  -3 46597.5 1837.10  53
   0  -4   3 45074.2 1800.32  46
   0   4   3 44416.3 1786.87  46
   0  -4   4 138310. 5347.36   5
   0   4   4 135333. 5337.60   3
   0   4  -4 132436. 5177.20  53
   0  -4  -4 141299. 5206.56  53
   0   4   4 139867. 5141.78  46
   0  -4   4 133763. 5140.15  46
   0  -4   5 61317.5 2715.52   5
   0  -4  -5 60253.6 2805.80  52
   0  -4  -5 59957.5 2613.98  53
   0   4  -5 59604.7 2594.26  53
   0  -4   5 63485.5 2575.17  46
   0   4   5 63332.5 2565.14  46
   0  -4   6 12274.7 915.435   5
   0   4   6 12114.6 593.537  56
   0  -4  -6 13967.1 1018.12  52
   0  -4  -6 11471.3 868.740  53
   0   4  -6 13878.9 904.429  53
   0   4   6 12711.6 833.288  46
   0  -4   6 11407.5 813.475  46
   0  -4   7 25540.9 1551.63   5
   0  -4  -7 27017.4 1642.84  52
   0   4   7 28475.1 1153.06  56
   0   4  -7 26791.2 1512.57  53
   0  -4  -7 27240.4 1537.59  53
   0   4   7 24640.2 1424.26  46
   0  -4   7 26282.1 1460.58  46
   0  -4   8 11201.6 972.458   5
   0   4   8 12339.7 635.029  56
   0  -4  -8 13277.5 1098.14  52
   0  -4  -8 11573.7 978.926  53
   0   4   8 11667.9 628.354  55
   0   4  -8 13138.9 1011.01  53
   0  -4   8 12047.3 942.463  46
   0   4   8 11760.9 926.652  46
   0  -4   9 11007.7 1044.81   5
   0   4  -9 11593.3 1036.12  53
   0   4   9 11722.1 656.816  55
   0  -4  -9 12891.0 1085.86  53
   0  -4  -9 13314.5 1155.41  52
   0   4   9 12943.2 1016.21  46
   0  -4   9 13512.5 1042.85  46
   0  -4  10 9811.10 971.801   5
   0  -4 -10 7717.46 928.193  52
   0  -4  10 9250.74 914.768  46
   0   4  10 10666.1 964.499  46
   0   4 -10 10495.8 1028.01  53
   0   4  10 9234.07 576.144  55
   0  -4 -10 10403.9 1024.01  53
   0  -4  11 20567.5 1009.65   7
   0   4  11 20744.0 1040.02  55
   0  -4 -11 19808.1 1581.79  52
   0  -4 -11 23101.7 1672.30  53
   0   4 -11 24020.9 1677.59  53
   0   4  11 23335.2 1573.78  46
   0  -4  11 21911.6 1549.54  46
   0  -4  11 21894.9 1072.47  44
   0  -4  11 22688.9 1602.32   5
   0   4  11 20830.0 1022.43  21
   0  -4  11 20781.9 1109.42  19
   0  -4  11 21324.5 1027.81  30
   0   4  11 21574.8 1025.82  30
   0   4  11 20656.5 1036.54  31
   0   4  11 22856.2 1030.05  28
   0  -4  11 22761.6 1027.42  28
   0  -4  12 248.233 290.011   5
   0  -4 -12 836.423 414.474  53
   0   4 -12 930.362 464.822  53
   0  -4  12 985.369 430.864  46
   0  -4  12 814.107 244.913  44
   0   4  12 850.020 387.913  46
   0  -4 -12 1373.71 480.386  52
   0  -4  12 646.538 214.940  45
   0  -4  12 781.203 275.502  19
   0   4  12 461.659 234.851  21
   0  -4  12 715.775 208.301  28
   0   4  12 824.486 220.495  30
   0   4  12 706.967 229.028  28
   0  -4  12 499.745 190.508  30
   0  -4  12 751.651 224.574   7
   0  -4  13 69933.4 2748.53   7
   0   4  13 67321.9 3515.33   5
   0  -4  13 66600.2 3489.49   5
   0   4 -13 63500.8 3550.30  53
   0  -4 -13 69831.8 3685.00  53
   0  -4  13 69563.9 2832.15  44
   0  -4  13 70622.5 2767.44  45
   0  -4  13 68840.7 2889.43  19
   0   4  13 65035.6 2740.59  41
   0  -4  13 71688.7 2794.78  30
   0   4  13 72373.9 2786.75  30
   0  -4  13 69377.8 2765.86  28
   0   4  13 73205.8 2791.41  28
   0  -4  14 16801.7 927.521   8
   0  -4  14 18810.8 893.962   7
   0  -4  14 16912.3 1415.38   5
   0  -4 -14 18403.9 1626.94  53
   0   4  14 17936.0 927.858  49
   0  -4  14 17660.4 964.122  44
   0  -4  14 18315.3 963.112  21
   0  -4  14 16158.4 993.074  19
   0   4  14 16072.3 866.385  41
   0   4  14 18964.7 943.002  30
   0  -4  14 17640.1 926.276  30
   0   4  14 19925.9 952.751  28
   0   4  15 43398.9 1768.81  28
   0  -4  15 42147.5 1805.36  44
   0   4  15 40207.4 1750.46  49
   0  -4  15 40997.9 1789.00  21
   0   4  15 37023.5 1676.40  41
   0  -4  15 42083.9 1766.26  30
   0   4  15 42041.0 1776.03  31
   0   4  15 42097.3 1756.49  30
   0  -4  15 41219.1 1778.89   8
   0  -4  15 40954.7 1686.11   7
   0   4  16 39725.8 1744.69  45
   0   4  16 39714.8 1701.20  49
   0  -4  16 40604.3 1750.17  44
   0   4  16 40034.0 1722.41  31
   0  -4  16 41516.9 1731.54   8
   0  -4  16 40805.1 1745.65  21
   0   4  17 3378.65 313.753  49
   0   4  17 3664.46 344.712  45
   0   4  17 3828.07 347.275  44
   0   4  17 3169.38 320.032  31
   0  -4  17 3226.13 324.985   8
   0   4  17 3703.26 300.589   6
   0  -4  17 3582.40 344.678   6
   0   4  17 3699.76 334.479  14
   0  -4  17 4183.66 338.959  14
   0  -4  17 3402.49 345.804  21
   0   4  18 2372.40 252.904  45
   0   4  18 2327.27 253.630  44
   0  -4  18 2596.71 251.489  14
   0   4  18 3143.94 264.468  14
   0  -4  18 2222.00 265.929  21
   0   4  18 2485.02 248.352  31
   0  -4  18 2702.77 272.619   6
   0  -4  18 2313.02 255.511   8
   0   4  19 89.6723 112.833  14
   0  -4  19 139.722 131.313   8
   0  -4  19 268.034 126.382   6
   0   4  19 313.902 127.766  44
   0  -5   0-53.3389 170.056   5
   0   5   0 164.775 151.045   3
   0  -5   0-84.8900 174.702  52
   0  -5   1 53.8091 187.991   5
   0   5   1 156.243 190.289   3
   0   5  -1 194.617 146.627   3
   0  -5  -1 51.6483 175.367  52
   0  -5   1 230.449 169.312  52
   0   5  -2 77092.4 2988.82   3
   0   5   2 79811.5 3207.14   3
   0  -5  -2 76783.2 3300.82  52
   0  -5   2 78782.4 2977.21  52
   0   5  -3 2559.57 237.199   3
   0   5   3 3008.35 409.147   3
   0  -5  -3 2057.40 400.028  52
   0   5  -3 2224.01 228.476  53
   0  -5  -3 2275.36 221.793  53
   0  -5   4 8012.88 717.244   5
   0   5   4 9874.91 767.525   3
   0   5  -4 8666.25 498.008   3
   0   5   4 9201.17 539.803  46
   0  -5  -4 9733.37 591.377  53
   0  -5  -4 9272.53 810.827  52
   0   5  -4 8387.11 564.372  53
   0  -5   5 31792.8 1712.33   5
   0  -5   5 31734.9 1476.72  46
   0   5   5 31108.6 1289.44  50
   0   5   5 29269.6 1434.65  46
   0  -5  -5 33451.6 1319.93  47
   0   5   5 30063.6 1271.50  56
   0  -5  -5 32472.4 1523.71  53
   0   5  -5 30730.1 1507.04  53
   0   5   5 33161.2 1289.03  55
   0  -5   6 36515.7 1996.79   5
   0   5   6 37653.4 1776.55  46
   0  -5   6 37842.6 1803.75  46
   0  -5   6 38223.7 1532.70  48
   0  -5  -6 40751.5 1894.86  53
   0   5   6 38005.6 1534.34  56
   0   5  -6 36939.2 1836.98  53
   0  -5  -6 40103.3 2123.42  52
   0  -5   7 4157.24 583.941   5
   0  -5   7 4233.74 321.165  48
   0  -5  -7 3723.30 614.880  52
   0   5   7 3947.25 477.301  46
   0  -5   7 3757.60 484.299  46
   0   5   7 4395.21 336.862  56
   0   5  -7 4590.67 558.032  53
   0  -5  -7 5718.03 604.333  53
   0  -5   8 9573.05 923.066   5
   0   5   8 8205.80 754.848  46
   0  -5   8 8069.48 764.383  46
   0  -5   8 8575.35 499.923  48
   0  -5  -8 7836.93 810.032  53
   0  -5  -8 8546.90 948.987  52
   0   5   8 9224.93 534.362  56
   0   5  -8 7297.72 772.453  53
   0  -5   9 338.202 279.072   5
   0  -5  -9 499.438 341.438  52
   0  -5   9 623.749 157.605  48
   0  -5   9 697.906 321.739  46
   0   5   9 508.109 252.089  46
   0  -5  -9 603.715 310.516  53
   0   5   9 676.051 205.701  56
   0   5  -9 565.956 311.191  53
   0   5   9 394.808 176.326  55
   0   5  10 7411.03 510.452  55
   0   5 -10 6823.29 836.836  53
   0  -5 -10 7963.33 902.292  53
   0  -5  10 7670.06 480.381  48
   0   5  10 7600.55 807.484  46
   0  -5  10 8096.78 850.162  46
   0  -5 -10 7316.11 943.208  52
   0  -5  10 7988.81 546.228  44
   0  -5  10 6909.10 869.294   5
   0   5  10 6647.05 501.590  31
   0  -5  10 7352.78 502.366   7
   0  -5  11 9127.08 570.021   7
   0  -5  11 9315.70 1030.73   5
   0   5 -11 10005.0 1028.74  53
   0   5  11 9155.78 594.884  55
   0  -5 -11 8423.83 973.780  53
   0  -5  11 6949.97 499.145  48
   0  -5 -11 7650.54 1011.54  52
   0  -5  11 8310.18 586.020  44
   0  -5  11 8990.50 649.800  19
   0   5  11 9417.12 591.749  31
   0  -5  11 8703.50 544.690  30
   0  -5  11 8004.67 519.424  28
   0   5  11 9110.58 551.914  28
   0  -5  12 32051.8 1375.98   7
   0  -5  12 29949.5 2016.66   5
   0  -5 -12 29357.5 2048.13  53
   0   5 -12 26704.1 1933.36  53
   0  -5 -12 27605.7 2066.56  52
   0  -5  12 31245.5 1413.26  44
   0  -5  12 30959.7 1322.22  48
   0  -5  12 28710.3 1456.08  19
   0   5  12 28545.4 1357.71  41
   0   5  12 31788.6 1353.91  30
   0  -5  12 30417.8 1353.45  30
   0   5  12 30332.3 1401.43  31
   0  -5  12 31120.7 1343.01  28
   0   5  12 28611.1 1307.26  29
   0   5  12 30702.4 1349.56  28
   0  -5  13 12340.3 723.048   7
   0  -5  13 11015.4 1168.65   5
   0   5 -13 10918.6 1166.81  53
   0  -5 -13 10964.3 1203.09  53
   0  -5  13 13116.6 767.969  44
   0  -5  13 12000.9 802.346  19
   0   5  13 11366.7 696.569  41
   0   5  13 12908.4 751.512  31
   0  -5  13 12442.8 707.863  30
   0   5  13 13361.4 713.930  30
   0   5  13 13155.6 714.853  28
   0   5  13 11530.6 647.627  29
   0   5  14 1761.17 276.390  28
   0  -5  14 2117.79 288.173  30
   0   5  14 2157.92 283.487  30
   0   5  14 1581.20 289.189  49
   0  -5  14 2556.39 340.966  44
   0  -5  14 2700.46 398.627  19
   0  -5  14 2444.18 331.996  21
   0   5  14 1543.37 256.622  41
   0   5  14 1758.92 302.666  31
   0  -5  14 2355.35 300.559   7
   0  -5  14 2150.25 324.421   8
   0   5  15 22463.2 1052.89  41
   0  -5  15 23523.4 1191.37  19
   0  -5  15 23979.4 1126.84  21
   0  -5  15 22194.7 1046.36   7
   0  -5  15 21562.4 1104.85   8
   0   5  15 23881.5 1108.17  49
   0  -5  16 8717.00 537.492  14
   0   5  16 9710.47 549.626  14
   0  -5  16 9348.72 581.455  21
   0  -5  16 9169.91 568.890   6
   0  -5  16 8764.16 572.988   8
   0  -5  16 7968.82 491.039   7
   0   5  16 9554.18 566.405  49
   0  -5  17 21948.7 1008.37  21
   0   5  17 22608.9 965.272  14
   0  -5  17 22294.8 997.510   6
   0  -5  17 22717.7 1013.83   8
   0   5  17 22892.8 998.994  49
   0   5  17 19731.0 998.633  45
   0   5  17 20912.1 993.187  44
   0   5  18 34057.1 1415.35  14
   0   5  18 37555.5 1475.42  31
   0   5  18 34518.8 1456.85  44
   0   5  18 37488.0 1482.80  45
   0  -5  18 38430.3 1477.36   6
   0  -5  18 40168.7 1494.98   8
   0   5  19 14359.6 613.403  44
   0  -5  19 14510.2 628.376   6
   0  -5  19 16124.5 655.968   8
   0   6   0 1270.82 257.612   3
   0  -6   0 878.149 261.447  52
   0   6   1 111455. 4262.59   3
   0   6  -1 105452. 4117.73   3
   0  -6   1 105078. 4426.52   5
   0  -6   1 107547. 4180.36  52
   0  -6  -1 106846. 4370.72  52
   0   6  -2 3760.99 336.421   3
   0   6   2 3882.75 464.368   3
   0  -6  -2 3673.75 508.686  52
   0  -6  -2 4230.36 300.789  47
   0   6   3 42346.1 1622.29  56
   0  -6  -3 41360.2 2131.47  52
   0   6   3 39281.2 1987.20   3
   0  -6   3 41187.2 1642.04  48
   0   6   4 5114.35 320.356  56
   0  -6   4 4235.56 564.040   5
   0  -6   4 4549.30 319.499  48
   0   6   4 4506.93 330.372  50
   0   6   5 45092.1 1778.97  55
   0   6   5 44434.5 1764.91  56
   0  -6  -5 45410.7 2400.25  52
   0  -6  -5 45849.3 1929.71  53
   0  -6   5 43273.7 2287.16   5
   0   6   5 45947.9 1791.98  50
   0  -6  -5 44594.0 1818.89  47
   0  -6   5 43485.1 1779.10  48
   0   6   6 2974.96 284.269  56
   0  -6  -6 2901.36 407.243  53
   0   6   6 3931.91 316.640  55
   0  -6   6 4160.07 581.770   5
   0  -6   6 3715.00 294.314  48
   0   6   7 98481.1 3789.42  56
   0  -6  -7 101555. 4197.87  53
   0  -6   7 99175.7 4486.98   5
   0  -6   7 102556. 3797.33  48
   0  -6  -8 32199.6 1828.82  53
   0   6   8 33872.3 1415.85  56
   0  -6  -8 35263.5 2164.13  52
   0  -6   8 29686.5 1974.00   5
   0  -6   8 31582.4 1385.69  48
   0  -6   9 138155. 5804.10   5
   0  -6   9 129287. 4893.92  48
   0   6   9 137005. 4942.91  56
   0  -6  -9 134578. 5927.52  52
   0  -6  -9 133986. 5552.47  53
   0  -6   9 117907. 4963.91  18
   0   6   9 133850. 4926.55  31
   0  -6   9 132492. 4926.19   7
   0  -6  10 1736.55 496.243   5
   0   6  10 1914.05 297.453  55
   0  -6 -10 877.659 378.253  53
   0  -6  10 1981.88 256.530  48
   0  -6 -10 899.836 513.349  52
   0   6  10 2559.01 303.122  31
   0  -6  10 2031.32 289.159   7
   0  -6  11 9633.63 1090.20   5
   0  -6 -11 13118.8 1179.95  53
   0   6  11 12466.0 705.247  55
   0  -6 -11 9745.02 1213.04  52
   0  -6  11 10573.0 622.284  48
   0  -6  11 10502.8 750.421  19
   0   6  11 11067.9 678.760  41
   0   6  11 10818.3 673.649  31
   0  -6  11 10385.2 657.351   7
   0  -6  12 4619.21 417.934   7
   0  -6  12 4005.16 726.407   5
   0   6  12 4381.16 421.771  55
   0  -6  12 3801.27 342.786  48
   0  -6 -12 4003.72 772.730  52
   0   6  12 4847.76 428.349  41
   0   6  12 4351.86 381.514  29
   0   6  12 4611.25 424.623  31
   0  -6  12 4679.08 378.579  30
   0  -6  12 3828.13 454.590  19
   0  -6  13 18707.0 1570.52   5
   0  -6  13 19983.7 1138.04  19
   0  -6  13 20592.4 1049.11  21
   0   6  13 22472.9 1013.43  28
   0   6  13 19974.7 983.445  29
   0   6  13 20999.9 1044.53  41
   0   6  13 20703.4 1061.51  31
   0  -6  13 21237.4 1000.84  30
   0  -6  13 21345.6 1046.60   7
   0  -6  13 22970.0 1084.64   8
   0  -6  14 681.800 227.623   6
   0   6  14 708.001 176.329  29
   0  -6  14 1155.39 221.011  14
   0  -6  14 788.822 297.054  19
   0  -6  14 1096.06 251.184  21
   0   6  14 976.768 228.422  41
   0   6  14 1042.90 274.899  31
   0  -6  14 1053.57 253.560   7
   0   6  15 18247.0 980.044  49
   0  -6  15 18930.7 924.754  14
   0  -6  15 21053.6 1009.61  21
   0  -6  15 20865.1 1086.25  19
   0   6  15 20077.5 969.696  41
   0   6  15 23350.9 1045.30  31
   0  -6  15 21704.9 977.896   7
   0  -6  15 21228.4 992.306   6
   0  -6  16 1476.73 223.503   7
   0   6  16 2027.25 260.248  44
   0   6  16 2003.26 263.002  49
   0  -6  16 1977.73 262.490  21
   0   6  16 1983.07 230.359  41
   0   6  16 1473.94 254.521  31
   0  -6  16 1990.24 255.488   6
   0  -6  17 2441.09 258.470  21
   0  -6  17 2436.91 268.730   8
   0  -6  17 2668.57 257.787   6
   0   6  17 2599.94 249.873  44
   0   6  17 2614.63 259.801  49
   0   6  17 2589.88 276.707  45
   0   6  18 15613.5 698.457  44
   0   6  18 16759.8 739.208  45
   0   6  19 159.801 75.2418  13
   0  -6  19 308.622 98.8330   8
   0  -6 -19 191.950 78.5333  23
   0  -7   0 82.9617 121.935  47
   0  -7   0-60.4762 172.459  52
   0   7   0 48.7334 160.472   3
   0  -7   1 4494.28 325.459  47
   0  -7  -1 3560.28 511.246  52
   0  -7  -1 4691.52 332.332  47
   0   7   1 3927.95 474.443   3
   0   7  -1 4692.17 432.594   3
   0   7   1 4616.72 309.527  56
   0  -7   1 4763.41 467.968  52
   0  -7  -2 253.194 219.768  52
   0  -7  -2 92.7390 133.711  47
   0   7   2 391.682 263.318   3
   0   7   2 125.022 131.617  56
   0  -7  -3 9446.92 532.984  47
   0   7   3 8826.49 491.339  50
   0   7   3 8531.30 482.956  56
   0   7   4 39650.6 1651.18  50
   0  -7   4 42610.2 1676.94  48
   0  -7   4 38421.0 2180.54   5
   0  -7  -4 39552.6 2278.21  52
   0   7   4 41324.1 1640.36  56
   0  -7   5 25766.0 1146.09  48
   0  -7  -5 25434.0 1171.51  47
   0  -7   5 23256.9 1605.44   5
   0  -7  -5 26228.2 1758.24  52
   0   7   5 26510.0 1139.19  55
   0   7   5 26774.6 1132.80  56
   0  -7   6 11780.2 634.017  48
   0  -7   6 10030.0 1018.23   5
   0  -7  -6 11027.1 1120.72  52
   0   7   6 10936.4 616.913  55
   0   7   6 11206.9 605.402  56
   0  -7   7 12025.1 664.572  48
   0  -7  -7 11619.9 1220.37  52
   0   7   7 12307.0 668.975  56
   0   7   7 12126.9 669.913  55
   0  -7   7 12786.3 1199.19   5
   0  -7   8 1602.39 468.623   5
   0   7   8 1373.85 240.262  56
   0  -7   8 1278.98 218.353  48
   0  -7   8 1191.79 257.323  18
   0   7   8 1043.81 241.567  41
   0   7   8 1201.12 251.156  31
   0  -7   8 1707.68 269.571   7
   0  -7   9 564.568 385.566   5
   0   7   9 292.499 198.838  56
   0  -7   9 274.898 159.557  48
   0  -7  -9 310.549 383.681  52
   0  -7   9 783.606 263.301  18
   0   7   9 186.911 220.982  31
   0  -7   9 526.237 215.293   7
   0  -7  10 2103.24 271.707  48
   0  -7 -10 2114.12 631.533  52
   0  -7  10 1882.19 300.457   7
   0   7  10 2113.75 317.978  41
   0   7  10 1526.06 274.623  31
   0  -7  10 2039.28 591.299   5
   0  -7  11 1317.16 514.592   5
   0  -7  11 1700.82 262.335   6
   0   7  11 1488.11 295.002  55
   0  -7 -11 1835.07 585.674  52
   0  -7  11 1416.05 229.140  48
   0   7  11 2257.97 314.364  41
   0   7  11 2076.54 315.168  31
   0  -7  11 1569.94 297.502   7
   0  -7  12 5981.56 488.482   8
   0  -7  12 6077.21 488.774   7
   0  -7  12 5327.81 434.052   6
   0  -7  12 4544.14 767.039   5
   0   7  12 6345.75 503.253  55
   0  -7  12 5914.15 418.507  48
   0   7  12 6046.62 484.646  41
   0  -7  12 5962.69 562.800  19
   0   7  12 6252.76 490.687  31
   0   7  12 5059.23 426.265  29
   0   7  13 46329.1 1958.83  29
   0   7  13 47405.6 2022.12  41
   0  -7  13 46668.9 1987.61  21
   0  -7  13 50046.5 2131.20  19
   0   7  13 48517.3 2024.13  31
   0  -7  13 48254.4 2020.68   8
   0  -7  13 49859.9 1983.61   6
   0  -7  13 48362.7 2009.79   7
   0   7  14 39471.0 1679.43  29
   0  -7  14 41856.8 1748.68  21
   0  -7  14 43868.5 1871.45  19
   0   7  14 45961.9 1800.52  31
   0  -7  14 41826.3 1725.08   6
   0  -7  14 40104.2 1764.65   8
   0  -7  14 40851.3 1746.15   7
   0   7  14 40419.5 1746.64  41
   0  -7  15 16259.8 827.323  21
   0  -7  15 16968.9 926.379  19
   0   7  15 16306.7 822.116  41
   0   7  15 17710.7 864.319  31
   0  -7  15 16529.8 810.304   6
   0  -7  15 17183.7 833.822   7
   0  -7  15 17943.1 867.309   8
   0   7  16 6919.05 427.114  44
   0   7  16 8163.25 476.852  49
   0  -7  16 7682.69 453.320  21
   0   7  16 7070.69 430.494  41
   0   7  16 7671.12 471.959  31
   0  -7  16 7333.85 439.763   7
   0  -7  16 7768.21 477.504   8
   0   7  17 2128.03 230.722  31
   0  -7 -17 1941.62 230.008  23
   0   7  17 1752.51 168.955  44
   0   7  17 1997.62 208.674  49
   0   7  17 1838.41 219.587  45
   0  -7 -18 16421.2 699.591  23
   0   7  18 15760.8 682.755  45
   0   8   0 227.348 136.451  56
   0  -8   0 270.437 208.465  52
   0  -8   0 330.587 149.807  47
   0  -8  -1 188568. 7260.12  52
   0   8   1 185681. 6669.97  56
   0  -8   1 177698. 6697.28  47
   0  -8  -1 182966. 6725.96  47
   0   8   2 3851.08 299.577  56
   0  -8   2 3577.33 308.339  47
   0  -8  -2 3063.61 544.170  52
   0  -8  -2 3659.83 333.617  47
   0  -8  -3 61351.6 3003.41  52
   0   8   3 58229.8 2274.55  56
   0  -8   3 56770.6 2273.67  47
   0  -8  -3 59255.4 2350.11  47
   0   8   3 58825.5 2280.14  50
   0  -8   4 16600.3 1350.84   5
   0  -8  -4 17615.9 1406.61  52
   0   8   4 17514.2 829.560  56
   0  -8   5 87164.6 4160.42   5
   0  -8  -5 90745.2 4266.27  52
   0   8   5 87005.3 3363.90  55
   0   8   5 88066.7 3350.71  56
   0   8   6 5577.73 421.923  55
   0   8   6 5867.30 416.752  56
   0  -8   6 4984.64 442.982  20
   0  -8   6 4944.64 445.801  18
   0  -8   6 4624.19 451.044  17
   0   8   6 4576.48 413.473  41
   0  -8   6 4586.21 406.848   7
   0  -8   6 5078.24 775.351   5
   0  -8   7 58510.5 3090.34   5
   0  -8   7 55218.6 2212.34  48
   0   8   7 54634.3 2198.15  55
   0   8   7 56102.9 2197.69  56
   0  -8  -7 60097.5 3187.82  52
   0   8   7 48452.4 2188.23  41
   0   8   7 54064.3 2157.98  31
   0  -8   7 51679.7 2196.48   7
   0   8   8 933.768 245.473  56
   0   8   8 669.899 220.081  55
   0  -8  -8 964.094 512.812  52
   0  -8   8 597.182 190.636  48
   0   8   8 497.531 222.085  41
   0   8   8 467.592 209.634  31
   0  -8   8 1498.97 494.117   5
   0  -8   9 4947.04 834.665   5
   0   8   9 4344.31 408.250  56
   0  -8   9 5101.26 427.623  48
   0  -8   9 4377.91 483.900  18
   0   8   9 5485.13 440.193  31
   0  -8   9 5881.83 473.854   7
   0   8   9 5747.38 480.019  41
   0  -8  10 7447.94 1016.93   5
   0  -8  10 8401.79 590.429   7
   0   8  10 8615.84 583.303  31
   0  -8  11 7543.20 989.116   5
   0   8  11 6860.57 527.347  31
   0  -8  11 7314.00 546.065   7
   0  -8  11 8023.66 547.284   8
   0  -8  12 2392.22 330.278   7
   0  -8  12 1980.54 306.823   8
   0  -8  12 2696.46 298.454  21
   0   8  12 2409.09 338.275  55
   0   8  12 2708.36 337.196  41
   0   8  12 2196.71 317.742  31
   0   8  12 2212.50 298.740  29
   0   8  13 29634.1 1296.47  29
   0   8  13 26741.5 1242.11  27
   0  -8  13 29922.1 1289.44  21
   0   8  13 29684.2 1341.76  41
   0   8  13 29964.8 1333.78  31
   0  -8  13 30453.1 1342.48   7
   0  -8  13 30930.9 1339.32   8
   0   8  14 1117.04 193.120  29
   0   8  14 612.163 212.660  49
   0   8  14 597.803 206.445  41
   0  -8  14 945.495 296.846  19
   0   8  14 1178.53 239.671  31
   0  -8  14 906.152 226.867   7
   0  -8  14 618.250 211.585   8
   0  -8 -15 2880.09 320.712  23
   0   8  15 2583.01 270.831  41
   0  -8  15 2205.53 320.489  19
   0   8  15 2369.12 272.992  31
   0  -8  15 3203.59 298.582   8
   0  -8  15 2514.60 271.393   7
   0  -8 -16 143.326 165.717  23
   0   8  16 64.3559 129.800  41
   0   8  16-18.9612 140.508  31
   0  -8  16 172.416 146.275   8
   0  -8  17 2646.96 212.491   8
   0  -8 -17 2617.44 233.213  23
   0   8  17 2376.53 212.928  45
   0   9   0 47.7210 145.666  56
   0  -9   0-30.4644 156.611  47
   0   9   1 1921.33 243.170  56
   0   9  -1 2020.29 243.489  56
   0  -9   1 1961.67 255.001  47
   0  -9  -1 1775.35 265.660  47
   0  -9   1 2327.44 302.230  35
   0  -9  -1 2418.69 307.674  23
   0  -9  -2 59169.2 2856.64  52
   0   9   2 54658.3 2173.68  56
   0  -9   2 54239.0 2297.06  17
   0  -9   2 54283.4 2273.62  20
   0  -9   2 54227.2 2243.31  18
   0  -9   2 53036.4 2196.04  47
   0  -9  -2 54172.7 2246.43  47
   0  -9   2 57433.8 2274.94  35
   0  -9  -2 56762.3 2278.55  23
   0  -9  -3 2247.04 296.495  47
   0  -9  -3 3339.91 636.129  52
   0  -9   3 2649.28 281.550  47
   0  -9   3 3007.28 325.427  18
   0  -9   3 3004.51 346.914  20
   0  -9   3 2819.17 361.811  17
   0  -9   3 3122.60 349.083  35
   0   9   3 2487.39 277.526  56
   0   9   4 52259.1 2066.07  56
   0  -9  -4 49849.2 2854.41  52
   0  -9  -4 50947.2 2144.36  47
   0  -9   4 46472.0 2120.65  18
   0  -9   4 51029.3 2198.94  17
   0   9   4 53142.1 2092.39  41
   0  -9   4 53494.1 2156.15  35
   0  -9   4 50683.2 2088.19   7
   0   9   5-28.2413 177.063  56
   0   9   5 182.970 196.072  55
   0  -9  -5-146.266 434.127  52
   0   9   5 93.6298 181.679  41
   0  -9   5 78.7981 186.323  20
   0  -9   5 38.7519 188.735  18
   0  -9   5 188.417 191.723   7
   0  -9   5-146.156 318.326   5
   0   9   6 46718.8 1970.26  55
   0  -9  -6 44820.3 2835.08  52
   0   9   6 49095.5 1967.37  56
   0  -9   6 46207.7 2045.26  20
   0  -9   6 44357.8 2042.23  18
   0   9   6 48462.1 1995.16  41
   0  -9   6 48772.8 1993.68   7
   0  -9   6 46692.5 2840.91   5
   0  -9   7 9939.58 1172.82   5
   0   9   7 9888.71 623.204  55
   0   9   7 9959.39 616.144  56
   0  -9  -7 10716.1 1255.62  52
   0  -9   7 10094.5 698.279  18
   0   9   7 9779.52 641.182  41
   0  -9  -7 10032.3 696.084  23
   0  -9   7 9307.32 628.081   7
   0  -9   8 3455.20 389.711   7
   0  -9   8 4291.32 373.222   8
   0   9   8 3501.75 384.255  55
   0   9   8 4149.88 399.057  56
   0  -9  -8 5280.36 919.899  52
   0  -9   8 4444.77 814.374   5
   0   9   8 3951.41 409.104  41
   0   9   8 4434.69 374.105  31
   0  -9  -8 4228.43 459.328  23
   0  -9   9 888.586 226.380   8
   0   9   9 553.179 236.668  55
   0   9   9 978.169 243.788  56
   0  -9  -9 172.843 450.729  52
   0   9   9 794.018 254.271  41
   0  -9  -9 1030.25 302.267  23
   0   9   9 655.405 203.988  31
   0  -9   9 988.717 489.822   5
   0  -9  10 479.368 474.506   5
   0  -9 -10 235.344 229.735  23
   0   9  10 456.599 210.204  31
   0  -9  10 361.925 191.315   8
   0   9  10 785.054 256.080  41
   0  -9 -11 11624.5 768.103  23
   0   9  11 10966.8 674.315  29
   0  -9  11 10990.2 697.042   7
   0  -9  11 10904.9 656.520   8
   0   9  11 11894.7 666.354  31
   0   9  12 12877.6 731.552  27
   0   9  12 13077.6 747.296  29
   0  -9 -12 13604.1 845.718  23
   0   9  12 15911.0 776.983  31
   0  -9  12 15223.8 795.370   7
   0  -9  12 14220.4 753.346   8
   0   9  13 705.109 194.999  29
   0  -9 -13 604.878 234.251  23
   0   9  13 592.945 169.103  27
   0   9  13 888.203 219.448  41
   0   9  13 832.206 212.354  31
   0  -9  13 829.380 228.438   7
   0  -9  13 648.302 193.777   8
   0  -9 -14 17946.2 906.414  23
   0   9  14 17210.9 799.491  29
   0   9  14 17936.8 851.786  41
   0   9  14 17366.6 849.107  49
   0   9  14 18054.3 839.027  31
   0  -9  14 17935.4 850.223   7
   0  -9  14 17268.1 828.924   8
   0  -9 -15 148.270 156.378  23
   0   9  15 113.422 141.052  41
   0   9  15 287.090 149.217  49
   0   9  15 145.029 140.132  31
   0  -9  15 167.464 150.207   7
   0  -9  15 216.445 155.852   8
   0  -9 -16 8100.87 430.969  23
   0  -9  16 7031.08 385.423   8
   0   9  16 7736.59 382.037  41
   0   9  17 378.612 85.0047  45
   0  -9 -17 498.006 95.6394  23
   0 -10   0 23188.0 1148.60  47
   0 -10   0 23531.4 1154.63  18
   0 -10   0 25235.3 1240.67  17
   0 -10   0 23025.6 1124.18  40
   0 -10   0 24628.9 1186.12  35
   0  10   0 24662.2 1099.55  56
   0 -10  -1 67987.8 2848.99  47
   0 -10   1 68723.0 2823.64  47
   0 -10   1 72843.4 2898.97  20
   0 -10   1 69328.7 2845.76  18
   0 -10   1 69882.6 2918.96  17
   0 -10  -1 67281.1 2882.07  17
   0 -10  -1 71074.9 2837.05  18
   0 -10  -1 71182.2 2827.74  40
   0 -10   1 74343.8 2817.40  40
   0 -10   1 71497.0 2877.25  35
   0  10   1 74011.8 2784.95  56
   0  10  -1 73985.1 2783.22  56
   0  10   2 32581.5 1367.65  56
   0  10  -2 32702.1 1364.87  56
   0 -10   2 30552.9 1385.94  47
   0 -10  -2 31605.8 1445.45  47
   0 -10  -2 32630.4 1415.01  18
   0 -10  -2 31942.5 1468.60  17
   0 -10   2 29982.4 1429.37  18
   0 -10   2 31241.8 1464.98  20
   0 -10   2 31355.3 1495.72  17
   0 -10  -2 31658.0 1418.67  40
   0 -10   2 31353.4 1445.46  35
   0 -10   2 27693.4 1336.08   7
   0  10  -3 77699.5 2870.82  56
   0  10   3 75927.5 2871.91  56
   0 -10  -3 72677.2 2954.40  47
   0 -10   3 69091.8 2857.72  47
   0  10   3 71810.6 2856.65  41
   0 -10   3 71081.3 2869.81   7
   0 -10   3 77897.8 2980.53  35
   0 -10  -3 73669.4 2899.57  18
   0 -10   3 67668.6 2938.01  18
   0 -10   3 73850.2 3014.06  17
   0 -10   3 76246.9 2995.13  20
   0 -10   4 499.845 267.746  17
   0 -10   4 449.619 221.383  18
   0 -10  -4 413.553 201.961  18
   0  10   4 652.568 203.591  55
   0  10   4 589.399 199.396  56
   0  10   4 241.161 181.563  41
   0 -10   4 861.445 254.450  35
   0 -10   4 598.976 228.439   7
   0  10   5 15619.1 861.721  41
   0  10   5 17770.6 868.872  56
   0  10   5 17748.2 890.516  55
   0 -10   5 16622.9 883.121   7
   0 -10   5 15695.1 922.885  18
   0 -10   5 15077.5 943.076  17
   0  10   6 3066.13 356.910  41
   0  10   6 1706.13 278.172  56
   0  10   6 2262.79 307.126  55
   0 -10   6 2427.22 335.526   7
   0 -10   6 2057.74 341.018  20
   0 -10   6 2522.84 368.422  18
   0  10   7 2841.05 351.359  41
   0  10   7 2943.36 336.567  56
   0  10   7 2619.87 346.626  55
   0 -10   7 3032.49 345.942   7
   0 -10   7 2806.14 386.661  18
   0 -10   8 1275.06 297.724  18
   0  10   8 1815.49 316.503  41
   0  10   8 1572.81 289.987  55
   0  10   8 1195.59 251.764  56
   0 -10   8 1298.01 272.435   7
   0 -10  -8 1483.21 306.946  23
   0  10   9 39090.7 1728.39  41
   0  10   9 41864.7 1747.70  55
   0 -10  -9 40141.5 1805.48  23
   0 -10   9 39220.2 1717.63   7
   0 -10   9 37763.9 1631.92   8
   0 -10  10-25.4311 166.163   8
   0  10  10-70.2560 218.318  41
   0  10  10-35.5171 218.791  55
   0  10  10-25.6809 193.753  31
   0 -10 -10-43.3744 234.134  23
   0  10  10 133.319 199.742  29
   0  10  11 3176.37 338.045  29
   0 -10 -11 3163.79 379.353  23
   0  10  11 3138.75 305.857  31
   0 -10  11 2727.76 297.715   8
   0  10  11 2875.27 342.903  41
   0 -10 -12 108.815 219.584  23
   0  10  12 145.290 162.173  27
   0  10  12 345.084 169.483  29
   0  10  12 350.491 212.522  41
   0  10  12 268.326 160.702  31
   0 -10  12 254.479 190.720   7
   0 -10  12 240.420 164.144   8
   0  10  13 10091.4 545.844  29
   0 -10 -13 10568.9 617.479  23
   0  10  13 9324.20 553.260  49
   0  10  13 9991.70 527.754  31
   0 -10  13 9363.89 553.155   7
   0  10  14 160.385 142.217  49
   0  10  14 277.056 154.776  41
   0 -10  14 77.7925 147.840   7
   0  10  14 228.417 122.470  29
   0 -10 -14 560.124 176.115  23
   0  10  15 6973.52 368.128  42
   0  10  15 7088.09 387.683  41
   0 -10 -15 7939.99 423.986  23
   0 -10 -16 1305.18 134.224  23
   0 -11   0-343.674 201.301  47
   0 -11   0-112.279 206.696  18
   0 -11   0 90.3012 246.559  17
   0 -11   0-210.652 222.089  20
   0 -11   0 32.0988 179.238  40
   0 -11   0-81.4247 203.880  35
   0  11   0 167.766 170.728  56
   0 -11   1 36.1315 178.466  47
   0 -11  -1 334.801 238.686  20
   0 -11   1-138.699 246.652  17
   0 -11  -1 218.347 235.733  17
   0 -11   1 116.008 196.233  18
   0 -11   1-42.5661 224.371  20
   0 -11  -1 181.624 205.006  18
   0 -11  -1-66.8286 186.564  40
   0 -11   1 61.6511 182.991  40
   0 -11   1-81.1559 211.268  35
   0 -11  -1 41.0062 208.092  35
   0  11  -1 27.8130 156.972  56
   0  11   1 85.2421 158.649  56
   0 -11   2 200.008 171.398  47
   0 -11  -2 103.997 195.663  40
   0  11  -2 138.932 155.169  56
   0  11   2 29.0204 156.686  56
   0 -11   2 40.5778 205.936  35
   0 -11   2 120.293 189.644  18
   0 -11  -2-35.2638 188.156  18
   0 -11   2 47.0763 245.115  17
   0 -11  -2 291.539 269.975  17
   0 -11   2 86.5839 210.859  20
   0 -11   3 10765.0 739.060  17
   0 -11   3 9256.83 666.005  18
   0 -11  -3 9150.52 620.010  18
   0 -11   3 9905.24 687.726  20
   0  11  -3 10269.1 594.055  56
   0  11   3 10171.1 607.849  56
   0  11   3 10183.3 632.083  55
   0 -11  -3 10043.4 653.817  40
   0  11   3 10590.5 603.054  41
   0 -11   3 9252.12 657.468  35
   0 -11   3 10267.9 611.584   7
   0  11   4 25444.6 1165.90  41
   0 -11  -4 25891.1 1224.94  40
   0 -11   4 24409.9 1298.27  17
   0 -11   4 23621.2 1247.79  18
   0 -11  -4 21996.4 1153.88  18
   0 -11   4 25338.9 1181.10   7
   0  11   4 24323.1 1189.54  55
   0  11   4 27215.2 1187.03  56
   0  11  -4 26721.6 1155.60  56
   0  11   5 13533.1 751.046  41
   0 -11   5 11622.0 798.719  18
   0 -11   5 12250.8 733.037   7
   0  11  -5 13683.2 712.242  56
   0  11   5 13550.0 763.008  55
   0  11   5 12407.1 726.889  56
   0  11   6 7040.31 517.900  41
   0 -11   6 5787.07 548.118  18
   0 -11   6 6228.31 497.678   7
   0  11   6 6650.44 516.244  55
   0  11  -6 6696.29 469.101  56
   0  11   6 7652.23 514.881  56
   0  11   7 10781.8 646.565  56
   0  11   7 10017.0 658.644  55
   0  11   7 11028.5 657.412  41
   0 -11   7 9867.12 717.162  18
   0 -11   7 9973.19 641.807   7
   0  11   7 10181.8 645.368  29
   0  11   8 212.062 201.960  55
   0  11   8 286.881 191.437  56
   0  11   8 308.600 229.651  41
   0 -11   8 406.714 247.075  18
   0 -11   8 521.372 226.371   7
   0  11   8 476.445 242.936  29
   0  11   9 4597.72 428.516  55
   0 -11   9 5098.36 432.024   7
   0 -11  -9 4987.68 478.177  23
   0  11   9 5414.08 442.005  29
   0  11   9 5867.51 462.493  41
   0  11  10 13986.4 775.705  55
   0 -11 -10 13903.6 816.351  23
   0 -11  10 14459.4 769.876   7
   0  11  10 15295.5 789.564  41
   0 -11 -11 6476.00 496.720  23
   0  11  11 6937.49 450.012  27
   0  11  11 6101.82 445.568  29
   0  11  11 7090.54 470.971  41
   0 -11 -12 12291.2 679.722  23
   0  11  12 12980.4 638.244  29
   0  11  12 11447.8 603.663  27
   0  11  12 12698.5 648.197  41
   0  11  13 381.300 137.483  49
   0  11  13 409.617 145.107  29
   0 -11 -13 364.959 177.523  23
   0 -11  13 93.5090 152.848   7
   0  11  13 398.408 165.688  41
   0 -11 -14 17186.3 772.648  23
   0 -11  14 18994.1 764.193   7
   0  11  14 16585.6 738.421  42
   0 -11 -15 115.894 71.3328  40
   0  11  15 148.882 67.0409  41
   0  11  15 172.697 80.3161  45
   0 -12   0 6032.14 446.370  40
   0  12   0 5498.06 413.804  56
   0 -12   0 4493.33 450.453  35
   0 -12   0 6007.75 491.018  18
   0 -12   0 5220.73 490.105  20
   0 -12   0 5198.45 517.625  17
   0 -12   1 42724.6 1987.83  18
   0 -12  -1 48657.7 2054.18  20
   0 -12  -1 46467.2 2047.03  17
   0 -12   1 46084.6 2044.71  20
   0 -12   1 43180.9 2049.19  17
   0 -12  -1 45387.1 1984.42  18
   0  12   1 44980.8 1902.86  56
   0  12  -1 49309.9 1915.03  56
   0 -12  -1 48849.4 1955.87  40
   0 -12  -1 45397.6 2015.94  35
   0 -12   1 48335.0 2030.24  35
   0  12   1 48029.3 1900.40  29
   0 -12  -2 334.501 212.510  20
   0 -12   2 305.540 235.915  20
   0 -12  -2 248.218 191.781  18
   0 -12   2 366.742 225.336  18
   0  12   2 282.475 169.703  56
   0  12   2 339.211 197.807  55
   0  12  -2 500.587 194.350  56
   0  12   2 161.354 182.938  42
   0 -12  -2 290.808 190.326  40
   0 -12   2 446.168 231.632  35
   0 -12  -2 490.628 231.044  35
   0  12   2 425.905 213.273  29
   0 -12   3 6769.69 452.391   7
   0 -12  -3 5626.99 479.824  18
   0 -12  -3 6711.34 545.504  20
   0 -12   3 5818.62 527.772  20
   0 -12   3 5606.14 508.851  18
   0  12   3 6517.71 489.494  55
   0  12   3 5919.21 444.635  56
   0  12   3 6679.24 440.552  41
   0 -12  -3 7012.32 503.002  40
   0 -12  -3 5951.96 504.384  35
   0  12   3 6387.03 474.064  29
   0  12   4 1169.51 232.376  56
   0  12   4 823.009 238.427  55
   0 -12  -4 1016.63 240.611  40
   0  12   4 1365.04 241.198  41
   0 -12   4 1014.79 284.627  20
   0 -12   4 1547.45 309.465  18
   0 -12  -4 1278.22 234.975  18
   0 -12   4 1789.79 257.913   7
   0  12   4 1121.26 245.526  29
   0  12   5 11339.6 673.139  55
   0  12   5 10081.7 615.474  56
   0  12   5 11208.2 630.934  41
   0 -12  -5 9810.49 642.851  40
   0 -12   5 10438.5 718.482  18
   0 -12   5 9756.07 618.014   7
   0  12   5 10978.9 656.043  29
   0  12   6 6826.35 475.730  56
   0  12   6 7068.98 511.802  55
   0 -12  -6 5934.51 489.400  40
   0  12   6 6805.01 486.044  41
   0 -12   6 6745.75 561.309  18
   0 -12   6 6863.28 480.744   7
   0  12   6 6352.16 490.274  29
   0  12   7 12010.0 686.884  56
   0  12   7 12716.4 732.521  55
   0  12   7 12940.1 710.308  41
   0 -12  -7 12742.6 732.225  40
   0 -12   7 11299.0 757.175  18
   0 -12   7 12205.3 695.824   7
   0  12   7 13434.4 732.793  29
   0  12   8 8622.65 578.606  55
   0  12   8 9312.96 579.533  41
   0 -12  -8 9574.44 612.260  40
   0 -12   8 9247.25 573.445   7
   0  12   8 10158.8 594.268  29
   0  12   9 9075.17 557.343  55
   0  12   9 8861.42 545.515  41
   0 -12  -9 8156.14 504.556  20
   0 -12   9 8907.05 533.920   7
   0  12   9 8254.46 529.592  29
   0  12  10 4548.62 356.675  55
   0  12  10 3631.95 324.087  41
   0 -12 -10 3598.90 342.967  40
   0 -12  10 3463.42 316.860   7
   0  12  10 4062.05 335.849  29
   0  12  10 4208.93 338.851  27
   0 -12 -10 3451.22 351.231  23
   0  12  11 12124.2 641.641  55
   0  12  11 12797.3 619.165  49
   0  12  11 12832.1 644.062  42
   0 -12 -11 11311.6 643.542  40
   0  12  11 13193.2 640.138  41
   0 -12  11 12620.2 634.540   7
   0  12  11 13654.9 635.064  27
   0 -12 -12 1661.82 207.575  40
   0  12  12 1855.29 207.909  41
   0  12  12 1837.55 198.298  29
   0 -12 -13 12375.4 567.230  40
   0  12  13 13167.6 572.984  41
   0  13   0 123.248 182.905  55
   0 -13   0 143.015 214.270  18
   0 -13   0-199.252 224.896  20
   0 -13   0 74.4575 200.962  35
   0  13   1 62.0659 175.151  55
   0 -13  -1 37.0879 190.677  35
   0 -13   1 148.596 211.882  35
   0 -13   1 80.4429 219.639  20
   0 -13   1-37.0244 206.726  18
   0 -13  -1 157.020 219.179  20
   0 -13  -1 68.0891 200.153  18
   0 -13   2 2863.83 367.166  20
   0 -13  -2 3415.74 386.100  20
   0 -13  -2 2724.55 326.672  18
   0 -13   2 3034.62 374.216  18
   0  13   2 2490.77 319.345  55
   0 -13  -2 3326.02 305.338  40
   0  13   2 3120.69 289.731  42
   0 -13  -2 3346.53 377.336  35
   0  13   2 2917.36 291.812  29
   0 -13  -3 1263.36 242.943  18
   0 -13   3 1614.68 283.553  18
   0 -13   3 1084.71 280.785  20
   0 -13  -3 1562.37 305.351  20
   0  13   3 1367.82 243.423  55
   0  13   3 1278.80 220.436  56
   0  13   3 1672.54 231.806  42
   0 -13  -3 1093.21 228.880  40
   0 -13  -3 1195.80 261.010  35
   0  13   3 1451.81 238.313  29
   0 -13   4 1537.35 297.189  18
   0 -13  -4 1734.42 288.177  20
   0  13   4 1764.18 239.475  56
   0  13   4 1540.00 261.084  55
   0  13   4 2108.02 267.260  42
   0 -13  -4 1481.82 233.227  40
   0  13   4 1590.39 221.083  41
   0 -13  -4 1384.17 256.029  35
   0  13   4 1419.98 242.261  29
   0 -13  -5 5276.98 411.297  40
   0  13   5 5661.66 391.772  41
   0  13   5 5413.71 418.387  42
   0  13   5 5568.87 432.677  55
   0  13   5 5828.28 403.212  56
   0  13   5 5735.04 427.978  29
   0 -13  -5 5767.85 467.408  20
   0 -13   5 5283.59 470.396  18
   0 -13   6 15277.3 891.930  18
   0 -13  -6 18505.7 885.924  20
   0  13   6 17486.1 865.711  55
   0  13   6 16622.1 807.981  56
   0 -13  -6 16427.7 834.018  40
   0  13   6 16047.7 829.728  42
   0  13   6 17786.5 820.438  41
   0 -13   6 17630.3 822.074   7
   0  13   6 18086.5 856.217  29
   0 -13  -7 354.077 176.074  20
   0  13   7 549.566 193.850  55
   0  13   7 575.798 190.927  41
   0  13   7 354.944 181.370  42
   0 -13  -7 299.169 169.905  40
   0 -13   7 300.223 169.990   7
   0  13   7 650.642 192.734  29
   0 -13  -8 19386.6 910.991  20
   0  13   8 20890.7 965.473  55
   0 -13  -8 19714.4 940.002  40
   0  13   8 21245.4 936.451  41
   0  13   8 21424.3 957.585  42
   0 -13   8 21184.8 929.139   7
   0  13   8 21496.6 951.156  29
   0 -13   9 686.862 215.912  19
   0  13   9 513.823 164.285  55
   0  13   9 320.275 161.268  41
   0  13   9 564.774 171.256  42
   0 -13  -9 364.618 162.509  40
   0 -13   9 570.951 161.068   7
   0  13   9 362.790 154.743  29
   0 -13  10 4138.28 336.446  19
   0  13  10 4633.88 320.584  55
   0  13  10 4914.57 322.853  42
   0  13  10 4097.14 300.836  41
   0  13  10 4691.62 316.849  29
   0  13  10 4416.23 305.008  27
   0 -13  10 4205.12 294.450   7
   0 -13  11-101.251 130.339  19
   0  13  11 117.818 98.4645  27
   0  13  11-13.7227 117.423  42
   0  13  11 99.9483 109.357  41
   0 -13 -11 192.043 117.121  35
   0 -13  11 107.367 108.501   7
   0  13  12 243.279 77.0239  41
   0  13  12 135.066 78.0649  42
   0 -13 -12 309.319 85.5946  35
   0 -13  12 107.851 91.6821  19
   0 -14   0 6286.97 460.779  18
   0 -14   0 6567.09 485.793  20
   0  14   0 6368.73 398.869  27
   0  14   0 6681.28 450.704  55
   0 -14  -1 19444.7 942.568  35
   0 -14   1 18227.4 954.344  20
   0 -14   1 16953.8 913.560  18
   0 -14  -1 18859.2 914.002  18
   0 -14  -1 19446.2 960.940  20
   0  14   1 18865.6 897.145  55
   0  14  -1 20157.1 907.697  55
   0 -14  -2 265.803 182.327  35
   0 -14   2 499.463 194.189  20
   0 -14  -2 143.616 156.854  18
   0 -14   2 519.718 221.158  18
   0 -14  -2 409.922 201.420  20
   0  14  -2 382.817 172.121  55
   0  14   2 332.946 172.987  55
   0 -14  -3 9718.62 596.926  20
   0 -14   3 8472.28 580.466  18
   0  14  -3 9252.02 538.551  55
   0  14   3 10042.4 566.740  55
   0 -14  -3 10438.5 596.387  35
   0  14   3 10050.4 511.828  29
   0 -14   4 5255.06 428.293  18
   0 -14  -4 5291.85 411.045  20
   0  14  -4 5222.54 367.975  55
   0  14   4 5798.74 403.521  55
   0  14   4 5379.66 351.223  42
   0 -14  -4 6250.08 431.551  35
   0  14   4 6066.51 374.526  29
   0 -14   5 24221.1 1141.39  18
   0 -14  -5 24494.6 1112.49  20
   0  14   5 26168.6 1114.76  55
   0  14  -5 22483.7 1046.06  55
   0  14   5 27131.9 1069.25  42
   0 -14  -5 24460.7 1125.83  35
   0  14   5 27046.6 1083.50  29
   0  14   6 15239.1 668.845  42
   0  14   6 13399.8 607.316  41
   0  14   6 13005.9 679.448  55
   0 -14  -6 12980.3 667.012  20
   0  14   6 14169.9 688.884  27
   0  14   6 14611.9 671.875  29
   0  14   7 7041.22 413.003  42
   0  14   7 7022.53 370.011  41
   0  14   7 7758.83 440.527  55
   0 -14  -7 6591.44 383.934  20
   0  14   7 7802.20 423.205  29
   0  14   7 7590.78 436.398  27
   0  14   8 5623.04 316.869  41
   0  14   8 6814.15 360.596  42
   0  14   8 6077.06 373.155  55
   0 -14   8 6079.11 395.768  19
   0  14   8 6491.65 364.634  29
   0  14   8 6284.11 371.977  27
   0 -14   9 946.461 157.619  19
   0  14   9 850.103 143.749  42
   0  14   9 646.635 104.684  41
   0 -14  10 2951.76 200.578  19
   0  14  10 2905.41 175.071  27
   0  14  10 2460.03 171.156  42
   0  15   0 87.2354 135.502  55
   0 -15   0 16.5345 120.987  18
   0  15   1 1572.99 195.936  55
   0  15   1 1203.70 145.881  27
   0 -15   1 1103.08 188.297  18
   0  15   2 71.0407 132.400  55
   0  15   2 143.899 116.494  27
   0 -15  -2-108.543 148.451  20
   0  15   3 844.893 160.372  55
   0  15   3 627.082 148.349  27
   0 -15  -3 488.422 161.684  20
   0 -15  -4 18.2088 125.439  35
   0  15   4 86.3115 120.212  27
   0 -15  -4 131.550 121.103  20
   0 -15  -5 82.4038 120.608  35
   0  15   5 54.4834 112.710  27
   0 -15  -6 14.1882 99.7896  35
   0  15   6-12.0493 104.971  27
   0 -15  -7 3318.30 213.487  35
   0 -15   7 2882.94 209.759  19
   0  15   7 3360.61 208.793  27
  -1   0  20 13.3020 112.738   6
  -1   0  20-45.2359 138.777  14
  -1   0  19 35504.0 1441.37  14
  -1   0  19 35899.7 1451.75  44
  -1   0  19 32780.8 1412.96   6
  -1   0  18-169.659 186.222  14
  -1   0  18-79.8946 183.427   6
  -1   0  18-39.3071 145.617   8
  -1   0  18 104.344 173.134  45
  -1   0  18-60.0087 192.914  44
  -1   0  17 19820.6 969.857  14
  -1   0  17 18077.9 884.874   8
  -1   0  17 17842.2 959.834  44
  -1   0  17 17989.8 937.672  45
  -1   0  16 116.955 231.418  44
  -1   0  16 186.472 210.469  45
  -1   0  16-36.3331 202.851  30
  -1   0  16-37.6852 217.153  21
  -1   0  16 105.782 167.215  31
  -1   0  16-54.5947 155.682   9
  -1   0  16-176.909 198.670   8
  -1   0  15 30082.6 1297.14   8
  -1   0  15 25818.1 1256.91   9
  -1   0  15 28123.3 1346.43  45
  -1   0  15 28074.5 1219.22  49
  -1   0  15 28809.5 1360.51  44
   1   0 -15 24772.7 2051.09  53
  -1   0  15 28270.8 1347.78  21
  -1   0  15 27932.8 1261.25  31
  -1   0  15 28544.5 1335.52  30
  -1   0  15 26810.4 1303.74  28
  -1   0  14 62.6192 191.142   8
  -1   0  14 224.394 207.781   9
  -1   0  14-78.6562 217.174  45
  -1   0  14 79.2528 203.711  44
  -1   0  14 25.2334 154.048  49
   1   0 -14-163.258 380.117  53
  -1   0  14-76.3486 224.416  21
  -1   0  14-29.2334 180.083  31
  -1   0  14-107.486 228.457  28
  -1   0  14 109.758 221.315  30
  -1   0  13 264301. 9388.55   8
  -1   0  13 251008. 9389.01   9
   1   0 -13 256055. 10480.1  53
  -1   0  13 254236. 9321.08  49
  -1   0  13 252947. 9441.58  44
  -1   0  13 252794. 9445.92  45
  -1   0  13 260623. 9439.61  21
  -1   0  13 251698. 9355.88  31
  -1   0  13 267105. 9436.34  30
  -1   0  13 258484. 9413.57  28
   1   0 -12-549.488 391.762  53
  -1   0  12 68.8054 141.374  49
  -1   0  12-34.8161 188.004  45
  -1   0  12-167.570 384.044   5
  -1   0  12-99.0302 184.368  21
  -1   0  12-110.924 188.309   8
  -1   0  12-155.067 184.167  28
  -1   0  12-94.9057 184.211  30
  -1   0  11 146873. 5867.06   2
  -1   0  11 146287. 5890.17   5
  -1   0  11 154545. 6226.47  46
   1   0 -11 143929. 6292.65  53
   1   0 -11 142027. 5857.28  52
  -1   0  10-68.0522 230.976   5
  -1   0  10-69.3619 228.392   2
  -1   0  10-97.7915 311.778  46
   1   0 -10 271.906 216.722  52
   1   0 -10-107.475 306.475  53
  -1   0   9 95779.4 3981.29   5
  -1   0   9 98349.9 4033.53   2
  -1   0   9 98172.9 3646.06  51
  -1   0   9 99419.9 4223.40  46
   1   0  -9 93492.7 3981.58  52
  -1   0   8 560.083 213.756   5
  -1   0   8-57.7636 247.109   2
  -1   0   8 143.109 150.225  51
   1   0  -8-53.0566 214.001  52
  -1   0   8 147.744 250.759  46
  -1   0   7 260625. 9558.68   5
  -1   0   7 259829. 9647.13   2
  -1   0   7 251787. 9727.57  46
   1   0  -7 259796. 9586.40  52
  -1   0   6-91.7610 223.439   2
  -1   0   6 104.275 166.839   5
  -1   0   6 51.9013 186.231  46
   1   0  -6-37.5754 166.571  52
  -1   0   5 272177. 9887.60   5
  -1   0   5 273709. 9968.40   3
  -1   0   5 266842. 10020.7  46
   1   0  -5 274414. 9918.76  52
  -1   0   4-54.1293 157.539   3
  -1   0   4-19.0585 123.535   5
   1   0  -4 192.394 159.610  52
  -1   0   3 27018.7 1041.00   5
  -1   0   3 24754.0 1115.84   3
  -1   0   3 27064.5 1176.89   4
  -1   0   2-16.0592 94.4097   3
  -1   0   2-19.6305 114.267   4
  -1   0   1 672565. 23951.2   4
  -1   0   0-15.8032 92.9044  53
  -1   0  -1 51321.9 2001.46  53
  -1   0  -2 25.9020 167.893  53
  -1   0  -3 579.658 242.324  53
  -1   0  -4-44.3854 245.105  53
  -1   0  -5 500.337 275.149  53
  -1   0  -6 335.389 265.079  53
  -1   0  -7 48876.5 2408.59  53
   1   0   8-80.5597 265.269   5
   1   0   8 150.283 141.743  49
  -1   0  -8-90.8967 279.976  53
   1   0   9 28198.4 1714.08   5
   1   0   9 29576.6 1244.36  49
  -1   0  -9 30468.5 1850.21  53
   1   0  10 103.816 283.440   5
   1   0  10-95.3541 146.854  49
  -1   0 -10 117.712 321.380  53
   1   0  11 7524.36 890.892   5
   1   0  11 8077.21 489.476  49
   1   0  11 7913.83 938.244  46
   1   0  11 8034.11 536.376  33
   1   0  11 6237.38 481.984  30
  -1   0 -11 6070.23 880.491  53
  -1   0 -12 875.181 495.073  53
   1   0  12 126.738 361.407   5
   1   0  12-29.7201 176.424  45
   1   0  12-130.974 403.411  46
   1   0  12-86.1280 175.271  49
   1   0  12 113.847 157.172  31
   1   0  12 67.2645 177.278  30
   1   0  13 69620.6 2697.03  49
   1   0  13 65555.7 2684.68  45
   1   0  13 69026.4 3584.37  46
   1   0  13 66380.4 3514.16   5
   1   0  13 68652.2 2739.80  30
   1   0  13 67750.4 2681.98  31
  -1   0 -13 66098.7 3652.83  53
   1   0  14-149.921 349.070  46
   1   0  14-62.0786 201.199  45
   1   0  14 62.0499 182.397  49
  -1   0 -14-165.000 332.710  53
   1   0  14 37.0222 208.943  21
   1   0  14-120.144 174.845  31
   1   0  14-74.8051 215.533  30
   1   0  15 284.139 205.593   8
   1   0  15 754.065 447.777  46
   1   0  15 203.155 174.336  45
  -1   0 -15 494.634 543.031  53
   1   0  15 804.084 244.718  21
   1   0  15 199.504 174.402  31
   1   0  15 332.702 211.168  30
   1   0  16 69.0507 210.781  30
   1   0  16-33.9073 218.007  21
   1   0  16-49.3071 149.144  45
   1   0  16-49.7288 153.179  31
   1   0  16-126.435 177.860   8
   1   0  17 1386.10 257.432  30
   1   0  17 1233.12 199.858   8
   1   0  17 1524.79 259.884  21
   1   0  18 510.140 185.845  30
   1   0  18 209.878 167.794  21
   1   0  19 1162.52 191.854  14
   1   0  19 1438.06 190.328   6
   1   0  20-20.6033 89.3461  14
   1   0  20 55.7524 87.5498   6
  -1   1  20 45.5421 96.4987  13
  -1   1  20 144.059 128.822  14
  -1  -1  20-97.9285 128.242   6
  -1   1  20 33.9933 102.183   6
  -1   1  19 3263.44 297.767  14
  -1   1  19 3192.94 281.453   6
  -1  -1  19 2901.54 245.987   8
  -1  -1  19 2883.75 278.052   6
  -1   1  19 3627.24 283.649  45
  -1   1  19 3477.13 299.759  44
  -1   1  18 5036.26 407.143  14
  -1   1  18 5049.40 400.185  45
  -1  -1  18 5478.92 431.366  44
  -1   1  18 5676.71 435.301  44
  -1  -1  18 5628.03 404.889  45
  -1  -1  18 5515.97 387.048   8
  -1   1  18 4909.96 384.314   6
  -1  -1  18 5143.91 405.598   6
  -1  -1  17 188.183 187.964  45
  -1   1  17 200.409 192.474  45
  -1  -1  17-71.1212 215.116  44
  -1   1  17 346.893 199.894  44
  -1  -1  17-128.580 201.528   6
  -1   1  17 209.962 212.405   6
  -1   1  17-260.927 241.644  14
  -1  -1  17 102.498 217.859  21
  -1   1  17 100.477 150.542  31
  -1  -1  17-27.7065 201.436   8
  -1   1  17-110.365 169.486   8
  -1  -1  16 4286.48 431.388  21
  -1   1  16 4539.70 370.088   8
  -1  -1  16 3350.62 328.848   9
  -1  -1  16 4601.01 406.604   8
  -1   1  16 4207.12 367.226   9
  -1  -1  16 3811.82 320.526  31
  -1   1  16 4613.10 388.208  31
  -1  -1  16 4104.51 406.663  45
  -1  -1  16 5290.45 454.479  44
  -1   1  16 3759.77 330.590  49
  -1   1  16 3829.07 419.884  44
  -1   1  16 4288.74 421.294  45
  -1   1  15 12780.7 696.462   8
  -1  -1  15 12066.8 713.991   8
  -1  -1  15 11352.0 676.755   9
  -1   1  15 11640.3 691.096   9
  -1  -1  15 13090.0 769.389  45
  -1   1  15 12360.3 752.307  44
  -1  -1  15 11754.4 752.529  44
  -1   1  15 12681.5 677.046  49
  -1   1  15 13915.6 791.438  45
   1  -1 -15 13060.3 1367.62  53
   1   1 -15 11250.7 1306.96  53
  -1  -1  15 10546.6 724.864  21
  -1   1  15 12375.8 748.961  21
  -1   1  15 10479.7 674.853  31
  -1   1  15 12132.3 736.251  30
  -1  -1  15 11900.0 652.448  31
  -1   1  15 11615.1 723.128  28
  -1   1  14 10034.7 616.623   8
  -1   1  14 10448.4 642.807   9
  -1  -1  14 9197.08 627.180   8
  -1  -1  14 10022.7 625.434   9
  -1  -1  14 10835.5 702.936  44
  -1  -1  14 10821.3 691.370  45
  -1   1  14 10535.9 610.702  49
  -1   1  14 10020.7 674.680  44
  -1   1  14 11146.1 705.131  45
   1   1 -14 9116.15 1163.35  53
  -1   1  14 9314.72 651.710  21
  -1   1  14 12032.9 659.616  31
  -1  -1  14 10011.7 589.185  31
  -1   1  14 10500.3 664.684  30
  -1   1  14 9990.27 652.745  28
  -1   1  13 1454.70 255.285   8
  -1  -1  13 808.079 220.593   9
  -1  -1  13 1483.68 267.882   8
   1   1 -13 303.649 397.153  53
  -1  -1  13 1096.99 268.914  44
  -1   1  13 1154.89 225.614  49
  -1  -1  13 925.540 268.548  45
  -1   1  13 1039.80 287.315  21
  -1   1  13 942.682 234.082  31
  -1  -1  13 1050.66 217.638  31
  -1   1  13 1134.85 251.474  30
  -1   1  13 1647.84 280.953  28
  -1  -1  13 1115.04 259.408  28
  -1  -1  12 56070.0 2255.23   8
   1  -1 -12 56286.8 2811.67  52
   1   1 -12 56346.8 3079.61  53
  -1  -1  12 56088.0 2306.45  44
  -1  -1  12 55938.5 2178.52  49
  -1  -1  12 55804.1 2302.18  45
  -1  -1  12 52207.9 2680.13   5
  -1   1  12 51810.2 2663.07   5
  -1   1  12 54254.3 2282.10  21
  -1   1  12 58697.8 2294.10  30
  -1   1  12 55322.1 2244.71  31
  -1   1  12 56345.4 2270.13  28
  -1  -1  12 57417.5 2284.46  28
   1  -1 -11 45501.2 2312.81  52
   1   1 -11 42851.7 2490.47  53
  -1  -1  11 42968.0 2207.64   2
  -1   1  11 41797.4 2178.43   5
  -1   1  11 41550.4 2118.55   2
  -1  -1  11 40483.2 2170.11   5
  -1   1  11 40954.5 2370.22  46
  -1  -1  11 45507.4 1728.72  49
   1  -1 -10 172751. 6459.54  52
   1   1 -10 161266. 6639.95  53
  -1   1  10 161417. 6311.81   5
  -1  -1  10 154584. 6333.48   2
  -1   1  10 161418. 6284.77   2
  -1  -1  10 154889. 6287.80   5
  -1   1  10 163829. 6561.55  46
  -1  -1  10 157866. 5812.88  49
  -1  -1   9 1545.60 340.231   5
  -1   1   9 2329.66 396.484   5
  -1  -1   9 2188.08 403.483   2
  -1   1   9 1423.39 332.855   2
   1   1  -9 1820.39 297.256  52
  -1   1   9 1876.29 420.591  46
   1  -1  -9 2374.17 428.095  52
   1  -1  -8 193429. 7437.42  52
   1   1  -8 193941. 7245.29  52
  -1   1   8 197858. 7388.65   2
  -1  -1   8 195467. 7348.89   5
  -1  -1   8 200381. 7454.40   2
  -1   1   8 199780. 7561.28  46
  -1   1   8 195138. 7016.84  51
  -1  -1   8 185861. 7006.48  51
   1   1  -7 60786.1 2488.89  52
   1  -1  -7 63148.1 2657.24  52
  -1  -1   7 60995.4 2656.09   2
  -1  -1   7 56168.8 2531.96   5
  -1   1   7 64371.3 2724.98  46
   1  -1  -6 64107.7 2690.93  52
   1   1  -6 64818.9 2557.24  52
  -1  -1   6 64201.6 2736.32   2
  -1  -1   6 62472.9 2606.73   5
  -1   1   6 66033.0 2741.45   3
  -1   1   6 64809.4 2746.24  46
   1  -1  -5 47060.9 2001.93  52
   1   1  -5 47774.7 1879.30  52
  -1   1   5 46898.5 2017.61   3
  -1  -1   5 47467.7 1917.79   5
  -1  -1   5 46472.1 2048.24   2
  -1   1   5 43321.2 2006.15  46
   1   1  -4 220104. 7826.03  52
   1  -1  -4 227288. 7958.29  52
  -1  -1   4 199067. 7991.83   2
  -1  -1   4 224328. 7852.05   5
  -1   1   4 202491. 7944.26   3
  -1   1   4 215067. 7955.63  46
  -1   1   3 142532. 5238.45   4
  -1  -1   3 137336. 5126.48   5
  -1  -1   3 139979. 5131.11   3
   1  -1  -3 148971. 5246.60  52
  -1  -1   2 121996. 4410.76   3
  -1   1   2 124478. 4513.01   4
  -1  -1   2 121040. 4419.85   5
   1  -1  -1 29401.2 1134.65   5
  -1  -1   1 30414.8 1253.50   2
  -1   1   1 29620.0 1202.20   4
  -1   1   1 29243.7 1228.15   3
   1  -1   0 517870. 18333.0   5
  -1  -1   0 513838. 18357.1   2
  -1   1   0 511715. 18356.8  53
  -1  -1  -1 161192. 5735.84   2
   1  -1   1 161745. 5832.00   5
   1   1   1 155088. 5845.10  24
  -1   1  -1 157206. 5822.88  53
   1  -1   2 507504. 18517.7   5
  -1   1  -2 524388. 18513.6  53
   1  -1   3 109277. 4086.59   5
  -1   1  -3 107933. 4065.26  53
  -1  -1  -3 99920.8 4056.83  52
   1  -1   4 918.727 274.370   5
  -1  -1  -4 1719.27 303.340  52
  -1   1  -4 1899.25 321.121  53
  -1  -1  -5 2105.37 340.957  52
  -1   1  -5 2205.40 370.974  53
  -1  -1  -6 2127.49 370.210  52
  -1   1  -6 2003.68 403.177  53
   1  -1   7 25803.1 1463.04   5
  -1  -1  -7 25897.1 1406.31  52
  -1   1  -7 23829.7 1491.58  53
   1  -1   8 17475.1 812.495  49
  -1   1  -8 18048.6 1292.31  53
   1  -1   9 137654. 5661.96   5
   1  -1   9 135111. 5006.54  49
   1   1   9 135912. 5014.81  49
  -1   1  -9 136018. 5744.86  53
   1   1  10 38577.3 2160.02   5
   1  -1  10 36189.7 2112.14   5
   1   1  10 37070.6 1549.59  49
   1  -1  10 37506.5 1546.64  49
   1   1  10 38183.7 2150.85  46
  -1   1 -10 36506.7 2198.18  53
   1   1  11 14410.1 1277.36   5
   1  -1  11 14204.8 1232.62   5
   1   1  11 14574.1 1257.26  46
   1  -1  11 14200.7 742.394  49
   1   1  11 13950.7 750.017  49
   1  -1  11 14829.5 804.824  33
   1   1  11 14591.2 775.046  30
  -1   1 -11 16165.1 1361.10  53
  -1   1 -12 4495.35 771.840  53
   1  -1  12 4065.67 366.071  49
   1   1  12 4948.14 406.008  49
   1   1  12 5597.00 817.728  46
   1   1  12 4106.87 711.124   5
   1  -1  12 3695.71 682.616   5
   1  -1  12 5280.97 383.780  31
   1  -1  12 3817.17 407.774  33
   1   1  12 4688.61 393.095  31
   1   1  12 5051.22 420.308  30
   1  -1  12 4134.51 393.742  28
  -1   1 -13 469.562 427.475  53
   1   1  13 411.046 189.811  49
   1   1  13 141.101 328.713  46
   1   1  13-135.635 446.747   5
   1  -1  13 135.710 418.145   5
   1   1  13 451.837 227.364  21
   1  -1  13 189.438 170.021  31
   1   1  13 96.2753 194.443  31
   1   1  13 536.361 218.576  30
   1   1  13 600.683 231.133  28
   1  -1  13 279.373 205.593  28
  -1   1 -14 52455.8 3216.40  53
   1   1  14 57014.2 2280.48  49
   1   1  14 57265.0 3168.83  46
   1   1  14 58576.5 2296.67  45
   1   1  14 54434.2 3074.44   5
   1  -1  14 53735.6 3096.66   5
   1  -1  14 51774.6 2298.13  21
   1   1  14 54139.7 2303.86  21
   1  -1  14 55789.4 2227.47  31
   1   1  14 54416.9 2271.54  31
   1   1  14 58583.8 2335.42  30
   1  -1  14 57255.2 2317.84  28
   1   1  14 54198.8 2307.85  28
   1   1  15 7725.50 557.517  28
   1  -1  15 8765.26 575.577  28
   1   1  15 8058.12 569.689  21
   1  -1  15 7055.48 542.164  21
   1   1  15 8181.59 1044.16  46
   1  -1  15 6768.17 955.880  46
   1   1  15 7845.32 528.667  49
   1   1  15 6591.67 500.116  45
   1  -1  15 8333.67 589.076  44
   1  -1  15 6077.84 450.810  31
   1   1  15 7393.68 515.902  31
   1   1  15 8021.52 562.631  30
   1  -1  15 8644.18 549.311   8
   1  -1  16 17013.9 894.849  28
   1   1  16 17206.6 910.063  28
   1   1  16 17615.4 905.634  21
   1  -1  16 19371.0 946.349  21
   1  -1  16 16140.3 914.301  44
   1   1  16 17408.7 856.964  45
   1   1  16 17176.6 859.930  31
   1   1  16 16988.9 915.151  30
   1  -1  16 16859.7 859.185   8
   1   1  17 1766.06 272.110  30
   1   1  17 1484.27 269.175  28
   1  -1  17 1748.43 258.898  28
   1  -1  17 1529.31 265.363  44
   1   1  17 1622.24 271.340  44
   1   1  17 2003.23 236.037  31
   1  -1  17 1301.03 220.336   8
   1  -1  17 1432.86 264.635  21
   1   1  17 1117.97 249.585  21
   1   1  18 17026.0 845.567  44
   1  -1  18 17602.3 848.142  44
   1  -1  18 17484.7 835.912  21
   1   1  18 17748.5 837.466  30
   1  -1  18 17192.1 773.075   8
   1   1  19 37.5756 145.906  44
   1  -1  19 36.2685 121.276  44
   1   1  19-84.7862 143.038  14
   1   1  19 61.6321 128.727   6
   1  -1  19 34.0144 149.481   6
   1   1  20 4149.67 228.865   6
   1  -1  20 4396.12 251.649   6
  -1   2  20 15492.9 595.423  14
  -1  -2  20 13965.2 589.198  14
  -1   2  20 13432.4 574.220  13
  -1   2  20 11023.0 519.644   6
  -1  -2  20 13976.7 597.585   6
  -1  -2  20 12231.6 529.425   8
  -1   2  19 15889.4 743.066  14
  -1  -2  19 15782.4 741.257  14
  -1  -2  19 15424.3 708.654   8
  -1  -2  19 15261.4 739.346   6
  -1   2  19 15594.4 706.215   6
  -1   2  19 15018.2 729.610  45
  -1   2  19 16321.6 751.014  44
  -1   2  18 3683.90 336.156  14
  -1  -2  18 3570.76 337.700  14
  -1  -2  18 3332.04 324.823   6
  -1   2  18 3254.20 309.719   6
  -1  -2  18 2649.59 287.801   8
  -1   2  18 3447.12 330.700  44
  -1   2  18 3844.96 344.035  45
  -1   2  17 56097.6 2263.18  14
  -1  -2  17 58685.6 2277.83  14
  -1   2  17 53981.0 2212.82  31
  -1  -2  17 54648.6 2237.15  45
  -1   2  17 54461.1 2170.63  49
  -1  -2  17 58247.6 2308.59  44
  -1   2  17 54952.8 2274.01  44
  -1   2  17 53970.9 2270.07  45
  -1   2  17 54505.9 2224.94   6
  -1  -2  17 56646.0 2271.47   6
  -1  -2  17 55314.2 2239.20   8
  -1   2  16 2351.45 309.834  31
  -1   2  16 2590.97 348.653  45
  -1  -2  16 2675.07 339.449  45
  -1  -2  16 2138.36 339.045  44
  -1   2  16 2740.49 346.334  44
  -1   2  16 2697.29 292.003  49
  -1  -2  16 3042.99 358.963   8
  -1   2  16 2591.35 303.226   9
  -1   2  15 47148.6 2031.84  45
  -1   2  15 46535.5 2011.39  44
  -1   2  15 46059.9 1926.39  49
  -1  -2  15 47413.5 2001.98  45
  -1  -2  15 46187.0 2020.49  44
   1   2 -15 45778.9 2891.24  53
   1  -2 -15 46942.0 2910.68  53
  -1   2  15 47683.3 1991.47  30
  -1  -2  15 48926.9 2007.42  30
  -1   2  15 45961.9 1956.85  31
  -1  -2  15 45432.4 1920.09   9
  -1  -2  15 46267.7 1976.87   8
  -1   2  15 46134.7 1951.97   9
  -1  -2  14 826.639 243.603   8
  -1  -2  14 711.565 222.040   9
  -1  -2  14 791.124 249.414  45
  -1  -2  14 564.657 266.845  44
  -1   2  14 778.325 224.616  49
   1   2 -14 1443.50 528.739  53
   1  -2 -14 322.224 420.181  53
  -1   2  14 1006.19 280.655  21
  -1  -2  14 834.503 256.871  21
  -1   2  14 399.618 215.635  31
  -1   2  14 574.006 235.802  30
  -1  -2  14 871.252 260.065  30
  -1   2  14 771.582 239.451  28
  -1  -2  13 117308. 4504.32   9
  -1  -2  13 115494. 4520.01   8
   1  -2 -13 121867. 5559.03  53
   1  -2 -13 113327. 5220.27  52
   1   2 -13 113202. 5462.99  53
  -1  -2  13 120188. 4560.97  45
  -1  -2  13 117164. 4550.31  21
  -1   2  13 118842. 4550.50  21
  -1   2  13 121300. 4537.69  30
  -1   2  13 121527. 4520.06  31
  -1  -2  13 121176. 4543.97  30
  -1  -2  13 120202. 4528.61  28
  -1   2  13 117428. 4521.28  28
  -1  -2  12 16378.4 851.727   9
  -1  -2  12 16643.5 861.693   8
   1  -2 -12 16628.7 1334.49  52
   1   2 -12 15179.4 1393.85  53
   1  -2 -12 18545.5 1509.98  53
  -1  -2  12 15478.9 870.612  45
  -1  -2  12 16823.2 941.715  19
  -1   2  12 18021.6 898.189  21
  -1  -2  12 17497.1 891.816  21
  -1   2  12 15848.4 846.308  31
  -1  -2  12 17026.1 876.797  30
  -1   2  12 16449.5 862.237  30
  -1   2  12 16087.4 850.149  28
  -1  -2  12 16918.0 861.822  28
  -1   2  12 17473.0 1238.32   5
  -1  -2  12 16427.0 1215.63   5
   1   2 -11 57284.1 3047.72  53
   1  -2 -11 60601.0 2972.15  52
   1  -2 -11 61068.1 3121.16  53
  -1  -2  11 56953.1 2788.05   5
  -1   2  11 62126.5 2829.01   5
  -1   2  11 56425.5 2673.39   2
   1   2 -10 214.275 318.034  53
   1  -2 -10 326.686 310.573  53
   1  -2 -10 560.344 352.340  52
  -1   2  10-97.9147 279.267  46
  -1  -2  10-100.091 297.125  46
  -1   2  10 133.225 219.405   2
  -1  -2  10 607.500 265.266   5
  -1  -2  10 410.178 278.489   2
   1   2  -9 123969. 5320.25  53
  -1   2   9 126725. 4688.06  55
   1  -2  -9 122662. 5342.42  53
   1  -2  -9 127425. 5270.15  52
  -1  -2   9 129362. 5310.40  46
  -1   2   9 130319. 5292.64  46
  -1  -2   9 125359. 5181.26   2
  -1   2   9 127665. 5086.71   2
  -1  -2   9 128898. 5128.07   5
  -1   2   8 2376.94 245.510  56
  -1   2   8 2713.47 243.790  51
   1  -2  -8 2658.05 434.232  52
  -1  -2   8 2642.13 464.834  46
  -1  -2   8 2306.89 234.075  51
  -1   2   8 2207.90 419.978  46
  -1  -2   8 2146.97 420.190   2
  -1  -2   8 2587.68 381.871   5
   1   2  -7 3401.44 313.008  52
  -1  -2   7 4464.06 523.914  46
  -1   2   7 3798.32 488.761  46
   1  -2  -7 4377.00 512.297  52
  -1  -2   7 3601.41 425.381   5
  -1  -2   7 4272.63 514.116   2
   1   2  -6 17451.5 835.653  52
   1  -2  -6 18225.4 1082.35  52
  -1   2   6 19074.0 1090.14  46
  -1  -2   6 19904.4 1101.18  46
  -1  -2   6 19446.3 1115.38   2
  -1  -2   6 19065.6 1005.74   5
   1  -2  -5 19905.1 1087.83  52
   1   2  -5 19683.4 853.675  52
  -1  -2   5 20240.4 1069.02  46
  -1   2   5 19651.0 1049.72  46
  -1  -2   5 18918.4 1098.36   2
  -1  -2   5 21024.8 1010.10   5
   1  -2  -4 313.151 198.675  52
   1   2  -4 117.231 85.8761  52
  -1  -2   4 27.0442 127.952   5
   1  -2  -3 46187.7 1901.61  52
  -1  -2   3 42599.2 1790.04   5
  -1  -2   3 44993.6 1839.59   4
  -1   2   3 47263.1 1844.38   4
  -1   2   3 44487.4 1894.27   3
  -1  -2   2 23892.6 1071.42   4
  -1  -2   2 24782.7 1075.05   5
  -1   2   2 25617.6 1157.71   3
  -1   2   2 26710.6 1085.45   4
  -1   2   1 108148. 4119.97   3
  -1  -2   1 113192. 4154.44   2
  -1   2   1 107877. 4026.85   4
  -1  -2   1 108265. 4030.24   4
   1  -2  -1 111195. 4055.97   5
  -1   2   0 172761. 6231.09  53
  -1  -2   0 167175. 6231.28  53
   1  -2   0 172354. 6279.16   5
  -1  -2   0 177139. 6317.41   2
  -1   2  -1 432032. 15185.1  53
  -1  -2  -1 422896. 15183.1  53
   1  -2   1 418923. 15212.3  24
   1   2   1 418329. 15203.2  24
   1  -2   1 426794. 15239.6   5
  -1  -2  -2 25284.8 1236.30  52
  -1   2  -2 27573.9 1184.45  53
  -1  -2  -2 25966.1 1168.95  53
   1  -2   2 25626.5 1208.46   5
   1  -2   3 1522.42 286.413   5
  -1   2  -3 1779.01 263.409  53
  -1  -2  -3 1551.20 277.178  53
  -1  -2  -3 1962.96 338.296  52
  -1  -2  -4 35753.0 1647.10  53
  -1  -2  -4 32278.8 1669.91  52
  -1   2  -4 36068.6 1651.33  53
   1  -2   4 37383.5 1681.21   5
  -1   2  -5 1870.52 339.058  53
  -1  -2  -5 2253.20 376.456  53
  -1  -2  -5 2750.36 405.033  52
  -1   2  -6 142325. 5871.45  53
  -1  -2  -6 149165. 5886.11  52
  -1  -2  -6 155354. 5941.71  53
  -1   2  -7 15859.3 1098.94  53
   1   2   7 14795.4 703.518  55
  -1  -2  -7 15615.6 1120.40  53
  -1  -2  -7 14756.8 1047.99  52
   1  -2   7 15281.4 1078.03   5
   1  -2   8 2384.37 461.052   5
  -1  -2  -8 1962.92 435.572  53
  -1   2  -8 2644.25 487.005  53
   1  -2   8 2158.00 234.231  49
  -1  -2  -8 2272.89 464.810  52
   1  -2   9 32157.9 1939.22   5
  -1   2  -9 33789.4 2030.76  53
  -1  -2  -9 33438.1 2016.99  53
   1  -2   9 35494.3 1429.85  49
   1  -2  10 13710.3 1198.28   5
   1   2  10 17232.0 1282.11  46
   1  -2  10 14389.2 1214.26  46
  -1  -2 -10 18555.3 1431.70  53
  -1   2 -10 14589.1 1269.59  53
  -1  -2 -11 134.371 350.068  53
  -1   2 -11 262.341 286.025  53
   1   2  11 572.057 196.084  49
   1   2  11 585.768 373.769  46
   1  -2  11 237.424 338.809  46
   1  -2  11 478.919 279.121   5
   1  -2  11 485.373 244.351  19
   1  -2  11 391.499 184.650  33
   1   2  11 180.010 180.342  31
   1   2  11 546.393 187.517  30
   1  -2  11 369.456 186.767  30
  -1  -2 -12 442.587 364.710  53
  -1   2 -12 576.364 393.748  53
   1   2  12 466.768 195.792  49
   1  -2  12 524.668 445.502  46
   1   2  12 388.172 369.344  46
   1  -2  12 782.692 387.533   5
   1   2  12 923.208 391.798   5
   1   2  12 439.603 218.435  21
   1  -2  12 529.391 268.692  19
   1  -2  12 318.048 200.126  33
   1   2  12 644.782 202.797  31
   1   2  12 397.055 209.875  30
   1  -2  12 335.431 197.891  30
   1  -2  12 449.650 208.844  28
  -1   2 -13 463.366 421.752  53
  -1  -2 -13 316.038 390.299  53
   1  -2  13-141.780 350.203  46
   1   2  13 98.5936 206.154  49
   1   2  13 279.451 345.131  46
   1   2  13 275.103 339.763   5
   1  -2  13 138.188 321.822   5
   1   2  13 436.270 210.507  21
   1   2  13 237.055 187.138  31
   1   2  13 175.580 216.434  28
   1  -2  13 107.266 201.906  30
   1   2  13 105.796 190.491  30
   1  -2  13 273.863 210.997  28
  -1   2 -14 1280.11 495.241  53
  -1  -2 -14 1306.73 523.019  53
   1   2  14 1750.56 577.958  46
   1  -2  14 1662.02 312.826  44
   1   2  14 1537.91 264.141  49
   1  -2  14 739.950 424.793  46
   1   2  14 413.771 324.782   5
   1  -2  14 1965.03 518.994   5
   1   2  14 1512.47 300.723  21
   1   2  14 1434.50 265.218  31
   1   2  14 1771.21 292.553  30
   1  -2  14 1196.29 272.956  28
   1   2  14 1442.91 287.402  28
   1  -2  14 1321.12 274.529  30
   1  -2  15 4157.66 400.856  28
   1   2  15 4049.02 397.142  28
   1   2  15 3944.90 396.071  21
   1  -2  15 3948.39 411.884  21
   1   2  15 3780.24 376.921  49
   1   2  15 3814.71 378.968  45
   1  -2  15 3711.29 406.354  44
   1   2  15 3594.20 378.726  31
   1   2  15 3881.62 382.794  30
   1  -2  15 4020.45 400.756  30
   1  -2  15 3317.30 359.628   8
   1  -2  16 5524.97 458.438  28
   1   2  16 5971.85 475.466  28
   1  -2  16 5813.61 478.929  21
   1   2  16 6333.54 472.257  21
   1  -2  16 5647.07 479.243  44
   1   2  16 5627.69 440.589  49
   1   2  16 5361.07 426.599  45
   1   2  16 5552.93 434.298  31
   1   2  16 6566.48 482.798  30
   1  -2  16 6898.28 497.550  30
   1  -2  16 5920.61 447.992   8
   1  -2  17 2450.51 292.334  30
   1   2  17 2364.07 294.036  30
   1   2  17 2477.28 292.461  28
   1   2  17 1829.75 290.412  44
   1  -2  17 2123.65 301.628  44
   1   2  17 2531.55 268.518  31
   1  -2  17 2401.25 281.669   8
   1  -2  17 2399.08 302.967  21
   1   2  18 2430.33 279.533  44
   1  -2  18 3164.29 295.254  44
   1   2  18 2634.80 240.636  31
   1  -2  18 3265.90 276.157   8
   1  -2  18 2804.51 286.950  21
   1   2  19 13484.7 623.786  44
   1  -2  19 11600.2 545.627   8
   1   2  19 12407.6 571.556   6
   1  -2  19 12749.3 597.882  14
   1   2  19 14015.1 607.406  14
   1   2  20-47.2881 83.1259  44
   1  -2  20 30.0656 64.5995  14
   1   2  20-22.2988 67.0278  14
  -1  -3  20 1088.26 124.570   8
  -1   3  20 1072.08 127.512  14
  -1  -3  20 1115.25 127.777  14
  -1   3  20 1212.53 143.578  13
  -1   3  19 52.5967 135.429  44
  -1   3  19 146.450 138.155  45
  -1  -3  19 82.9319 147.094   8
  -1   3  19 44.6201 104.350   6
  -1   3  19 170.756 159.066  14
  -1  -3  19 139.536 137.009  14
  -1   3  18 11370.1 648.757  45
  -1   3  18 11084.8 634.422  44
  -1   3  18 12195.1 641.017  14
  -1  -3  18 12288.0 648.925  14
  -1   3  18 12372.3 629.172  31
  -1   3  18 12438.3 608.118   6
  -1  -3  18 12853.8 649.911   8
  -1   3  17 491.473 235.480  45
  -1   3  17 466.650 169.026  49
  -1   3  17 428.913 202.163  44
  -1   3  17 192.830 165.315   6
  -1  -3  17 146.032 198.670  14
  -1   3  17 519.966 214.396  14
  -1  -3  17 378.402 204.793  21
  -1   3  17 383.673 209.600  31
  -1  -3  17 378.135 196.410   8
  -1  -3  16 3444.54 381.244  21
  -1  -3  16 3369.26 370.289  14
  -1   3  16 3660.61 370.683  14
  -1  -3  16 3516.26 374.711   8
  -1   3  16 3219.32 330.378   9
  -1   3  16 3297.26 361.574  31
  -1   3  16 2726.84 343.625  44
  -1  -3  16 2881.93 337.118  45
  -1   3  16 3101.91 372.769  45
  -1   3  16 3117.53 321.301  49
  -1  -3  15-55.9156 165.959   9
  -1  -3  15 35.2974 209.528   8
  -1  -3  15-70.7907 201.866  45
  -1   3  15 123.666 179.958  49
  -1   3  15 111.650 205.513  44
   1   3 -15 471.466 501.039  53
   1  -3 -15-159.140 393.006  53
  -1  -3  15 112.410 228.750  21
  -1   3  15-102.390 213.967  31
  -1  -3  15-70.5215 203.183  30
  -1  -3  14 6699.22 471.617   7
  -1  -3  14 5940.21 502.402   8
  -1  -3  14 6562.20 490.357   9
   1   3 -14 6228.89 955.572  53
   1  -3 -14 5843.66 923.623  53
  -1  -3  14 7150.37 534.337  45
  -1  -3  14 6999.43 542.299  21
  -1  -3  14 7998.49 557.432  30
  -1   3  14 6793.60 520.698  31
  -1   3  14 7463.64 534.151  30
  -1   3  14 6882.28 512.658  28
  -1  -3  13 337.213 186.974   7
  -1  -3  13 240.170 222.787   8
  -1  -3  13 500.621 203.243   9
   1   3 -13-147.242 343.085  53
   1  -3 -13 601.170 463.103  53
  -1  -3  13 507.391 248.177  45
   1  -3 -13 130.751 340.624  52
  -1  -3  13 440.899 274.338  19
  -1  -3  13 286.616 217.131  21
  -1   3  13 673.386 187.555  41
  -1   3  13 202.448 194.883  31
  -1   3  13 33.6400 205.800  30
  -1  -3  13 579.790 219.676  30
  -1   3  13 626.965 226.030  28
  -1  -3  12 15417.2 792.200   7
  -1  -3  12 14666.5 822.376   8
  -1  -3  12 15733.7 819.887   9
  -1   3  12 14100.8 1154.56   5
  -1  -3  12 15546.2 1194.49   5
   1   3 -12 14586.7 1359.61  53
   1  -3 -12 14750.3 1325.06  52
   1  -3 -12 14111.8 1349.66  53
  -1  -3  12 15026.3 853.537  44
  -1  -3  12 15660.6 850.119  45
  -1  -3  12 14705.5 823.306  21
  -1  -3  12 15441.7 898.804  19
  -1   3  12 15435.7 829.233  21
  -1   3  12 14698.5 764.072  41
  -1   3  12 15551.9 818.837  30
  -1  -3  12 15442.9 823.860  30
  -1   3  12 16018.0 826.695  31
  -1   3  12 15807.7 817.760  28
  -1  -3  12 15074.3 814.684  28
   1  -3 -11-123.937 381.738  53
   1   3 -11 241.504 298.208  53
   1  -3 -11 117.002 360.378  52
  -1  -3  11 239.759 193.304  44
  -1  -3  11-90.7838 258.884   5
  -1  -3  11 113.809 233.701  19
  -1   3  11-29.3641 200.795  31
  -1  -3  11 205.151 183.741   8
  -1  -3  10 2338.92 437.629   5
  -1   3  10 1933.44 382.161   2
   1  -3 -10 3407.75 587.574  52
   1  -3 -10 1976.16 510.205  53
  -1   3  10 2456.76 266.384  55
   1   3 -10 2670.04 534.205  53
  -1  -3   9 11689.2 922.818   5
  -1   3   9 11959.2 997.977  46
  -1   3   9 11644.4 633.024  56
   1   3  -9 12560.1 1046.05  53
  -1   3   9 11652.4 613.418  55
   1  -3  -9 11481.5 1014.59  53
   1  -3  -9 12268.5 1049.23  52
  -1  -3   8 185435. 7115.84   5
  -1  -3   8 197609. 7273.66   2
  -1   3   8 186586. 7182.25  46
  -1  -3   8 194532. 7234.82  46
  -1   3   8 181036. 6687.14  50
  -1   3   8 169209. 6673.84  56
   1  -3  -8 195217. 7332.05  52
  -1   3   8 189009. 6677.58  55
  -1  -3   7 20645.6 1280.67   2
  -1  -3   7 20160.0 1171.36   5
  -1  -3   7 19749.4 1214.24  46
  -1   3   7 22918.8 1256.17  46
  -1   3   7 20428.9 902.310  50
   1  -3  -7 19683.5 1273.70  52
  -1  -3   6 220288. 8060.64   2
  -1  -3   6 212404. 7878.38   5
  -1   3   6 191040. 7962.17   3
  -1   3   6 212527. 7904.63  46
   1  -3  -6 210649. 8028.78  52
  -1  -3   5 15422.5 881.172   5
  -1   3   5 16398.5 986.398   3
  -1  -3   5 13646.1 971.660   2
   1  -3  -5 16045.2 992.227  52
  -1   3   4 131898. 5136.16   3
  -1  -3   4 132529. 5038.75   5
   1  -3  -4 133571. 5156.72  52
  -1  -3   3 9786.16 703.607   2
  -1  -3   3 10230.6 607.001   5
  -1   3   3 9680.45 654.229   3
  -1   3   2 22983.4 979.819   4
  -1  -3   2 23618.3 987.699   4
  -1  -3   2 21660.5 1054.41   5
  -1   3   2 20911.5 1087.52   3
   1  -3  -1 8533.39 537.103   5
  -1  -3   1 8128.34 432.498   4
  -1   3   1 8887.76 566.546   3
  -1   3   1 8217.68 432.291   4
   1  -3  -1 8779.38 544.321  52
  -1   3   0 6769.69 476.438   3
  -1   3   0 6873.39 371.605   4
   1  -3   0 6202.85 458.331   5
  -1  -3   0 5516.72 349.960   4
   1   3   0 6364.38 376.421  24
   1  -3   0 7019.19 396.372  24
   1  -3   0 6863.40 439.753  52
   1  -3   1 249444. 8927.22   5
  -1   3  -1 246722. 8772.62  53
  -1  -3  -1 239345. 8773.83  53
  -1  -3  -1 241660. 8945.50  52
   1  -3   1 239297. 8797.10  52
   1  -3   2 22801.3 1150.34   5
  -1  -3  -2 23082.0 1060.39  53
  -1   3  -2 24170.5 1066.98  53
   1  -3   3 140759. 5559.21   5
  -1  -3  -3 148341. 5465.07  53
  -1   3  -3 144952. 5457.73  53
   1  -3   4 541495. 20180.8   5
  -1   3  -4 577567. 20117.3  53
  -1  -3  -4 533738. 20239.7  52
  -1  -3  -4 564424. 20109.3  53
  -1  -3  -5 25297.2 1334.44  53
  -1  -3  -5 24186.8 1400.75  52
  -1   3  -5 23629.6 1300.61  53
  -1  -3  -6 193675. 7673.79  52
  -1  -3  -6 202867. 7635.08  53
  -1   3  -6 194156. 7593.66  53
   1  -3   7 41568.4 2179.81   5
  -1  -3  -7 41628.6 2184.69  53
  -1  -3  -7 39510.6 2188.30  52
  -1   3  -7 41935.5 2158.61  53
   1   3   7 43962.2 1703.92  55
   1   3   8 1387.45 220.666  55
  -1   3  -8 1656.58 403.886  53
  -1  -3  -8 1615.24 438.246  53
   1  -3   8 1208.66 354.156   5
  -1  -3  -8 1207.94 377.930  52
  -1  -3  -9 55458.8 2854.45  53
  -1   3  -9 52348.3 2797.35  53
  -1  -3  -9 55748.7 2792.79  52
   1  -3   9 53373.7 2777.21   5
   1   3   9 56959.6 2737.66  46
   1  -3   9 55839.7 2731.83  46
  -1   3 -10 77331.7 3785.10  53
  -1  -3 -10 78577.5 3826.81  53
   1  -3  10 74943.0 3723.80   5
   1  -3  10 79824.9 3701.84  46
   1   3  10 82340.5 3721.74  46
   1  -3  11 33627.9 2076.28   5
   1  -3  11 28876.0 1932.85  46
   1   3  11 33567.6 2029.66  46
  -1  -3 -11 26785.9 1971.42  53
  -1   3 -11 29831.9 2026.41  53
   1   3  11 30708.5 1350.55  21
   1  -3  11 29360.5 1433.00  19
   1   3  11 30409.2 1378.85  31
   1   3  11 31599.7 1374.15  30
   1  -3  11 29968.0 1389.51  33
   1  -3  11 32980.7 1387.24  30
   1  -3  11 30491.7 1351.89  28
   1  -3  12 67712.1 3481.81   5
   1  -3  12 67201.1 3424.52  46
   1  -3  12 69126.0 2698.05  44
   1   3  12 66606.6 3419.32  46
   1   3  12 65080.0 2651.36  49
  -1   3 -12 62735.7 3458.05  53
  -1  -3 -12 65041.0 3518.64  53
   1  -3  12 68625.2 2757.02  19
   1   3  12 63247.6 2627.40  21
   1   3  12 68473.1 2668.48  30
   1   3  12 65317.4 2663.36  31
   1  -3  12 67293.2 2691.50  33
   1  -3  12 67409.6 2666.86  30
   1  -3  12 65223.9 2643.53  28
   1   3  12 65347.7 2654.33  28
   1  -3  13 81999.2 4068.80   5
   1   3  13 84622.1 4107.78   5
   1  -3  13 81407.2 4046.43  46
   1   3  13 82176.5 4057.63  46
   1   3  13 80774.9 3197.98  49
   1  -3  13 81315.0 3237.03  44
  -1   3 -13 76501.6 4090.71  53
  -1  -3 -13 81651.2 4175.16  53
   1   3  13 80811.1 3183.40  21
   1  -3  13 81835.0 3298.80  19
   1   3  13 83023.2 3214.04  31
   1   3  13 84017.7 3220.50  30
   1  -3  13 79054.7 3198.41  30
   1  -3  13 81607.3 3189.66  28
   1   3  13 78713.8 3198.41  28
   1  -3  14 36664.2 2455.28   5
   1   3  14 39735.3 2504.58   5
  -1  -3 -14 35059.9 2510.53  53
  -1   3 -14 38676.0 2576.72  53
   1  -3  14 43381.5 1818.16  44
   1   3  14 41206.3 1770.35  49
   1   3  14 35366.0 2418.00  46
   1  -3  14 38694.8 2494.79  46
   1   3  14 41705.6 1752.75  21
   1   3  14 40596.2 1779.39  31
   1   3  14 42507.7 1785.45  30
   1  -3  14 41706.1 1780.68  30
   1   3  14 39300.4 1758.03  28
   1  -3  14 42656.7 1769.42  28
   1  -3  15 9034.59 600.827  28
   1   3  15 10147.2 634.054  28
   1   3  15 9587.26 611.972  49
   1  -3  15 10149.2 644.721  44
   1   3  15 9203.32 598.656  21
   1   3  15 8834.51 543.447  41
   1  -3  15 9889.43 625.227  30
   1   3  15 9605.43 613.093  31
   1   3  15 10879.2 648.973  30
   1  -3  15 9229.67 611.216   8
   1   3  16 25785.1 1177.24  45
   1   3  16 24771.6 1172.01  49
   1  -3  16 26620.9 1221.67  44
   1   3  16 26846.4 1197.90  28
   1  -3  16 24535.6 1167.78  28
   1  -3  16 25195.9 1213.58  21
   1   3  16 25124.9 1176.28  31
   1   3  16 27353.4 1202.68  30
   1  -3  16 25390.6 1193.40  30
   1  -3  16 26092.7 1188.74   8
   1  -3  17 195.525 178.286  44
   1   3  17 89.3764 193.272  44
   1   3  17 230.853 174.303  28
   1  -3  17 130.458 163.770  30
   1   3  17 227.109 163.760  30
   1  -3  17 256.758 204.889  21
   1   3  17 534.134 181.159  31
   1  -3  17 172.916 167.875   8
   1  -3  18 21183.6 955.587  14
   1  -3  18 22451.0 983.225  21
   1   3  18 21984.6 953.772  14
   1   3  18 21331.3 982.652  44
   1   3  18 21013.2 936.371  31
   1  -3  18 21781.7 968.119   6
   1  -3  18 22753.9 954.943   8
   1  -3  19 522.120 119.650  14
   1   3  19 648.433 136.341  14
   1   3  19 535.171 142.024  44
   1  -3  19 437.909 115.894   8
   1   3  19 514.265 102.981   6
   1  -3  19 622.419 135.614   6
  -1  -4  20 16407.9 649.837   8
  -1  -4  20 15953.2 660.337   6
  -1   4  19 6496.30 352.282  14
  -1   4  19 6081.95 353.319  44
  -1   4  19 6815.82 388.346  45
  -1  -4  19 6971.31 392.523   6
  -1  -4  19 6781.71 387.989   8
  -1  -4  18 12615.5 634.817  14
  -1   4  18 13568.7 641.104  14
  -1   4  18 12673.1 663.660  45
  -1   4  18 11978.8 628.692  44
  -1   4  18 12498.6 638.533  31
  -1  -4  18 12772.7 658.844   6
  -1  -4  18 11936.1 639.540   8
  -1   4  17 23008.9 1054.49  14
  -1  -4  17 24448.4 1068.07  14
  -1  -4  17 23603.6 1087.49  21
  -1   4  17 22973.4 1037.40  49
  -1   4  17 22267.4 1062.19  44
  -1   4  17 22661.1 1101.11  45
  -1   4  17 22301.1 1060.23  31
  -1  -4  17 23244.0 1085.33   6
  -1  -4  17 23732.0 1085.36   8
  -1  -4  16 720.482 235.952   8
  -1   4  16 951.091 218.246   9
  -1   4  16 572.640 198.307  49
  -1   4  16 544.384 215.177  44
  -1   4  16 702.288 249.936  45
  -1   4  16 444.236 214.951  14
  -1  -4  16 564.615 231.324  21
  -1  -4  16 661.670 209.665  14
  -1   4  16 725.836 231.848  31
  -1   4  16 400.993 167.219   6
  -1  -4  16 426.452 222.027   6
  -1  -4  15 19381.3 1019.12  44
  -1   4  15 18687.2 952.313  49
  -1   4  15 19263.2 964.112  14
  -1  -4  15 18981.7 961.234  14
  -1  -4  15 18895.1 987.650  21
  -1   4  15 17814.8 878.787  41
  -1   4  15 18007.4 963.205  31
  -1  -4  15 20773.7 1002.83   6
  -1  -4  15 18973.5 978.343   8
  -1  -4  15 18220.3 910.942   7
  -1  -4  14 243.723 234.427  44
   1  -4 -14 281.635 306.966  52
  -1  -4  14 390.841 213.328  45
  -1  -4  14 227.099 272.504  19
  -1  -4  14 655.847 253.062  21
  -1   4  14 358.595 171.923  41
   1  -4 -14 303.621 375.129  53
   1   4 -14 731.686 450.916  53
  -1  -4  14 289.981 221.668   8
  -1  -4  14 386.363 212.271   7
  -1  -4  13 6519.12 483.618   7
  -1  -4  13 5630.24 462.906   9
  -1  -4  13 5647.87 481.823   8
   1  -4 -13 6616.62 941.248  53
   1   4 -13 7065.61 943.324  53
  -1  -4  13 6303.98 534.585  44
   1  -4 -13 5169.98 832.924  52
  -1  -4  13 7080.35 519.350  45
  -1  -4  13 7055.75 521.900  21
  -1  -4  13 6719.91 578.906  19
  -1   4  13 5783.70 449.665  41
  -1   4  13 7198.12 517.857  30
  -1  -4  13 5885.27 483.595  30
  -1   4  13 7266.94 501.588  28
  -1  -4  12 3812.41 373.999   7
  -1  -4  12 4922.69 415.861   9
  -1  -4  12 4899.18 426.571   8
  -1  -4  12 3919.66 613.625   5
   1  -4 -12 3829.01 719.354  53
   1   4 -12 3544.14 683.328  53
  -1  -4  12 3503.71 407.308  44
   1  -4 -12 4894.74 778.711  52
  -1  -4  12 4800.21 428.733  45
  -1  -4  12 4880.57 473.773  19
  -1  -4  12 4698.19 420.396  21
  -1   4  12 3963.27 368.158  41
  -1  -4  12 4458.22 402.725  30
  -1   4  12 4088.17 382.338  30
  -1   4  12 4369.75 396.754  28
  -1  -4  11 768.294 224.644  10
  -1  -4  11 677.267 210.180   7
  -1  -4  11 1290.82 417.338   5
   1  -4 -11 868.625 396.207  53
  -1   4  11 414.329 191.494  55
   1   4 -11 475.780 353.692  53
  -1  -4  11 796.949 255.875  45
  -1  -4  11 649.547 215.294  44
   1  -4 -11 917.989 404.501  52
  -1   4  11 391.098 182.354  41
  -1  -4  11 797.820 283.304  19
  -1  -4  11 426.158 203.171  21
  -1   4  11 469.794 202.516  31
  -1  -4  11 697.004 208.161  30
  -1   4  11 735.555 215.791  30
  -1   4  11 529.215 211.249  28
   1  -4 -10 16287.8 1291.57  53
   1  -4 -10 17007.8 1362.11  52
  -1   4  10 15528.0 789.537  55
   1   4 -10 14870.3 1238.39  53
  -1  -4  10 13929.7 1136.22   5
   1  -4  -9 21254.8 1492.00  52
  -1   4   9 20858.6 962.732  55
   1  -4  -9 21946.7 1461.75  53
   1   4  -9 18169.9 1362.40  53
  -1  -4   9 20984.2 1356.49   5
   1  -4  -8 76069.4 3460.43  52
  -1   4   8 71903.7 2783.41  55
   1  -4  -8 74731.5 3338.12  53
   1   4  -8 70451.6 3264.76  53
  -1  -4   8 74916.9 3264.22   5
   1  -4  -7 3997.18 527.026  53
  -1   4   7 3200.13 275.908  55
   1  -4  -7 3180.23 533.918  52
   1  -4  -7 3675.60 291.217  47
  -1  -4   7 3764.66 498.114   5
  -1   4   7 3742.11 544.547   3
   1  -4  -6 11919.1 937.705  52
  -1   4   6 11766.7 582.363  50
  -1   4   6 10398.1 879.134   3
  -1  -4   6 12450.4 858.604   5
   1  -4  -5 5056.40 584.434  52
  -1   4   5 4879.35 546.662   3
  -1  -4   5 4691.87 494.900   5
  -1   4   4 47136.8 2152.68   3
  -1  -4   4 46599.4 2073.27   5
   1  -4  -3 8297.05 654.918  52
  -1   4   3 7999.74 612.460   3
  -1  -4   3 7763.45 598.099   5
   1  -4  -2 46338.2 2070.39  52
  -1   4   2 47203.0 2039.34   3
  -1  -4   2 45804.1 2016.71   5
   1  -4  -1 41259.7 1801.21  52
   1  -4  -1 37934.3 1583.14  24
   1  -4  -1 41958.7 1805.38   5
  -1   4   1 40338.4 1564.53   4
  -1  -4   1 41645.4 1563.78   4
  -1   4   1 43312.6 1819.50   3
   1  -4   0 26976.3 1232.85  52
  -1   4   0 24973.3 1043.09   4
  -1  -4   0 26019.7 1039.45   4
  -1   4   0 27574.4 1268.55   3
   1  -4   0 27547.0 1289.41   5
  -1   4  -1 23157.8 999.934  53
  -1  -4  -1 23161.8 1221.47  52
  -1  -4  -1 24904.7 1016.08  53
   1  -4   1 24150.5 1108.15  52
  -1   4  -1 25436.6 1191.09   3
   1  -4   1 24732.4 1244.56   5
   1  -4   2 40028.2 1671.13  52
  -1  -4  -2 42141.8 1692.95  53
  -1   4  -2 41277.1 1685.02  53
  -1  -4  -2 42163.7 1954.71  52
   1  -4   2 42915.8 1902.29   5
  -1   4  -3 36973.9 1568.75  53
  -1  -4  -3 38018.8 1576.87  53
   1  -4   3 34327.4 1408.06  52
   1  -4   3 35158.0 1734.17   5
  -1  -4  -4 61069.3 2467.85  53
  -1   4  -4 58404.0 2452.55  53
   1  -4   4 53868.1 2589.10   5
  -1   4  -5 6841.41 610.772  53
  -1  -4  -5 7609.63 750.174  52
  -1  -4  -5 7409.03 645.325  53
  -1   4  -6-198.961 231.667  53
  -1  -4  -6 68.1046 224.296  53
   1   4   6 306.308 137.623  56
   1   4   6 170.697 155.411  55
  -1  -4  -7 135745. 5748.27  52
  -1  -4  -7 145007. 5668.40  53
   1   4   7 139041. 5088.52  55
  -1   4  -7 134264. 5593.62  53
   1  -4   7 130628. 5687.69   5
   1  -4   8 4881.80 680.088   5
  -1  -4  -8 5846.57 714.501  53
  -1   4  -8 5889.88 712.417  53
   1   4   8 4885.83 373.772  55
  -1  -4  -8 5402.18 730.065  52
   1  -4   8 4943.99 611.507  46
   1   4   8 4084.65 571.635  46
   1  -4   9 1258.52 456.462   5
   1  -4   9 2777.34 498.269  46
  -1  -4  -9 2643.14 571.414  52
   1   4   9 1645.34 396.505  46
  -1  -4  -9 1425.08 437.762  53
  -1   4  -9 2412.57 522.262  53
   1   4   9 1768.96 262.788  55
   1   4  10 1546.43 421.230  46
   1  -4  10 2093.13 484.423  46
   1  -4  10 1744.81 517.410   5
   1  -4  10 2151.90 324.074  19
   1   4  10 2033.01 281.361  31
  -1  -4 -10 1719.67 489.628  53
  -1   4 -10 1643.40 468.338  53
   1  -4  11 10672.7 614.536   7
  -1  -4 -11 8233.17 1049.95  53
  -1   4 -11 10944.7 1133.30  53
   1  -4  11 9218.45 1011.04  46
   1   4  11 10217.5 1057.61  46
   1  -4  11 10159.1 636.675  44
   1  -4  11 9116.32 1043.71   5
   1  -4  11 10230.5 692.895  19
   1   4  11 10531.6 639.288  31
   1  -4  11 10520.8 640.826  33
   1   4  11 11193.2 626.773  30
   1  -4  11 9923.59 615.165  30
   1  -4  11 8703.21 576.906  28
   1  -4  12 2265.41 291.833   7
  -1   4 -12 2345.49 560.647  53
  -1  -4 -12 1737.11 510.239  53
   1  -4  12 2095.68 318.362  44
   1  -4  12 1778.85 517.014  46
   1   4  12 2128.08 519.820  46
   1  -4  12 1130.80 455.882   5
   1  -4  12 1772.54 351.851  19
   1  -4  12 1907.44 318.956  33
   1   4  12 2024.25 294.274  28
   1  -4  12 2674.91 319.173  30
   1   4  12 1348.53 247.780  30
   1  -4  12 2114.62 295.989  28
   1   4  13 432.051 374.970   5
   1  -4  13 144.605 315.028   5
  -1  -4 -13 451.111 391.505  53
  -1   4 -13 286.403 333.501  53
   1   4  13 794.933 393.301  46
   1  -4  13 367.711 209.844  44
   1  -4  13 133.992 312.065  46
   1   4  13 59.4442 200.406  21
   1  -4  13 221.640 265.756  19
   1  -4  13-27.5943 179.013   7
   1  -4  13 134.034 208.384  30
   1   4  13 233.933 209.641  28
   1  -4  13 407.809 189.906  28
   1   4  13 97.6760 200.703  30
   1  -4  14 2122.48 550.854   5
   1   4  14 1665.12 540.367   5
  -1  -4 -14 2693.57 607.566  53
  -1   4 -14 1568.03 542.324  53
   1  -4  14 2259.54 329.328  44
   1   4  14 2517.37 327.560  49
   1   4  14 803.478 403.644  46
   1  -4  14 2165.22 550.259  46
   1  -4  14 1795.68 345.457  19
   1   4  14 2199.69 287.193  41
   1   4  14 1893.89 288.972  28
   1  -4  14 1961.33 290.559  28
   1   4  14 2010.33 305.446  30
   1  -4  14 2233.82 305.100  30
   1  -4  14 1821.03 261.232   7
   1  -4  15 4869.91 405.908  28
   1   4  15 4408.53 403.534  28
   1   4  15 5022.57 381.562  41
   1   4  15 4478.21 398.091  30
   1   4  15 5035.48 427.819  31
   1  -4  15 4653.83 413.638  30
   1  -4  15 4319.35 346.639  48
   1  -4  15 4182.56 413.760  44
   1   4  15 5025.60 416.025  49
   1  -4  15 4669.70 427.059   8
   1   4  16 316.089 187.926  45
   1  -4  16 120.846 170.689  44
   1   4  16 286.437 179.755  49
   1   4  16 233.580 183.223  31
   1  -4  16 117.442 195.025   8
   1  -4  16 138.761 175.664  30
   1   4  16 374.137 186.841  30
   1   4  16 275.850 196.819  28
   1  -4  17 19125.0 913.588   8
   1   4  17 19392.7 911.165  31
   1   4  17 20536.8 951.407  44
   1   4  17 19821.7 899.504  45
   1   4  18 4900.67 312.106  14
   1  -4  18 4681.31 310.607  14
   1   4  18 4689.74 272.868   6
   1  -4  18 4506.14 321.995   6
   1  -4  18 4961.85 334.523   8
   1   4  18 4501.11 314.857  31
   1   4  18 4428.79 335.120  44
   1  -4  19 17382.3 706.640   6
   1  -4  19 18785.0 706.679   8
   1   4  19 17595.2 720.499  44
  -1   5  19 438.758 127.200  45
   1  -5 -19 327.589 111.951  23
  -1  -5  19 372.406 130.092   6
  -1  -5  19 301.814 138.437   8
  -1  -5  18 6776.56 416.543   8
  -1  -5  18 6992.60 418.726   6
  -1   5  18 6421.69 377.328  44
  -1   5  18 6965.46 429.864  45
  -1   5  18 6308.53 366.716  14
  -1   5  17 87.7738 177.030  45
  -1   5  17 67.8006 153.465  44
  -1   5  17 159.929 150.512  49
  -1  -5  17 105.896 179.755   8
  -1  -5  17 203.334 168.731   6
  -1   5  17 101.934 165.333  14
  -1  -5  17 62.6499 158.542  14
  -1  -5  16 9560.99 573.560  14
  -1   5  16 9181.28 560.564  14
  -1  -5  16 10014.1 602.152  21
  -1   5  16 9436.50 580.906  49
  -1   5  16 8897.99 571.925  44
  -1   5  16 9973.27 582.135   9
  -1  -5  16 9831.71 615.969   8
  -1  -5  16 10906.5 627.782   6
  -1   5  15 8353.36 519.423  41
  -1  -5  15 7980.00 563.036  21
  -1   5  15 8745.91 556.159  14
  -1  -5  15 8445.56 545.891  14
  -1   5  15 7987.67 557.697  49
  -1   5  15 8232.83 563.873  44
  -1  -5  15 8582.22 588.991   8
  -1  -5  15 9185.32 557.690   7
  -1  -5  15 8725.61 574.966   6
  -1  -5  14 1250.79 268.310   6
   1  -5 -14 1121.50 492.107  53
   1  -5 -14 1040.29 443.865  52
  -1  -5  14 1473.74 258.797  14
  -1  -5  14 1351.92 278.158  21
  -1  -5  14 1929.24 346.074  19
  -1   5  14 1141.34 252.170  14
  -1   5  14 1479.36 254.451  41
  -1   5  14 1642.47 284.737  31
  -1  -5  14 1433.17 267.441   7
  -1  -5  13 3627.37 384.761   7
   1   5 -13 4860.12 754.730  53
   1  -5 -13 3633.06 723.102  53
   1  -5 -13 2468.84 650.728  52
  -1  -5  13 4248.06 408.910  21
  -1   5  13 4410.13 396.685  14
  -1  -5  13 4083.20 380.253  14
  -1  -5  13 3947.56 465.630  19
  -1   5  13 3769.91 379.244  41
  -1   5  13 4426.40 412.510  31
  -1   5  13 4037.78 348.331  29
  -1  -5  12 3466.41 375.448   7
  -1  -5  12 3775.14 613.133   5
   1  -5 -12 2521.83 582.252  53
   1   5 -12 3625.77 687.153  53
  -1   5  12 3490.48 364.314  55
  -1  -5  12 5212.02 448.554  44
   1  -5 -12 3515.83 755.577  52
  -1  -5  12 4423.04 399.913  21
  -1  -5  12 3537.94 437.770  19
  -1   5  12 4005.66 368.602  41
  -1   5  12 3885.41 383.478  31
  -1   5  12 3105.55 320.460  29
  -1  -5  12 3379.77 352.239  30
  -1   5  12 3424.98 340.640  28
  -1  -5  11 326.615 220.240   8
  -1  -5  11 370.063 186.742   7
  -1  -5  11 163.665 203.612   9
  -1  -5  11 218.854 220.812   5
  -1   5  11 192.119 177.022  55
   1  -5 -11 244.738 363.296  53
   1   5 -11 114.935 354.111  53
   1  -5 -11-145.757 339.477  52
  -1  -5  11 341.307 229.561  44
  -1  -5  11 367.504 192.185  21
  -1  -5  11 377.587 267.651  19
  -1   5  11 155.716 188.583  41
  -1   5  11 298.276 198.798  31
  -1   5  11 298.160 164.187  29
  -1   5  11 211.113 171.261  27
  -1   5  11 54.2089 171.594  28
  -1  -5  11 339.929 182.325  30
  -1  -5  10 6782.20 800.045   5
  -1  -5  10 7155.69 526.316  44
   1  -5 -10 6647.44 876.420  52
   1  -5 -10 6594.67 834.126  53
  -1   5  10 6586.89 502.955  56
   1   5 -10 6916.39 814.753  53
  -1   5  10 6499.57 468.612  55
  -1   5  10 6895.76 480.482  41
  -1   5  10 7205.58 492.586  31
  -1  -5  10 6504.59 497.852  10
  -1  -5  10 6611.07 478.266   7
  -1  -5   9 388.604 240.311   5
   1  -5  -9 746.389 369.473  52
  -1   5   9 399.516 195.613  56
   1  -5  -9 193.430 298.205  53
  -1   5   9 455.757 181.162  55
   1   5  -9 182.512 271.198  53
  -1  -5   8 68017.1 3105.09   5
  -1   5   8 65641.2 2575.25  50
  -1  -5   8 62608.8 2489.39  48
   1  -5  -8 65090.7 3052.89  53
   1  -5  -8 67209.8 3300.28  52
  -1   5   8 67708.9 2571.41  56
  -1   5   8 67575.4 2557.30  55
   1   5  -8 63326.4 3000.68  53
  -1  -5   7 18870.9 1239.97   5
  -1   5   7 20526.0 1373.49   3
   1  -5  -7 18848.7 876.100  47
  -1   5   7 17795.6 866.268  50
   1   5  -7 18179.9 1171.01  53
   1  -5  -7 19263.7 1375.21  52
  -1   5   7 18573.1 851.357  55
   1  -5  -7 17409.7 1168.27  53
  -1   5   7 19106.0 866.800  56
  -1   5   6 6677.98 697.134   3
  -1  -5   6 5029.88 577.580   5
   1  -5  -6 4689.10 345.515  47
  -1   5   6 5309.16 361.191  50
   1  -5  -6 5438.56 570.587  53
  -1   5   6 5453.39 345.439  55
  -1   5   6 4803.57 338.162  56
   1   5  -6 4781.91 513.117  53
  -1   5   5 21509.0 1304.31   3
  -1  -5   5 20013.1 1208.06   5
  -1   5   5 19158.1 891.763  50
   1  -5  -5 22430.7 916.506  47
   1   5  -5 19864.2 1102.11  53
  -1   5   5 20089.3 882.445  56
   1  -5  -5 20210.5 1120.73  53
  -1  -5   4 132629. 5107.59   5
  -1   5   4 133320. 5158.91   3
   1  -5  -4 124113. 4870.98  53
   1  -5  -4 124996. 5214.50  52
  -1  -5   3 1316.84 293.904   5
  -1   5   3 1046.35 309.604   3
   1  -5  -3 1468.08 379.201  52
  -1  -5   2 201276. 7511.56   5
  -1   5   2 198677. 7476.46   3
   1  -5  -2 191260. 7524.31  52
  -1   5   1 13588.2 854.641   3
   1  -5  -1 13519.8 877.770   5
   1  -5  -1 13024.3 860.584  52
  -1   5   0 29288.8 1399.80   3
   1  -5   0 28719.4 1453.21   5
   1  -5   0 27166.6 1379.09  52
   1  -5   1 62246.0 2425.86   5
  -1   5  -1 62912.2 2314.79   3
  -1   5  -1 54464.6 1944.71   4
   1  -5   1 62236.8 2243.21  52
  -1  -5  -1 64557.7 2425.83  52
  -1   5  -2 3056.72 384.734   3
   1  -5   2 4027.86 470.962   5
  -1  -5  -2 3057.62 463.024  52
   1  -5   2 3362.71 317.433  52
  -1   5  -2 3196.72 257.494  53
  -1  -5  -2 3351.79 262.554  53
  -1   5  -3 25907.5 1292.17   3
   1  -5   3 25576.5 1434.73   5
  -1   5  -3 24905.3 1162.12  53
   1  -5   3 25687.7 1068.67  52
  -1  -5  -3 26087.3 1168.96  53
  -1  -5  -3 25744.0 1496.20  52
   1  -5   4 24832.1 1438.34   5
  -1   5  -4 23892.2 1204.55  53
  -1  -5  -4 25224.1 1517.33  52
  -1  -5  -4 24478.0 1203.49  53
   1   5   4 24452.6 1023.01  55
   1   5   5 263854. 9526.55  56
  -1   5  -5 267540. 9863.93  53
  -1  -5  -5 272302. 9868.55  53
   1   5   5 261637. 9540.10  55
   1  -5   6 141123. 5465.87  46
  -1   5  -6 141392. 5513.36  53
  -1  -5  -6 137152. 5829.54  52
   1   5   6 135706. 5086.81  56
  -1  -5  -6 139305. 5509.17  53
   1   5   6 139359. 5104.58  55
   1  -5   7 7266.75 837.490   5
   1  -5   7 8060.73 726.549  46
   1   5   7 7225.57 681.056  46
  -1  -5  -7 7418.48 751.538  53
  -1   5  -7 7076.94 720.167  53
   1   5   7 8125.84 486.908  56
   1   5   7 8262.85 488.599  55
  -1  -5  -7 8695.02 941.254  52
   1  -5   8 69518.3 3516.29   5
   1   5   8 71703.3 3248.06  46
   1  -5   8 74660.3 3286.61  46
  -1   5  -8 68548.0 3312.69  53
  -1  -5  -8 72762.9 3566.83  52
  -1  -5  -8 75219.2 3414.59  53
   1   5   8 73265.6 2827.38  55
   1  -5   9 26938.9 1834.84   5
   1  -5   9 26925.3 1634.97  46
   1   5   9 25174.6 1606.30  46
  -1   5  -9 26911.3 1719.37  53
   1   5   9 28465.9 1233.58  55
  -1  -5  -9 25191.3 1714.00  53
  -1  -5  -9 22479.7 1748.16  52
   1   5  10 83802.1 3208.80  55
  -1  -5 -10 78492.6 3917.31  53
  -1   5 -10 76903.3 3830.75  53
   1  -5  10 82827.3 3805.82  46
   1   5  10 81998.3 3770.67  46
   1  -5  10 82355.9 3190.12  44
   1  -5  10 83437.4 4066.87   5
   1   5  10 81622.2 3197.04  31
   1  -5  10 80296.1 3143.34  30
   1  -5  10 83235.1 3190.35  33
   1  -5  10 80279.8 3172.51   7
   1  -5  11 52629.1 2187.56   7
  -1  -5 -11 45821.3 2853.31  53
  -1   5 -11 48647.0 2829.16  53
   1   5  11 53966.3 2820.48  46
   1  -5  11 53757.5 2833.24  46
   1  -5  11 54796.8 2221.78  44
   1  -5  11 57674.6 3087.30   5
   1  -5  11 49997.8 2273.11  19
   1   5  11 57164.3 2180.99  30
   1  -5  11 53583.4 2176.07  30
   1   5  11 53997.1 2222.82  31
   1  -5  11 56247.0 2218.68  33
   1  -5  11 53142.8 2149.32  28
   1   5  11 52859.2 2170.71  28
   1  -5  12 28069.2 1285.41   7
  -1  -5 -12 26449.7 1960.34  53
  -1   5 -12 26001.4 1877.71  53
   1   5  12 28164.2 1884.72  46
   1  -5  12 28347.7 1314.06  44
   1  -5  12 26095.7 1846.73  46
   1  -5  12 28595.8 2050.12   5
   1  -5  12 28578.0 1406.98  19
   1   5  12 27935.3 1323.56  31
   1  -5  12 29216.2 1291.57  30
   1   5  12 28968.0 1275.87  30
   1  -5  12 28908.5 1313.17  33
   1   5  12 28340.1 1285.07  28
   1  -5  12 27494.5 1259.60  28
   1  -5  13 9331.23 588.172   7
   1  -5  13 10540.3 1158.52   5
  -1  -5 -13 8823.27 1069.82  53
   1  -5  13 9459.62 620.640  44
   1  -5  13 8828.43 570.773  48
   1   5  13 8967.48 998.699  46
   1  -5  13 8834.85 683.116  19
   1  -5  13 9569.51 595.850  30
   1   5  13 9626.28 591.884  30
   1   5  13 9532.57 630.819  31
   1  -5  13 9684.02 586.178  28
   1   5  13 8596.18 584.947  28
   1   5  14 48236.6 1952.90  28
   1  -5  14 43543.0 1903.27  48
   1  -5  14 49780.7 1994.84  44
   1  -5  14 46121.2 2056.18  19
   1   5  14 45358.5 1945.55  41
   1   5  14 45718.9 1980.10  31
   1   5  14 49297.2 1947.27  30
   1  -5  14 45936.5 1943.04  30
   1  -5  14 48259.2 1923.60   7
   1   5  15 26843.1 1135.84  28
   1   5  15 23376.9 1126.88  49
   1  -5  15 23395.4 1147.75  21
   1   5  15 23214.0 1092.94  41
   1   5  15 24724.7 1102.79  30
   1  -5  15 23312.8 1103.14  30
   1  -5  15 25192.7 1157.68   8
   1  -5  15 23205.5 1059.29   7
   1  -5  16 37321.7 1601.50  21
   1   5  16 36397.1 1581.94  49
   1   5  16 38057.0 1561.59  28
   1  -5  16 38991.1 1604.50   8
   1   5  17 7104.35 420.055  14
   1  -5  17 8022.58 477.953  21
   1   5  17 7578.83 467.782  44
   1   5  17 7064.37 444.778  49
   1   5  17 6788.52 436.427  45
   1   5  17 7456.45 455.294  31
   1  -5  17 7778.93 454.085   6
   1  -5  17 8312.73 475.481   8
   1   5  18 35596.7 1477.43  14
   1  -5  18 41380.2 1565.64  21
   1   5  18 39881.9 1546.28  31
   1   5  18 41334.4 1560.75  44
   1  -5  18 39930.8 1534.80   6
   1  -5  18 42175.0 1560.30   8
   1   5  19 316.425 78.8411  44
  -1  -5 -19 306.671 103.149  23
   1  -5  19 425.303 97.5317   8
  -1  -6  19 487.935 117.626   8
  -1   6  19 517.659 104.241  13
  -1   6  19 390.448 97.7047  45
   1  -6 -18 11991.3 608.864  23
  -1  -6  18 11918.2 583.501   6
  -1  -6  18 14088.9 632.725   8
  -1   6  18 13317.8 631.834  45
  -1   6  17 4839.95 329.765  44
  -1   6  17 5127.86 358.243  49
  -1   6  17 5267.21 380.196  31
  -1  -6  17 5395.51 370.784   6
  -1   6  16 31685.2 1359.70  44
  -1   6  16 34261.6 1414.05  49
  -1  -6  16 31670.5 1384.52  21
  -1   6  16 35393.0 1436.13  31
  -1  -6  16 30706.4 1386.77   6
  -1  -6  15 2125.39 284.966   7
  -1   6  15 1816.46 272.198  44
  -1   6  15 2263.15 267.333  41
  -1  -6  15 2456.20 303.169   6
  -1   6  15 1834.93 290.544  31
  -1  -6  15 1754.16 232.900  14
  -1  -6  15 1278.94 251.655  21
  -1  -6  15 1608.65 324.330  19
  -1   6  14 16945.7 828.136  29
  -1  -6  14 16966.5 894.385  21
  -1  -6  14 17518.2 853.411  14
  -1  -6  14 17552.8 994.249  19
  -1   6  14 16304.0 869.290  41
  -1   6  14 15998.7 902.205  31
  -1  -6  14 17767.1 920.646   8
  -1  -6  14 17536.9 898.384   6
  -1  -6  14 18487.0 911.471   7
  -1  -6  13 1040.46 256.562   6
  -1   6  13 1146.95 228.213  29
   1  -6 -13 968.025 498.642  52
  -1  -6  13 907.941 315.373  19
  -1  -6  13 1361.75 273.998  21
  -1  -6  13 1243.71 232.340  14
  -1   6  13 1059.26 254.589  41
  -1   6  13 1040.10 255.607  31
  -1  -6  13 1445.36 278.387   7
  -1  -6  13 1292.17 277.099   8
  -1  -6  12 24885.7 1186.50   7
  -1  -6  12 25123.0 1189.33   6
  -1  -6  12 24634.7 1205.00   8
   1  -6 -12 22733.1 1895.75  52
  -1   6  12 25654.0 1201.42  55
  -1  -6  12 23906.5 1163.59  21
  -1  -6  12 25120.1 1280.18  19
  -1  -6  12 21304.8 1626.64   5
  -1   6  12 25807.6 1194.70  41
  -1   6  12 24861.5 1193.03  31
  -1   6  12 24691.6 1134.54  27
  -1   6  12 24799.6 1149.69  29
  -1  -6  11 16166.6 859.058   8
  -1  -6  11 16192.8 846.790   6
  -1  -6  11 16756.1 862.780   7
   1  -6 -11 12116.3 1381.29  52
   1  -6 -11 15285.7 1300.06  53
  -1   6  11 16771.6 867.209  55
  -1  -6  11 16099.5 831.749  21
  -1  -6  11 16042.1 932.249  19
  -1  -6  11 12801.3 1228.38   5
  -1   6  11 14639.8 840.723  41
  -1   6  11 15130.3 845.656  31
  -1   6  11 15346.9 818.723  29
  -1  -6  10 43395.7 1785.36   8
  -1  -6  10 40537.6 1764.74   7
  -1  -6  10 40652.4 1751.19   6
  -1  -6  10 38311.7 2329.71   5
  -1   6  10 42221.5 1791.77  56
   1  -6 -10 45434.1 2408.14  53
   1  -6 -10 39982.1 2563.72  52
  -1   6  10 42999.2 1773.86  55
  -1  -6  10 38102.5 1796.48  18
  -1   6  10 39706.8 1765.24  41
  -1   6  10 42658.4 1781.54  31
  -1   6  10 42624.8 1745.36  29
  -1  -6   9 891.003 378.517   5
  -1   6   9 804.176 207.506  55
  -1   6   9 589.511 217.593  56
   1  -6  -9 189.477 382.553  53
  -1  -6   9 834.538 156.557  48
   1  -6  -9 140.075 382.927  52
  -1  -6   9 248.220 180.989  18
  -1   6   9 562.857 206.844  41
  -1   6   9 237.775 182.489  31
  -1  -6   9 627.608 205.282   7
  -1  -6   9 614.496 218.990   8
  -1  -6   9 689.738 237.988  10
  -1   6   8 20391.6 975.651  56
   1  -6  -8 19828.0 1339.87  53
  -1   6   8 20568.3 957.367  55
  -1  -6   8 20273.1 1434.09   5
  -1   6   8 21653.4 994.595  50
  -1  -6   8 18617.6 901.639  48
   1  -6  -7 3846.63 538.915  53
  -1   6   7 4840.99 375.562  55
  -1   6   7 5319.56 392.051  56
  -1  -6   7 5328.63 667.627   5
  -1  -6   7 5646.13 366.752  48
   1  -6  -7 5415.55 406.486  47
  -1   6   7 5769.87 407.327  50
  -1   6   6 14221.8 697.406  55
   1  -6  -6 12972.4 893.945  53
  -1   6   6 13792.6 694.226  56
  -1   6   6 16182.5 1196.24   3
  -1  -6   6 14814.7 1096.11   5
   1  -6  -6 14430.3 721.155  47
  -1  -6   6 13314.4 660.108  48
  -1   6   6 14180.6 712.151  50
  -1   6   5 4208.16 314.349  56
   1  -6  -5 3754.54 399.857  53
  -1   6   5 5225.96 639.536   3
  -1  -6   5 4424.57 576.571   5
   1  -6  -5 3060.06 569.913  52
  -1   6   5 4518.76 340.600  50
   1  -6  -5 3810.35 319.633  47
  -1   6   4 34989.3 1454.64  56
   1  -6  -4 37084.6 2024.02  52
  -1   6   4 36950.9 1941.05   3
  -1  -6   4 36147.0 1914.28   5
   1  -6  -4 37379.4 1491.41  47
  -1   6   4 36038.2 1467.41  50
   1  -6  -3 15276.6 1134.74  52
  -1   6   3 16428.0 740.927  56
  -1  -6   3 16292.8 1092.20   5
  -1   6   3 16131.9 1073.95   3
  -1   6   2 186.988 124.644  56
  -1   6   2 187.147 223.989   3
   1  -6  -2 514.118 270.506  52
   1  -6  -1 12398.4 923.255  52
  -1   6   1 15370.8 957.983   3
   1  -6   0 78699.2 3392.12  52
  -1   6   0 84343.7 3405.09   3
   1  -6   0 82751.7 3525.66   5
   1  -6   1 9016.76 650.118  52
  -1  -6  -1 9077.01 750.859  52
  -1   6  -1 9338.25 686.938   3
   1  -6   1 7825.06 724.096   5
   1  -6   1 8718.51 473.999  48
   1  -6   2 97624.5 3722.45  52
  -1  -6  -2 96450.0 4084.81  52
  -1   6  -2 100012. 3884.43   3
   1  -6   2 98492.9 4087.34   5
  -1  -6  -2 93028.7 3591.98  47
  -1  -6  -3 80820.0 3620.85  52
  -1   6  -3 79703.3 3305.11   3
   1  -6   3 81596.1 3570.04   5
   1   6   4 33532.4 1363.27  55
  -1  -6  -4 32114.8 1464.59  53
   1   6   4 34486.2 1351.62  56
  -1  -6  -4 30997.3 1910.17  52
  -1   6  -4 33288.4 1624.49   3
   1  -6   4 34009.8 1879.86   5
   1  -6   4 33659.2 1466.67  46
   1  -6   4 33338.5 1390.10  48
  -1  -6  -5 706.747 196.797  53
   1   6   5 777.480 177.493  55
   1   6   5 327.517 144.951  56
  -1   6  -5 690.640 240.339   3
   1  -6   5 344.594 178.377  46
   1  -6   5 625.376 173.728  48
  -1  -6  -5 973.453 427.458  52
   1   6   6 9689.41 547.813  56
   1   6   6 9816.02 561.064  55
  -1  -6  -6 10176.3 770.536  53
   1  -6   6 11067.0 590.869  48
   1  -6   6 9664.18 737.018  46
   1   6   7 1703.42 240.424  56
  -1  -6  -7 1452.56 333.067  53
   1   6   7 1608.06 256.636  55
   1  -6   7 2146.76 484.799   5
   1  -6   7 2171.73 257.346  48
   1  -6   7 1315.74 312.330  46
   1  -6   8 11826.2 1188.03   5
   1  -6   8 10122.7 922.955  46
   1  -6   8 13836.9 718.979  48
  -1  -6  -8 12865.4 1226.05  52
  -1  -6  -8 11757.2 1026.55  53
   1   6   8 13147.1 708.209  55
   1  -6   8 12451.7 707.113   7
  -1  -6  -9 12637.5 1161.89  53
   1   6   9 14578.0 798.759  55
   1  -6   9 14070.9 1333.63   5
   1  -6   9 14034.3 1110.90  46
   1  -6   9 15784.5 808.194  48
   1  -6   9 14752.8 815.520  34
   1   6   9 14536.9 786.977  31
   1  -6   9 14363.6 794.805   7
  -1  -6 -10 4434.24 691.403  53
   1   6  10 4852.41 434.979  55
   1  -6  10 5216.64 435.155  48
   1  -6  10 4673.82 406.430  44
   1  -6  10 4452.83 637.110  46
   1  -6  10 4833.94 810.250   5
   1  -6  10 5506.17 424.657  33
   1   6  10 4986.26 438.363  31
   1  -6  10 5276.55 436.891   7
   1   6  11 4294.33 412.172  55
   1  -6  11 3345.93 354.415  48
   1  -6  11 4331.97 389.528  44
   1  -6  11 4179.39 404.845   7
   1  -6  11 4334.18 475.024  19
   1   6  11 4151.69 407.389  31
   1  -6  11 3794.42 370.666  33
   1  -6  11 3767.42 715.854   5
   1  -6  12 151.393 330.048   5
   1  -6  12 274.130 173.946  30
   1   6  12 673.067 203.102  28
   1  -6  12 743.444 204.903  48
   1  -6  12 90.6956 261.715  19
   1   6  12 542.207 227.083  31
   1  -6  12 229.108 205.707   7
   1   6  13 5019.90 389.043  29
   1   6  13 5608.10 419.093  28
   1  -6  13 5369.55 417.969  48
   1   6  13 5401.25 459.050  49
   1  -6  13 4739.09 501.123  19
   1   6  13 4490.65 423.528  41
   1   6  13 6118.64 480.131  31
   1  -6  13 5049.55 398.704  30
   1  -6  13 5657.56 449.662   7
   1   6  14 6429.45 443.767  28
   1  -6  14 6203.90 422.663  48
   1   6  14 5517.90 445.380  41
   1  -6  14 5427.56 515.195  19
   1   6  14 6846.56 498.297  31
   1  -6  14 5689.37 414.729  30
   1  -6  14 6205.55 454.311   7
   1   6  15 39515.1 1608.61  28
   1  -6  15 40039.1 1677.10  21
   1  -6  15 42130.1 1760.52  19
   1   6  15 41690.2 1689.50  31
   1  -6  15 38081.7 1606.34   7
   1   6  15 36632.1 1625.39  41
   1  -6  16 13129.7 696.727  21
   1   6  16 13331.9 652.928  41
   1   6  16 14462.5 710.372  31
   1  -6  16 13003.8 698.323   8
   1  -6  16 14052.1 674.892   6
   1  -6  16 12716.9 626.082   7
   1  -6  17 8064.65 460.418   8
   1  -6  17 7782.67 450.472  21
   1   6  17 8134.83 456.715  44
   1   6  17 7502.86 434.035  45
   1   6  17 7712.08 448.074  49
   1   6  18 9063.56 435.972  44
  -1  -6 -18 9189.20 478.488  23
   1  -6  18 9883.85 466.892   8
   1  -7 -18 2786.01 211.318  23
  -1   7  18 2965.86 213.930  13
  -1   7  18 2917.69 231.063  45
   1  -7 -17 3903.92 313.636  23
  -1  -7  17 3348.52 281.799   8
  -1   7  17 3036.71 263.240  49
   1  -7 -16 5767.43 439.377  23
  -1   7  16 6188.25 412.889  49
  -1   7  16 5452.18 399.402  31
  -1  -7  16 5786.82 383.615   6
  -1  -7  16 5884.34 420.886   8
  -1  -7  15 1854.70 240.547  21
  -1  -7  15 2277.83 333.671  19
  -1  -7  15 1782.35 275.273   7
  -1  -7  15 1845.14 287.739   8
  -1   7  15 2048.85 256.687  41
  -1   7  15 1948.27 283.777  31
  -1  -7  15 1479.40 246.093   6
  -1  -7  14 257.093 198.739   6
  -1  -7  14 399.056 187.744  21
  -1  -7  14 785.162 282.990  19
  -1   7  14 710.412 197.151  29
  -1   7  14 241.538 196.303  41
  -1   7  14 648.708 250.944  31
  -1  -7  14 259.912 204.261   8
  -1  -7  14 433.368 225.573   7
  -1  -7  13 2094.37 300.233   6
  -1   7  13 2894.02 295.416  27
  -1   7  13 3031.86 318.943  29
  -1  -7  13 2850.76 305.468  21
  -1  -7  13 2710.26 402.912  19
  -1   7  13 2316.46 321.258  41
  -1   7  13 2652.50 336.213  31
  -1  -7  13 2667.66 335.879   7
  -1  -7  13 2260.34 327.195   8
  -1  -7  12 6659.35 482.737   6
  -1  -7  12 5552.52 472.364   8
  -1  -7  12 5149.32 466.315   7
  -1   7  12 5050.95 469.311  55
   1  -7 -12 5941.58 927.196  52
  -1  -7  12 4810.15 507.042  19
  -1  -7  12 5307.85 429.974  21
  -1   7  12 6028.65 474.644  41
  -1   7  12 5728.98 473.822  31
  -1   7  12 5270.35 430.766  29
  -1   7  12 6617.13 462.845  27
  -1  -7  11 21866.6 1070.19   7
  -1  -7  11 21312.7 1029.80   6
  -1  -7  11 19629.2 1034.02   8
  -1  -7  11 19709.8 1571.00   5
   1  -7 -11 24435.9 1914.99  52
  -1   7  11 22121.4 1071.22  55
  -1  -7  11 20788.8 1133.78  19
  -1  -7  11 20373.6 996.075  21
  -1   7  11 20434.7 1054.70  41
  -1   7  11 20860.6 1052.41  31
  -1   7  11 20567.4 1022.72  29
  -1  -7  10 1466.38 269.317   8
  -1  -7  10 1470.72 296.023   7
  -1  -7  10 1525.69 251.527   6
  -1  -7  10 777.247 356.511   5
  -1   7  10 1113.99 261.764  56
  -1   7  10 1356.03 278.181  55
   1  -7 -10 823.374 471.727  52
  -1  -7  10 1251.08 282.481  18
  -1   7  10 1394.83 285.936  41
  -1   7  10 1127.96 252.818  31
  -1   7  10 1189.90 246.750  29
  -1  -7   9 50138.6 2824.55   5
  -1  -7   9 48205.5 2198.44  18
  -1  -7   9 49983.8 2178.03  17
  -1   7   9 53411.8 2176.10  56
   1  -7  -9 51429.2 3050.15  52
  -1   7   9 53961.2 2165.97  55
  -1   7   9 54818.3 2161.10  31
  -1  -7   9 53061.7 2165.24   7
  -1  -7   9 53307.2 2149.77   8
  -1  -7   8 22971.9 1652.88   5
  -1   7   8 25315.5 1134.55  56
  -1   7   8 24174.9 1113.90  55
  -1  -7   8 22496.2 1147.44  18
  -1  -7   8 24042.1 1155.52  17
  -1   7   8 24826.2 1112.40  31
  -1  -7   8 21921.7 1084.54   8
   1  -7  -7 87474.8 4206.64  52
  -1   7   7 85191.5 3308.67  55
  -1   7   7 88652.5 3319.64  56
  -1  -7   7 80940.8 3993.52   5
   1  -7  -7 87059.6 3355.82  47
  -1   7   7 84650.9 3334.21  50
  -1   7   6 23941.7 1100.59  56
   1  -7  -6 24958.9 1755.41  52
  -1   7   6 24948.3 1098.72  55
  -1  -7   6 22446.1 1569.32   5
  -1   7   6 26677.9 1695.94   3
   1  -7  -6 23228.6 1130.08  47
  -1   7   6 25556.4 1128.66  50
   1  -7  -5 21194.9 1510.38  52
  -1   7   5 17646.5 862.253  56
  -1  -7   5 18569.5 1325.06   5
  -1   7   5 18939.6 1358.17   3
   1  -7  -5 18501.2 901.428  47
  -1   7   5 18725.1 886.327  50
  -1   7   4 20277.5 877.296  56
   1  -7  -4 19234.5 1400.69  52
  -1  -7   4 19899.1 1337.92   5
  -1   7   4 18433.8 1303.39   3
   1  -7  -4 17998.2 891.111  47
  -1   7   4 18175.6 876.112  50
  -1   7   3 87714.9 3405.74  56
   1  -7  -3 91284.7 4063.33  52
  -1   7   3 96556.6 3980.27   3
  -1   7   3 92228.3 3415.74  50
  -1   7   2 5042.21 346.833  56
  -1   7   2 4456.17 552.358   3
   1  -7  -2 5036.34 654.825  52
   1  -7  -1 26841.4 1535.67  52
  -1   7   1 26886.9 1469.91   3
  -1  -7   1 25475.1 1103.21  47
  -1   7   0 680.972 275.238   3
  -1  -7   0 672.442 168.826  47
   1  -7   0 386.239 231.941  52
   1   7   1 82151.3 3096.76  56
   1  -7   1 88663.1 3455.88  52
   1  -7   1 94005.4 3807.12   5
  -1   7  -1 86080.2 3497.48   3
  -1  -7  -1 79885.4 3160.32  47
   1   7   2 3075.97 250.458  56
  -1   7  -2 3952.63 444.422   3
   1  -7   2 3661.37 560.911   5
  -1  -7  -2 3332.56 305.713  47
  -1   7  -3 107752. 4272.49   3
   1  -7   3 105640. 4642.27   5
  -1  -7  -3 106812. 4651.56  52
   1   7   3 106372. 3944.71  56
   1   7   4 45351.5 1821.08  56
  -1  -7  -4 46369.3 2545.47  52
   1   7   4 45221.5 1844.06  55
   1  -7   4 50313.6 2536.18   5
   1  -7   4 47730.3 1885.70  48
   1  -7   5 90335.5 3379.25  48
   1   7   5 83688.6 3305.32  56
  -1  -7  -5 86420.8 4134.82  52
   1   7   5 90355.6 3338.50  55
   1  -7   6 42485.8 1734.08  48
   1   7   6 42012.1 1703.10  55
   1   7   6 39316.9 1668.88  56
  -1  -7  -6 37815.1 2401.25  52
   1  -7   7 95959.5 4128.62  18
   1   7   7 109304. 4063.51  56
   1   7   7 112825. 4088.52  55
   1  -7   7 104784. 4950.38   5
   1  -7   7 110444. 4110.33  48
   1  -7   8 21058.9 1718.25   5
   1   7   8 23571.7 1096.07  55
   1   7   8 22855.2 1076.97  31
   1  -7   8 22283.3 1096.91  34
   1  -7   8 21677.1 1088.07   7
   1  -7   8 22831.2 1099.77  48
   1  -7   9 29482.2 2103.04   5
   1   7   9 27081.3 1330.44  55
   1   7   9 30207.4 1335.51  31
   1  -7   9 30542.7 1368.72  34
   1  -7   9 30009.8 1349.12   7
   1  -7   9 28504.7 1345.53  48
   1  -7  10 68790.2 3808.50   5
   1  -7  10 74058.6 2936.72  48
   1   7  10 71826.4 2946.33  55
   1   7  10 74799.3 2931.11  31
   1  -7  10 74953.6 2945.58   7
   1  -7  11 787.423 430.760   5
   1   7  11 1077.28 255.357  55
   1  -7  11 713.886 203.486  48
   1  -7  11 689.985 292.028  19
   1   7  11 733.009 231.354  31
   1  -7  11 520.307 235.186   7
   1  -7  12 45359.3 1935.06   7
   1  -7  12 46556.2 1920.32  48
   1  -7  12 43999.2 2030.46  19
   1   7  12 44857.6 1947.74  41
   1   7  12 47760.2 1955.62  31
   1  -7  12 44690.5 2768.44   5
   1   7  13 3397.58 325.364  29
   1  -7  13 3243.21 325.781  48
   1   7  13 4720.20 417.279  49
   1  -7  13 4076.85 461.585  19
   1   7  13 3748.88 388.015  41
   1   7  13 3928.57 402.508  31
   1  -7  13 3945.82 354.533   6
   1  -7  13 4382.35 397.226   7
   1   7  14 5513.33 379.410  29
   1   7  14 6484.98 464.178  49
   1  -7  14 5559.76 446.634  21
   1  -7  14 6250.15 526.138  19
   1   7  14 5135.30 430.497  41
   1   7  14 6652.66 470.526  31
   1  -7  14 5895.03 457.635   8
   1  -7  14 6249.83 445.572   7
   1  -7  14 6148.36 413.703   6
   1   7  15 2744.31 294.739  49
   1  -7  15 3273.08 366.216  19
   1  -7  15 2754.89 297.086  21
   1   7  15 3322.08 322.857  31
   1  -7  15 2739.72 279.983   7
   1  -7  15 2839.08 312.921   8
   1   7  15 3212.80 301.315  41
   1  -7  16 314.436 153.756  21
   1   7  16 209.954 125.079  41
   1   7  16 149.523 144.230  31
   1  -7  16 407.984 146.420   7
   1   7  17 15173.8 665.527  31
   1   7  17 13501.6 627.110  44
  -1  -7 -17 14957.6 696.929  23
  -1  -7 -18 1710.39 150.986  23
  -1  -8  18 3597.63 196.455   8
  -1   8  17 117.285 93.0368  13
   1  -8 -17 139.901 119.470  23
  -1  -8  17 213.553 120.776   8
  -1   8  16 14604.1 713.567  49
  -1   8  16 14994.3 680.820  41
   1  -8 -16 14301.0 733.097  23
  -1  -8  16 15848.0 724.806   8
   1  -8 -15 4156.66 370.350  23
  -1   8  15 3688.93 329.389  49
  -1   8  15 3506.85 290.079  42
  -1   8  15 4179.39 329.823  41
  -1  -8  15 3435.34 327.200   8
  -1  -8  15 3949.52 337.567   7
  -1   8  15 3375.17 323.253  31
  -1  -8  15 3229.93 360.345  19
  -1  -8  14 63512.7 2533.59  19
   1  -8 -14 64267.6 2531.61  23
  -1   8  14 56846.3 2376.61  29
  -1   8  14 60007.6 2431.93  41
  -1   8  14 61993.1 2444.84  31
  -1  -8  14 60277.8 2433.30   8
  -1  -8  14 64836.2 2458.68   7
  -1  -8  13 583.997 232.153   7
  -1  -8  13 630.944 182.209   6
  -1  -8  13 464.654 217.289   8
  -1  -8  13 418.939 267.874  19
  -1   8  13 431.631 210.883  55
  -1   8  13 650.351 215.070  41
  -1   8  13 501.092 230.009  31
   1  -8 -13 759.250 276.321  23
  -1   8  13 513.238 177.861  27
  -1   8  13 708.429 219.730  29
  -1  -8  12 45934.1 1934.23   8
  -1  -8  12 45633.2 1884.43   6
  -1  -8  12 47768.0 1967.30   7
  -1   8  12 45470.4 1960.16  55
  -1  -8  12 44438.9 2026.11  19
  -1   8  12 44483.7 1948.14  41
  -1   8  12 46173.1 1934.42  31
  -1   8  12 46082.5 1927.29  29
  -1   8  12 47161.0 1924.37  27
  -1  -8  11 1707.13 278.125   8
  -1  -8  11 1934.78 298.294   7
  -1  -8  11 672.781 417.878   5
  -1   8  11 1220.51 279.180  55
   1  -8 -11 1219.05 539.053  52
  -1  -8  11 1973.90 370.249  19
  -1   8  11 1444.23 292.512  41
  -1   8  11 1535.91 278.657  31
  -1   8  11 1480.09 275.141  29
  -1  -8  10 19394.6 940.201   8
  -1  -8  10 17500.0 938.709   7
  -1  -8  10 15715.9 974.159  18
  -1   8  10 18046.6 955.270  56
  -1   8  10 16672.2 925.963  55
  -1  -8  10 18797.9 1537.48   5
  -1   8  10 17690.3 921.874  31
  -1   8  10 18145.9 938.113  29
  -1  -8   9 92.1544 197.496   8
  -1   8   9 140.325 214.168  55
  -1   8   9-35.5026 189.401  56
  -1  -8   9 346.447 236.467  18
  -1  -8   9-281.915 366.931   5
  -1   8   9-30.9932 207.270  31
  -1   8   9-34.2473 203.295  29
  -1  -8   8 39852.8 1701.95   7
  -1  -8   8 38673.2 1652.44   8
  -1  -8   8 36502.8 2386.21   5
   1  -8  -8 36494.2 2503.08  52
  -1   8   8 40384.3 1695.95  55
  -1   8   8 39022.1 1692.41  56
  -1  -8   8 38033.0 1745.94  17
  -1  -8   8 33846.8 1717.10  18
  -1   8   8 40749.5 1721.80  41
  -1   8   8 39862.3 1658.76  31
   1  -8  -8 42057.7 1795.01  23
  -1  -8   7 264.035 287.569   5
  -1   8   7-30.6250 192.058  56
  -1   8   7 123.153 170.088  55
   1  -8  -7 72.7106 182.108  47
  -1   8   7 197.689 213.621  50
   1  -8  -7 763.268 453.108  52
  -1  -8   7 114.196 190.668  18
  -1  -8   7 509.223 234.800  17
  -1  -8   7 74.1729 195.544  20
  -1   8   7 66.9230 192.879  41
  -1  -8   7 320.962 230.387   7
   1  -8  -7 79.3713 209.240  23
  -1  -8   6 3886.33 677.874   5
  -1   8   6 3552.93 344.119  56
   1  -8  -6 3220.08 359.438  47
   1  -8  -6 3154.41 676.762  52
  -1   8   6 3403.01 335.921  50
  -1  -8   6 2828.01 347.969  17
  -1  -8   6 2875.59 342.363  20
  -1  -8   6 3001.26 352.949  18
  -1   8   6 3111.55 333.584  41
  -1  -8   6 2675.14 329.618   7
   1  -8  -6 3360.71 372.599  23
  -1   8   5 1557.38 443.460   3
   1  -8  -5 933.569 469.834  52
  -1   8   5 1757.64 267.061  50
   1  -8  -5 1605.79 271.396  47
  -1   8   5 2180.08 269.748  56
  -1   8   4 48293.1 2458.92   3
  -1   8   4 43370.4 1822.98  50
   1  -8  -4 44897.6 2552.29  52
  -1   8   4 45063.8 1819.98  56
  -1   8   3 10474.5 938.203   3
  -1   8   3 9336.20 549.024  50
  -1   8   3 9820.40 555.992  56
   1  -8  -3 9925.01 1005.36  52
  -1   8   2 64782.8 3058.09   3
   1  -8  -2 64833.1 2599.33  47
  -1   8   2 66353.4 2550.70  50
  -1  -8   2 61849.6 2542.02  47
  -1   8   2 70913.8 2577.49  56
   1  -8  -2 70017.6 3224.87  52
  -1   8   1 83878.1 3592.03   3
  -1   8   1 81906.4 3075.90  50
   1  -8  -1 79790.9 3130.54  47
  -1  -8   1 77945.5 3102.68  47
  -1   8   1 84596.0 3113.76  56
   1  -8  -1 81526.8 3649.26  52
  -1   8   0 20996.9 1330.25   3
  -1  -8   0 21973.0 1035.97  47
   1  -8   0 23117.8 1369.00  52
   1   8   0 23468.6 971.579  56
  -1  -8  -1 4872.79 383.107  47
   1   8   1 5215.28 333.514  56
   1  -8   2 11815.7 1098.94   5
   1   8   2 11379.4 572.490  56
   1  -8   3 4558.63 701.594   5
   1   8   3 4354.54 344.368  55
   1   8   3 3682.63 299.591  56
   1  -8   4 18953.6 1464.14   5
   1   8   4 16316.9 793.759  56
   1   8   4 16638.3 822.266  55
   1  -8   4 17439.6 872.380  48
   1  -8   5 1088.23 233.374  18
   1  -8   5 1065.78 251.398  20
   1  -8   5 939.739 215.649  48
   1   8   5 686.645 191.900  56
   1   8   5 793.369 206.281  55
  -1  -8  -5 831.601 218.896  23
   1  -8   6 25515.9 1298.48  18
   1   8   6 28178.1 1222.55  56
   1   8   6 29284.2 1257.23  55
   1  -8   6 26120.5 1242.08  34
   1  -8   6 27783.0 1286.70  48
   1  -8   7 537.859 207.078  48
   1   8   7 159.832 205.982  55
   1   8   7 437.264 196.903  56
   1  -8   7 126.568 202.974  18
   1  -8   7 448.343 202.959  34
   1   8   7 583.317 208.770  31
   1  -8   7 609.155 469.262   5
   1  -8   8 2555.33 661.640   5
   1  -8   8 2101.25 303.688  48
   1   8   8 2050.22 299.220  55
   1  -8   8 1908.45 331.329  18
   1   8   8 2335.25 302.171  31
   1  -8   8 2475.42 309.676  34
   1  -8   8 1746.14 314.726   7
   1  -8   9 163.984 357.150   5
   1  -8   9 36.8634 174.325  48
   1   8   9-72.0029 201.004  55
   1  -8   9 205.814 197.663  34
   1   8   9 63.5198 177.323  31
   1  -8   9-142.921 227.832   7
   1  -8  10 1312.28 527.523   5
   1   8  10 1404.20 290.442  55
   1  -8  10 2511.49 310.436  48
   1   8  10 2241.99 327.055  41
   1   8  10 1740.97 294.402  31
   1  -8  10 2256.49 324.995   7
   1  -8  11 34724.4 2468.55   5
   1   8  11 39423.4 1710.11  55
   1  -8  11 39007.6 1677.56  48
   1   8  11 39331.9 1682.98  31
   1  -8  11 38572.4 1690.73   7
   1  -8  11 37370.5 1774.10  19
   1  -8  12 2188.36 274.290  48
   1  -8  12 2239.86 382.475  19
   1   8  12 1862.18 292.326  31
   1  -8  12 1869.40 294.546   7
   1   8  13 9311.30 553.321  29
   1   8  13 9142.54 587.932  49
   1  -8  13 9087.67 568.593  21
   1  -8  13 9578.48 666.135  19
   1   8  13 9965.02 612.875  41
   1   8  13 9729.41 592.174  31
   1  -8  13 10671.0 612.880   8
   1  -8  13 8835.96 580.598   7
   1   8  14 8192.58 525.066  49
   1  -8  14 8296.15 510.791  21
   1  -8  14 8496.99 596.922  19
   1   8  14 8675.47 536.582  41
   1   8  14 9864.66 553.885  31
   1  -8  14 9180.53 541.578   8
   1  -8  14 8260.12 515.919   7
   1   8  15 4392.65 338.652  49
   1  -8  15 4130.70 389.310  19
   1   8  15 4312.18 330.974  41
   1   8  15 4523.00 334.607  31
   1  -8  15 3773.13 311.281   7
   1  -8  15 4907.34 353.396   8
  -1  -8 -16 9126.18 500.804  23
   1   8  16 8079.74 429.584  41
   1   8  16 8853.13 458.597  31
   1  -8  16 8640.97 458.519   8
   1  -8  16 8794.01 429.169   7
   1   8  16 8593.83 460.273  49
   1   8  16 8065.85 415.311  44
  -1  -8 -17 591.404 124.836  23
   1   8  17 386.517 110.602  31
   1  -8  17 471.005 110.235   8
  -1   9  17 78.6562 95.2327  45
   1  -9 -17-26.0305 73.5382  23
  -1   9  16 994.868 162.721  49
  -1   9  16 1189.35 191.736  45
   1  -9 -16 1429.20 191.761  23
  -1  -9  16 1552.09 169.305   8
  -1   9  15 4291.61 313.418  41
   1  -9 -15 4335.65 349.786  23
  -1  -9  15 3984.03 304.777   8
  -1  -9  15 4464.78 369.988  19
  -1   9  15 3906.45 264.598  13
  -1  -9  14 192.194 207.767  19
   1  -9 -14 371.427 195.861  23
  -1   9  14 246.685 159.829  29
  -1   9  14 74.7272 164.217  41
  -1   9  14 230.777 153.352  31
  -1  -9  14 427.190 171.809   8
  -1  -9  14 50.4726 159.753   7
  -1  -9  13 5415.24 484.634  19
  -1   9  13 6354.65 430.286  29
   1  -9 -13 5277.74 470.105  23
  -1   9  13 5153.59 384.503  27
  -1   9  13 5573.71 433.218  41
  -1   9  13 4728.11 391.368  31
  -1  -9  13 4912.68 401.215   8
  -1  -9  13 6193.32 455.318   7
  -1  -9  12 536.918 200.314   8
  -1  -9  12 654.196 232.969   7
  -1  -9  12 624.037 291.661  19
  -1   9  12 944.329 249.569  55
  -1   9  12 700.890 219.495  41
  -1   9  12 922.752 238.682  31
   1  -9 -12 623.348 266.152  23
  -1   9  12 613.155 206.868  27
  -1   9  12 821.597 242.851  29
  -1  -9  11 11611.2 672.362   8
  -1  -9  11 11667.5 708.782   7
  -1   9  11 12186.1 720.676  55
  -1  -9  11 11341.3 776.974  19
  -1   9  11 11820.8 678.106  31
   1  -9 -11 12614.7 799.159  23
  -1   9  11 11058.8 693.707  27
  -1   9  11 11616.6 700.605  29
  -1  -9  10 7059.72 493.383   8
  -1   9  10 6218.48 497.817  55
  -1   9  10 7220.56 528.281  56
  -1   9  10 7062.25 528.159  41
   1  -9 -10 6975.35 576.638  23
  -1   9  10 6279.74 514.205  29
  -1   9  10 6799.13 488.911  31
  -1  -9  10 5662.62 540.041  18
  -1  -9   9 38324.2 1656.87   7
  -1  -9   9 39207.0 1606.46   8
   1  -9  -9 36087.1 2533.42  52
  -1   9   9 37427.9 1654.96  56
  -1   9   9 37583.9 1654.16  55
  -1  -9   9 36332.0 1726.55  18
  -1   9   9 37378.1 1671.25  41
  -1   9   9 35083.4 1583.60  31
   1  -9  -9 36954.1 1728.25  23
  -1  -9   8 1934.41 297.858   7
  -1   9   8 2298.07 317.204  55
  -1   9   8 1902.04 279.357  56
   1  -9  -8 1384.29 573.312  52
  -1   9   8 2006.54 322.753  41
   1  -9  -8 1993.12 330.266  23
  -1   9   8 1565.97 261.728  31
  -1  -9   8 1674.54 330.650  17
  -1  -9   8 1329.43 296.465  18
   1  -9  -7 75798.8 3987.90  52
  -1   9   7 75188.7 2932.43  56
  -1  -9   7 69807.7 2989.44  18
  -1  -9   7 71979.4 3017.94  17
  -1  -9   7 71815.9 2991.98  20
  -1   9   7 73698.9 2949.90  41
  -1  -9   7 74728.6 2945.24   7
   1  -9  -7 78220.7 3030.22  23
  -1   9   6 3444.99 352.884  56
   1  -9  -6 3513.15 745.629  52
   1  -9  -6 5168.92 439.059  47
  -1  -9   6 3672.65 435.424  17
  -1  -9   6 3721.71 403.270  20
  -1   9   6 3861.48 395.325  41
  -1  -9   6 4188.93 394.968   7
   1  -9  -6 4794.64 449.215  23
   1  -9  -5 64572.8 3589.40  52
  -1   9   5 73768.4 2739.21  56
  -1   9   5 71581.7 2744.58  50
   1  -9  -5 62882.7 2767.12  47
  -1  -9   5 70148.7 2799.97  20
  -1   9   5 66308.3 2724.32  41
   1  -9  -5 71694.7 2814.18  23
  -1  -9   5 66755.7 2724.97   7
  -1  -9   4 14354.1 805.231   7
  -1   9   4 17150.4 840.057  56
   1  -9  -4 15002.4 1401.20  52
  -1   9   4 16699.1 837.622  50
  -1  -9   4 14599.1 849.793  18
  -1  -9   4 16435.7 891.659  20
  -1  -9   4 14404.0 879.351  17
  -1   9   4 16060.7 820.900  41
  -1  -9   4 17792.8 879.692  35
   1  -9  -4 17425.4 901.984  23
  -1   9   3 51977.1 2701.90   3
  -1   9   3 52095.1 2094.69  56
   1  -9  -3 50801.7 2813.67  52
  -1   9   3 51450.8 2087.65  50
   1  -9  -3 54193.6 2168.43  47
  -1  -9   3 51056.0 2192.57  17
  -1  -9   3 49831.6 2138.64  18
  -1  -9   3 52991.6 2175.08  20
  -1   9   3 50886.6 2083.52  41
  -1  -9   3 54104.8 2150.58  35
   1  -9  -3 49808.7 2153.36  23
  -1   9   2 32508.4 1867.13   3
  -1   9   2 33508.5 1394.60  56
   1  -9  -2 30932.6 1938.88  52
  -1  -9   2 31109.1 1422.60  18
  -1  -9   2 32585.8 1474.03  17
   1  -9  -2 31221.8 1421.68  47
  -1   9   2 30681.9 1351.16  50
  -1  -9   2 31591.4 1419.47  35
   1  -9  -2 31714.0 1441.57  23
  -1  -9   1 56262.3 2328.85  18
   1  -9  -1 58138.1 2336.40  47
  -1  -9   1 56936.4 2330.75  35
   1  -9  -1 57687.9 2818.46  52
  -1   9   1 57496.4 2289.96  56
   1  -9   0 2319.84 297.967  20
   1  -9   0 2765.74 309.731  47
   1  -9   0 2514.69 304.773  35
  -1   9   0 2300.69 284.239  56
   1   9   1 101589. 3816.51  56
   1  -9   1 105791. 3924.79  47
   1  -9   1 100288. 3982.35  17
   1  -9   1 97725.5 3933.84  20
   1  -9   1 105468. 3952.51  35
  -1  -9  -1 102439. 3938.68  23
   1   9   2 1014.10 187.886  56
   1  -9   2 1257.69 241.359  20
   1  -9   2 1283.77 245.192  18
   1  -9   2 1270.75 276.009  17
   1  -9   2 1086.71 233.010  40
   1  -9   2 903.537 238.804  35
  -1  -9  -2 654.059 231.463  23
   1   9   3 81406.0 2993.07  56
   1   9   3 79909.4 3034.26  55
   1  -9   3 76670.3 3107.27  20
   1  -9   3 71154.4 3071.23  18
   1  -9   3 71973.1 3116.95  17
   1  -9   3 78840.8 3916.60   5
   1  -9   3 79783.1 3062.68  40
   1   9   3 77607.0 3012.68  41
   1  -9   3 76478.9 3089.12  35
  -1  -9  -3 81307.6 3115.20  23
  -1  -9  -3 80713.8 3043.37  22
  -1  -9  -4 812.757 208.609  22
   1  -9   4 987.352 248.706  18
   1  -9   4 789.536 254.223  20
   1  -9   4 1448.01 492.754   5
   1   9   4 1113.47 243.822  41
   1  -9   4 1235.71 245.872  40
   1   9   4 930.613 219.685  55
   1   9   4 1031.86 213.249  56
  -1  -9  -4 1123.18 258.468  23
   1  -9   5 166026. 6201.14   7
   1  -9   5 152487. 6245.87  18
   1  -9   5 158886. 6272.33  20
   1   9   5 174662. 6193.59  55
   1   9   5 165269. 6143.57  56
   1   9   5 166183. 6195.73  41
   1  -9   5 170356. 6178.12  34
  -1  -9  -5 167576. 6166.47  22
  -1  -9  -5 171735. 6278.03  23
   1  -9   6 171.291 207.241   7
   1   9   6 65.1898 171.817  55
   1   9   6 29.0612 174.170  56
   1  -9   6 173.696 228.894  18
  -1  -9  -6-58.0347 168.914  22
   1   9   6 34.4937 214.384  41
   1  -9   6 124.022 184.060  34
  -1  -9  -6 41.3658 228.433  23
   1  -9   7 5162.49 449.831   7
   1   9   7 4915.75 427.093  55
   1   9   7 4513.94 404.330  56
   1  -9   7 4558.97 478.180  18
   1   9   7 4995.06 443.236  41
   1  -9   7 4729.72 415.465  34
  -1  -9  -7 4206.91 453.689  23
   1  -9   8 513.609 422.916   5
   1   9   8 321.852 216.562  55
   1  -9   8 39.0404 179.219  48
   1  -9   8 280.187 224.375  18
   1   9   8 447.117 229.748  41
   1   9   8 259.485 188.652  31
   1  -9   8 451.679 220.841  34
  -1  -9  -8 361.145 268.163  23
   1  -9   9 3924.81 791.892   5
   1   9   9 5361.97 467.977  41
   1   9   9 4094.27 434.820  55
   1   9   9 6696.17 460.377  31
  -1  -9  -9 5729.09 530.125  23
   1  -9  10 6533.78 521.211   7
   1   9  10 6901.79 533.651  55
   1   9  10 6733.27 529.641  41
   1   9  10 7340.58 504.138  31
  -1  -9 -10 7234.58 580.185  23
   1   9  11 13003.5 778.655  55
   1  -9  11 15561.3 904.076  19
   1   9  11 14092.0 802.202  41
   1   9  11 14738.5 768.773  31
   1  -9  11 14484.3 768.434   8
   1  -9  11 13872.2 791.853   7
   1   9  12 3678.28 344.824  29
   1  -9  12 3629.72 319.196  21
   1  -9  12 3350.78 433.538  19
   1   9  12 3360.04 338.893  49
   1   9  12 4414.06 370.911  31
   1  -9  12 4016.91 384.414   7
   1  -9  12 4067.39 360.466   8
   1   9  13 7758.11 475.425  29
   1   9  13 6888.35 481.065  49
   1  -9  13 8260.96 569.786  19
   1   9  13 8238.64 490.630  31
   1  -9  13 8135.45 496.412   8
   1  -9  13 7319.94 488.982   7
   1   9  14-22.7377 144.986  49
   1  -9  14 176.046 206.365  19
   1   9  14 92.1674 159.826  41
   1   9  14-61.6719 143.594  31
   1  -9  14 21.3594 158.246   7
   1  -9  14 62.7314 147.071   8
   1   9  15 8682.79 465.834  41
   1   9  15 8774.23 475.257  49
   1   9  15 9215.12 469.692  31
   1  -9  15 8471.72 457.578   7
   1  -9  15 9061.64 466.335   8
   1  -9  16 2756.99 193.047   8
   1   9  16 2402.90 181.332  41
   1   9  16 2523.14 201.220  45
   1 -10 -16 21294.5 911.562  40
  -1  10  16 24308.7 922.137  45
  -1  10  15 1104.07 163.132  41
  -1  10  15 1384.06 171.991  49
   1 -10 -15 1431.77 184.259  23
  -1  10  14 38602.5 1603.25  42
  -1  10  14 42363.3 1630.99  41
   1 -10 -14 38472.3 1648.40  23
  -1 -10  14 41847.8 1632.75   7
  -1 -10  14 41173.7 1676.34  19
  -1  10  13 655.018 188.352  42
  -1 -10  13 600.119 187.412   7
  -1  10  13 381.110 170.259  29
   1 -10 -13 543.696 208.945  23
  -1  10  13 592.867 158.926  27
  -1 -10  13 559.146 220.835  19
  -1  10  12 37512.0 1631.95  55
  -1  10  12 39119.6 1622.92  29
   1 -10 -12 38341.4 1687.99  23
  -1  10  12 36708.4 1594.20  27
  -1 -10  12 41097.5 1714.83  19
  -1 -10  11 2119.36 257.724   8
  -1 -10  11 2132.20 341.603  19
  -1  10  11 2124.93 295.545  55
  -1  10  11 2105.49 318.222  41
  -1  10  11 2248.30 273.863  31
   1 -10 -11 2034.14 337.228  23
  -1  10  11 2074.94 289.677  29
  -1  10  11 2556.86 308.721  27
  -1 -10  10 27866.5 1267.33   7
  -1 -10  10 24027.8 1166.08   8
  -1 -10  10 24398.8 1312.67  18
  -1  10  10 26620.5 1268.67  55
  -1  10  10 28827.2 1288.10  56
  -1  10  10 30835.4 1308.59  41
  -1  10  10 28582.2 1209.45  31
   1 -10 -10 26063.0 1316.14  23
  -1  10   9 7307.00 550.081  56
  -1  10   9 7496.72 550.164  55
  -1 -10   9 7069.63 601.170  18
  -1  10   9 6924.73 540.984  41
  -1 -10   9 8361.08 566.803   7
   1 -10  -9 9038.81 631.133  23
  -1  10   8 1977.30 314.441  56
   1 -10  -8 1399.61 524.206  52
  -1  10   8 1923.11 300.712  41
  -1 -10   8 2164.62 370.671  18
  -1 -10   8 2267.47 325.213   7
  -1  10   8 1929.85 321.077  29
   1 -10  -8 2255.76 349.029  23
   1 -10  -7 21291.9 1828.46  52
  -1  10   7 19863.2 1007.96  56
  -1 -10   7 18694.4 1068.74  17
  -1 -10   7 17682.0 1039.86  20
  -1  10   7 19193.3 1004.47  41
  -1  10   7 20477.7 1028.85  29
   1 -10  -7 21423.0 1091.77  23
  -1 -10   7 19648.3 1003.62   7
  -1 -10   6 1244.39 258.370   7
  -1  10   6 1051.67 233.744  56
   1 -10  -6 1337.28 534.439  52
  -1  10   6 1249.17 253.825  41
   1 -10  -6 1145.67 299.080  23
  -1  10   6 828.123 251.191  29
   1 -10  -6 1060.91 242.378  32
  -1 -10   6 1529.33 317.124  17
  -1 -10   6 1073.00 283.278  20
  -1 -10   5 13719.4 759.675   7
  -1  10   5 13114.7 758.000  55
   1 -10  -5 13071.8 1356.88  52
  -1  10   5 14771.5 773.037  56
  -1 -10   5 13277.3 820.853  20
  -1 -10   5 12139.9 793.063  18
  -1  10   5 13107.6 761.693  41
   1 -10  -5 14135.1 774.341  32
   1 -10  -5 13526.6 812.250  23
  -1  10   5 13581.1 774.484  29
  -1 -10   4 12121.9 705.065   7
  -1  10   4 11737.6 699.708  56
   1 -10  -4 11546.8 1264.40  52
   1 -10  -4 11408.4 748.106  47
  -1  10   4 13673.1 729.738  50
  -1 -10   4 12256.5 809.065  17
  -1 -10   4 11253.2 753.236  18
  -1 -10   4 13614.5 794.377  20
  -1  10   4 14664.3 742.373  41
  -1 -10   4 12770.3 762.752  35
   1 -10  -4 12778.5 729.063  32
   1 -10  -4 12642.1 782.695  23
  -1  10   4 13731.7 749.131  29
  -1 -10   3 2570.25 298.871   7
  -1  10   3 2876.92 321.404  56
  -1  10   3 2559.64 303.399  50
   1 -10  -3 2178.81 584.727  52
   1 -10  -3 2211.32 317.742  47
  -1 -10   3 2644.98 371.947  17
  -1 -10   3 2747.88 363.195  20
  -1 -10   3 2079.73 316.936  18
   1 -10  -3 2894.63 353.281  40
  -1  10   3 2648.23 300.442  41
  -1 -10   3 2882.32 355.167  35
   1 -10  -3 2850.06 325.094  32
  -1  10   3 1802.93 289.708  29
   1 -10  -3 2550.58 339.772  23
  -1  10   2 18386.2 917.293  56
   1 -10  -2 18487.5 994.272  47
   1 -10  -2 18194.8 991.570  17
  -1 -10   2 18708.1 1023.96  17
   1 -10  -2 18234.0 968.422  20
  -1 -10   2 17920.5 964.058  18
  -1  10   2 18620.8 892.827  41
   1 -10  -2 19155.8 972.590  40
  -1 -10   2 19770.2 979.177  35
  -1  10   2 16794.4 896.337  29
  -1  10   1 1148.63 252.116  56
   1 -10  -1 825.463 230.575  47
  -1 -10   1 1207.55 265.721  18
   1 -10  -1 1072.00 294.778  17
  -1 -10   1 1152.60 284.044  17
   1 -10  -1 1164.64 265.542  20
   1 -10  -1 1449.41 257.535  18
   1 -10  -1 1383.84 262.773  40
  -1  10   1 872.119 217.834  42
  -1 -10   1 1419.22 277.537  35
   1 -10  -1 1191.52 271.528  35
  -1  10   1 1126.41 227.748  29
   1 -10   0 11957.7 702.205  47
  -1 -10   0 11424.1 754.785  17
   1 -10   0 10182.4 692.258  20
  -1 -10   0 11335.9 700.783  18
   1 -10   0 11336.5 750.619  17
   1 -10   0 10582.4 668.097  18
   1 -10   0 10900.0 687.065  40
  -1  10   0 10239.1 611.064  42
   1 -10   0 12596.4 742.202  35
  -1 -10   0 12488.6 715.291  35
  -1  10   0 11809.9 664.246  56
  -1  10  -1 12563.5 713.959  56
   1 -10   1 12169.7 728.063  47
  -1 -10  -1 14003.8 767.676  18
   1 -10   1 13584.8 788.695  20
  -1 -10  -1 15097.1 829.902  17
   1 -10   1 10939.0 712.426  18
   1 -10   1 12206.8 731.815  40
   1 -10   1 11953.4 750.973  35
   1 -10   1 12035.8 689.754   7
   1 -10   2 7455.34 552.956   7
  -1  10  -2 8775.64 565.560  56
   1  10   2 8981.00 519.025  56
   1  10   2 9398.31 570.176  55
   1 -10   2 8502.86 573.602  47
   1 -10   2 9024.29 638.105  20
   1 -10   2 7426.44 569.298  18
  -1 -10  -2 9555.38 660.801  17
   1 -10   2 9350.16 596.441  40
   1 -10   2 8478.31 612.031  35
  -1 -10  -2 9398.75 620.642  23
   1  10   3 434.460 186.671  55
   1  10   3 537.522 185.592  56
   1 -10   3 463.418 177.322  47
   1 -10   3 631.218 232.933  20
   1 -10   3 238.449 217.601  18
  -1 -10  -3 579.924 249.087  17
   1  10   3 221.363 177.169  41
   1 -10   3 838.287 237.992  40
   1 -10   3 416.418 219.623   7
  -1 -10  -3 390.143 232.151  23
   1  10   4 4800.29 378.660  56
   1  10   4 4574.75 404.378  55
   1 -10   4 4401.49 386.588  47
   1 -10   4 5326.75 438.571  40
   1  10   4 4027.67 392.718  41
   1 -10   4 4028.74 437.426  18
   1 -10   4 3887.96 447.366  20
   1 -10   4 3965.67 399.653   7
  -1 -10  -4 4614.07 440.951  23
   1  10   5 134.021 201.066  55
   1  10   5 200.622 190.498  56
   1  10   5 364.697 209.896  41
   1 -10   5 399.594 228.488  18
   1 -10   5 343.624 228.294   7
  -1 -10  -5 413.078 233.354  23
   1  10   6 10919.6 635.447  56
   1  10   6 10783.7 662.438  55
   1 -10   6 9302.48 703.787  18
   1  10   6 10597.7 665.397  41
   1 -10   6 11439.1 688.538   7
  -1 -10  -6 10307.3 700.184  23
   1  10   7 428.011 227.796  55
   1  10   7 551.684 195.857  56
   1 -10   7 281.846 247.936  18
   1  10   7 509.242 212.122  41
  -1 -10  -7 303.156 225.844  23
   1 -10   7 354.862 222.845   7
   1 -10   7-176.873 412.020   5
   1 -10   8 2805.50 701.322   5
   1  10   8 3149.08 369.101  41
   1  10   8 3167.51 362.201  55
  -1 -10  -8 3237.84 400.700  23
   1 -10   8 3338.14 312.347   8
   1 -10   8 3044.76 374.267   7
   1 -10   9 18564.2 902.714   8
   1  10   9 19304.7 990.621  41
   1  10   9 18821.5 975.890  55
   1  10   9 18695.5 903.199  31
  -1 -10  -9 18819.5 1033.90  23
   1 -10  10 10359.2 605.920   8
   1  10  10 10321.4 657.923  55
   1  10  10 11992.3 693.702  41
   1  10  10 11123.8 609.126  31
  -1 -10 -10 11189.4 737.060  23
   1 -10  11 23.5584 156.352   8
   1 -10  11-120.373 205.775   7
   1  10  11 62.6613 165.144  55
   1 -10  11-118.137 246.875  19
   1  10  11 62.5895 182.161  41
   1  10  11 23.3595 155.032  31
   1  10  11 28.7897 170.899  29
  -1 -10 -11 191.743 223.220  23
   1  10  12 3590.17 316.604  29
   1  10  12 3299.52 306.930  49
   1 -10  12 2873.43 365.430  19
   1  10  12 3175.41 319.231  41
   1  10  12 2957.36 282.551  31
   1 -10  12 3438.19 326.156   7
   1 -10  12 2895.84 283.833   8
   1  10  13 6962.17 417.086  29
   1  10  13 7359.55 439.140  49
   1  10  13 6291.94 399.308  31
   1 -10  13 7305.45 445.931   7
   1 -10  13 7401.41 500.803  19
   1  10  14 4300.37 308.850  49
   1 -10  14 4537.81 364.007  19
   1  10  14 4540.20 286.755  31
   1 -10  14 5267.76 335.246   7
   1  10  15 2184.44 179.085  41
   1  10  15 1850.77 158.865  42
   1 -10  15 2109.04 180.812   7
  -1  11  15 290.025 78.2422  41
   1 -11 -15 379.816 98.3491  40
  -1  11  15 181.674 87.6913  45
  -1 -11  14 7559.01 423.348  19
  -1  11  14 7438.35 391.682  41
  -1  11  14 6938.75 375.815  42
  -1 -11  13 1094.67 223.083  19
   1 -11 -13 1105.66 204.044  23
  -1  11  13 1187.31 186.616  42
  -1  11  12 811.923 197.696  41
  -1  11  12 1449.46 229.100  42
  -1  11  12 1121.57 210.479  55
  -1  11  12 1274.10 208.767  29
   1 -11 -12 820.398 208.227  23
  -1  11  12 1220.02 202.923  27
  -1 -11  12 1413.29 260.997  19
  -1 -11  11 43891.5 1823.45  19
  -1  11  11 40721.6 1755.65  55
  -1 -11  11 43540.4 1753.83   7
  -1  11  11 42097.0 1744.67  27
   1 -11 -11 40584.1 1791.32  23
  -1  11  11 42491.1 1758.74  41
  -1  11  10 1115.12 228.553  55
  -1  11  10 463.866 217.496  41
  -1  11  10 857.338 246.982  27
   1 -11 -10 668.752 240.215  23
  -1 -11  10 554.041 213.517   7
  -1 -11   9 64726.8 2546.86   7
  -1 -11   9 57390.2 2608.78  18
  -1  11   9 66973.3 2578.62  41
  -1  11   9 62523.6 2556.34  56
   1 -11  -9 62041.2 2511.71  32
  -1  11   9 64161.4 2559.88  29
   1 -11  -9 65807.1 2632.85  23
  -1 -11   8 2257.88 311.539   7
  -1  11   8 2612.53 344.567  41
  -1  11   8 2645.93 332.630  56
   1 -11  -8 2580.62 302.004  32
   1 -11  -8 2579.86 357.630  23
  -1  11   8 2782.30 351.221  29
  -1 -11   7 33287.4 1462.56   7
  -1  11   7 33666.2 1474.01  56
  -1  11   7 32248.8 1461.90  41
   1 -11  -7 29616.0 1410.59  32
  -1  11   7 33501.7 1477.70  29
   1 -11  -7 33347.1 1542.34  23
  -1 -11   6 1325.84 259.736   7
  -1  11   6 1041.07 247.204  55
  -1  11   6 719.824 239.544  56
  -1 -11   6 568.912 258.919  20
  -1 -11   6 896.594 270.242  18
  -1  11   6 739.034 224.849  41
   1 -11  -6 800.065 215.430  32
  -1  11   6 533.096 234.040  29
   1 -11  -6 931.871 276.102  23
  -1  11   5 1071.17 274.810  55
  -1  11   5 1285.15 256.036  56
   1 -11  -5 750.861 411.489  52
  -1 -11   5 831.270 266.959  18
  -1 -11   5 1332.07 310.341  17
  -1 -11   5 790.516 270.386  20
   1 -11  -5 1011.64 258.580  20
  -1  11   5 1218.11 271.366  41
   1 -11  -5 648.680 249.969  40
  -1 -11   5 1057.74 245.457   7
   1 -11  -5 841.732 259.306  23
  -1  11   5 1011.06 252.632  29
  -1  11   4 464.383 197.966  56
  -1  11   4 638.596 219.507  55
   1 -11  -4 861.403 243.929  47
  -1 -11   4 555.492 242.017  18
   1 -11  -4 501.248 238.404  20
  -1 -11   4 522.834 263.267  17
  -1 -11   4 872.452 271.885  20
   1 -11  -4 594.193 251.310  40
  -1  11   4 724.797 223.299  41
  -1  11   4 535.815 216.281  29
  -1 -11   4 319.000 203.599   7
  -1  11   3 61436.4 2409.90  56
   1 -11  -3 57136.5 2474.27  47
  -1 -11   3 53751.1 2446.27  18
   1 -11  -3 62112.9 2483.73  20
  -1 -11   3 61406.6 2542.18  17
  -1  11   3 57755.0 2387.98  42
  -1  11   3 58716.2 2361.51  41
   1 -11  -3 59930.1 2457.48  40
  -1 -11   3 59521.0 2455.91  35
  -1  11   3 60086.4 2401.65  29
  -1  11   2 2248.75 297.311  56
   1 -11  -2 2137.80 322.487  47
   1 -11  -2 2000.90 330.684  20
  -1 -11   2 2245.56 364.305  17
  -1 -11   2 1613.65 303.799  18
  -1  11   2 1787.44 262.368  41
   1 -11  -2 2229.04 325.215  40
  -1  11   2 2167.63 299.027  42
   1 -11  -2 2230.16 342.469  35
  -1 -11   2 2436.61 334.075  35
  -1  11   2 1661.70 276.742  29
  -1  11   1 30745.8 1418.69  56
   1 -11  -1 33441.9 1513.11  47
   1 -11  -1 30321.9 1489.37  20
   1 -11  -1 30256.3 1441.54  18
  -1 -11   1 32431.7 1545.51  17
  -1 -11   1 33896.7 1537.43  20
  -1 -11   1 29268.1 1463.03  18
   1 -11  -1 33527.7 1485.68  40
  -1  11   1 32864.1 1405.39  42
  -1 -11   1 34057.1 1505.20  35
   1 -11  -1 32924.9 1511.51  35
  -1  11   1 32215.6 1387.93  29
   1 -11   0 441.124 216.639  47
   1 -11   0 258.207 219.128  18
   1 -11   0 166.318 221.984  20
  -1 -11   0 193.211 198.834  18
  -1 -11   0-45.4022 239.465  17
   1 -11   0 289.115 218.779  40
  -1 -11   0 432.120 226.524  35
   1 -11   0-82.0704 221.672  35
  -1  11   0 572.914 217.807  56
   1 -11   1 29015.2 1373.42  47
   1 -11   1 27249.5 1363.51  18
   1 -11   1 27494.1 1391.83  20
  -1 -11  -1 28444.8 1368.26  18
  -1 -11  -1 31640.7 1454.36  17
   1 -11   1 29650.8 1355.79  40
   1 -11   1 28219.5 1391.79  35
  -1 -11  -1 30533.6 1399.51  35
  -1  11  -1 29761.4 1330.35  56
   1  11   1 30006.2 1327.78  55
   1 -11   2 625.799 209.240  47
   1 -11   2 889.283 261.080  18
   1 -11   2 305.413 222.803  20
  -1 -11  -2 790.001 235.128  18
  -1 -11  -2 1061.28 291.347  17
   1 -11   2 863.376 239.158  40
   1 -11   2 506.250 226.056   7
   1  11   2 739.601 218.106  55
  -1  11  -2 804.292 224.543  56
   1 -11   3 50793.1 2120.05  47
   1 -11   3 48599.9 2198.77  20
  -1 -11  -3 53690.5 2168.73  18
  -1 -11  -3 53645.7 2193.22  17
   1 -11   3 44819.7 2151.19  18
  -1 -11  -3 51253.8 2101.92  40
   1 -11   3 54578.1 2148.55  40
   1  11   3 51443.0 2066.79  41
   1 -11   3 50050.4 2099.16   7
   1  11   3 50431.0 2110.20  55
  -1  11  -3 51435.1 2114.51  56
  -1  11  -4 2167.54 304.042  56
   1  11   4 1859.27 293.412  55
   1  11   4 1525.88 246.693  56
   1 -11   4 1720.45 245.325  47
   1  11   4 2156.72 292.626  41
   1 -11   4 1399.42 297.058  18
  -1 -11  -4 1599.91 297.026  18
   1 -11   4 2008.66 352.200  20
   1 -11   4 1618.58 287.021   7
  -1 -11  -4 2201.16 343.110  23
   1  11   5 65956.2 2688.03  56
   1  11   5 73139.6 2774.55  55
   1  11   5 67209.2 2728.22  41
  -1 -11  -5 72519.1 2777.08  18
   1 -11   5 64139.8 2821.96  18
   1 -11   5 69567.0 2753.94   7
  -1 -11  -5 68045.2 2811.42  23
   1  11   6 4819.85 401.614  56
   1  11   6 5486.01 459.515  55
   1  11   6 5698.46 471.485  41
  -1 -11  -6 5324.08 450.704  18
   1 -11   6 5058.01 487.376  18
   1 -11   6 5773.70 471.851   7
  -1 -11  -6 5015.14 479.152  23
   1  11   7 41459.6 1765.33  55
   1  11   7 41568.1 1764.06  41
  -1 -11  -7 43315.8 1736.94  18
   1 -11   7 36112.7 1814.82  18
   1 -11   7 39357.5 1747.12   7
  -1 -11  -7 41417.9 1825.38  23
   1  11   8 3266.70 369.536  55
   1 -11   8 3593.68 373.441   7
  -1 -11  -8 3625.47 403.105  23
   1  11   8 4555.22 414.267  41
   1  11   9 28720.5 1338.20  55
   1  11   9 31038.7 1360.43  41
   1 -11   9 31603.7 1351.05   7
  -1 -11  -9 27752.4 1381.15  23
   1  11  10 2659.89 290.752  49
   1  11  10 2553.76 301.915  41
   1  11  10 2254.50 297.255  55
  -1 -11 -10 2102.80 326.049  23
   1  11  11 17891.7 866.465  41
   1 -11  11 17718.0 927.383  19
   1  11  11 18141.6 858.357  29
  -1 -11 -11 18331.6 911.774  23
   1  11  11 17639.6 837.626  49
   1  11  12 1594.15 203.890  49
   1  11  12 1942.66 233.117  41
  -1 -11 -12 1363.00 231.064  23
   1  11  12 1461.75 207.593  29
   1 -11  12 1603.42 276.163  19
   1 -11  12 1665.68 220.647   7
   1  11  13 11057.3 546.362  41
   1  11  13 10470.2 510.232  29
   1 -11  13 10896.9 543.198   7
   1 -11  13 10896.8 581.382  19
   1  11  14 952.435 129.681  42
   1 -11  14 959.894 138.579   7
  -1  12  13 1325.31 161.732  41
  -1  12  13 1296.68 145.699  42
   1 -12 -13 1063.16 156.091  40
   1 -12 -13 1097.29 152.806  35
  -1 -12  13 1136.98 167.116  19
   1 -12 -12 13119.0 649.060  40
  -1  12  12 13152.4 625.236  41
  -1  12  12 12387.2 594.126  27
  -1 -12  12 13785.3 659.052  19
  -1 -12  11 786.030 210.823  19
  -1  12  11 1008.14 184.961  55
  -1  12  11 884.202 181.702  41
   1 -12 -11 684.431 197.987  40
  -1 -12  11 1035.71 195.567   7
  -1  12  11 627.134 181.797  27
  -1 -12  10 2097.85 300.638  19
  -1  12  10 2366.48 276.552  55
  -1 -12  10 2809.11 280.451   7
  -1  12  10 2582.09 284.093  27
  -1  12  10 2704.85 279.214  29
  -1  12  10 2602.08 288.897  42
   1 -12 -10 2097.08 285.491  40
  -1  12  10 2421.82 278.135  41
  -1 -12   9 453.941 183.757   7
  -1  12   9 380.598 192.900  29
  -1  12   9 229.369 180.163  42
   1 -12  -9 262.411 202.434  40
  -1  12   9 408.191 194.387  41
  -1  12   8 23540.6 1155.22  56
  -1  12   8 25718.6 1168.01  41
   1 -12  -8 25826.4 1220.74  40
  -1  12   8 24308.5 1171.73  42
  -1 -12   8 25650.8 1156.42   7
  -1  12   8 27715.7 1190.84  29
  -1 -12   7 7454.75 584.309  18
   1 -12  -7 8605.91 531.094  20
  -1  12   7 7725.02 543.091  55
  -1  12   7 7837.04 533.643  56
   1 -12  -7 8062.82 572.941  40
  -1  12   7 7583.49 544.420  42
  -1  12   7 8461.21 542.549  41
  -1 -12   7 7525.59 516.788   7
  -1  12   7 8375.79 557.061  29
   1 -12  -6 778.457 232.987  20
  -1 -12   6 763.070 255.651  18
  -1  12   6 1019.70 243.517  56
  -1  12   6 648.946 216.017  55
   1 -12  -6 890.197 253.394  40
  -1  12   6 785.770 233.594  42
  -1  12   6 919.104 243.288  41
  -1  12   6 900.607 235.576  29
  -1 -12   6 644.728 215.884   7
  -1 -12   5 351.495 187.851   7
  -1 -12   5 255.852 225.020  18
  -1 -12   5 339.118 231.714  20
  -1 -12   5 411.560 279.377  17
   1 -12  -5 282.597 213.953  20
  -1  12   5 277.377 226.796  55
  -1  12   5 288.012 202.629  56
  -1  12   5 290.258 200.724  42
  -1  12   5 316.309 203.908  41
   1 -12  -5 185.797 207.742  40
   1 -12  -5 521.274 247.243  35
  -1  12   5 223.788 204.133  29
  -1 -12   4 1865.13 242.777   7
  -1  12   4 1779.81 291.432  55
  -1  12   4 2271.07 311.598  56
  -1  12   4 1807.08 290.644  42
   1 -12  -4 2290.19 323.631  40
  -1  12   4 2453.33 292.309  41
  -1 -12   4 1849.75 324.776  18
   1 -12  -4 1649.99 307.333  20
  -1 -12   4 2235.33 383.966  17
  -1 -12   4 1672.12 313.536  20
   1 -12  -4 1579.23 313.389  35
  -1  12   4 2448.22 322.181  29
  -1  12   3 9609.14 573.781  56
  -1  12   3 8436.82 572.537  55
  -1 -12   3 8251.18 603.526  18
   1 -12  -3 7952.33 596.733  20
  -1 -12   3 7884.21 630.512  17
  -1  12   3 8195.66 510.353  41
  -1  12   3 7023.97 520.025  42
   1 -12  -3 7925.16 576.558  40
   1 -12  -3 7044.49 573.008  35
  -1  12   3 8423.20 550.597  29
  -1  12   2 1099.43 236.427  56
   1 -12  -2 1432.65 286.964  47
   1 -12  -2 1044.64 267.859  20
  -1 -12   2 1033.38 276.573  17
  -1 -12   2 936.578 275.495  18
   1 -12  -2 1439.35 273.062  40
  -1  12   2 1169.54 241.838  42
  -1 -12   2 1261.32 270.212  35
   1 -12  -2 1225.36 259.439  35
  -1  12   2 1184.43 234.027  29
   1 -12  -1 12650.2 791.293  47
   1 -12  -1 12151.3 744.227  18
  -1 -12   1 12653.4 775.131  18
  -1 -12   1 12717.8 800.976  20
  -1 -12   1 11707.6 810.895  17
   1 -12  -1 12731.0 786.345  20
  -1  12   1 13105.1 694.085  42
   1 -12  -1 13556.8 770.893  40
   1 -12  -1 13627.4 806.417  35
  -1 -12   1 14330.9 802.142  35
  -1  12   1 13274.5 734.308  56
   1 -12   0 7838.47 577.612  47
   1 -12   0 7711.91 569.762  18
  -1 -12   0 7763.60 602.551  20
  -1 -12   0 6366.19 533.972  18
  -1 -12   0 8539.53 641.776  17
   1 -12   0 7409.03 581.475  20
   1 -12   0 7581.88 549.252  40
   1 -12   0 8190.82 596.588  35
  -1 -12   0 8607.59 593.631  35
  -1  12   0 7651.64 527.178  56
   1  12   0 8776.13 547.077  55
   1 -12   1 8946.43 631.402  47
  -1 -12  -1 10070.3 661.968  18
   1 -12   1 10214.4 691.104  20
  -1 -12  -1 11596.3 719.536  20
   1 -12   1 7870.20 616.213  18
  -1 -12  -1 9265.91 686.493  17
   1 -12   1 10730.7 649.405  40
  -1 -12  -1 10124.3 664.143  35
  -1  12  -1 10926.6 630.937  56
   1  12   1 11142.2 639.283  55
   1  12   2 926.526 247.077  55
  -1  12  -2 614.864 210.763  56
   1 -12   2 838.970 217.351  47
  -1 -12  -2 630.491 230.361  18
   1 -12   2 565.435 250.539  18
  -1 -12  -2 1024.06 281.645  17
   1 -12   2 828.205 245.146  20
   1 -12   2 1454.86 263.768  40
  -1 -12  -2 896.996 252.469  35
   1 -12   2 799.320 201.284   7
   1  12   3 1557.57 279.744  55
  -1  12  -3 1526.35 259.227  56
   1 -12   3 2118.11 271.389  47
  -1 -12  -3 2373.61 271.398  40
   1 -12   3 1582.00 258.423   7
  -1 -12  -3 1789.68 310.427  35
   1 -12   3 1584.34 322.176  20
   1 -12   3 1410.41 317.545  18
  -1 -12  -3 1938.02 314.940  18
  -1 -12  -3 2049.58 314.791  17
  -1 -12  -4 454.190 178.775  40
   1  12   4 613.932 210.210  41
   1 -12   4 336.966 233.217  18
  -1 -12  -4 443.120 216.198  18
   1 -12   4 532.018 218.284   7
   1  12   4 491.222 209.507  55
  -1  12  -4 481.771 209.549  56
   1  12   5 878.653 229.558  41
  -1 -12  -5 754.598 229.060  40
   1 -12   5 1135.27 295.557  18
  -1 -12  -5 884.091 240.510  18
   1 -12   5 1108.70 241.435   7
   1  12   5 1181.75 265.453  55
  -1  12  -5 792.297 217.241  56
   1  12   6 2295.52 291.236  41
  -1 -12  -6 1544.41 256.470  40
   1 -12   6 2060.71 336.983  18
  -1 -12  -6 2391.40 280.789  18
   1 -12   6 1625.03 269.809   7
   1  12   6 2354.29 306.865  55
  -1  12  -6 2464.04 290.725  56
   1 -12   7 256.464 187.840   7
   1  12   7 187.173 183.573  55
  -1  12  -7 129.337 170.546  56
  -1 -12  -7 343.919 184.445  40
   1  12   7 282.412 196.061  41
  -1  12  -8 4497.95 358.953  56
   1  12   8 5645.69 421.682  55
   1  12   8 4611.78 383.763  41
  -1 -12  -8 4854.62 389.118  40
   1 -12   8 5078.35 397.192   7
  -1 -12  -8 4962.25 430.983  23
   1  12   8 4660.49 394.393  29
   1  12   9 6256.82 443.730  55
   1  12   9 5601.90 388.371  49
   1  12   9 6718.07 441.819  41
   1 -12   9 6838.11 447.153   7
  -1 -12  -9 6542.08 475.179  23
   1  12   9 6928.53 449.801  29
   1  12  10 9467.27 554.510  55
   1  12  10 10112.0 516.379  49
   1  12  10 10423.8 554.452  41
  -1 -12 -10 9216.61 540.409  40
  -1 -12 -10 10285.5 590.534  23
   1 -12  10 11190.3 628.768  19
   1 -12  10 9838.65 547.655   7
   1  12  11 1187.02 194.941  41
   1  12  11 1189.93 167.426  27
   1  12  12 28.8639 125.215  41
   1  12  12 147.177 110.197  29
   1 -12  12 148.818 159.178  19
   1  12  13 7646.99 375.919  41
   1 -12  13 9138.59 390.785   7
   1 -12  13 8902.67 412.413  19
  -1 -12 -13 6991.38 375.641  35
   1 -13 -12 1285.11 133.591  35
  -1  13  12 1400.44 136.579  41
   1 -13 -12 1555.78 138.025  40
  -1  13  11 8713.39 432.193  42
  -1  13  11 8275.66 424.246  41
   1 -13 -11 8345.90 434.577  40
  -1  13  11 8243.91 417.506  27
   1 -13 -11 9052.37 452.357  35
  -1 -13  11 7686.62 431.830  19
  -1  13  10 532.216 158.063  41
  -1  13  10 595.179 171.828  42
   1 -13 -10 470.538 153.658  40
  -1  13  10 735.880 160.647  27
   1 -13 -10 522.299 165.359  35
  -1 -13  10 691.760 183.109  19
  -1 -13   9 4962.34 392.111  19
  -1  13   9 5613.60 365.869  29
   1 -13  -9 5293.59 382.665  40
  -1  13   9 4900.38 360.764  42
  -1  13   9 5365.89 361.434  41
   1 -13  -9 5477.02 395.567  35
  -1 -13   9 4798.17 334.014   7
   1 -13  -8 4793.84 379.566  40
  -1  13   8 4941.08 356.168  41
  -1  13   8 5041.96 368.110  42
  -1  13   8 4178.33 357.044  27
  -1  13   8 4889.47 359.324  29
   1 -13  -8 4377.04 377.204  35
  -1 -13   8 4076.02 390.747  18
  -1 -13   7 723.903 222.468  18
  -1  13   7 1507.22 243.980  55
  -1  13   7 1826.19 236.740  56
   1 -13  -7 1238.11 238.142  40
  -1  13   7 1131.66 222.481  42
  -1  13   7 1295.53 224.258  41
   1 -13  -7 1337.88 248.352  35
  -1  13   7 1456.51 239.420  29
  -1  13   7 948.747 225.344  27
  -1 -13   6 1020.50 252.787  18
   1 -13  -6 845.076 205.503  20
  -1  13   6 1803.43 263.275  55
  -1  13   6 1339.88 233.763  56
   1 -13  -6 1710.67 264.902  40
  -1  13   6 1091.45 224.264  42
  -1  13   6 1242.69 217.643  41
   1 -13  -6 960.953 233.710  35
  -1  13   6 1102.26 235.345  27
  -1  13   6 1189.16 224.160  29
   1 -13  -5 20863.2 1063.39  20
  -1 -13   5 20761.9 1121.65  18
  -1  13   5 23242.4 1066.85  56
  -1  13   5 23126.1 1089.75  55
  -1  13   5 23882.5 1031.43  41
   1 -13  -5 22126.5 1081.51  40
  -1  13   5 23630.4 1064.78  42
   1 -13  -5 24039.8 1132.69  35
  -1  13   5 24509.5 1068.47  29
   1 -13  -4 392.353 206.952  20
  -1 -13   4 191.045 224.817  18
  -1  13   4 156.468 167.211  55
  -1  13   4 359.972 179.728  56
   1 -13  -4 367.002 200.049  40
  -1  13   4 233.029 168.090  42
  -1  13   4 276.645 155.985  41
   1 -13  -4 213.516 211.451  35
  -1  13   4 228.653 183.759  29
  -1 -13   3 25550.6 1274.86  18
   1 -13  -3 27275.6 1273.67  20
  -1  13   3 26181.6 1237.13  55
  -1  13   3 27511.6 1213.60  56
   1  13  -3 26780.4 1183.72  55
   1 -13  -3 27113.8 1234.55  40
  -1  13   3 27818.8 1189.96  42
   1 -13  -3 26949.6 1277.15  35
  -1  13   3 26446.4 1173.85  29
  -1 -13   2 14671.1 846.286  18
   1 -13  -2 15297.0 858.944  20
  -1 -13   2 14610.3 857.927  20
  -1 -13   2 15395.2 893.720  17
   1  13  -2 15266.8 772.785  55
  -1  13   2 14825.3 807.996  55
  -1  13   2 16283.1 796.135  56
  -1  13   2 14604.0 738.022  42
   1 -13  -2 14404.6 791.282  40
   1 -13  -2 15725.1 860.484  35
  -1  13   2 14733.2 726.905  29
   1 -13  -1 3531.43 349.520  40
   1  13  -1 3039.98 319.703  55
  -1  13   1 3582.53 338.624  56
  -1 -13   1 3686.37 369.858  35
   1 -13  -1 3566.62 388.545  35
   1 -13  -1 3613.97 356.592  18
  -1 -13   1 3436.15 387.819  18
  -1 -13   1 3480.80 396.751  20
  -1 -13   1 3494.79 422.767  17
   1 -13  -1 3795.58 403.429  20
   1 -13   0 12835.6 746.422  18
  -1 -13   0 12815.0 762.727  18
  -1 -13   0 13415.3 811.245  17
  -1 -13   0 13195.7 787.190  20
   1 -13   0 12505.1 768.637  20
  -1  13   0 12958.1 696.006  56
   1  13   0 13169.4 704.700  55
   1 -13   0 13028.6 714.237  40
  -1 -13   0 13056.9 755.704  35
  -1  13   0 12416.1 670.418  27
  -1 -13  -1 28095.6 1345.23  18
   1 -13   1 25658.0 1326.12  18
   1 -13   1 28898.9 1387.02  20
  -1 -13  -1 32176.1 1415.91  20
  -1 -13  -1 30415.2 1399.37  17
  -1  13  -1 29152.5 1286.77  56
   1  13   1 31235.3 1316.50  55
   1 -13   1 31047.6 1309.55  40
  -1 -13  -1 28667.3 1345.29  35
   1  13   1 28641.5 1240.90  29
  -1 -13  -2 2299.78 321.504  18
  -1 -13  -2 1671.14 302.898  17
  -1 -13  -2 2532.64 343.886  20
   1 -13   2 2013.65 316.433  18
  -1  13  -2 1762.19 258.672  56
   1  13   2 2533.20 299.554  55
  -1 -13  -2 2265.01 311.902  35
   1  13   2 2004.92 262.987  29
   1 -13   3 25218.0 1314.14  18
  -1 -13  -3 30283.2 1366.96  20
  -1 -13  -3 28136.0 1302.59  18
  -1  13  -3 30829.1 1269.86  56
   1  13   3 28513.3 1286.32  55
   1  13   3 29139.5 1228.73  42
  -1 -13  -3 28765.6 1327.12  35
   1  13   3 28687.2 1258.94  29
   1 -13   4 4027.86 414.247  18
  -1 -13  -4 4178.32 410.566  20
  -1 -13  -4 3691.57 353.405  18
  -1  13  -4 3657.18 331.984  56
   1  13   4 4328.27 366.981  55
   1  13   4 3683.89 325.791  42
  -1 -13  -4 4773.57 405.787  35
   1  13   4 4089.00 367.001  29
   1 -13   5 33707.9 1373.45   7
  -1 -13  -5 31228.1 1377.69  18
  -1 -13  -5 34255.0 1476.05  20
   1  13   5 31454.2 1402.40  55
  -1  13  -5 31442.6 1358.80  56
   1  13   5 33169.8 1342.98  41
  -1 -13  -5 31955.0 1435.44  35
   1  13   5 33061.4 1403.77  29
   1 -13   6 5488.87 388.543   7
  -1 -13  -6 5396.66 429.423  20
   1  13   6 5567.71 414.894  55
   1  13   6 4836.43 358.512  41
  -1 -13  -6 5312.07 422.829  35
   1  13   6 5924.22 417.554  29
   1 -13   7 4521.06 347.838   7
  -1 -13  -7 4549.24 391.170  20
   1  13   7 4721.42 369.437  55
   1  13   7 4869.74 343.340  41
  -1 -13  -7 4947.15 394.671  35
   1  13   7 4693.29 368.008  29
   1 -13   8 4230.01 329.188   7
  -1 -13  -8 4867.20 352.202  20
   1  13   8 4850.19 355.206  55
   1  13   8 4707.88 333.337  41
  -1 -13  -8 4316.29 359.139  35
   1  13   8 5094.93 360.773  29
   1 -13   9 14499.7 676.789   7
   1 -13   9 14412.8 739.870  19
  -1 -13  -9 13522.1 663.786  20
   1  13   9 14935.4 699.538  55
   1  13   9 14693.8 674.085  41
  -1 -13  -9 15065.3 718.754  35
   1  13   9 15004.3 696.179  29
   1 -13  10 6214.64 401.211  19
   1  13  10 6267.02 363.648  29
   1  13  10 6696.12 355.493  27
   1  13  10 6596.60 368.555  42
   1  13  10 6237.33 349.344  41
  -1 -13 -10 5347.77 361.206  35
   1 -13  10 5843.24 344.333   7
   1  13  11 15485.3 627.776  42
   1  13  11 15002.3 608.843  41
   1 -13  11 14014.3 609.693   7
   1 -13  11 15158.3 658.597  19
   1 -14 -10 6666.51 340.257  35
  -1  14  10 7091.93 331.573  42
  -1  14   9 3523.57 223.514  41
  -1  14   9 3690.72 243.727  42
  -1  14   9 4035.36 258.669  27
   1 -14  -9 3602.70 258.503  35
  -1 -14   9 3285.68 243.391  19
  -1 -14   8 22353.6 964.913  19
  -1  14   8 22207.5 960.910  55
   1 -14  -8 22333.0 975.770  35
  -1  14   8 23939.3 962.421  27
  -1  14   8 21287.4 907.296  41
  -1  14   8 23611.1 949.730  42
  -1  14   7 7112.63 440.990  55
  -1  14   7 7580.17 397.984  41
  -1  14   7 7240.27 425.264  42
   1 -14  -7 7885.17 468.555  35
  -1  14   7 8494.06 457.581  27
  -1 -14   6 12572.1 726.892  18
  -1  14   6 14758.0 715.501  55
  -1  14   6 14186.8 638.485  41
  -1  14   6 15526.5 689.716  42
   1 -14  -6 14232.9 728.465  35
  -1  14   6 14718.2 706.490  27
  -1 -14   5 2743.61 305.723  18
   1 -14  -5 2958.80 274.779  20
  -1  14   5 3012.73 264.817  56
  -1  14   5 2963.50 289.607  55
  -1  14   5 3396.77 273.446  42
   1 -14  -5 3240.20 313.065  35
  -1  14   5 2872.82 282.935  27
  -1 -14   4 1186.49 240.333  18
   1 -14  -4 1434.97 232.112  20
  -1  14   4 1885.22 249.160  55
  -1  14   4 1101.97 183.328  56
  -1  14   4 1478.78 198.912  42
   1 -14  -4 1652.30 247.039  35
  -1  14   4 1573.19 230.089  27
  -1 -14   3 4715.44 413.352  18
   1 -14  -3 5078.90 408.138  20
  -1  14   3 5688.92 405.400  55
  -1  14   3 5763.11 377.293  56
  -1  14   3 4997.31 335.536  42
   1 -14  -3 5280.91 409.355  35
  -1  14   3 5645.43 389.256  27
  -1 -14   2 780.278 224.050  20
   1 -14  -2 971.083 228.940  20
  -1 -14   2 620.960 212.593  18
   1 -14  -2 921.780 215.200  35
  -1  14   2 713.285 179.141  27
  -1  14   2 813.578 192.826  55
  -1  14   2 762.642 175.737  56
  -1 -14   1 294.817 198.304  20
  -1 -14   1 274.797 186.560  18
   1 -14  -1 61.7092 193.587  20
  -1  14   1 371.529 153.113  27
  -1  14   1 79.1527 153.771  55
  -1  14   1 168.586 143.256  56
   1  14  -1 316.460 155.526  55
  -1 -14   0 16852.7 864.890  20
   1 -14   0 15368.5 783.370  18
  -1 -14   0 14305.5 814.621  18
  -1  14   0 15622.8 755.979  56
   1  14   0 16418.4 777.477  55
  -1  14   0 18436.0 829.373  55
  -1 -14  -1 2385.82 275.479  35
  -1 -14  -1 2427.33 292.989  18
  -1 -14  -1 2984.82 325.071  20
   1 -14   1 2458.45 284.257  18
  -1  14  -1 2851.72 292.601  55
   1  14   1 2766.26 274.206  55
  -1 -14  -2 2797.60 296.886  35
  -1 -14  -2 1993.42 288.582  20
  -1 -14  -2 2260.07 267.019  18
   1  14   2 2076.79 247.833  55
  -1 -14  -3 922.206 215.799  20
  -1 -14  -3 947.215 192.771  18
  -1 -14  -3 750.066 183.388  35
   1  14   3 941.893 175.745  29
   1  14   3 901.568 190.016  55
  -1 -14  -4 115.966 133.118  18
  -1 -14  -4 27.6523 160.962  20
   1  14   4 65.3809 153.284  55
  -1 -14  -4-99.0527 151.180  35
   1  14   4 36.7313 148.132  29
  -1 -14  -5 24.8591 158.512  20
   1  14   5-103.325 146.337  55
   1  14   5 30.0644 128.599  42
  -1 -14  -5 162.755 160.135  35
   1  14   5-109.947 152.347  29
  -1 -14  -6 7248.86 454.129  20
   1  14   6 7775.12 444.467  55
   1  14   6 6968.36 403.278  42
  -1 -14  -6 8071.87 461.066  35
   1  14   6 8066.25 437.380  29
   1  14   7 180.516 126.104  42
   1  14   7 409.657 142.995  29
  -1 -14  -7 300.170 135.856  35
  -1 -14  -7 234.473 123.687  20
   1  14   8 131.610 114.932  42
   1  14   8 111.359 78.0363  41
   1  14   8 214.217 127.171  29
  -1 -14  -8 30.9830 110.516  35
   1 -14   8 184.223 159.105  19
  -1 -14  -8 107.184 90.9347  20
   1  14   9 45.3655 79.4024  42
  -1 -14  -9-11.2531 81.8193  35
   1 -14   9 69.9454 125.625  19
   1  14   9-20.7228 89.8688  29
   1  14   9 96.1620 89.7031  27
   1 -15  -7 3154.77 214.122  35
  -1  15   7 3099.17 200.895  27
   1 -15  -6 7711.06 407.143  35
  -1  15   6 7656.89 380.333  27
   1 -15  -5 1913.78 208.877  35
  -1  15   5 1975.00 178.348  27
  -1 -15   4 20532.8 916.033  18
  -1  15   4 20811.9 855.636  27
  -1 -15   3 12589.9 657.967  18
  -1  15   3 13154.4 589.947  27
  -1  15   3 14677.3 654.938  55
  -1 -15   2 879.284 182.355  18
  -1  15   2 688.418 120.999  27
  -1  15   2 1115.58 170.268  55
  -1  15   1 5568.43 356.756  55
  -1 -15   1 5438.22 373.431  18
  -1  15   0 1705.49 204.569  55
  -1 -15   0 1747.79 235.681  20
  -1 -15   0 1686.60 206.451  18
  -1  15  -1 4903.74 276.440  39
  -1  15  -1 5101.68 338.694  55
  -1 -15  -1 4689.43 322.296  18
  -1 -15  -1 5471.60 378.183  20
   1  15   1 4935.20 292.934  27
  -1 -15  -2 33243.7 1369.06  20
   1  15   2 36594.1 1306.53  27
  -1 -15  -3 5333.22 356.500  20
   1  15   3 4960.17 314.577  27
  -1 -15  -4 19102.0 857.420  20
   1  15   4 20397.0 841.391  27
  -1 -15  -5 5853.43 351.991  20
   1  15   5 7621.91 369.667  27
   1  15   6 10960.2 493.481  27
   1 -15   7 3262.63 215.753  19
   1  15   7 3782.96 204.888  27
  -2   0  20 6722.60 390.747  14
  -2   0  20 7107.54 369.525   6
  -2   0  19 18.0444 130.346  13
  -2   0  19 22.2383 171.730  14
  -2   0  19-160.773 167.898   6
  -2   0  19-42.3935 148.062  45
  -2   0  19 13.0453 120.066   8
  -2   0  18 763.944 219.745  14
  -2   0  18 916.889 222.212   6
  -2   0  18 575.371 217.020  45
  -2   0  18 664.253 207.218  44
  -2   0  18 495.140 177.228   8
  -2   0  17-99.0541 210.553  14
  -2   0  17-154.736 213.160   6
  -2   0  17-27.7045 175.198   9
  -2   0  17 26.4246 187.141   8
  -2   0  17-136.369 190.361  44
  -2   0  17-70.1320 200.007  45
  -2   0  16 48576.9 2034.52  14
  -2   0  16 49104.0 2062.93  45
  -2   0  16 48383.5 2044.57  44
  -2   0  16 46617.6 2002.81   6
  -2   0  16 47746.1 1998.35   9
  -2   0  16 46558.2 1972.46   8
   2   0 -15 169.512 341.801  53
  -2   0  15 39.0821 213.404  44
  -2   0  15-41.4260 228.759  45
  -2   0  15 35.4608 200.123   6
  -2   0  15-37.4130 230.470  14
  -2   0  15 57.3964 171.985  31
  -2   0  15-35.9949 213.669   9
  -2   0  15-193.873 225.699   8
   2   0 -14 6126.37 951.790  53
  -2   0  14 6331.20 534.517  45
  -2   0  14 6381.89 526.673  44
  -2   0  14 5924.91 503.876  14
  -2   0  14 6456.10 465.264  31
  -2   0  14 6649.59 495.699   8
  -2   0  14 6743.62 523.457   9
  -2   0  13-31.6144 209.816   8
  -2   0  13 35.9663 221.558   9
  -2   0  13 147.596 196.850  44
  -2   0  13-79.1383 225.671  45
   2   0 -13-156.630 364.685  53
  -2   0  13 305.714 278.219   2
  -2   0  13-86.3438 191.014  31
  -2   0  13-35.5988 228.875  30
  -2   0  12 28945.0 1381.30  44
   2   0 -12 26994.2 2018.09  53
  -2   0  12 30247.7 1869.28   2
  -2   0  12 30834.8 1341.27  31
  -2   0  12 32568.2 1406.50  30
  -2   0  12 31811.8 1372.20   8
  -2   0  12 30396.1 1404.86   9
  -2   0  11-96.7135 275.826   2
   2   0 -11 245.626 213.182  52
  -2   0  11 196.673 186.523  51
  -2   0  10 48791.5 2546.30   2
  -2   0  10 52209.4 2065.12  51
   2   0 -10 51282.2 2484.53  52
  -2   0   9 249.153 255.822   2
  -2   0   9 22.2194 141.714  51
   2   0  -9 135.072 222.400  52
  -2   0   8 303.302 279.226   2
  -2   0   8 122.078 118.034   5
  -2   0   8 172.690 144.923  51
   2   0  -8 409.766 215.608  52
  -2   0   7-161.341 221.392   3
  -2   0   7-412.280 277.134   2
  -2   0   7-22.8090 97.6468   5
   2   0  -7-99.7195 178.951  52
  -2   0   6 36897.1 1715.57   4
  -2   0   6 37944.5 1635.16   3
  -2   0   6 31769.2 1321.21   5
   2   0  -6 34141.2 1575.04  52
  -2   0   5 95.2012 179.564   4
  -2   0   5-38.3172 163.898   3
   2   0  -5-37.6417 169.718  52
  -2   0   4 699.168 179.983   3
  -2   0   4 1031.89 232.274   4
  -2   0   3-122.075 168.567   3
  -2   0   3-74.1771 164.454   4
  -2   0   2 21228.2 1053.61   4
  -2   0   1 68.1090 192.201   4
  -2   0   0 11243.7 675.239  53
  -2   0  -1-35.7811 206.185  53
  -2   0  -2 5221.23 466.118  53
  -2   0  -3 47.0401 222.451  53
  -2   0  -4 22597.4 1254.31  53
  -2   0  -5-268.654 271.021  53
  -2   0  -6 14402.3 1062.10  53
   2   0   7 85.3129 272.051   5
  -2   0  -7 283.582 301.423  53
   2   0   8 106795. 3950.65  49
  -2   0  -8 99338.6 4634.78  53
   2   0   9-24.9665 161.831  49
  -2   0  -9 243.819 301.063  53
   2   0  10 208024. 8493.81   5
   2   0  10 211888. 7639.87  49
  -2   0 -10 191854. 8512.81  53
  -2   0 -11-146.316 361.338  53
   2   0  11-133.007 379.285   5
   2   0  11-29.9605 179.555  49
   2   0  11 29.7034 165.843  31
   2   0  11-34.8558 208.891  33
   2   0  11-34.3223 178.697  30
  -2   0 -12 1092.39 533.114  53
   2   0  12 1432.18 517.445   5
   2   0  12 424.105 372.949  46
   2   0  12 2011.99 284.734  49
   2   0  12 1968.87 311.737  33
   2   0  12 2251.57 282.372  31
   2   0  12 1627.40 282.637  30
  -2   0 -13-162.244 353.359  53
   2   0  13 148.186 345.028  46
   2   0  13 298.930 408.070   5
   2   0  13 30.9308 180.047  31
   2   0  13 37.3530 199.277  30
   2   0  14 12596.6 1322.89  46
   2   0  14 12784.5 767.310  21
  -2   0 -14 13515.5 1396.83  53
   2   0  14 13809.4 741.549  31
   2   0  14 15053.8 812.765  30
   2   0  14 10452.2 1216.62   5
   2   0  15-141.180 217.423  30
   2   0  15 369.027 226.049  21
   2   0  15 54.0282 158.810  31
   2   0  15-51.3741 180.666   8
   2   0  16 49187.1 1976.88  21
   2   0  16 47497.1 2002.23  44
   2   0  16 50207.5 1998.48  30
   2   0  16 44702.0 1890.62  31
   2   0  16 48047.4 1895.04   8
   2   0  17 83.5138 176.027  44
   2   0  17 132.113 159.843  30
   2   0  17-48.9812 168.682  21
   2   0  18 3261.76 272.974  21
   2   0  18 2813.40 267.989  30
   2   0  18 3060.97 278.750  44
   2   0  19-119.690 112.214  44
   2   0  19-106.760 124.317  14
   2   0  19 12.7409 112.508   6
  -2  -1  20 2679.31 221.986   6
  -2   1  20 2343.35 187.220   6
  -2   1  20 2789.92 205.542  13
  -2   1  20 2912.23 231.065  14
  -2   1  19 21339.0 967.080  13
  -2   1  19 22217.3 990.914  14
  -2   1  19 21903.5 986.474  45
  -2  -1  19 21929.7 940.033   8
  -2   1  19 23535.3 974.185   6
  -2  -1  19 22931.4 991.059   6
  -2  -1  18 2137.44 240.559  13
  -2   1  18 2299.41 286.212  14
  -2   1  18 1830.96 251.430   6
  -2  -1  18 1941.16 271.900   6
  -2  -1  18 2255.17 264.886   8
  -2   1  18 2123.53 286.883  45
  -2  -1  18 2277.12 281.329  45
  -2   1  18 1923.66 268.313  44
  -2   1  17 31210.8 1368.76  14
  -2  -1  17 31368.4 1381.69  45
  -2   1  17 28779.3 1370.55  45
  -2  -1  17 31240.4 1387.85  44
  -2   1  17 29480.4 1356.72  44
  -2   1  17 30160.1 1336.36   6
  -2  -1  17 32130.3 1371.02   6
  -2  -1  17 28076.2 1299.18   9
  -2   1  17 29320.3 1317.22   9
  -2  -1  17 29983.2 1328.90   8
  -2   1  17 28827.7 1275.53   8
  -2  -1  16 348.279 229.734  45
  -2   1  16 119.172 219.383  45
  -2   1  16 435.855 233.541  44
  -2  -1  16 114.897 218.449  44
  -2   1  16 162.503 203.778   6
  -2  -1  16-140.013 207.806   6
  -2   1  16-142.562 245.486  14
  -2   1  16-28.9798 173.702  31
  -2  -1  16 289.045 209.865   8
  -2   1  16 110.229 189.822   8
  -2  -1  16 258.535 212.847   9
  -2   1  16-133.200 193.859   9
   2   1 -15 4067.72 883.758  53
   2  -1 -15 2682.60 745.132  53
  -2  -1  15 3804.03 424.951  45
  -2   1  15 4007.14 438.032  45
  -2  -1  15 4262.42 437.904  44
  -2   1  15 4821.90 440.207  44
  -2   1  15 3877.39 399.782   6
  -2   1  15 4001.75 412.049  14
  -2   1  15 3677.05 377.192  31
  -2  -1  15 5076.39 436.968   9
  -2   1  15 4753.05 407.404   8
  -2   1  15 4657.78 437.546   9
  -2  -1  15 3900.50 404.019   6
  -2  -1  15 4115.40 405.616   8
   2   1 -14 165.664 431.321  53
  -2  -1  14 39.5614 223.408  44
  -2   1  14 394.404 175.915  49
  -2   1  14 376.261 225.632  44
  -2  -1  14 329.044 246.621  45
  -2  -1  14 306.740 244.618  21
  -2   1  14 147.268 226.941  14
  -2   1  14 94.8266 189.598  31
  -2  -1  14 52.8238 176.814  31
  -2  -1  14 581.614 242.403   8
  -2   1  14 560.333 236.336   9
  -2  -1  14 291.454 241.921   9
  -2   1  14-30.4763 196.105   8
   2   1 -13 30738.1 2161.49  53
  -2  -1  13 32964.9 1445.98  45
  -2  -1  13 27639.2 1377.86  44
  -2   1  13 30324.9 1398.20  44
  -2  -1  13 27247.1 1830.93   2
  -2   1  13 31599.8 1419.63  21
  -2  -1  13 28451.0 1385.76  21
  -2   1  13 30987.3 1352.92  31
  -2  -1  13 29751.8 1306.65  31
  -2   1  13 30558.5 1346.87   8
  -2  -1  13 29164.5 1359.29   8
  -2  -1  13 29586.7 1389.57   9
  -2  -1  12 1723.08 288.041   9
  -2   1  12 1438.08 246.874   8
  -2  -1  12 1241.47 245.123   8
   2   1 -12 2024.92 573.884  53
  -2  -1  12 1697.57 292.419  44
  -2  -1  12 1698.95 301.844  45
  -2   1  12 1735.07 283.282  44
   2  -1 -12 2145.92 464.300  52
  -2   1  12 1772.35 447.647   2
  -2  -1  12 1163.32 439.055   2
  -2   1  12 1912.54 301.613  21
  -2  -1  12 1395.34 288.706  21
  -2   1  12 1967.68 278.429  31
  -2   1  12 1525.24 253.744  30
   2  -1 -11 220849. 8747.96  52
  -2  -1  11 216436. 8770.05   2
  -2   1  11 219733. 8729.17   2
  -2   1  11 223857. 8115.99  51
  -2   1  10 4572.51 604.362   2
  -2  -1  10 3745.05 580.440   2
   2   1 -10 3540.68 464.299  52
  -2   1  10 4543.71 352.952  51
   2  -1 -10 4380.28 604.426  52
   2   1  -9 161626. 6197.28  52
   2  -1  -9 169624. 6422.89  52
  -2  -1   9 145293. 6005.84   5
  -2   1   9 178574. 6510.70   2
  -2   1   9 151377. 5995.57   5
  -2  -1   9 164933. 6477.80   2
  -2   1   9 164715. 5873.95  51
   2   1  -8 5738.26 520.762  52
   2  -1  -8 4727.67 546.922  52
  -2   1   8 5335.83 610.621   3
  -2  -1   8 4650.85 404.197   5
  -2   1   8 5419.65 419.364   5
  -2  -1   8 4472.46 605.852   2
  -2   1   8 5418.41 355.256  51
  -2  -1   7 71956.2 3114.76   2
  -2  -1   7 67317.3 2698.32   5
  -2   1   7 68447.1 2694.54   5
  -2   1   7 75921.6 3058.56   3
   2   1  -7 71553.2 2865.96  52
   2  -1  -7 67150.1 2969.96  52
  -2   1   6 1987.09 351.324   3
  -2  -1   6 1914.00 197.254   5
  -2   1   6 1847.19 198.793   5
  -2  -1   6 1738.11 399.109   2
  -2  -1   6 1896.05 284.334   3
   2   1  -6 2613.65 310.913  52
   2  -1  -6 1998.71 318.241  52
  -2  -1   5 14507.7 653.738   5
  -2  -1   5 16997.0 829.327   3
  -2   1   5 17222.8 941.648   3
  -2   1   5 16871.7 939.195   4
  -2   1   5 14660.1 642.415   5
   2  -1  -5 15449.1 893.425  52
  -2   1   4 2909.19 344.277   4
  -2   1   4 2361.96 327.027   3
  -2  -1   4 2434.58 378.682   2
  -2  -1   4 2115.72 238.671   3
  -2   1   3 34318.7 1533.65   4
  -2  -1   3 33912.3 1422.61   3
  -2   1   3 33675.8 1529.42   3
   2  -1  -2 27305.1 1048.57   5
  -2   1   2 27077.7 1270.42   4
   2  -1  -1 297269. 10622.9   5
  -2   1   1 293973. 10808.9   4
   2  -1   0 923.885 177.990   5
  -2   1   0 682.900 217.800  53
  -2  -1  -1 1304.13 210.793   2
   2  -1   1 1393.16 246.175   5
   2   1   1 959.853 246.385  24
  -2   1  -1 1745.60 289.611  53
  -2  -1  -2 40665.5 1562.19   2
   2  -1   2 40286.8 1783.15   5
   2   1   2 37515.0 1807.18  24
  -2   1  -2 42415.5 1809.10  53
   2  -1   3 58976.0 2645.97   5
  -2   1  -3 66650.0 2670.40  53
   2  -1   4 110524. 4537.10   5
  -2   1  -4 116718. 4553.24  53
   2  -1   5 63442.1 2887.11   5
  -2   1  -5 67326.7 2917.70  53
   2  -1   6 11641.0 904.837   5
   2   1   6 10712.4 544.386  49
   2  -1   6 10349.7 541.867  49
  -2   1  -6 12301.3 956.358  53
   2  -1   7 17612.1 1228.82   5
   2   1   7 17649.0 801.753  49
   2  -1   7 17016.4 797.027  49
  -2   1  -7 16785.3 1249.16  53
   2  -1   8-113.393 159.514  49
  -2   1  -8 430.758 354.597  53
   2  -1   9 477.315 179.627  49
  -2   1  -9 121.126 315.612  53
   2  -1  10 4126.34 692.225   5
   2   1  10 3336.32 666.537   5
   2   1  10 4014.97 362.955  49
  -2   1 -10 4681.87 760.149  53
   2   1  11 2296.99 575.827   5
   2  -1  11 2802.72 620.001   5
   2   1  11 4171.05 372.995  49
   2  -1  11 4390.33 411.402  33
   2   1  11 4071.53 372.023  31
   2   1  11 4427.44 401.763  30
   2  -1  11 4629.80 371.131  31
   2   1  11 4868.11 414.753  33
  -2   1 -11 4941.12 816.280  53
   2   1  12 5056.14 800.300   5
   2  -1  12 4022.34 778.194   5
   2   1  12 4062.18 741.679  46
   2   1  12 3646.66 376.580  49
   2  -1  12 3360.30 334.258  31
   2   1  12 4873.10 422.297  30
   2   1  12 3284.77 366.748  31
  -2   1 -12 4954.40 817.305  53
  -2   1 -13 1766.02 588.390  53
   2   1  13 2783.88 626.561  46
   2   1  13 4126.38 386.301  49
   2   1  13 2546.01 651.704   5
   2  -1  13 3150.21 686.882   5
   2  -1  13 3715.71 337.958  31
   2   1  13 3384.51 368.720  31
   2   1  13 3427.15 382.016  30
  -2   1 -14 1125.50 501.819  53
  -2  -1 -14 2114.04 604.122  53
   2  -1  14 2545.10 657.144  46
   2   1  14 1478.79 536.770  46
   2  -1  14 2700.90 646.920   5
   2   1  14 1041.48 465.374   5
   2   1  14 2645.87 344.745  21
   2  -1  14 2501.28 281.954  31
   2   1  14 2445.58 309.322  31
   2  -1  14 2570.01 326.679  28
   2   1  14 2015.83 305.033  30
   2   1  14 2900.67 345.988  28
   2   1  15 1505.79 271.998  21
   2  -1  15 1958.11 304.305  21
   2  -1  15 1796.18 293.081  44
   2  -1  15 1302.89 208.292  31
   2   1  15 1616.88 257.459  31
   2  -1  15 1388.10 262.791  28
   2   1  15 1684.83 289.748  28
   2   1  15 1560.53 296.291  30
   2   1  16 2943.82 338.837  28
   2  -1  16 3886.91 356.898  28
   2  -1  16 3740.84 365.937  21
   2   1  16 3969.59 357.295  21
   2  -1  16 2986.61 345.934  44
   2   1  16 3615.50 357.770  30
   2   1  16 3938.75 333.798  31
   2  -1  16 3154.03 317.869   8
   2  -1  17 79.8205 162.465  44
   2   1  17 225.436 182.682  44
   2   1  17 102.089 162.772  28
   2  -1  17 174.586 164.280  28
   2   1  17-76.9507 171.569  30
   2  -1  17 36.9055 145.734   8
   2  -1  17 152.079 165.642  21
   2   1  17 113.425 166.010  21
   2  -1  18 452.932 152.847  44
   2   1  18 575.673 171.760  44
   2   1  18 272.969 149.638  30
   2   1  18 349.678 149.097  28
   2  -1  18 498.758 116.071   8
   2  -1  18 455.160 177.981  21
   2   1  19 4795.98 291.961  14
   2  -1  19 4221.50 284.211   6
   2   1  19 4579.60 273.088   6
   2   1  19 4778.32 286.974  44
  -2  -2  20 3620.46 249.176  14
  -2   2  20 3607.71 244.267  14
  -2   2  20 2941.64 223.132  13
  -2  -2  20 3257.68 204.409   8
  -2  -2  20 3439.27 251.474   6
  -2   2  20 3436.05 236.366  45
  -2   2  19 2432.02 256.485  14
  -2  -2  19 2043.83 245.746  14
  -2   2  19 1987.80 227.322  13
  -2   2  19 2301.65 215.801   6
  -2  -2  19 2374.02 233.082   8
  -2  -2  19 2162.72 247.388   6
  -2   2  19 2034.75 241.586  45
  -2  -2  18 7765.17 496.134  14
  -2   2  18 7544.81 493.932  14
  -2   2  18 7420.31 506.966  45
  -2   2  18 7090.24 472.153  44
  -2  -2  18 7676.60 494.172  45
  -2  -2  18 7055.86 461.926   8
  -2   2  18 7442.84 458.166   6
  -2  -2  18 7815.11 495.264   6
  -2  -2  17 3434.98 363.245  14
  -2  -2  17 2998.59 296.891  13
  -2   2  17 3086.02 360.606  14
  -2  -2  17 3336.52 353.620   6
  -2   2  17 3128.05 325.316   6
  -2   2  17 3792.14 362.416  44
  -2   2  17 3008.21 357.882  45
  -2  -2  17 3266.12 359.464  45
  -2  -2  17 3044.99 307.286   9
  -2   2  17 2787.59 314.944   9
  -2  -2  17 3712.95 357.091   8
  -2   2  16 3816.55 397.003  44
  -2   2  16 3866.64 310.531  49
  -2  -2  16 4161.58 413.427  45
  -2  -2  16 3347.61 398.853  44
  -2   2  16 3630.32 363.279   6
  -2   2  16 3597.50 395.069  14
  -2  -2  16 3887.22 392.097  14
  -2   2  16 3909.82 362.886  31
  -2  -2  16 3182.84 348.609   9
  -2  -2  16 4163.97 419.639   6
  -2  -2  16 3339.22 364.564   8
  -2   2  16 3062.39 361.584   9
   2   2 -15 4984.34 892.142  53
   2  -2 -15 3772.88 770.878  53
  -2  -2  15 4230.29 446.632  44
  -2   2  15 5116.03 388.246  49
  -2   2  15 5156.20 462.539  44
  -2  -2  15 5176.98 474.804  45
  -2   2  15 4826.86 455.522  14
  -2  -2  15 5200.32 460.245  21
  -2  -2  15 4505.68 428.456  14
  -2   2  15 4590.69 427.471  31
  -2   2  15 5016.38 456.040   9
  -2  -2  15 4244.52 425.130   9
  -2  -2  15 5047.28 443.089   8
  -2  -2  15 4506.24 442.045   6
  -2   2  15 5357.65 444.720   6
   2   2 -14 3109.45 693.933  53
   2  -2 -14 4042.39 759.350  53
  -2  -2  14 2704.35 372.607  44
  -2   2  14 2761.28 349.824  44
  -2  -2  14 2522.74 378.384  45
  -2  -2  14 2370.46 349.499   6
  -2  -2  14 3339.52 373.170  14
  -2  -2  14 2559.17 349.232  21
  -2   2  14 2694.28 347.930  14
  -2   2  14 2964.07 356.256  31
  -2  -2  14 2496.04 352.219   9
  -2  -2  14 3074.16 343.461   8
   2   2 -13 2326.19 653.645  53
   2  -2 -13 3236.91 661.986  53
  -2  -2  13 2418.70 335.933  44
  -2   2  13 1498.83 281.566  44
   2  -2 -13 2065.04 550.911  52
  -2  -2  13 1701.22 343.639  45
  -2  -2  13 1653.34 255.355   1
  -2  -2  13 1157.21 279.237  21
  -2   2  13 1238.11 252.906  31
  -2  -2  13 2093.09 308.684   8
  -2  -2  13 1644.63 285.470   9
   2  -2 -12 11452.0 1217.94  53
   2   2 -12 11347.0 1227.30  53
   2  -2 -12 11411.3 1096.56  52
  -2  -2  12 12650.6 738.783  45
  -2  -2  12 11168.5 714.093  44
  -2   2  12 10946.8 672.037  44
  -2   2  12 10207.7 998.381   2
  -2  -2  12 10963.3 646.409   1
  -2  -2  12 9861.85 1024.34   2
  -2  -2  12 12153.2 706.115  21
  -2   2  12 11891.5 693.622  30
  -2  -2  12 11483.6 690.977  30
  -2   2  12 11120.4 661.445  31
  -2  -2  12 11402.1 642.764   7
  -2  -2  12 11043.7 694.162   9
  -2  -2  12 12869.6 707.640   8
   2  -2 -11 34811.1 2045.68  52
  -2  -2  11 37821.8 2095.02   2
  -2   2  11 31682.8 1933.28   2
  -2  -2  11 33261.3 1507.82  44
   2  -2 -10 9152.73 921.453  52
  -2  -2  10 9078.74 930.920   2
  -2   2  10 10159.1 938.458   2
  -2  -2  10 10033.4 741.802   5
  -2   2  10 10190.6 577.625  51
  -2  -2  10 11202.0 604.678  51
  -2   2   9 858.036 160.596  55
   2  -2  -9 709.583 328.324  52
  -2  -2   9 829.094 349.196   2
  -2   2   9 1259.16 244.823   5
  -2  -2   9 1132.56 251.085   5
  -2   2   9 843.158 169.894  50
  -2  -2   9 804.474 201.380  51
  -2   2   9 1365.67 210.496  51
   2  -2  -8 4833.88 604.466  52
   2   2  -8 4064.43 413.966  52
  -2   2   8 5248.55 347.231  56
  -2  -2   8 5490.57 651.221   2
  -2  -2   8 4478.05 417.487   5
  -2   2   8 3888.35 548.368   3
  -2  -2   8 4699.66 339.338  51
  -2   2   8 5181.14 340.663  51
  -2   2   8 4328.61 320.534  50
  -2  -2   7 64740.6 2944.36   2
  -2  -2   7 60290.1 2553.63   5
  -2   2   7 67989.2 2907.87   3
   2   2  -7 66428.6 2597.73  52
   2  -2  -7 61742.1 2845.79  52
  -2   2   6 140055. 5418.04   3
  -2  -2   6 130871. 5090.03   5
   2  -2  -6 136866. 5386.36  52
   2   2  -6 141904. 5145.29  52
  -2  -2   5 33870.0 1378.49   3
  -2   2   5 33635.4 1622.70   3
  -2  -2   5 31937.7 1372.68   5
  -2  -2   5 34037.2 1620.28   4
  -2   2   5 30811.2 1561.80   4
   2  -2  -5 33629.7 1611.10  52
  -2  -2   4 21773.2 1142.80   4
  -2  -2   4 23133.1 1276.37   2
  -2  -2   4 21749.2 971.922   5
  -2  -2   4 23218.0 956.384   3
  -2   2   4 22298.3 1147.38   4
   2  -2  -4 21405.9 1148.12  52
  -2   2   3 2099.08 286.185   4
  -2  -2   3 1770.14 176.665   3
  -2  -2   3 1591.46 262.634   4
  -2  -2   3 1423.25 310.776   2
   2  -2  -2 101276. 3689.17   5
  -2  -2   2 99522.5 3918.51   2
  -2   2   2 92098.3 3872.74   3
  -2   2   2 98271.6 3827.07   4
  -2  -2   2 100915. 3838.57   4
   2  -2  -1 135393. 4890.15   5
  -2  -2   1 128860. 5034.74   2
  -2  -2   1 130754. 5003.04   4
  -2   2   1 131521. 5004.53   4
  -2  -2   0 162001. 6383.57   2
   2  -2   0 177313. 6358.32   5
   2  -2   0 175974. 6457.93  24
  -2   2   0 173483. 6401.89  53
  -2  -2   0 172239. 6411.47  53
  -2  -2  -1 243148. 8807.69   2
   2  -2   1 248731. 8894.27   5
   2   2   1 228918. 8936.03  24
   2  -2   1 243824. 8967.15  24
  -2  -2  -1 238294. 8905.96  53
  -2   2  -1 247539. 8913.97  53
  -2  -2  -2 630978. 23341.0  53
  -2   2  -2 666266. 23355.3  53
   2  -2   2 649212. 23348.8   5
  -2   2  -3 13717.7 852.495  53
  -2  -2  -3 14716.0 869.894  53
   2  -2   3 13158.0 858.935   5
  -2   2  -4 42693.4 2045.51  53
  -2  -2  -4 45009.4 2070.92  53
   2  -2   4 45994.4 2107.98   5
  -2   2  -5 6341.40 625.306  53
  -2  -2  -5 5074.97 581.909  53
   2  -2   5 5815.28 612.595   5
   2   2   6 94289.0 3508.51  49
  -2  -2  -6 90255.8 4045.45  53
  -2   2  -6 92951.2 4037.71  53
   2   2   6 94262.4 3509.82  55
   2  -2   6 97972.1 4072.07   5
   2   2   7 6656.63 427.369  49
  -2  -2  -7 7533.43 805.306  53
  -2   2  -7 6984.10 788.079  53
   2  -2   7 6277.40 724.995   5
   2   2   8 167905. 6105.30  49
  -2   2  -8 160506. 6826.79  53
  -2  -2  -8 163029. 6863.80  53
   2   2   9 42265.7 1719.40  49
  -2  -2  -9 41855.3 2432.26  53
  -2   2  -9 37965.7 2362.50  53
   2  -2  10 78582.7 3752.87   5
   2   2  10 74597.6 2964.49  31
   2   2  10 74456.0 2965.50  30
   2  -2  10 78435.8 2983.62  30
   2  -2  10 74297.4 2994.68  33
  -2   2 -10 69718.9 3714.07  53
  -2  -2 -10 79406.3 3841.24  53
   2   2  11 8630.28 1023.56   5
   2  -2  11 7909.86 972.463   5
   2  -2  11 8586.67 593.880  19
   2  -2  11 8076.78 575.815  33
   2  -2  11 8168.03 559.923  30
   2   2  11 7534.90 536.065  31
   2   2  11 7391.80 538.765  30
  -2   2 -11 5909.03 891.019  53
  -2  -2 -11 7077.45 1009.42  53
   2  -2  12 27974.0 2018.20  46
   2   2  12 28217.1 1335.46  49
   2   2  12 32357.7 2098.60  46
   2   2  12 29173.7 2065.11   5
   2  -2  12 30336.9 2074.02   5
   2   2  12 31379.1 1347.13  21
   2   2  12 29548.4 1352.10  31
   2  -2  12 28454.4 1362.80  30
   2  -2  12 30194.7 1396.18  33
   2   2  12 29760.6 1363.95  30
  -2  -2 -12 23126.2 1957.95  53
  -2   2 -12 33138.7 2219.73  53
  -2  -2 -13 1611.68 547.819  53
  -2   2 -13 314.967 344.271  53
   2  -2  13 878.367 482.951  46
   2   2  13-143.958 428.301  46
   2   2  13 792.681 237.523  49
   2  -2  13 606.121 375.386   5
   2   2  13 302.075 413.427   5
   2   2  13 868.703 247.400  21
   2  -2  13 1120.11 275.115  33
   2   2  13 1146.84 259.175  31
   2  -2  13 807.532 247.260  30
   2   2  13 864.835 237.307  30
   2  -2  13 1078.26 246.427  28
  -2   2 -14 7970.40 1100.54  53
  -2  -2 -14 7036.20 1100.96  53
   2  -2  14 7194.14 1010.25  46
   2   2  14 8001.06 525.493  45
   2   2  14 9381.06 1121.28  46
   2   2  14 9427.13 590.768  49
   2  -2  14 8155.96 591.478  44
   2  -2  14 8588.34 1085.36   5
   2   2  14 7862.37 1012.54   5
   2   2  14 8741.66 572.239  21
   2  -2  14 7789.57 567.764  30
   2   2  14 7418.27 566.143  30
   2   2  14 8881.57 569.447  31
   2  -2  14 8272.98 574.213  28
   2   2  14 8470.70 577.029  28
   2  -2  15 2007.28 315.153  21
   2   2  15 2276.23 305.265  21
   2  -2  15 1987.83 306.910  44
   2   2  15 2098.85 282.652  31
   2   2  15 1705.97 285.832  28
   2  -2  15 1769.73 280.936  30
   2   2  15 1562.96 282.926  30
   2  -2  15 1648.88 271.619  28
   2   2  16 7263.53 489.441  28
   2  -2  16 6591.43 471.144  28
   2  -2  16 5715.63 466.754  21
   2   2  16 6455.21 452.822  21
   2  -2  16 7092.11 492.338  44
   2   2  16 6497.04 450.715  31
   2  -2  16 6680.04 479.728  30
   2   2  16 7416.39 491.475  30
   2  -2  16 5855.22 441.003   8
   2   2  17 23.9932 150.430  30
   2  -2  17 148.473 161.694  30
   2   2  17 266.997 174.199  28
   2  -2  17-46.1506 149.582  28
   2  -2  17-97.7402 157.112  44
   2   2  17-81.4966 132.075  31
   2  -2  17 120.446 154.147   8
   2  -2  17 405.700 198.027  21
   2  -2  18 12262.7 595.029  44
   2  -2  18 12220.2 607.601  30
   2   2  18 13242.7 611.404  30
   2  -2  18 11554.8 559.289   8
   2  -2  18 12505.4 618.155  21
   2   2  19 825.687 114.282   6
   2   2  19 915.789 132.734  14
   2  -2  19 1143.11 138.329  14
  -2  -3  20 867.714 137.806   6
  -2  -3  20 694.855 111.721   8
  -2   3  20 849.398 122.386  45
  -2   3  19 25068.2 1043.89  14
  -2  -3  19 23529.3 1032.81  14
  -2  -3  19 25182.0 1060.90   6
  -2  -3  19 25960.4 1041.76   8
  -2   3  19 23366.6 1053.35  45
  -2  -3  18 4282.83 360.495  14
  -2   3  18 4909.35 372.646  14
  -2  -3  18 4649.22 373.087   6
  -2  -3  18 4733.61 363.702   8
  -2   3  18 4054.57 310.157   6
  -2   3  18 4626.63 342.060  44
  -2   3  18 5033.50 392.630  45
  -2  -3  17 47031.3 1887.18  14
  -2   3  17 48329.6 1891.25  14
  -2   3  17 43368.3 1852.40  44
  -2   3  17 42782.0 1846.42   9
  -2   3  17 45111.8 1818.87   6
  -2  -3  17 45029.5 1872.62   8
  -2   3  16 2947.59 357.132  44
  -2  -3  16 3035.24 359.376  45
  -2   3  16 2705.14 292.620  49
  -2   3  16 2802.93 317.965   6
  -2   3  16 3465.98 361.618  31
  -2  -3  16 3095.12 335.758   9
  -2  -3  16 4156.04 388.696   8
  -2   3  16 2891.76 340.114   9
  -2  -3  16 3277.33 376.455  14
  -2   3  16 3235.44 356.169  14
  -2  -3  16 3604.06 308.027  13
  -2  -3  15 3887.50 420.030  44
  -2   3  15 3333.67 370.979  44
  -2  -3  15 4172.48 429.291  45
  -2   3  15 3875.42 350.925  49
  -2  -3  15 2881.89 313.860  13
  -2  -3  15 3414.79 387.957  14
  -2  -3  15 4424.40 415.989  21
  -2   3  15 3205.00 371.263  14
  -2   3  15 3099.39 370.924  31
  -2  -3  15 3519.72 380.680   9
  -2  -3  15 3056.79 372.265   8
  -2   3  15 3807.07 360.262   6
   2   3 -14 25885.8 2051.72  53
   2  -3 -14 29904.1 2167.87  53
  -2  -3  14 29974.1 1420.36  44
  -2  -3  14 31030.3 1421.89  45
  -2   3  14 29602.7 1370.70  44
  -2  -3  14 29521.7 1315.99   1
  -2  -3  14 29947.8 1392.84  21
  -2   3  14 29348.2 1370.01  14
  -2  -3  14 31392.3 1395.97  14
  -2   3  14 30060.5 1376.76  31
  -2  -3  14 30131.0 1384.77   9
  -2  -3  14 27146.0 1362.04   8
  -2   3  14 29964.2 1340.94   6
   2   3 -13 9536.34 1119.67  53
   2  -3 -13 8948.58 1071.99  53
  -2  -3  13 9747.25 645.568  44
   2  -3 -13 8106.76 989.864  52
  -2   3  13 7912.21 561.581  44
  -2  -3  13 9262.34 641.467  45
  -2  -3  13 7916.84 545.263   1
  -2  -3  13 9594.02 613.688  14
  -2   3  13 8683.61 588.759  14
  -2  -3  13 8843.89 595.828  21
  -2  -3  13 9297.87 661.979  19
  -2   3  13 7566.46 563.418  31
  -2  -3  13 8134.78 587.499   8
  -2  -3  13 8696.15 557.632   7
  -2  -3  13 8262.60 588.108   9
  -2  -3  13 7110.47 536.769  10
   2   3 -12 2534.94 607.292  53
   2  -3 -12 2270.40 589.110  53
  -2  -3  12 2341.88 331.372  44
  -2  -3  12 1638.53 299.284  45
   2  -3 -12 2857.39 590.651  52
  -2  -3  12 1995.62 283.336   1
  -2   3  12 2535.21 500.763   2
  -2  -3  12 2182.49 357.345  19
  -2  -3  12 2341.48 330.227  21
  -2  -3  12 2226.85 314.256  14
  -2   3  12 2338.45 329.950  14
  -2   3  12 2777.39 325.234  31
  -2  -3  12 2280.52 321.760   9
  -2  -3  12 2190.30 294.697   7
  -2  -3  12 1669.28 275.257  10
  -2  -3  12 2118.86 305.480   8
   2   3 -11 82575.4 4077.58  53
   2  -3 -11 82210.8 4088.91  53
   2  -3 -11 84454.1 4058.16  52
  -2  -3  11 87096.9 3347.44  45
  -2  -3  11 82335.5 3334.11  44
  -2   3  11 82642.5 3858.61   2
  -2  -3  11 85306.8 4009.50   2
  -2  -3  11 86645.7 3363.41  19
  -2  -3  11 89011.5 3307.26  21
  -2   3  11 81606.1 3283.08  31
  -2  -3  11 83859.6 3298.57   8
  -2  -3  11 86946.5 3272.69   7
  -2  -3  11 82437.2 3309.97   9
  -2   3  10 11424.8 616.211  55
   2  -3 -10 13239.8 1135.44  52
  -2  -3  10 12495.0 650.020  51
  -2   3  10 12430.5 645.578  51
  -2  -3  10 13335.7 1134.40   2
   2  -3  -9 103525. 4387.56  52
  -2   3   9 95085.9 3667.40  56
  -2   3   9 95229.7 3626.40  55
  -2   3   9 100752. 3661.60  51
  -2  -3   9 100340. 3662.94  51
  -2   3   9 97442.6 3668.47  50
  -2  -3   9 98252.7 4335.38   2
  -2  -3   9 85487.4 3900.28   5
  -2   3   8 1060.67 169.506  55
   2  -3  -8 539.513 268.598  52
  -2   3   8 834.524 179.600  56
  -2  -3   8 1290.95 190.264  51
  -2   3   8 817.933 176.419  51
  -2   3   8 611.998 161.769  50
  -2  -3   8 652.904 308.612   2
  -2   3   8 794.915 334.560   3
  -2  -3   8 799.339 223.530   5
   2  -3  -7 24750.4 1504.37  52
  -2   3   7 26650.7 1082.92  56
  -2   3   7 27833.1 1077.21  51
  -2   3   7 24469.2 1074.26  50
  -2  -3   7 24990.0 1067.56  51
  -2  -3   7 26042.4 1580.11   2
  -2  -3   7 23794.8 1247.56   5
   2  -3  -6 4503.19 538.290  52
   2   3  -6 3360.73 299.455  52
  -2  -3   6 3728.74 376.453   5
   2  -3  -5 16452.6 1070.07  52
  -2  -3   5 19077.7 1053.90   4
  -2  -3   5 16207.6 895.894   5
  -2  -3   5 19001.6 1200.59   2
  -2   3   5 18748.7 1034.72   4
   2  -3  -4 125750. 4837.71  52
  -2  -3   4 124885. 4746.23   4
  -2   3   4 124719. 4728.02   4
  -2  -3   4 118538. 4622.89   5
  -2  -3   4 123913. 4936.81   2
  -2   3   4 116838. 4823.62   3
  -2   3   3 172067. 6696.12   3
  -2  -3   3 174745. 6772.59   2
  -2  -3   3 178522. 6593.49   4
  -2   3   3 176158. 6568.25   4
  -2  -3   2 2314.11 367.234   2
  -2   3   2 1676.73 267.759   4
  -2  -3   2 2386.07 298.783   4
   2  -3  -2 2495.56 277.508   5
  -2   3   2 2021.79 336.069   3
  -2  -3   1 4835.19 408.701   4
  -2  -3   1 4627.48 460.284   2
   2  -3  -1 5225.08 414.304   5
  -2   3   1 5137.12 509.085   3
  -2   3   1 5717.11 437.027   4
  -2  -3   0 234.911 151.627  53
  -2   3   0 257.655 161.566  53
   2   3   0 333.249 164.437  24
   2  -3   0 270.762 165.742  24
  -2  -3   0 428.282 207.943   2
   2  -3   0 210.968 158.838   5
  -2  -3  -1 107337. 4091.11  53
  -2   3  -1 104014. 4067.03  53
   2  -3   1 104254. 4139.16  24
   2   3   1 107396. 4125.17  24
   2  -3   1 105076. 4119.94   5
  -2  -3  -2 2243.30 324.122  53
  -2   3  -2 2287.39 324.376  53
  -2   3  -3 118919. 4549.54  53
  -2  -3  -3 116966. 4544.28  53
   2  -3   3 110143. 4586.61   5
  -2   3  -4 2640.07 384.130  53
  -2  -3  -4 3272.24 430.610  53
   2  -3   4 2949.96 447.214   5
  -2   3  -5 58207.1 2575.82  53
  -2  -3  -5 55225.7 2557.15  53
   2  -3   5 53936.7 2616.43   5
  -2  -3  -6 29730.2 1640.82  53
  -2   3  -6 28540.2 1609.39  53
   2   3   6 27396.5 1166.51  55
   2  -3   6 27108.5 1630.88   5
   2   3   7-44.3349 142.527  55
  -2   3  -7 184.627 263.244  53
  -2  -3  -7 94.7794 258.769  53
   2  -3   7 96.7793 264.229   5
  -2   3  -8 318.373 302.976  53
  -2  -3  -8 546.789 360.383  53
   2   3   9 7541.96 490.489  49
  -2  -3  -9 7888.19 914.711  53
  -2   3 -10 394.859 359.347  53
  -2  -3 -10 135.791 316.165  53
   2   3  10-59.0284 176.875  49
   2  -3  10-130.927 304.840   5
   2  -3  10-178.320 233.022  19
   2  -3  10-34.4882 190.447  33
   2   3  10 61.3444 190.625  30
   2  -3  10 94.5434 174.026  30
  -2   3 -11 141.791 350.215  53
  -2  -3 -11 146.329 380.965  53
   2   3  11 160.224 197.496  49
   2   3  11 510.116 432.886  46
   2  -3  11 518.598 384.853  46
   2  -3  11 283.692 308.992   5
   2  -3  11-38.4820 245.451  19
   2  -3  11 292.139 203.972  33
   2   3  11 34.5737 197.275  31
   2  -3  11 200.988 170.093  30
   2   3  11 196.328 203.451  30
  -2   3 -12 149.000 388.684  53
  -2  -3 -12 1385.76 523.203  53
   2  -3  12 873.722 236.830  44
   2  -3  12 688.960 377.041  46
   2   3  12 541.431 402.535  46
   2   3  12 757.093 450.121   5
   2  -3  12 599.649 391.054   5
   2   3  12 698.691 215.821  21
   2  -3  12 848.633 285.336  19
   2  -3  12 642.814 246.383  33
   2   3  12 713.777 238.192  31
   2  -3  12 845.945 223.901  28
   2   3  12 785.201 247.884  30
   2  -3  12 629.484 226.246  30
  -2   3 -13 758.463 600.434  53
  -2  -3 -13 1255.66 564.864  53
   2  -3  13 1539.19 282.894  44
   2   3  13 838.844 529.182  46
   2  -3  13 1065.56 263.483  30
   2   3  13 935.080 244.117  30
   2  -3  13 1696.20 266.170  28
   2   3  13 1602.77 265.590  21
   2   3  13 1750.03 298.642  31
   2  -3  13 1486.35 278.702  33
   2  -3  13 1535.48 507.455   5
   2   3  13 764.626 455.961   5
   2   3  14 2008.26 288.259  21
   2  -3  14 2806.49 333.717  30
   2   3  14 2493.88 315.588  30
   2  -3  14 2402.46 304.875  28
   2   3  14 1782.67 298.778  28
   2   3  14 2675.06 326.907  31
   2  -3  14 3037.77 337.364  44
   2   3  14 2360.52 308.659  49
   2   3  15 543.629 209.622  21
   2   3  15 403.891 193.984  30
   2  -3  15 480.677 206.867  30
   2   3  15 571.280 228.522  28
   2  -3  15 358.905 190.028  28
   2   3  15 530.871 204.885  31
   2  -3  15 610.188 210.660  44
   2   3  15 609.077 179.462  45
   2   3  15 666.552 211.475  49
   2  -3  16 2959.04 312.772  44
   2   3  16 3110.22 326.885  28
   2  -3  16 2836.73 312.877  30
   2  -3  16 2438.35 280.992  28
   2   3  16 2576.63 306.212  30
   2  -3  16 2252.91 302.076  21
   2   3  16 3054.98 305.745  31
   2  -3  16 2742.96 300.404   8
   2  -3  17 360.687 154.257  44
   2  -3  17-89.1087 161.966  30
   2   3  17 42.6924 142.762  30
   2   3  17-44.2169 144.460  28
   2  -3  17-24.5180 167.658  21
   2   3  17 20.6746 134.016  31
   2  -3  17 61.7710 153.493   8
   2  -3  18 560.245 162.358  21
   2   3  18 365.474 155.123  44
   2   3  18 383.884 126.139  31
   2  -3  18 488.824 141.205   8
   2  -3  19 4464.23 243.377   6
   2   3  19 4819.64 262.225  44
  -2  -4  20 201.506 85.6796   6
  -2  -4  20 198.513 80.9855   8
  -2   4  20 243.384 88.2242  13
  -2   4  20 267.328 85.2174  45
  -2  -4  19 1860.02 208.558   8
  -2   4  19 1751.98 206.834  13
  -2   4  19 1955.83 188.541  14
  -2   4  19 1515.70 195.840  45
  -2  -4  18 2547.77 266.585   8
  -2  -4  18 2725.72 262.783  14
  -2   4  18 2438.22 259.334  14
  -2   4  18 1947.80 223.338  44
  -2  -4  17 77.4530 192.585  14
  -2   4  17 101.440 190.324  14
  -2   4  17 374.518 174.632  44
  -2   4  17 154.997 175.504   9
  -2  -4  17 254.096 193.186   8
  -2  -4  17 259.626 188.620   6
  -2   4  16 511.070 219.062   9
  -2  -4  16 685.217 245.285   8
  -2  -4  16 843.082 225.078  14
  -2   4  16 29.6621 210.720  14
  -2   4  16 420.895 186.984  44
  -2   4  16 366.556 170.542  49
  -2   4  16 465.386 195.233  31
  -2  -4  16 727.736 239.535   6
  -2  -4  15 2320.67 314.763   9
  -2  -4  15 2516.92 341.346   8
  -2   4  15 1890.43 289.329  44
  -2   4  15 1691.47 324.505  45
  -2  -4  15 1845.43 308.519  21
  -2   4  15 2332.12 322.154  14
  -2  -4  15 1642.72 287.222  14
  -2   4  15 2137.73 305.169  31
  -2  -4  15 1753.13 295.580   6
  -2  -4  14 14300.6 840.653  45
  -2   4  14 14040.3 776.774  44
  -2  -4  14 14163.7 795.484  14
  -2   4  14 15837.3 820.713  14
  -2  -4  14 14540.4 808.813  21
  -2   4  14 13000.8 717.364  41
  -2  -4  14 12517.4 787.525   8
  -2  -4  14 15171.8 820.794   9
  -2  -4  14 14774.8 826.167   6
  -2  -4  14 14498.7 784.624   7
   2   4 -14 12083.9 1322.15  53
   2  -4 -14 12079.9 1327.12  53
   2  -4 -14 12889.2 1318.86  52
   2   4 -13 287.223 426.324  53
   2  -4 -13 442.353 402.656  53
  -2  -4  13 238.544 242.856  45
   2  -4 -13 735.264 401.569  52
  -2   4  13 254.569 196.199  44
  -2   4  13 333.029 232.768  14
  -2  -4  13 242.114 203.502  21
  -2  -4  13 270.885 199.230  14
  -2  -4  13 304.623 258.457  19
  -2   4  13 82.9639 161.187  41
  -2  -4  13 253.808 240.780   8
  -2  -4  13 159.659 210.450   7
  -2  -4  13 314.695 184.492  10
  -2  -4  13 218.907 214.643   9
  -2  -4  13 366.996 226.228   6
  -2  -4  13 63.4124 184.743   1
  -2  -4  12 3572.22 358.204   1
  -2  -4  12 2682.10 344.136   6
   2  -4 -12 3341.94 656.398  53
   2   4 -12 2979.89 648.588  53
  -2  -4  12 2957.22 375.103  45
   2  -4 -12 3575.61 723.383  52
  -2  -4  12 3002.45 345.803  21
  -2   4  12 2784.40 343.906  14
  -2  -4  12 2829.40 327.353  14
  -2  -4  12 2922.02 394.511  19
  -2   4  12 2538.17 302.963  41
  -2   4  12 2477.49 280.768  29
  -2  -4  12 3079.06 362.400   9
  -2  -4  12 3104.88 339.187   7
  -2  -4  12 2844.21 337.703  10
  -2  -4  11 2654.69 344.738   9
  -2  -4  11 3000.98 327.916   7
  -2  -4  11 2508.01 329.190  10
  -2  -4  11 2345.93 308.788   6
  -2  -4  11 2401.96 309.914   1
   2   4 -11 2498.50 588.614  53
   2  -4 -11 2186.48 536.930  53
  -2   4  11 2512.60 286.974  55
  -2  -4  11 3339.85 371.169  45
   2  -4 -11 2441.15 576.286  52
  -2  -4  11 2887.35 371.541  19
  -2  -4  11 2457.84 306.849  14
  -2   4  11 2400.35 314.064  14
  -2  -4  11 2518.40 308.192  21
  -2   4  11 2568.16 295.398  41
  -2   4  11 2753.90 330.241  31
  -2   4  11 2426.08 280.352  29
  -2   4  11 2118.50 268.842  27
  -2  -4  10 438.030 224.943   5
   2  -4 -10 251.763 343.735  52
  -2   4  10 208.792 173.726  50
  -2   4  10 210.598 175.227  31
   2  -4 -10 348.654 270.661  53
  -2   4  10 202.219 169.155  55
  -2   4  10-89.4806 183.839  56
   2   4 -10 112.766 307.933  53
   2  -4  -9 16718.0 1369.66  52
  -2   4   9 18127.2 887.268  56
  -2   4   9 18369.0 856.828  55
  -2  -4   9 17943.5 1161.70   5
  -2  -4   9 19443.4 871.210  51
  -2   4   9 18916.4 862.003  51
  -2   4   9 16787.8 871.486  50
   2  -4  -8 2484.20 558.460  52
  -2   4   8 3806.15 326.162  56
  -2   4   8 3892.38 305.489  55
  -2  -4   8 3451.17 595.805   2
  -2  -4   8 4523.04 497.789   5
  -2   4   8 4418.52 324.871  51
  -2  -4   8 5056.39 338.514  51
   2  -4  -8 4242.70 327.159  47
  -2   4   8 4042.83 342.829  50
  -2   4   7 659.528 147.588  55
   2  -4  -7 1290.40 364.816  52
  -2   4   7 702.210 166.892  56
  -2  -4   7 583.863 331.310   2
  -2  -4   7 335.783 202.500   5
   2  -4  -7 1050.11 179.830  47
  -2   4   7 617.725 155.281  51
  -2  -4   7 940.153 165.784  51
  -2   4   6 143089. 5276.32  56
   2  -4  -6 146109. 5872.38  52
  -2   4   6 143626. 5842.38   3
  -2  -4   6 138630. 5563.22   5
   2  -4  -6 147008. 5279.90  47
   2  -4  -5 31115.2 1667.93  52
  -2  -4   5 33905.8 1789.40   2
  -2   4   5 29443.5 1644.03   3
  -2  -4   5 29169.1 1467.68   5
  -2  -4   4 63982.2 3002.53   2
  -2   4   4 70719.3 2766.28   4
  -2  -4   4 66821.3 2764.44   4
  -2   4   4 61766.6 2881.07   3
   2  -4  -3 63960.1 2775.83  52
  -2   4   3 63742.2 2589.17   4
  -2  -4   3 64166.7 2604.07   4
  -2  -4   3 61131.1 2834.09   2
  -2   4   3 63750.2 2784.40   3
   2  -4  -2 22989.5 1278.73  52
  -2  -4   2 24517.9 1172.78   4
  -2  -4   2 23725.9 1358.69   2
   2  -4  -2 26805.5 1256.79   5
  -2   4   2 22554.3 1308.55   3
  -2   4   2 27072.7 1191.59   4
   2  -4  -1 1844.86 320.163  52
   2  -4  -1 1838.80 297.458  24
  -2   4   1 2251.38 281.151   4
  -2  -4   1 2362.85 285.234   4
  -2   4   1 1397.49 317.403   3
   2  -4  -1 2900.09 350.389   5
   2  -4   0 21826.3 1151.51  52
   2   4   0 23834.7 1116.04  24
   2  -4   0 23048.2 1125.77  24
  -2   4   0 20272.9 1052.06   4
  -2  -4   0 22888.9 1077.35   4
   2  -4   0 21935.6 1156.20   5
  -2   4   0 19049.3 1168.86   3
  -2  -4  -1 148382. 5479.76  53
  -2   4  -1 143686. 5454.79  53
   2  -4   1 141657. 5588.36   5
  -2   4  -2 53263.6 2217.76  53
  -2  -4  -2 51692.7 2215.28  53
   2  -4   2 50900.5 2332.49   5
  -2   4  -3 226953. 8368.26  53
  -2  -4  -3 220457. 8359.49  53
   2  -4   3 222708. 8515.16   5
  -2   4  -4 158552. 5954.58  53
  -2  -4  -4 151759. 5935.15  53
   2  -4   4 147382. 6088.55   5
   2   4   5 428.446 144.032  55
  -2   4  -5 329.620 217.732  53
  -2  -4  -5 595.895 261.939  53
   2  -4   5 1016.52 362.735   5
  -2   4  -6 290032. 11075.9  53
  -2  -4  -6 295516. 11107.3  53
   2   4   6 291070. 10548.4  55
   2  -4   6 296661. 11272.4   5
  -2   4  -7 7888.66 845.797  53
  -2  -4  -7 9305.35 878.815  53
   2   4   7 8195.63 502.354  55
   2  -4   7 8026.71 911.544   5
  -2   4  -8 86660.2 4146.97  53
  -2  -4  -8 91391.1 4232.61  53
   2   4   8 95340.4 3560.53  55
   2  -4   9 20463.0 1020.14  34
   2   4   9 20377.2 990.465  31
  -2   4  -9 18698.8 1467.91  53
  -2  -4  -9 18133.9 1471.14  53
  -2   4 -10 90382.9 4314.77  53
  -2  -4 -10 87283.1 4334.65  53
   2   4  10 97639.0 4284.62  46
   2  -4  10 91616.4 4246.40  46
   2   4  10 92142.7 3526.29  49
   2  -4  10 91247.2 3512.12  44
   2  -4  10 90729.9 4398.65   5
   2  -4  10 91939.3 3594.59  19
   2   4  10 87272.7 3543.49  31
   2   4  10 90935.9 3514.56  30
   2  -4  10 90145.2 3516.89  30
   2  -4  10 94477.0 3576.57  33
   2  -4  10 91169.7 3499.98   7
   2  -4  11 26866.8 1199.59   7
  -2   4 -11 27949.1 1937.03  53
  -2  -4 -11 24506.1 1899.07  53
   2  -4  11 26673.8 1831.26  46
   2   4  11 26066.8 1804.35  46
   2   4  11 25813.4 1224.53  49
   2  -4  11 26788.6 1226.89  44
   2  -4  11 24914.5 1930.33   5
   2  -4  11 28230.4 1315.58  19
   2   4  11 25092.8 1243.71  31
   2   4  11 26705.9 1222.20  30
   2  -4  11 27792.1 1281.33  33
   2  -4  11 25733.5 1222.66  30
   2  -4  11 24797.1 1190.23  28
   2  -4  12 6359.90 438.628   7
  -2  -4 -12 5953.97 910.714  53
  -2   4 -12 3264.75 715.221  53
   2  -4  12 7683.89 930.700  46
   2   4  12 4573.91 736.798  46
   2   4  12 5661.84 459.737  49
   2  -4  12 4879.65 425.173  44
   2  -4  12 5399.68 862.166   5
   2  -4  12 5414.67 500.165  19
   2   4  12 5964.04 458.514  30
   2  -4  12 5003.64 461.730  33
   2  -4  12 4591.10 423.116  30
   2  -4  12 4274.34 400.685  28
   2  -4  13 5971.51 432.413   7
   2   4  13 6179.16 922.855   5
   2  -4  13 4951.06 831.852   5
  -2  -4 -13 4326.00 794.479  53
  -2   4 -13 5963.21 883.610  53
   2   4  13 5588.04 838.371  46
   2  -4  13 5396.87 842.163  46
   2  -4  13 5890.27 464.457  44
   2   4  13 6987.22 497.082  30
   2  -4  13 5611.05 468.042  30
   2  -4  13 6646.14 520.867  33
   2  -4  13 5957.86 449.412  28
   2   4  13 5040.54 449.752  28
   2  -4  13 6173.36 531.980  19
   2  -4  14 34209.9 1481.68  44
   2  -4  14 32116.9 1473.94  30
   2   4  14 34581.5 1478.44  30
   2   4  14 32110.8 1470.03  28
   2  -4  14 34131.6 1462.66  28
   2   4  15 18459.6 950.623  41
   2   4  15 21850.5 1028.74  31
   2  -4  15 21632.3 1015.51  30
   2   4  15 22347.3 1014.41  30
   2  -4  15 21124.6 987.980  28
   2   4  15 22198.1 1015.52  28
   2  -4  15 20189.2 992.343  44
   2  -4  15 21101.3 992.388  48
   2   4  16 34265.0 1461.80  28
   2  -4  16 34102.2 1451.92  44
   2   4  16 35207.7 1482.02  31
   2   4  16 36587.6 1468.30  30
   2  -4  16 34798.6 1467.53  30
   2  -4  16 34315.6 1471.98   8
   2   4  17 2443.59 240.787  28
   2  -4  17 2392.30 242.248  30
   2  -4  17 2497.04 264.861  21
   2   4  17 2838.89 243.849  30
   2   4  17 2142.82 239.297  31
   2  -4  17 2542.32 251.083   8
   2  -4  18 4939.00 321.361  21
   2   4  18 4463.45 272.277  14
   2   4  18 4828.89 316.404  44
   2  -4  18 4778.34 297.607   6
   2  -4  18 4815.29 299.008   8
   2   4  18 4997.78 291.695  31
   2   4  19 167.675 70.2919  44
  -2  -5  19 1579.73 177.297   8
  -2  -5  19 1208.20 159.735   6
  -2   5  19 1088.74 160.733  13
   2  -5 -18 11961.6 590.400  23
  -2  -5  18 12912.1 628.276   8
  -2  -5  18 12853.8 619.967   6
  -2   5  18 12250.1 616.928  13
  -2   5  18 11150.4 556.089  14
  -2   5  17 4762.92 342.117  14
  -2  -5  17 4271.51 362.068   6
  -2  -5  17 4673.50 373.748   8
  -2   5  17 4127.88 343.137   9
  -2   5  17 4105.49 375.841  45
  -2   5  17 4465.81 330.762  49
  -2  -5  16 16985.2 837.307  14
  -2   5  16 15800.6 820.982  14
  -2   5  16 17044.1 912.170  45
  -2   5  16 16202.2 804.220  44
  -2   5  16 17524.1 843.163  49
  -2  -5  16 17776.5 883.205   8
  -2  -5  16 16957.1 868.463   6
  -2   5  15 8904.97 537.227  41
  -2  -5  15 10068.8 599.154  14
  -2   5  15 10167.2 600.490  14
  -2   5  15 9595.81 569.903  44
  -2  -5  15 9677.51 621.082   6
  -2  -5  14 2479.42 327.246   7
  -2  -5  14 2660.53 326.180  14
  -2  -5  14 3230.64 347.184  21
  -2   5  14 2924.91 334.716  14
  -2  -5  14 3578.21 421.465  19
  -2   5  14 2559.99 290.921  41
  -2   5  14 3115.62 341.037  31
  -2  -5  14 2684.24 336.780   6
  -2  -5  13 5338.85 468.267   6
  -2  -5  13 5410.69 451.571   7
   2   5 -13 5421.28 854.738  53
   2  -5 -13 4034.13 745.710  53
   2  -5 -13 6908.11 974.813  52
  -2   5  13 4827.62 433.551  14
  -2  -5  13 4509.57 419.774  21
  -2  -5  13 4274.95 409.190  14
  -2  -5  13 5248.08 518.414  19
  -2   5  13 5945.42 432.556  41
  -2   5  13 5338.57 457.901  31
  -2   5  13 4699.00 384.055  29
  -2  -5  12 9410.01 612.218   7
  -2  -5  12 8505.46 610.610   6
  -2  -5  12 8905.35 616.611   8
  -2  -5  12 10455.1 659.260   9
  -2  -5  12 8499.63 625.512  10
   2   5 -12 10272.8 1075.84  53
   2  -5 -12 9088.54 1056.32  53
  -2   5  12 9391.20 587.863  55
   2  -5 -12 9948.18 1142.94  52
  -2  -5  12 9350.50 677.430  19
  -2  -5  12 9885.71 617.164  21
  -2   5  12 9408.87 592.555  14
  -2  -5  12 9522.43 605.569  14
  -2   5  12 9533.32 594.023  41
  -2   5  12 10337.1 651.505  31
  -2   5  12 9486.99 577.210  29
  -2   5  12 9279.59 571.739  27
  -2  -5  11 14300.9 803.797   6
  -2  -5  11 14863.4 816.274   8
  -2  -5  11 13971.5 826.922  10
  -2  -5  11 14244.4 786.373   7
  -2  -5  11 13660.1 812.081   9
  -2  -5  11 14914.3 811.222   1
   2   5 -11 13250.0 1210.06  53
   2  -5 -11 13287.2 1343.86  52
   2  -5 -11 13962.2 1260.05  53
  -2   5  11 14493.6 769.032  55
  -2  -5  11 13493.2 762.812  21
  -2  -5  11 14240.9 846.579  19
  -2  -5  11 14506.3 769.534  14
  -2   5  11 14858.5 786.166  41
  -2   5  11 15337.3 809.802  31
  -2   5  11 12968.1 741.163  27
  -2   5  11 13408.3 750.650  29
  -2  -5  10 58928.7 2400.81   7
  -2  -5  10 57164.9 2396.12   6
  -2  -5  10 57957.1 2409.09   8
  -2  -5  10 62221.5 2458.67   9
  -2  -5  10 60591.7 2464.01  10
  -2  -5  10 62523.2 2444.16   1
  -2  -5  10 51746.9 2769.32   5
   2  -5 -10 60130.1 3078.46  53
  -2   5  10 60336.8 2420.05  56
   2   5 -10 62018.3 3065.31  53
   2  -5 -10 59927.6 3242.78  52
  -2   5  10 61616.3 2385.07  55
  -2   5  10 57556.2 2405.55  50
  -2  -5  10 58324.7 2467.05  19
  -2   5  10 59681.5 2394.70  41
  -2   5  10 60747.7 2415.73  31
  -2   5  10 59546.8 2379.76  27
  -2   5  10 60209.5 2373.98  29
   2  -5  -9 29122.3 1910.80  52
   2   5  -9 26807.2 1675.88  53
  -2   5   9 25538.5 1205.57  56
   2  -5  -9 25975.2 1703.93  53
  -2   5   9 27931.0 1193.35  55
  -2  -5   9 22874.2 1504.92   5
   2  -5  -9 27758.1 1207.07  47
  -2   5   8 29592.3 1322.37  56
   2  -5  -8 30503.8 1952.29  52
  -2   5   8 31441.6 1304.18  55
  -2   5   8 32159.4 1938.40   3
  -2  -5   8 25315.3 1607.83   5
  -2  -5   8 31679.2 1285.07  51
   2  -5  -8 29639.1 1317.85  47
  -2   5   8 32116.5 1281.99  51
  -2   5   7 152122. 5554.97  55
   2  -5  -7 164133. 6402.69  52
  -2   5   7 150288. 5575.92  56
  -2  -5   7 140905. 5961.31   5
  -2   5   7 155110. 6296.29   3
   2  -5  -7 149771. 5580.83  47
  -2   5   7 151276. 5590.56  50
  -2  -5   7 152478. 5526.75  51
  -2   5   6 39342.2 1630.03  56
  -2   5   6 41454.7 1619.10  55
  -2   5   6 40103.8 2157.35   3
  -2  -5   6 39445.4 1976.92   5
   2  -5  -6 41292.3 1641.99  47
  -2   5   6 40330.7 1644.53  50
  -2   5   5 147443. 5877.75   3
  -2  -5   5 142243. 5681.41   5
  -2   5   4 78559.5 3412.71   3
   2  -5  -4 75825.5 3424.25  52
  -2   5   3 164801. 6022.67   4
  -2   5   3 146752. 6267.33   3
  -2  -5   3 161046. 6025.21   4
   2  -5  -3 164258. 6340.23  52
  -2   5   2 2259.64 279.010   4
  -2  -5   2 2546.86 283.058   4
  -2   5   2 2198.67 393.057   3
   2  -5  -2 2495.95 409.971  52
   2  -5  -1 39397.0 1932.03   5
  -2   5   1 39642.6 1992.40   3
  -2  -5   1 40723.7 1727.80   4
  -2   5   1 43560.1 1751.82   4
   2  -5  -1 40131.6 1787.43  24
   2   5  -1 42326.5 1789.24  24
   2  -5  -1 43326.2 1988.96  52
   2  -5   0 4822.34 500.165  52
  -2  -5   0 4421.96 369.598   4
   2  -5   0 4316.75 497.851   5
  -2   5   0 4418.99 382.577   4
  -2   5   0 4894.81 526.822   3
   2  -5   1 15602.0 913.023  52
   2  -5   1 15698.7 990.943   5
  -2   5  -1 14456.5 982.094   3
  -2   5  -1 13608.7 792.319   4
  -2  -5  -1 14536.5 794.915   4
   2  -5   2 50869.8 1995.55  48
   2  -5   2 53063.6 2218.85  52
  -2   5  -2 53312.2 2188.79  53
  -2  -5  -2 52670.9 2191.10  53
  -2   5  -2 48337.0 2361.35   3
   2  -5   2 50152.3 2397.80   5
  -2  -5  -3 21606.1 1133.18  53
   2  -5   3 21204.0 1058.77  52
  -2   5  -3 20330.6 1115.73  53
   2  -5   3 21032.5 1306.16   5
   2   5   4 61956.9 2348.12  55
   2  -5   4 58603.8 2423.66  52
  -2   5  -4 61517.4 2662.70  53
  -2  -5  -4 65438.4 2685.50  53
   2  -5   4 60736.1 2899.96   5
  -2   5  -5 63023.1 2820.82  53
  -2  -5  -5 63000.4 2813.59  53
   2   5   5 63610.2 2451.83  55
   2  -5   5 65767.9 3091.33   5
  -2   5  -6 28253.7 1641.50  53
  -2  -5  -6 29893.2 1661.07  53
   2   5   6 29641.6 1256.86  55
   2  -5   6 27943.6 1814.48   5
   2   5   7 990.525 197.862  55
  -2   5  -7 1050.78 340.151  53
  -2  -5  -7 1526.78 385.967  53
   2  -5   7 833.395 393.796   5
  -2  -5  -8 3853.42 601.368  53
  -2   5  -8 4397.71 634.528  53
   2   5   8 4498.61 383.348  55
   2   5   9 24839.2 1608.30  46
   2  -5   9 21261.3 1549.59  46
   2  -5   9 23515.6 1165.61  34
   2   5   9 24319.2 1150.10  31
   2  -5   9 25854.2 1174.55  33
  -2  -5  -9 21901.6 1650.00  53
  -2   5  -9 20320.3 1571.56  53
   2   5   9 25119.8 1153.74  55
   2  -5  10-61.9453 199.136   7
  -2  -5 -10 258.206 318.829  53
  -2   5 -10-121.508 387.391  53
   2  -5  10-111.871 291.219  46
   2   5  10 109.973 326.405  46
   2   5  10 285.409 193.603  49
   2  -5  10-148.435 386.399   5
   2  -5  10-198.988 247.341  19
   2  -5  10-76.2826 222.016  34
   2  -5  10-35.3074 201.368  33
   2   5  10 35.0789 202.138  31
   2  -5  10-87.0424 167.193  30
   2  -5  11 62822.4 2446.40   7
  -2   5 -11 54372.4 3138.09  53
  -2  -5 -11 55312.8 3176.41  53
   2  -5  11 57855.0 3100.03  46
   2  -5  11 62080.0 2435.75  44
   2   5  11 58958.8 2452.19  49
   2   5  11 59182.0 3109.50  46
   2  -5  11 62031.2 3398.44   5
   2  -5  11 58631.5 2523.90  19
   2   5  11 62478.3 2427.26  30
   2   5  11 59828.3 2480.10  31
   2  -5  11 63044.3 2496.51  33
   2  -5  11 61273.5 2438.18  30
   2  -5  11 58965.6 2395.67  28
   2  -5  12 1731.98 285.269   7
  -2  -5 -12 1397.23 465.733  53
  -2   5 -12 1305.29 531.347  53
   2  -5  12 2302.62 296.036  44
   2   5  12 2113.51 295.639  49
   2  -5  12 1733.18 524.654  46
   2   5  12 2680.16 597.695  46
   2  -5  12 2522.86 308.710  30
   2   5  12 1697.21 275.924  30
   2  -5  12 2060.50 269.242  28
   2   5  12 2284.04 307.528  28
   2  -5  12 1926.92 345.531  19
   2   5  12 2349.19 334.758  31
   2  -5  12 2051.35 310.674  33
   2  -5  12 2196.48 567.592   5
   2  -5  13 5129.97 401.093  28
   2   5  13 5283.64 434.366  28
   2  -5  13 4760.81 477.411  19
   2   5  13 5392.21 458.940  49
   2  -5  13 5417.40 423.902  44
   2  -5  13 5253.02 422.152  30
   2   5  13 4766.05 426.750  31
   2   5  13 5619.54 432.737  30
   2  -5  13 4267.71 421.426  33
   2  -5  13 4451.67 401.927   7
   2  -5  14 965.883 235.937  30
   2  -5  14 1442.71 225.469  28
   2   5  14 1321.81 246.589  30
   2   5  14 1563.15 264.934  28
   2  -5  14 1840.72 255.990  44
   2  -5  14 1551.62 246.884  48
   2   5  14 1426.80 269.165  49
   2  -5  14 1967.83 327.758  19
   2   5  14 1632.41 282.990  31
   2  -5  14 1200.99 219.292   7
   2   5  15 9781.98 571.383  41
   2   5  15 10198.8 573.245  30
   2  -5  15 10413.6 587.338  30
   2   5  15 10170.9 585.316  28
   2  -5  15 10184.7 574.347  48
   2   5  16 5127.02 355.422  28
   2  -5  16 4852.80 376.877   8
   2   5  16 4949.80 341.711  30
   2   5  17 3262.30 240.233  14
   2  -5  17 3888.87 275.228   6
   2  -5  17 4113.21 301.528   8
   2   5  17 3498.22 279.905  31
   2   5  18 223.371 118.603  44
   2  -5  18 294.682 112.027   8
   2   5  18 11.3462 90.7089  31
  -2  -6  19 914.701 129.917   8
  -2   6  19 1042.11 120.289  13
  -2   6  18 4286.65 316.608  45
   2  -6 -18 3792.74 253.969  23
  -2  -6  18 3726.36 274.190   6
  -2   6  18 3887.88 284.167  13
   2  -6 -17 4488.84 349.021  23
  -2   6  17 4546.92 368.938  45
  -2   6  17 4620.24 323.302  49
  -2   6  17 4293.25 335.423   9
  -2  -6  17 4697.51 350.220   6
  -2   6  16 130.034 198.642  45
  -2   6  16 451.410 182.521  49
  -2  -6  16 132.747 170.905   6
  -2  -6  15 128.948 200.373   8
  -2   6  15 243.653 159.228  41
  -2   6  15 94.8568 211.476  31
  -2  -6  15-153.320 195.548   6
  -2  -6  14 129.191 217.692   7
  -2  -6  14 174.161 200.788   8
  -2  -6  14 228.956 190.019  21
  -2  -6  14 161.133 171.329  14
  -2  -6  14-41.4773 248.628  19
  -2   6  14 25.3673 156.362  42
  -2   6  14 231.035 173.158  41
  -2   6  14 206.307 236.879  31
  -2  -6  14 302.114 197.414   6
  -2  -6  13 315.725 238.166   6
  -2   6  13 80.7907 168.879  27
  -2   6  13 113.741 176.768  29
   2  -6 -13-163.611 329.926  52
  -2   6  13 158.917 192.304  41
  -2  -6  13 136.940 207.132   7
  -2  -6  13-36.0522 201.324   8
  -2   6  13 107.558 208.729  31
  -2  -6  13 142.627 181.934  14
  -2  -6  13 119.304 191.803  21
  -2  -6  13 216.951 274.386  19
  -2  -6  12 18733.7 956.203   6
  -2  -6  12 16851.1 938.980   8
  -2  -6  12 17966.7 934.661   7
   2  -6 -12 16707.6 1584.67  52
  -2   6  12 17571.9 918.598  55
  -2  -6  12 18031.7 1011.82  19
  -2  -6  12 16973.0 893.562  21
  -2  -6  12 18000.3 895.225  14
  -2   6  12 16745.0 911.502  41
  -2   6  12 19275.9 967.931  31
  -2   6  12 17779.3 903.432  27
  -2   6  12 18828.0 914.387  29
  -2  -6  11 2362.88 315.678   7
  -2  -6  11 1519.41 310.653  10
  -2  -6  11 1297.75 293.173   8
  -2  -6  11 2258.40 316.701   6
  -2   6  11 2447.54 302.542  55
  -2   6  11 1853.76 308.932  56
   2  -6 -11 1618.34 614.641  52
  -2  -6  11 1815.18 307.180  18
  -2  -6  11 1875.52 344.033  19
  -2   6  11 1988.69 294.442  41
  -2   6  11 1984.46 295.335  31
  -2   6  11 2242.63 298.728  27
  -2   6  11 2738.36 317.288  29
  -2  -6  10 80.2384 226.417  10
  -2  -6  10-166.293 197.431   8
  -2  -6  10 32.9844 199.533   7
  -2  -6  10 32.1676 189.111   6
  -2   6  10 122.600 180.189  55
   2  -6 -10 107.598 280.096  53
   2  -6 -10-309.210 402.461  52
  -2  -6  10 36.2962 179.278  18
  -2  -6  10 486.017 286.807  19
  -2   6  10 133.018 197.408  41
  -2   6  10 230.938 197.718  31
  -2   6  10 31.0759 184.475  27
  -2   6  10-30.4149 175.267  29
  -2  -6   9 845.478 243.515  10
  -2  -6   9 785.126 232.488   7
  -2  -6   9 1169.65 250.767   8
  -2  -6   9 634.305 246.976   1
  -2  -6   9 1733.48 405.778   5
  -2  -6   9 1148.62 226.304   6
  -2   6   9 944.434 220.066  55
   2  -6  -9 2142.04 447.655  53
   2  -6  -9 723.790 210.238  47
   2  -6  -9 1307.30 508.534  52
  -2   6   9 1416.04 266.579  50
  -2  -6   9 844.411 230.322  18
  -2   6   9 897.360 223.545  41
  -2   6   9 1037.01 234.167  31
  -2   6   9 1095.01 227.378  29
  -2   6   8 968.951 202.414  55
   2  -6  -8 1036.28 328.014  53
  -2  -6   8 1010.55 323.131   5
  -2   6   8 1734.05 500.971   3
   2  -6  -8 809.513 402.275  52
  -2   6   8 1126.35 243.399  50
   2  -6  -8 1206.85 225.364  47
   2  -6  -7 6265.91 680.053  53
  -2   6   7 7024.95 448.833  55
  -2  -6   7 7104.71 734.169   5
  -2   6   7 7910.95 887.598   3
   2  -6  -7 7209.64 467.098  47
  -2   6   7 6707.88 473.148  50
  -2   6   6 51147.6 2614.71   3
   2  -6  -6 49638.8 2002.41  47
  -2   6   6 49422.5 2002.58  50
   2  -6  -5 77892.1 3644.19  52
  -2   6   5 78321.2 3588.70   3
   2  -6  -5 77871.4 2988.20  47
  -2   6   4 2167.49 454.960   3
   2  -6  -4 3126.67 519.532  52
  -2   6   3 37571.4 1864.58   3
   2  -6  -3 32909.8 1451.46  24
   2  -6  -3 34317.7 1842.93  52
  -2   6   3 29693.6 1305.33  56
  -2   6   2 46697.1 2288.98   3
   2  -6  -2 43827.2 1892.16  24
   2  -6  -1 5780.83 636.103  52
  -2   6   1 5586.89 619.901   3
   2  -6  -1 6357.37 617.300   5
   2  -6   0 54491.0 2116.50  48
   2  -6   0 56868.7 2527.24  52
  -2   6   0 53153.2 2537.39   3
   2  -6   0 53332.1 2535.86   5
   2  -6   1 19865.2 856.199  48
   2  -6   1 19267.5 1114.74  52
   2  -6   1 20350.4 1256.86   5
  -2  -6  -1 17145.5 854.043   4
  -2   6  -1 17477.0 1165.98   3
   2  -6   2 97784.0 3704.45  48
   2  -6   2 96850.5 3935.72  52
   2   6   2 99500.0 3655.74  55
  -2   6  -2 103628. 4180.60   3
   2  -6   2 101480. 4258.11   5
  -2  -6  -2 96793.2 3784.11   4
   2  -6   3 19731.2 874.956  48
  -2  -6  -3 16893.7 964.266  53
   2  -6   3 16849.9 940.885  52
   2   6   3 18259.2 818.931  55
   2  -6   3 20477.7 1341.62   5
  -2   6  -3 18606.8 1199.67   3
   2  -6   4 19409.8 885.724  48
   2   6   4 17382.5 833.518  55
  -2  -6  -4 18197.2 1045.75  53
  -2   6  -4 19542.8 1235.88   3
   2  -6   4 17651.0 1300.48   5
  -2  -6  -5 61403.4 2713.12  53
   2   6   5 58984.6 2359.83  56
   2   6   5 64280.8 2409.65  55
   2  -6   5 65614.0 3143.44   5
   2   6   6 182887. 6684.60  55
  -2  -6  -6 176899. 7084.84  53
   2  -6   6 185141. 7559.40   5
   2  -6   7 118086. 4869.02  46
  -2  -6  -7 112723. 4896.25  53
   2   6   7 119169. 4434.16  55
   2  -6   7 115986. 5291.49   5
   2  -6   8 136271. 5522.13  46
  -2  -6  -8 129277. 5569.60  53
   2   6   8 134148. 5006.62  55
   2  -6   8 134993. 5053.09  34
   2  -6   8 133763. 5013.87  33
   2   6   8 128892. 4995.84  31
   2  -6   9 18334.9 1341.73  46
   2   6   9 19039.7 977.127  31
   2  -6   9 19099.0 1001.23  34
   2  -6   9 18817.5 975.250  33
  -2  -6  -9 17519.2 1396.31  53
   2   6   9 20204.1 988.446  55
   2   6  10 14151.6 820.781  55
   2  -6  10 15055.7 835.247  48
   2  -6  10 15392.1 1234.79  46
   2   6  10 14776.8 812.724  49
   2  -6  10 15409.5 832.346   7
  -2  -6 -10 14712.7 787.473  22
   2  -6  10 15434.0 887.606  19
   2  -6  10 16303.9 888.087  34
   2  -6  10 16243.7 853.119  33
   2   6  10 14273.4 827.627  31
   2  -6  10 13028.7 1355.00   5
   2  -6  11 957.607 459.196   5
   2  -6  11 1971.36 288.448  48
   2   6  11 1900.74 300.637  49
   2  -6  11 1671.84 244.376  30
   2   6  11 1750.51 267.972  28
   2  -6  11 1532.85 326.996  19
   2   6  11 1885.78 307.619  31
   2  -6  11 1923.08 290.585  33
   2  -6  11 1512.81 274.870   7
   2   6  12 25143.8 1166.10  28
   2  -6  12 26892.4 1293.46  19
   2  -6  12 24894.1 1212.76  48
   2   6  12 26431.0 1226.15  49
   2  -6  12 26589.5 1166.70  30
   2  -6  12 26398.7 1220.19  33
   2   6  12 23443.9 1203.62  31
   2  -6  12 26749.1 1206.55   7
   2  -6  13 875.102 212.270  30
   2   6  13 841.750 208.646  28
   2  -6  13 975.774 215.011  48
   2   6  13 924.906 252.812  49
   2  -6  13 1028.94 278.348  19
   2   6  13 1028.80 249.858  31
   2  -6  13 847.629 250.470   7
   2   6  14 11897.3 641.344  28
   2  -6  14 12220.1 666.578  48
   2   6  14 11961.8 688.234  49
   2  -6  14 12611.2 747.023  19
   2   6  14 11497.3 669.002  41
   2  -6  14 12057.1 631.681  30
   2   6  14 12997.5 710.047  31
   2  -6  14 11527.0 640.024   7
   2   6  15 20722.0 911.871  28
   2  -6  15 19496.1 915.894  48
   2   6  15 21306.8 970.515  49
   2  -6  15 19751.3 965.584  21
   2   6  15 21229.3 971.252  31
   2  -6  15 21006.7 969.209   8
   2  -6  15 19673.1 888.696   7
   2   6  15 19761.7 932.311  41
   2  -6  16 5698.26 385.878  21
   2   6  16 5319.46 370.921  31
   2  -6  16 5401.55 378.202   8
   2  -6  17 15529.8 693.469   8
   2   6  17 15069.1 690.803  44
   2  -6  17 15181.3 691.184  21
   2   6  18 14178.5 582.501  44
  -2  -6 -18 13785.9 599.349  23
   2  -6  18 14777.1 594.617   8
  -2  -7  18 24456.6 971.275   8
  -2   7  18 24287.0 989.308  45
  -2   7  18 22942.4 943.213  13
  -2   7  17 832.670 196.067  45
  -2   7  17 477.925 141.007  49
   2  -7 -17 544.471 139.998  23
  -2  -7  17 378.330 159.976   8
  -2   7  17 673.281 156.117   9
  -2   7  17 489.039 160.658  13
  -2   7  16 39336.9 1678.69  45
  -2   7  16 40258.3 1635.45  49
  -2  -7  16 39202.4 1615.91   6
  -2  -7  16 41166.4 1653.80   8
   2  -7 -16 40204.0 1653.96  23
  -2   7  15 8797.58 528.205  41
   2  -7 -15 9446.14 598.110  23
  -2  -7  15 9974.36 591.854   8
  -2  -7  15 9441.01 557.913   6
  -2  -7  14 39893.1 1776.86  19
  -2   7  14 38450.2 1620.60  27
   2  -7 -14 40877.8 1772.36  23
  -2   7  14 40354.1 1692.01  41
  -2   7  14 39397.9 1658.39  42
  -2   7  14 42366.6 1730.31  31
  -2  -7  14 39392.9 1715.75   8
  -2  -7  14 41266.9 1708.11   6
  -2  -7  14 40134.7 1712.26   7
  -2  -7  13 24195.5 1189.47   8
  -2  -7  13 27417.4 1204.99   6
  -2  -7  13 25136.0 1200.59   7
  -2  -7  13 24446.8 1250.49  19
  -2   7  13 23939.8 1161.53  55
  -2   7  13 23781.1 1160.30  41
  -2   7  13 24845.5 1198.14  31
  -2   7  13 25024.1 1141.20  27
  -2   7  13 25761.3 1156.82  29
  -2  -7  12 55898.9 2316.12   7
  -2  -7  12 58822.4 2331.82   8
  -2  -7  12 56179.1 2303.45   6
   2  -7 -12 54305.9 3301.69  52
  -2   7  12 54689.7 2296.52  55
  -2  -7  12 54020.0 2380.27  19
  -2   7  12 53614.9 2302.37  41
  -2   7  12 58464.3 2333.54  31
  -2   7  12 56539.1 2288.28  27
  -2   7  12 57013.2 2289.92  29
  -2  -7  11 2111.31 309.916   6
  -2  -7  11 1677.26 314.141   7
  -2  -7  11 2118.18 314.053   8
  -2   7  11 2312.36 309.186  55
   2  -7 -11 2744.56 695.712  52
  -2   7  11 2215.59 322.695  41
  -2   7  11 2059.98 305.201  29
  -2   7  11 1892.37 299.802  27
  -2   7  11 2470.04 328.633  31
  -2  -7  11 1879.94 319.330  18
  -2  -7  11 2137.20 375.286  19
  -2  -7  10 38882.6 1728.18   7
  -2  -7  10 39714.3 1795.74  10
  -2  -7  10 42709.3 1727.51   6
  -2  -7  10 40390.0 1724.91   8
  -2   7  10 40549.2 1715.02  55
   2  -7 -10 40265.1 2627.22  52
  -2  -7  10 36795.0 1713.23  17
  -2  -7  10 35652.5 1741.54  18
  -2   7  10 40102.9 1735.79  41
  -2   7  10 41913.6 1731.20  31
  -2   7  10 41518.2 1733.86  27
  -2   7  10 37872.2 1704.38  29
  -2  -7   9 12916.0 726.559   8
  -2  -7   9 13476.4 726.333   6
  -2   7   9 12328.1 713.747  55
  -2   7   9 13346.4 759.630  50
  -2  -7   9 11578.5 738.871  18
  -2  -7   9 12526.4 742.806  17
  -2   7   9 12821.9 743.912  41
  -2   7   9 12321.2 720.861  31
  -2   7   9 12613.7 730.430  29
  -2  -7   8 115705. 4376.47   7
  -2  -7   8 113854. 4446.18  10
  -2  -7   8 112690. 4332.27   8
  -2  -7   8 112470. 4318.79  12
  -2   7   8 121141. 5331.76   3
  -2   7   8 122061. 4358.28  55
  -2   7   8 118139. 4393.36  50
   2  -7  -8 118847. 4390.44  47
  -2  -7   8 106362. 4375.17  18
  -2  -7   8 116147. 4397.80  17
  -2  -7   8 107604. 4350.76  20
  -2   7   8 116641. 4337.72  31
  -2   7   8 115978. 4365.55  29
  -2   7   7 19345.5 1555.35   3
  -2   7   7 20798.7 1002.16  56
   2  -7  -7 20472.6 1635.21  52
  -2   7   7 21502.1 1001.26  55
   2  -7  -7 20901.9 1024.18  47
  -2   7   7 22753.3 1044.92  50
  -2  -7   7 19546.7 1011.35  18
  -2   7   7 20539.2 1025.32  41
  -2  -7   7 21710.2 1090.37  10
  -2  -7   7 20419.5 1016.16   7
   2  -7  -7 22187.5 1056.26  23
  -2   7   6 24730.6 1096.38  56
   2  -7  -6 22669.7 1707.69  52
  -2   7   6 22473.3 1634.42   3
   2  -7  -6 23701.2 1110.55  47
  -2   7   6 23226.0 1105.03  50
  -2   7   5 20342.3 946.725  56
   2  -7  -5 21735.8 1572.32  52
  -2   7   5 21001.4 1493.83   3
   2  -7  -5 19332.4 961.448  47
  -2   7   5 20392.0 967.633  50
  -2   7   4 36683.1 2137.22   3
  -2   7   4 38333.8 1594.52  56
   2  -7  -4 42734.3 2309.53  52
  -2   7   3 185919. 7269.15   3
  -2   7   3 178676. 6606.96  56
   2  -7  -3 181526. 7359.94  52
  -2   7   2 14891.2 1093.82   3
  -2   7   2 13074.9 685.180  56
   2  -7  -2 14124.9 1128.80  52
  -2   7   1 108842. 4637.75   3
   2  -7  -1 109699. 4650.36  52
  -2   7   0 6072.03 673.915   3
   2  -7   0 5990.28 707.489   5
   2  -7   0 6033.37 654.917  52
   2  -7   1 5551.57 570.869  52
   2   7   1 4928.06 337.854  55
  -2   7  -1 5439.64 628.454   3
   2  -7   1 6241.62 715.116   5
   2  -7   1 5459.13 387.723  48
   2   7   2 20214.5 897.642  55
   2  -7   2 18248.0 1100.91  52
  -2   7  -2 20270.1 1319.95   3
   2  -7   2 20577.5 1412.74   5
   2  -7   2 21270.5 954.964  48
   2   7   3 7790.68 460.567  55
  -2   7  -3 7359.04 747.143   3
   2  -7   3 8589.17 515.482  48
   2   7   4 9835.55 555.959  55
  -2   7  -4 9666.82 881.243   3
   2  -7   4 11605.3 1076.03   5
   2  -7   4 10431.8 608.156  48
   2   7   5 2397.43 282.046  55
   2   7   5 1891.40 231.520  56
   2  -7   5 1752.61 466.519   5
   2   7   6 1325.55 246.021  55
   2  -7   6 1291.73 280.367  18
   2  -7   6 1416.41 257.450  34
   2  -7   6 1497.94 478.020   5
   2  -7   7 13692.0 794.875  48
   2   7   7 13652.3 761.211  55
  -2  -7  -7 14012.0 759.225  22
   2  -7   7 13219.8 752.669  33
   2   7   7 14407.5 763.980  31
   2  -7   7 14962.4 812.348  34
   2  -7   7 15108.3 1391.50   5
  -2  -7  -8 41207.0 1702.40  22
   2   7   8 37884.6 1700.32  55
   2   7   8 38473.9 1698.41  31
   2  -7   8 43127.4 1779.67  34
   2  -7   8 38233.0 1695.95  33
   2  -7   8 40464.0 1746.31  48
   2  -7   9 19624.5 1041.56  48
   2   7   9 19936.1 1026.67  55
  -2  -7  -9 21169.4 1005.83  22
   2  -7   9 19380.7 1003.40  33
   2   7   9 20807.5 1028.45  31
   2  -7   9 21595.3 1075.29  34
   2  -7   9 20818.4 1052.68   7
   2  -7  10 2130.66 623.921   5
   2  -7  10 2141.15 318.877  48
   2   7  10 2783.92 332.383  49
   2   7  10 2478.00 335.814  55
   2   7  10 2564.24 339.468  31
   2  -7  10 2017.20 290.059  33
   2  -7  10 2380.22 348.631  34
   2  -7  10 2452.57 331.917   7
   2  -7  11 405.595 226.156   7
   2  -7  11 85.6948 251.994  19
   2  -7  11 291.251 184.887  48
   2   7  11 302.000 208.673  49
   2   7  11 34.8962 207.276  31
   2  -7  11 61.8756 192.415  33
   2  -7  11 485.928 442.286   5
   2  -7  12 1799.10 274.856  48
   2   7  12 1248.67 262.169  49
   2  -7  12 1104.14 310.172  19
   2   7  12 1116.94 251.945  31
   2  -7  12 1617.37 249.128  33
   2  -7  12 942.088 260.071   7
   2  -7  13 362.156 178.273  48
   2   7  13 369.421 200.302  49
   2  -7  13 561.181 254.557  19
   2   7  13 702.643 222.218  41
   2   7  13 473.126 221.006  31
   2  -7  13 610.694 222.230   7
   2  -7  14 12378.1 692.623  48
   2   7  14 13607.4 726.598  49
   2  -7  14 15051.0 796.648  19
   2   7  14 14521.9 738.765  41
   2   7  14 14803.2 753.093  31
   2  -7  14 13731.3 700.813   7
   2   7  15-138.249 144.453  49
   2   7  15-21.3939 143.075  41
   2  -7  15 68.1539 156.466  21
   2   7  15-23.1009 157.963  31
   2  -7  15 16.9419 145.606   7
   2  -7  16 187.142 137.596  21
   2   7  16 57.4988 110.841  41
   2   7  16 599.192 159.245  31
  -2  -7 -16 622.690 165.181  23
   2  -7  17 20.2121 85.8715  21
   2   7  17 333.702 98.4446  44
  -2  -7 -17 229.114 102.469  23
   2   7  17 185.076 107.483  31
  -2   8  18 982.060 114.162  45
  -2   8  17 183.114 137.849  45
   2  -8 -17 76.9519 87.9447  23
  -2  -8  17 187.169 118.685   8
  -2   8  17 262.746 94.1676  13
  -2   8  16 672.978 184.730  45
  -2   8  16 251.201 140.249  49
   2  -8 -16 290.991 149.579  23
  -2   8  16 463.356 149.985  13
  -2  -8  16 378.007 159.255   8
  -2   8  15 7778.06 464.359  41
   2  -8 -15 7272.28 489.420  23
  -2   8  15 8447.74 469.200  13
  -2  -8  15 7911.60 485.809   8
  -2   8  14 3838.39 330.972  42
  -2   8  14 4318.04 363.585  41
   2  -8 -14 3494.51 371.297  23
  -2  -8  14 3511.45 355.056   7
  -2  -8  14 3257.85 338.634   8
  -2  -8  14 3886.13 402.766  19
  -2  -8  13-129.437 202.881   7
  -2  -8  13 26.9035 174.399   6
  -2  -8  13 30.2881 197.912   8
  -2  -8  13 193.835 238.823  19
  -2   8  13 119.884 187.910  55
  -2   8  13 204.347 181.444  42
  -2   8  13 218.256 211.664  41
  -2   8  13 61.8864 192.324  31
  -2   8  13-26.7748 173.564  27
   2  -8 -13 37.7305 228.250  23
  -2   8  13 84.5703 182.737  29
  -2  -8  12 128.436 199.591   8
  -2  -8  12 117.197 188.412   6
  -2  -8  12 347.628 230.743   7
  -2   8  12-33.0847 188.727  55
  -2  -8  12 83.6326 255.313  19
  -2   8  12 275.544 223.284  41
  -2   8  12 65.5152 210.642  31
  -2   8  12 63.0491 195.960  29
  -2   8  12 93.8316 180.269  27
   2  -8 -12 41.2218 244.726  23
  -2  -8  11 131.133 192.806   8
  -2  -8  11 251.458 221.361   7
  -2  -8  11-30.2762 191.520   6
  -2   8  11 103.994 185.016  55
   2  -8 -11 176.001 409.824  52
  -2   8  11 146.052 222.980  41
   2  -8 -11 258.165 215.522  23
  -2   8  11 201.913 214.653  29
  -2   8  11 374.952 204.354  27
  -2   8  11 266.330 206.979  31
  -2  -8  11-41.5401 205.249  18
  -2  -8  11 260.131 254.935  19
  -2  -8  10 4483.44 414.558   8
  -2  -8  10 5345.82 425.381   6
  -2   8  10 5431.80 448.759  55
  -2   8  10 5197.05 461.607  56
  -2  -8  10 3756.17 439.854  18
  -2   8  10 4327.09 428.507  41
  -2   8  10 4364.45 417.094  31
   2  -8 -10 4523.70 473.552  23
  -2   8  10 4885.17 446.734  27
  -2   8  10 5146.06 439.918  29
  -2  -8   9 7641.35 521.142   8
  -2  -8   9 7328.82 547.458   7
  -2  -8   9 7751.28 607.706  10
  -2   8   9 7544.83 554.634  56
  -2   8   9 7122.14 530.170  55
   2  -8  -9 8225.99 1113.97  52
  -2  -8   9 7117.62 551.897  17
  -2  -8   9 7671.77 585.590  18
  -2   8   9 6676.83 499.974  31
   2  -8  -9 7245.33 576.007  23
  -2   8   9 7073.61 535.666  29
  -2  -8   8 1016.08 229.102   8
  -2  -8   8 1320.98 267.635   7
  -2  -8   8 917.766 296.514  10
  -2   8   8 1035.01 250.756  55
  -2   8   8 656.184 204.002  56
   2  -8  -8 1014.42 253.646  47
   2  -8  -8 1155.67 509.690  52
  -2   8   8 914.539 248.921  50
  -2  -8   8 830.390 232.771  18
  -2  -8   8 903.639 236.845  20
  -2  -8   8 953.604 269.968  17
  -2   8   8 1293.36 278.027  41
  -2   8   8 1056.87 228.190  31
   2  -8  -8 1077.36 275.047  23
  -2  -8   7 142983. 5379.47   7
  -2  -8   7 146767. 5477.24  10
  -2  -8   7 143794. 5331.02  12
  -2   8   7 139479. 6278.16   3
  -2   8   7 150321. 5381.85  56
  -2   8   7 142462. 5351.44  55
   2  -8  -7 139903. 6426.44  52
  -2   8   7 142134. 5391.58  50
   2  -8  -7 146823. 5413.89  47
  -2  -8   7 137517. 5397.56  18
  -2  -8   7 136429. 5378.26  20
  -2  -8   7 140396. 5424.89  17
  -2   8   7 135890. 5372.75  41
  -2   8   7 146957. 5310.64  31
  -2   8   7 140969. 5380.20  29
   2  -8  -7 146734. 5423.19  23
  -2   8   6 261.570 323.152   3
  -2   8   6 701.892 201.244  56
  -2   8   6 642.675 211.276  55
   2  -8  -6 278.268 206.745  47
   2  -8  -6 149.234 425.685  52
  -2   8   6 130.401 213.263  50
  -2  -8   6 419.574 193.363  18
  -2  -8   6-38.0637 193.439  17
  -2  -8   6-33.9076 181.197  20
  -2   8   6 191.827 178.808  41
  -2  -8   6 898.337 269.114  10
  -2  -8   6 282.009 205.003   7
  -2  -8   6 459.593 190.927  12
   2  -8  -6 461.037 206.699  23
  -2   8   6 195.712 206.516  29
  -2   8   5 106605. 4837.69   3
  -2   8   5 109048. 4044.20  56
   2  -8  -5 112045. 5029.78  52
   2  -8  -5 114034. 4097.64  47
  -2   8   5 111909. 4066.85  50
  -2  -8   5 103472. 4069.29  18
  -2  -8   5 108545. 4081.08  20
  -2   8   5 101408. 4033.86  41
  -2  -8   5 105290. 4033.84   7
  -2  -8   5 105726. 4135.88  10
   2  -8  -5 102092. 4068.11  23
  -2   8   5 100988. 4042.13  29
  -2  -8   4 96.0019 162.386  18
   2  -8  -4 64.1804 162.840  47
   2  -8  -4 131.497 306.167  52
  -2   8   4-28.5622 177.511  50
  -2   8   4-225.874 360.064   3
  -2   8   4-27.8298 172.960  56
  -2   8   3 19969.0 1448.76   3
   2  -8  -3 19201.9 1518.88  52
  -2   8   3 20949.4 974.545  56
   2  -8  -2 110.247 272.467  52
  -2   8   2 198.473 294.728   3
  -2   8   2 430.543 186.949  56
  -2   8   1 26817.1 1641.21   3
  -2   8   1 26608.7 1176.19  56
   2  -8  -1 23673.1 1612.46  52
  -2   8   0 24444.4 1543.29   3
   2  -8   0 23802.5 1478.33  52
   2  -8   1 39338.7 2306.09   5
  -2   8  -1 38799.5 2131.38   3
   2   8   1 41222.4 1640.95  55
   2  -8   2 47452.2 1907.57  48
   2   8   2 46443.5 1835.62  55
  -2   8  -2 43318.4 2304.75   3
   2  -8   2 39776.8 2438.30   5
   2   8   3 17848.4 846.721  55
   2  -8   3 18646.7 913.301  48
   2  -8   3 15708.6 906.805  20
   2  -8   3 18334.6 913.125  35
   2  -8   3 17401.0 1410.65   5
   2  -8   4 30156.0 2030.08   5
   2   8   4 32999.8 1351.39  55
   2  -8   4 30340.3 1390.78  48
   2  -8   4 32352.2 1407.67  40
   2  -8   4 25603.4 1371.33  18
   2  -8   4 30244.0 1383.40  34
  -2  -8  -4 31851.4 1370.32  22
  -2  -8  -4 31834.1 1409.00  23
   2   8   5 28332.8 1224.03  55
   2  -8   5 23113.2 1254.72  18
   2  -8   5 27615.4 1939.59   5
   2  -8   5 27127.4 1255.52  34
  -2  -8  -5 26727.4 1270.41  23
  -2  -8  -5 27782.3 1237.66  22
   2   8   6 8818.29 552.296  55
   2  -8   6 8069.81 1033.74   5
   2  -8   6 6657.55 570.714  18
   2  -8   6 8329.78 574.097  34
  -2  -8  -6 7881.28 540.736  22
   2   8   7 65637.9 2677.84  55
   2  -8   7 64938.0 2723.23  48
   2  -8   7 63017.0 3590.01   5
   2   8   7 66157.2 2651.04  31
   2  -8   7 67929.7 2723.92  34
  -2  -8  -7 71346.5 2689.82  22
   2  -8   8 1180.44 271.361  48
   2   8   8 1523.62 279.033  55
  -2  -8  -8 1694.65 264.004  22
   2  -8   8 1205.29 293.138  34
   2   8   8 1278.65 264.911  31
   2  -8   8 1201.27 277.169   7
   2  -8   9 37101.7 1651.82   7
   2  -8   9 37669.0 1667.36  48
   2   8   9 37441.3 1641.09  55
   2  -8   9 36250.7 1652.84  34
   2   8   9 37653.3 1616.63  31
  -2  -8  -9 36205.5 1585.60  22
   2  -8  10 24792.6 2002.25   5
   2   8  10 26898.3 1266.51  55
   2  -8  10 26833.6 1277.08  48
   2   8  10 25677.7 1235.05  49
   2   8  10 27931.0 1255.10  31
   2  -8  10 26913.7 1272.52   7
   2  -8  11 17246.8 938.618  48
   2   8  11 19533.1 950.218  49
   2   8  11 19026.3 947.254  31
   2  -8  11 18507.1 886.179  33
   2  -8  11 18950.8 955.294   7
   2  -8  11 17700.5 1008.49  19
   2  -8  12 631.242 196.418  48
   2   8  12 757.188 224.738  49
   2  -8  12 1040.44 276.126  19
   2   8  12 967.133 235.047  31
   2  -8  12 692.639 234.218   7
   2   8  13 4088.00 321.963  29
   2   8  13 3895.32 348.665  49
   2  -8  13 3235.49 321.525  48
   2  -8  13 3731.82 394.410  19
   2   8  13 4145.32 366.835  41
   2   8  13 4659.04 374.571  31
   2  -8  13 3798.71 350.284   7
  -2  -8 -14 359.696 177.739  23
   2   8  14 494.886 173.984  49
   2  -8  14 592.955 172.126  21
   2  -8  14 762.740 231.380  19
   2   8  14 602.359 192.681  41
   2   8  14 695.260 182.473  31
   2  -8  14 887.316 184.422   7
   2  -8  14 1013.47 202.963   8
  -2  -8 -15 17747.5 860.240  23
   2   8  15 18803.4 839.481  49
   2  -8  15 17812.2 815.398  21
   2   8  15 18977.8 830.361  41
   2   8  15 19563.0 842.781  31
   2  -8  15 18877.4 839.786   8
   2  -8  15 18749.5 803.706   7
  -2  -8 -16 61.4430 115.224  23
   2   8  16 119.750 94.0196  41
   2   8  16 44.1008 92.1409  44
   2   8  16 230.042 115.270  31
   2  -8  16-92.5702 128.367   8
  -2   9  17 2494.77 179.209  45
   2  -9 -17 2256.81 160.916  40
  -2   9  16 22240.8 916.435  45
   2  -9 -16 19742.6 864.720  23
  -2   9  16 21626.9 887.443   9
  -2   9  15 124.638 129.448  41
  -2  -9  15-67.6564 138.536   8
   2  -9 -15-81.8119 147.740  23
  -2   9  14 37664.0 1555.09  41
  -2   9  14 36585.7 1529.45  42
  -2  -9  14 40103.5 1615.40  19
  -2  -9  14 38330.4 1538.72   8
   2  -9 -14 35693.3 1574.02  23
  -2   9  13 653.514 208.621  41
  -2   9  13 697.866 199.766  42
  -2  -9  13 879.853 259.976  19
  -2  -9  13 863.072 211.991   8
  -2  -9  13 1048.13 247.312   7
   2  -9 -13 916.074 223.995  23
  -2   9  13 825.225 196.911  27
  -2   9  12 100941. 4012.59  55
  -2   9  12 108649. 4035.86  42
  -2   9  12 108331. 4045.20  41
  -2  -9  12 103293. 3983.99   8
  -2  -9  12 106356. 4039.77   7
   2  -9 -12 103178. 4076.07  23
  -2   9  12 107367. 4018.93  29
  -2   9  12 105557. 4013.23  27
  -2  -9  12 104075. 4089.34  19
  -2   9  11 27980.2 1366.53  56
  -2   9  11 28058.5 1330.65  55
  -2  -9  11 29364.9 1302.41   8
   2  -9 -11 28328.4 1386.16  23
  -2   9  11 31525.3 1361.21  27
  -2   9  11 29593.2 1343.95  29
  -2  -9  11 30203.5 1412.60  19
  -2  -9  11 28348.3 1383.58  18
   2  -9 -10 93392.6 4674.53  52
  -2   9  10 88497.4 3505.69  56
  -2   9  10 88730.6 3476.85  55
  -2  -9  10 78996.4 3513.01  18
  -2  -9  10 90212.6 3427.15   8
  -2  -9  10 91522.0 3492.84   7
  -2   9  10 88174.3 3481.75  27
  -2   9  10 94531.7 3493.18  29
   2  -9 -10 87467.0 3536.62  23
  -2   9   9 2389.49 319.951  55
  -2   9   9 2034.11 311.089  56
   2  -9  -9 1953.76 623.908  52
  -2  -9   9 1602.76 325.164  17
  -2  -9   9 1708.08 302.587  18
  -2   9   9 2111.94 336.718  41
  -2  -9   9 2126.32 319.634   7
  -2  -9   9 1822.56 265.581   8
  -2   9   9 2148.69 323.902  27
   2  -9  -9 1271.03 291.120  23
   2  -9  -8 57778.7 3435.47  52
  -2   9   8 58898.0 2410.85  56
  -2   9   8 56801.9 2384.31  55
   2  -9  -8 56269.2 2428.10  47
  -2   9   8 59608.1 2433.17  50
  -2  -9   8 54363.6 2446.54  17
  -2  -9   8 55233.8 2444.87  18
  -2   9   8 60135.7 2428.35  41
  -2  -9   8 60409.4 2414.98   7
   2  -9  -8 60734.5 2470.15  23
  -2   9   8 61399.3 2423.85  29
  -2   9   7 11034.6 663.515  56
  -2   9   7 10269.1 648.777  55
  -2   9   7 10393.1 668.650  50
   2  -9  -7 9531.22 1179.57  52
   2  -9  -7 10790.0 693.315  47
  -2  -9   7 9766.27 679.607  18
  -2  -9   7 9467.54 688.409  17
  -2  -9   7 10096.1 672.639  20
  -2   9   7 10372.7 668.011  41
  -2  -9   7 10544.3 663.916   7
   2  -9  -7 11543.0 708.718  23
  -2   9   7 10360.7 673.700  29
  -2   9   6 25375.4 1893.16   3
  -2   9   6 26548.5 1230.99  56
  -2   9   6 27024.3 1231.95  55
   2  -9  -6 28502.4 2112.79  52
   2  -9  -6 26641.6 1273.68  47
  -2   9   6 25986.1 1241.99  50
  -2  -9   6 25003.5 1256.17  20
  -2  -9   6 25225.4 1301.60  17
  -2  -9   6 25758.5 1267.83  18
  -2   9   6 26413.5 1239.37  41
  -2  -9   6 26645.7 1240.45   7
  -2  -9   6 27981.8 1337.92  10
  -2   9   6 25924.5 1246.15  29
   2  -9  -6 26130.5 1276.47  23
  -2   9   5 49070.0 2727.16   3
  -2   9   5 47795.9 1938.85  56
   2  -9  -5 46467.0 2825.56  52
   2  -9  -5 45282.0 1968.89  47
  -2   9   5 50269.4 1962.38  50
  -2  -9   5 43198.8 1953.54  18
  -2  -9   5 46552.5 1974.64  20
  -2  -9   5 49982.4 2035.00  17
  -2   9   5 45748.5 1926.02  41
  -2   9   5 44412.1 1932.90  29
   2  -9  -5 43119.0 1957.39  23
  -2  -9   5 44800.5 1908.89   7
  -2  -9   5 43495.8 2000.91  10
  -2  -9   4 41696.8 1766.46   7
  -2  -9   4 41589.6 1872.04  10
  -2   9   4 41853.9 2471.42   3
   2  -9  -4 44567.1 2642.15  52
  -2   9   4 44733.4 1811.56  56
   2  -9  -4 42451.6 1856.06  47
  -2   9   4 43212.8 1808.55  50
  -2  -9   4 45085.1 1868.53  20
  -2   9   4 40436.4 1780.43  41
   2  -9  -4 45687.5 1863.61  32
  -2  -9   4 43474.1 1803.92  35
   2  -9  -4 42257.0 1844.57  23
  -2   9   4 39048.5 1786.27  29
  -2  -9   3 1082.98 267.721  10
  -2   9   3 1406.51 444.114   3
  -2   9   3 1108.67 229.162  56
   2  -9  -3 1194.37 438.960  52
  -2   9   3 1230.69 238.102  50
   2  -9  -3 1163.84 238.162  20
  -2   9   3 1234.72 232.338  42
   2  -9  -3 1473.76 282.723  40
  -2   9   3 952.943 215.541  41
  -2  -9   3 1045.00 224.484  35
   2  -9  -3 1349.77 271.997  32
  -2   9   3 1291.60 251.105  29
  -2   9   2 58662.1 3054.03   3
  -2   9   2 64324.6 2460.59  56
   2  -9  -2 61972.1 3154.76  52
   2  -9  -2 62551.9 2493.44  47
  -2   9   2 60173.6 2427.11  50
  -2  -9   2 62990.4 2500.53  18
   2  -9  -2 57862.5 2445.99  20
   2  -9  -2 58469.7 2489.21  40
  -2   9   2 64675.6 2428.93  41
  -2   9   2 58830.5 2428.68  42
   2  -9  -2 60449.5 2480.21  32
  -2  -9   2 61105.0 2448.80  35
  -2   9   2 60550.5 2416.05  29
  -2   9   1 2296.10 504.993   3
  -2   9   1 1900.74 289.250  56
   2  -9  -1 2226.93 475.647  52
  -2   9   1 1967.81 245.755  41
  -2   9   1 1890.10 258.065  42
   2  -9  -1 1724.50 288.014  40
  -2   9   1 1451.37 225.394  29
   2  -9  -1 2459.46 312.354  35
  -2  -9   1 1728.07 255.649  35
   2  -9  -1 1417.10 271.080  32
   2  -9  -1 1713.65 279.972  20
   2  -9   0 6832.00 522.598  20
  -2   9   0 8383.46 533.788  56
  -2   9   0 7639.16 488.443  42
   2  -9   0 6305.70 507.478  40
   2  -9   0 6871.48 523.476  35
   2  -9   0 7167.93 525.248  32
   2  -9   1 1021.58 234.245  18
  -2  -9  -1 595.953 190.826  22
   2  -9   1 463.877 218.789  20
   2   9   1 423.363 176.334  55
  -2   9  -1 703.195 198.261  42
   2  -9   1 277.770 199.066  40
   2  -9   1 512.369 224.108  32
   2  -9   1 772.484 230.323  35
  -2  -9  -1 580.855 203.326  23
   2  -9   2 2889.60 639.691   5
   2  -9   2 2563.22 331.746  18
   2  -9   2 2593.44 334.647  20
   2   9   2 2986.61 308.527  55
   2  -9   2 2870.93 345.623  40
   2  -9   2 3192.21 347.048  35
  -2  -9  -2 3743.48 345.293  22
  -2  -9  -2 3390.43 350.651  23
   2  -9   3 11804.4 1239.42   5
   2  -9   3 12546.1 788.567  20
   2  -9   3 12547.5 773.964  18
   2   9   3 13536.9 721.169  55
   2  -9   3 14072.0 793.048  40
   2  -9   3 13996.2 772.246  34
   2  -9   3 13239.2 788.195  35
  -2  -9  -3 14673.8 795.935  23
  -2  -9  -3 14419.0 767.836  22
   2  -9   4 11663.1 1250.78   5
   2  -9   4 9200.83 678.880  18
   2   9   4 11532.7 665.070  55
   2  -9   4 12688.4 726.635  40
   2  -9   4 12206.1 707.335  34
  -2  -9  -4 11698.1 711.595  23
  -2  -9  -4 11936.0 685.799  22
   2   9   5 4672.36 403.850  55
   2  -9   5 5251.26 872.737   5
   2  -9   5 3495.62 424.363  18
   2  -9   5 4519.66 415.602  34
  -2  -9  -5 4707.68 436.250  23
  -2  -9  -5 4238.07 400.646  22
   2   9   6 11637.7 720.912  55
   2  -9   6 12147.0 762.089  48
   2  -9   6 14620.8 1453.32   5
   2  -9   6 12480.8 755.724  34
  -2  -9  -6 13374.9 797.986  23
  -2  -9  -6 14078.1 750.398  22
   2   9   7 274.998 194.048  55
   2  -9   7 327.552 215.863  48
   2  -9   7-171.341 373.199   5
  -2  -9  -7 96.8997 172.377  22
   2  -9   7 145.785 203.537  34
  -2  -9  -7 42.1345 211.028  23
   2  -9   8 7926.98 585.816  48
   2   9   8 7448.73 542.329  55
   2  -9   8 7430.37 563.627  34
   2   9   8 7887.84 524.144  31
  -2  -9  -8 7720.59 603.603  23
  -2  -9  -8 7989.76 528.602  22
   2  -9   9 35.8574 204.688   7
   2   9   9 561.019 236.423  55
   2  -9   9 271.863 204.897  48
   2   9   9 245.643 197.606  49
  -2  -9  -9 388.856 177.321  22
   2  -9   9 70.9272 200.328  34
   2   9   9 176.851 176.856  31
  -2  -9  -9 350.000 222.179  23
   2  -9  10 1940.50 290.301   7
   2   9  10 1219.86 250.029  55
   2  -9  10 1482.94 269.312  48
   2   9  10 2052.86 287.111  49
   2   9  10 1766.62 296.607  41
   2   9  10 1506.76 255.730  31
  -2  -9 -10 1794.31 325.629  23
  -2  -9 -11 79.9298 227.927  23
   2  -9  11 64.8995 160.273  48
   2   9  11-86.1965 180.127  49
   2  -9  11-77.8050 250.115  19
   2   9  11-131.948 206.801  41
   2   9  11 192.327 179.519  31
   2  -9  11-93.5127 210.031   7
  -2  -9 -12 8152.70 579.279  23
   2   9  12 7713.64 503.187  49
   2  -9  12 7326.91 558.449  19
   2   9  12 8257.38 527.963  41
   2   9  12 7960.27 503.551  31
   2  -9  12 8598.63 525.887   7
   2   9  13 1749.23 213.647  29
  -2  -9 -13 2014.03 274.914  23
   2   9  13 1690.21 223.269  49
   2  -9  13 1476.47 264.813  19
   2   9  13 1778.57 230.427  31
   2  -9  13 2125.59 249.218   7
   2  -9  13 2144.38 250.063   8
  -2  -9 -14 206.924 151.768  23
   2   9  14 540.688 153.830  49
   2   9  14 354.982 146.478  41
   2  -9  14 432.488 182.929  19
   2   9  14 205.874 144.399  31
   2  -9  14 68.7898 158.618   7
   2  -9  14 320.644 151.332   8
  -2  -9 -15 1039.46 154.261  23
   2   9  15 863.278 139.840  31
   2  -9  15 751.211 126.894   7
   2  -9  15 709.203 132.887   8
   2   9  15 1022.16 146.847  41
  -2  -9 -16 260.977 71.3173  23
   2 -10 -16 69.9634 87.5592  40
  -2  10  16 161.242 83.4684  45
  -2  10  15 758.451 135.117  41
   2 -10 -15 1018.65 182.410  40
  -2  10  15 807.958 163.969  45
  -2  10  14 4837.38 344.008  41
  -2  10  14 5068.96 330.534  42
   2 -10 -14 5146.75 358.598  23
   2 -10 -14 4787.29 345.222  32
  -2 -10  14 5202.21 367.965  19
   2 -10 -13 3489.75 321.654  23
  -2  10  13 3176.86 285.451  27
  -2  10  13 3601.39 318.764  41
  -2  10  13 3285.10 301.777  42
  -2 -10  13 3898.54 351.661  19
  -2  10  12 387.367 188.421  42
  -2  10  12 270.472 177.358  55
   2 -10 -12 667.870 231.702  23
  -2  10  12 312.163 188.505  27
  -2  10  12 239.262 171.578  29
  -2  10  11 6987.86 486.847  55
  -2  10  11 6191.32 477.162  42
  -2 -10  11 6571.36 514.699  19
  -2 -10  11 6188.67 472.185   7
  -2  10  11 6635.92 476.332  29
  -2  10  11 6636.38 483.704  27
   2 -10 -11 5702.26 488.423  23
  -2  10  10 3155.28 350.083  55
  -2  10  10 3772.83 381.147  56
  -2  10  10 4455.70 414.427  41
  -2 -10  10 2943.00 376.592  18
  -2 -10  10 3023.99 393.655  19
  -2 -10  10 3353.80 363.499   7
  -2  10  10 3709.19 378.952  27
   2 -10 -10 3444.51 397.728  23
  -2  10   9 15294.7 844.653  56
  -2  10   9 14735.3 818.076  55
  -2 -10   9 14131.0 867.362  18
  -2  10   9 14273.7 819.948  41
  -2 -10   9 15134.2 823.961   7
  -2  10   9 14756.3 832.915  27
   2 -10  -9 13970.9 849.185  23
  -2  10   9 14654.2 820.854  29
  -2  10   8-105.372 204.449  55
  -2  10   8 73.8887 199.425  56
   2 -10  -8 175.909 434.417  52
  -2 -10   8 44.2189 224.387  17
  -2 -10   8 220.253 214.527  18
  -2  10   8-109.819 210.936  41
  -2 -10   8-138.491 207.490   7
   2 -10  -8 41.4120 210.143  23
  -2  10   8 36.3423 202.903  29
   2 -10  -7 25225.2 2084.14  52
  -2  10   7 24762.0 1237.12  56
  -2  10   7 26513.0 1252.72  55
   2 -10  -7 26729.9 1302.51  47
  -2 -10   7 26747.1 1322.03  18
  -2 -10   7 25282.7 1284.32  20
  -2 -10   7 26384.8 1327.45  17
  -2  10   7 26919.8 1265.58  41
   2 -10  -7 26356.7 1299.84  23
  -2  10   7 28238.7 1286.95  29
  -2 -10   7 26526.8 1253.82   7
  -2 -10   6 16117.2 856.269   7
   2 -10  -6 19913.0 1715.77  52
  -2  10   6 16413.1 866.567  55
  -2  10   6 15862.5 863.489  56
   2 -10  -6 16912.8 920.127  47
  -2  10   6 15864.2 876.106  50
  -2 -10   6 15440.3 906.663  18
  -2 -10   6 15707.7 934.919  17
  -2 -10   6 14308.6 876.470  20
  -2  10   6 15310.1 859.578  41
   2 -10  -6 15875.3 900.119  32
   2 -10  -6 16209.3 912.423  23
  -2  10   6 15430.5 866.454  29
  -2 -10   5 62521.6 2494.44   7
   2 -10  -5 63970.5 3513.13  52
  -2  10   5 60794.7 2516.96  56
   2 -10  -5 57967.4 2563.95  47
  -2  10   5 62521.2 2528.75  50
  -2 -10   5 65991.0 2591.48  20
   2 -10  -5 64470.4 2604.60  40
  -2  10   5 61852.7 2528.84  42
  -2  10   5 61590.8 2505.65  41
   2 -10  -5 65517.8 2567.12  32
   2 -10  -5 58895.2 2554.63  23
  -2  10   5 60163.1 2517.48  29
  -2 -10   4 112.378 177.655   7
  -2  10   4 526.959 391.014   3
  -2  10   4 34.1461 168.665  56
   2 -10  -4-150.114 302.694  52
  -2  10   4 167.784 197.282  50
  -2 -10   4 80.7035 217.829  20
   2 -10  -4 274.555 211.423  20
  -2 -10   4 45.1261 229.000  17
  -2  10   4-67.6510 202.723  42
  -2  10   4 374.686 208.823  41
   2 -10  -4-81.4804 232.359  40
   2 -10  -4-258.246 235.249  32
  -2  10   4 265.421 206.207  29
   2 -10  -3 31794.9 2197.84  52
  -2  10   3 34698.0 1560.85  56
  -2  10   3 38569.9 1575.88  50
  -2 -10   3 37442.7 1686.18  17
  -2 -10   3 34978.6 1611.68  18
   2 -10  -3 34082.2 1570.99  20
  -2 -10   3 39569.3 1656.99  20
   2 -10  -3 38493.9 1644.75  40
  -2  10   3 34444.1 1530.54  41
  -2  10   3 31740.2 1535.11  42
   2 -10  -3 37425.9 1604.92  32
  -2 -10   3 34801.5 1566.10  35
  -2  10   3 34935.8 1549.47  29
  -2  10   2 27690.0 1277.51  56
   2 -10  -2 27985.4 1323.61  47
  -2  10   2 28231.1 1258.48  50
   2 -10  -2 25504.7 1278.89  20
  -2 -10   2 28045.2 1320.07  18
  -2  10   2 27064.8 1254.58  42
   2 -10  -2 25941.3 1312.79  40
  -2  10   2 26619.3 1222.68  41
  -2 -10   2 27691.2 1282.10  35
   2 -10  -2 28582.0 1310.78  32
   2 -10  -2 29182.4 1333.48  35
  -2  10   2 27309.1 1232.38  29
  -2  10   1 5565.68 455.937  56
   2 -10  -1 6557.48 506.352  47
  -2  10   1 6094.70 449.293  50
  -2 -10   1 5683.88 496.263  18
   2 -10  -1 5241.65 486.302  20
  -2  10   1 6151.19 432.413  41
   2 -10  -1 5969.35 500.779  40
  -2  10   1 6392.39 459.270  42
  -2 -10   1 6989.85 499.642  35
   2 -10  -1 6444.20 506.253  32
   2 -10  -1 6724.98 513.359  35
  -2  10   1 5655.50 422.124  29
   2 -10   0 2253.78 323.615  47
   2 -10   0 1574.94 285.386  20
   2 -10   0 2042.01 318.359  40
  -2  10   0 1803.08 271.667  42
   2 -10   0 1734.00 313.091  35
  -2 -10   0 2566.74 319.818  35
   2 -10   0 1656.70 306.767  32
  -2  10   0 1621.73 277.782  56
   2  10   0 1937.93 254.214  55
   2 -10   1 34724.0 1547.48  47
   2 -10   1 33792.9 1535.46  40
  -2  10  -1 36445.2 1457.53  42
   2 -10   1 31475.7 1508.63  18
   2 -10   1 30897.6 1528.21  20
   2 -10   1 33911.5 1548.01  35
  -2  10  -1 33567.3 1505.01  56
   2  10   1 33598.9 1445.93  55
   2 -10   2 825.183 270.377  40
   2 -10   2 656.010 241.177  18
   2 -10   2 913.604 259.345  20
   2 -10   2 711.064 248.964  35
   2 -10   2 651.259 247.300  34
   2  10   2 636.091 214.403  55
   2  10   3 28881.4 1310.96  55
   2 -10   3 26560.0 1373.39  18
   2  10   3 27441.9 1285.72  41
   2 -10   3 31586.2 1398.43  40
   2 -10   3 32012.7 1372.35  34
  -2 -10  -3 29714.3 1349.59  22
  -2 -10  -3 29327.8 1371.24  23
   2  10   4 63.4775 185.279  55
   2 -10   4 253.508 225.843  18
  -2 -10  -4 413.911 197.220  22
   2 -10   4 332.325 432.772   5
   2 -10   4 718.668 243.591  40
   2  10   4 622.825 228.282  41
   2 -10   4 380.761 221.162  34
  -2 -10  -4 536.441 216.698  23
   2 -10   5 29407.8 1355.75   7
   2  10   5 28161.2 1321.98  55
   2 -10   5 26530.7 1382.73  18
   2 -10   5 29127.0 2184.60   5
   2  10   5 30757.9 1354.63  41
   2 -10   5 29867.8 1355.02  34
  -2 -10  -5 30189.0 1346.22  22
  -2 -10  -5 27904.2 1363.67  23
   2 -10   6 3404.19 382.553   7
   2  10   6 3250.88 361.074  55
  -2 -10  -6 2858.41 335.441  22
   2  10   6 3359.05 385.057  41
  -2 -10  -6 3131.79 385.356  23
   2 -10   6 3218.70 363.809  34
   2 -10   7 97669.1 3755.12   7
   2 -10   7 98768.2 4918.06   5
   2  10   7 94952.2 3730.77  55
   2  10   7 92850.5 3739.30  41
   2 -10   7 97563.3 3738.65  34
  -2 -10  -7 97689.1 3708.10  22
  -2 -10  -7 96255.2 3793.01  23
   2  10   8 2039.96 310.851  55
   2  10   8 1826.20 266.193  49
  -2 -10  -8 1055.77 223.535  22
   2  10   8 1764.67 301.989  41
   2 -10   8 2054.64 308.139  34
  -2 -10  -8 1703.71 307.971  23
   2  10   9 59752.6 2488.89  55
   2  10   9 59831.0 2440.85  49
   2  10   9 67291.0 2534.35  41
   2  10   9 62877.6 2423.89  31
  -2 -10  -9 59564.9 2549.41  23
   2 -10  10 6585.33 474.406   7
   2  10  10 4997.23 422.741  55
   2  10  10 5790.34 422.997  49
   2 -10  10 6200.22 518.333  19
   2  10  10 5850.86 455.588  41
   2  10  10 6307.00 409.249  31
  -2 -10 -10 5071.52 464.574  23
  -2 -10 -11 32262.9 1411.84  23
   2  10  11 30899.8 1325.37  49
   2 -10  11 31051.5 1414.62  19
   2  10  11 32363.1 1371.17  41
   2  10  11 31175.7 1300.76  31
   2 -10  11 32024.6 1361.87   7
   2 -10  11 28819.9 1293.29   8
  -2 -10 -12 391.569 185.153  23
   2  10  12 729.615 176.013  29
   2  10  12 660.483 168.397  49
   2 -10  12 570.487 217.302  19
   2  10  12 488.226 179.601  41
   2  10  12 498.745 157.004  31
   2 -10  12 392.296 170.948   7
  -2 -10 -13 8498.81 495.318  23
   2  10  13 7762.03 432.659  29
   2  10  13 8870.58 465.993  49
   2  10  13 8541.03 481.146  41
   2  10  13 8116.78 434.160  31
   2 -10  13 9517.93 488.985   7
   2 -10  13 9521.33 526.425  19
  -2 -10 -14 107.431 114.455  23
   2  10  14 64.5921 81.8838  31
   2 -10  14 165.000 123.230   7
  -2 -10 -15 11005.9 478.773  23
   2  10  15 12062.6 485.848  41
   2 -11 -15 401.394 90.8927  40
  -2  11  15 424.449 76.2957  41
   2 -11 -14 7564.63 405.429  35
  -2  11  14 8110.58 421.198  45
   2 -11 -14 8816.85 456.065  40
  -2  11  14 8322.48 401.477  42
  -2  11  14 8799.52 424.456  41
  -2  11  13 849.417 149.565  27
  -2  11  13 802.244 158.004  42
   2 -11 -13 815.996 198.734  40
  -2  11  12 45774.1 1790.52  42
   2 -11 -12 46392.6 1848.83  40
  -2  11  12 42055.3 1770.16  55
  -2  11  12 44782.1 1773.44  27
  -2 -11  12 43609.4 1801.79  19
  -2 -11  11 506.897 190.423   7
  -2 -11  11-29.2040 195.642  19
  -2  11  11 365.895 172.497  55
  -2  11  11 268.878 174.659  42
   2 -11 -11 132.312 200.423  40
  -2  11  11 401.530 193.702  41
   2 -11 -11 372.283 191.177  32
   2 -11 -11 475.783 199.197  23
  -2  11  11 516.791 189.407  27
  -2 -11  10 26323.9 1178.91   7
  -2 -11  10 27876.1 1238.56  19
  -2 -11  10 22612.3 1211.72  18
  -2  11  10 26044.9 1186.74  55
  -2  11  10 24269.0 1186.86  56
  -2  11  10 27961.3 1212.22  41
   2 -11 -10 25648.7 1195.55  32
   2 -11 -10 25249.7 1217.92  23
  -2  11  10 27025.7 1199.01  27
  -2 -11   9 16183.6 852.924   7
  -2 -11   9 14313.4 896.658  18
  -2  11   9 18395.5 905.616  56
  -2  11   9 15843.6 856.420  55
  -2  11   9 17334.4 889.013  41
  -2  11   9 17138.2 886.040  42
   2 -11  -9 15728.2 866.783  32
   2 -11  -9 16608.7 901.127  23
  -2  11   9 17643.7 882.305  29
  -2 -11   8 22960.8 1116.01   7
  -2 -11   8 22857.7 1193.83  18
  -2  11   8 23543.8 1141.70  56
  -2  11   8 22507.8 1122.01  55
  -2  11   8 24405.7 1139.61  41
  -2  11   8 23359.3 1143.84  42
   2 -11  -8 23094.7 1136.71  32
  -2  11   8 25904.0 1155.29  29
   2 -11  -8 22444.1 1166.27  23
  -2  11   8 23786.4 1157.13  27
  -2 -11   7 7072.63 522.633   7
  -2  11   7 7676.29 554.874  56
  -2  11   7 7680.53 551.123  55
  -2 -11   7 8520.65 621.174  18
  -2 -11   7 7338.50 588.925  17
  -2  11   7 7502.06 546.418  41
  -2  11   7 7432.03 550.563  42
   2 -11  -7 8053.66 558.796  32
  -2  11   7 8256.48 590.207  27
  -2  11   7 7445.41 552.256  29
  -2 -11   6 10280.0 626.246   7
  -2  11   6 10872.0 656.071  56
  -2  11   6 9926.56 639.788  55
   2 -11  -6 10158.9 682.780  47
   2 -11  -6 10166.1 686.288  40
  -2  11   6 9659.98 637.262  42
  -2  11   6 10939.0 644.095  41
  -2  11   6 9026.22 626.157  29
   2 -11  -6 9269.91 636.059  32
  -2 -11   6 10847.9 734.958  17
  -2 -11   6 8906.23 651.957  20
  -2 -11   5 1177.79 230.113   7
  -2  11   5 1094.87 255.852  56
  -2  11   5 1343.73 278.347  55
  -2 -11   5 1246.27 287.673  20
  -2  11   5 1474.00 275.351  41
   2 -11  -5 999.228 292.342  40
  -2  11   5 1398.25 279.721  42
   2 -11  -5 1565.16 283.007  32
  -2  11   5 1325.71 280.711  29
  -2 -11   4 37832.3 1581.57   7
  -2  11   4 39703.9 1669.93  56
  -2  11   4 37261.6 1638.56  50
  -2 -11   4 36673.4 1703.46  18
  -2 -11   4 37001.7 1747.46  17
  -2 -11   4 38971.7 1717.94  20
   2 -11  -4 37792.9 1661.45  20
  -2  11   4 36271.0 1633.80  42
   2 -11  -4 37735.3 1713.11  40
  -2  11   4 37683.6 1616.37  41
   2 -11  -4 37806.5 1701.51  35
   2 -11  -4 37386.8 1658.73  32
  -2  11   4 36592.5 1632.92  29
  -2  11   3 13750.6 758.940  56
   2 -11  -3 13763.9 812.092  47
  -2  11   3 14570.8 757.884  50
  -2 -11   3 11299.8 760.616  18
   2 -11  -3 12134.7 759.255  20
  -2 -11   3 13752.1 812.322  20
  -2 -11   3 12629.4 825.674  17
   2 -11  -3 12330.6 787.102  40
  -2  11   3 12492.6 734.024  42
  -2  11   3 13081.3 714.254  41
  -2 -11   3 12669.2 745.585  35
   2 -11  -3 13480.0 790.416  35
   2 -11  -3 12457.9 754.623  32
  -2  11   3 13110.9 730.011  29
  -2  11   2 3818.76 385.242  56
   2  11  -2 3029.54 315.873  55
   2 -11  -2 4340.49 440.023  47
   2 -11  -2 3616.52 404.740  20
  -2 -11   2 4278.95 413.883  18
  -2 -11   2 3043.13 420.494  17
  -2 -11   2 4432.14 442.003  20
  -2  11   2 4274.88 384.971  42
   2 -11  -2 4015.78 438.003  40
  -2  11   2 4407.67 368.533  41
   2 -11  -2 4018.43 405.214  32
   2 -11  -2 4109.00 416.330  35
  -2 -11   2 4583.38 405.636  35
  -2  11   2 3872.09 365.434  29
  -2  11   1 35944.3 1643.06  56
   2  11  -1 36689.2 1581.12  55
   2 -11  -1 39209.8 1721.70  47
  -2 -11   1 38158.6 1706.32  18
  -2 -11   1 38162.7 1754.78  17
   2 -11  -1 36129.0 1688.75  20
  -2  11   1 39283.4 1615.91  42
   2 -11  -1 38159.9 1694.63  40
  -2  11   1 37680.9 1572.92  41
   2 -11  -1 38964.0 1718.21  35
  -2 -11   1 40155.4 1679.10  35
  -2  11   1 35932.9 1567.05  29
   2  11   0 17597.3 877.748  55
  -2  11   0 18549.4 937.126  56
   2 -11   0 16474.3 962.263  47
  -2 -11   0 17015.2 957.418  18
  -2 -11   0 17689.1 1014.57  17
   2 -11   0 17662.3 974.489  20
   2 -11   0 18645.2 977.449  40
  -2  11   0 17594.8 875.376  42
  -2 -11   0 18513.4 947.770  35
   2 -11   0 18013.8 981.372  35
  -2  11   0 17272.5 883.530  27
   2  11   1 3182.17 315.102  55
  -2  11  -1 2796.76 331.510  56
   2 -11   1 3658.77 386.880  47
  -2 -11  -1 3341.06 407.161  17
   2 -11   1 2626.06 359.773  18
   2 -11   1 2320.48 352.533  20
  -2 -11  -1 2026.58 332.066  18
   2 -11   1 2870.85 367.138  40
   2 -11   1 2852.68 378.959  35
  -2 -11  -1 2842.34 341.713  35
   2 -11   1 2494.46 326.169  34
   2 -11   1 2756.17 327.959   7
  -2  11  -2 78937.6 3090.40  56
   2  11   2 76165.1 3034.25  55
   2 -11   2 76408.6 3114.00  47
  -2 -11  -2 83584.6 3193.13  17
   2 -11   2 70048.0 3094.25  18
   2 -11   2 79297.1 3124.64  40
  -2 -11  -2 78530.0 3107.74  35
   2 -11   2 79874.6 3151.44  35
   2 -11   2 79958.6 3073.57  34
   2 -11   2 76708.1 3058.95   7
   2  11   3 124.612 183.141  55
  -2  11  -3-35.5048 191.656  56
   2 -11   3-36.9143 182.325  47
  -2 -11  -3 204.803 252.324  17
   2 -11   3-123.149 231.664  18
   2 -11   3 149.671 201.982  40
   2 -11   3 32.5724 197.037  34
   2 -11   3-33.4694 202.462   7
   2  11   4 29652.7 1327.73  55
   2 -11   4 26766.8 1313.05  47
  -2 -11  -4 31485.5 1395.27  17
   2 -11   4 26852.0 1382.63  18
   2  11   4 30226.6 1309.56  41
   2 -11   4 29038.4 1328.51  34
   2 -11   4 30105.7 1357.42   7
   2 -11   5 21052.7 1037.30   7
   2 -11   5 20434.9 992.611  47
   2  11   5 21184.9 1016.34  41
   2  11   5 20429.9 1019.84  55
   2 -11   5 20106.6 1009.10  34
  -2 -11  -5 19986.7 1049.59  23
   2 -11   6 13197.2 781.740   7
   2  11   6 13354.5 768.243  41
   2  11   6 14543.8 792.657  55
   2 -11   6 14637.3 773.144  34
  -2 -11  -6 14709.6 821.496  23
   2 -11   7 9502.46 592.260   7
   2  11   7 9157.74 580.392  41
   2  11   7 7666.68 547.160  55
   2 -11   7 8492.14 542.925  34
  -2 -11  -7 7481.99 564.456  23
   2  11   8 244.497 186.604  55
   2  11   8-61.8033 197.064  41
   2 -11   8-31.1003 208.008   7
  -2 -11  -8 177.422 202.397  23
   2  11   9 574.293 177.774  49
   2  11   9 605.473 218.291  41
   2  11   9 481.295 193.048  55
  -2 -11  -9 397.516 204.878  23
   2  11  10 181.261 162.344  41
   2 -11  10 285.901 220.348  19
  -2 -11 -10-59.2654 177.591  23
   2  11  10-58.1163 140.846  49
   2  11  11 384.170 137.331  49
   2 -11  11 455.640 198.931  19
   2  11  11 249.614 152.665  29
  -2 -11 -11 250.364 169.122  23
   2 -11  11 592.937 184.746   7
   2  11  11 200.243 152.609  41
   2 -11  12 1247.78 225.198  19
  -2 -11 -12 1232.92 186.058  23
   2  11  12 1345.27 172.985  29
   2 -11  12 1165.23 197.715   7
   2  11  12 1173.42 187.786  41
   2 -11  13 1682.21 192.521  19
   2  11  13 1513.65 175.615  41
   2 -11  13 1626.72 168.218   7
  -2 -11 -13 1524.70 162.101  23
   2  11  14 222.779 64.3340  42
   2  11  14 260.857 75.1002  41
   2 -12 -13 473.542 105.581  35
  -2  12  13 774.523 112.257  42
   2 -12 -13 717.555 134.737  40
  -2  12  13 518.658 95.0608  45
   2 -12 -12 66.3865 122.963  35
  -2  12  12-28.9446 116.732  27
   2 -12 -12 197.043 153.883  40
  -2  12  12-16.0188 117.948  42
  -2  12  12 16.1542 128.244  41
  -2  12  11 8848.63 489.047  55
  -2  12  11 9038.83 490.877  41
   2 -12 -11 7765.62 483.702  35
  -2  12  11 8521.43 475.938  27
  -2  12  10 117.249 156.909  41
  -2  12  10 267.680 173.560  42
  -2  12  10-48.0799 148.182  55
   2 -12 -10 398.501 186.925  35
  -2 -12  10 172.845 192.902  19
  -2  12   9 4718.59 377.780  41
  -2  12   9 4885.58 398.093  42
  -2  12   9 5007.58 393.908  56
  -2  12   9 4842.53 384.870  55
  -2  12   9 5913.68 412.124  29
  -2 -12   9 4687.51 403.377  19
  -2 -12   9 4866.07 439.752  18
  -2 -12   8 473.989 187.767   7
  -2 -12   8 600.084 233.635  18
  -2  12   8 533.277 211.094  41
  -2  12   8 389.911 204.220  42
   2 -12  -8 736.480 252.181  40
  -2  12   8 387.667 198.550  55
  -2  12   8 152.717 187.143  56
   2 -12  -8 267.231 195.088  35
  -2  12   8 453.100 221.584  27
  -2  12   8 794.431 228.201  29
  -2 -12   7 19829.5 934.170   7
  -2  12   7 19906.0 977.682  56
  -2  12   7 20981.6 986.858  55
   2 -12  -7 19122.2 1007.21  40
  -2  12   7 20122.4 963.954  41
  -2  12   7 19262.5 971.302  42
   2 -12  -7 17201.1 915.928  32
   2 -12  -7 20088.2 1009.77  35
  -2  12   7 19456.9 979.308  27
  -2  12   7 19856.8 965.605  29
  -2 -12   6 825.224 199.922   7
  -2  12   6 1377.67 252.361  55
  -2  12   6 1114.92 247.917  56
  -2  12   6 867.826 224.314  41
  -2  12   6 926.203 258.165  42
   2 -12  -6 752.113 245.761  40
  -2 -12   6 1059.14 254.904  20
   2 -12  -6 516.742 241.290  35
   2 -12  -6 636.505 204.509  32
  -2  12   6 916.796 253.512  27
  -2  12   6 976.981 235.169  29
  -2  12   5 1127.38 247.308  56
  -2 -12   5 1875.01 316.628  18
  -2 -12   5 1584.61 331.605  17
  -2 -12   5 1460.68 299.931  20
  -2  12   5 1727.90 269.151  41
   2 -12  -5 1483.56 290.982  40
  -2  12   5 1773.20 287.183  42
   2 -12  -5 1282.85 237.877  32
   2 -12  -5 832.528 253.788  35
  -2  12   5 1207.88 282.457  27
  -2  12   5 1088.11 238.287  29
  -2  12   4 7091.26 505.697  56
   2 -12  -4 6464.22 530.452  47
  -2 -12   4 5923.78 524.018  18
  -2 -12   4 6114.61 525.686  20
  -2 -12   4 7666.76 602.837  17
   2 -12  -4 6294.70 498.884  20
  -2  12   4 6917.89 499.402  42
   2 -12  -4 8187.02 563.765  40
  -2  12   4 6814.57 474.631  41
   2 -12  -4 7076.27 543.116  35
   2 -12  -4 6635.45 484.886  32
  -2  12   4 6162.78 504.422  27
  -2  12   4 7284.45 494.975  29
  -2  12   3 29263.6 1305.54  56
   2 -12  -3 25674.3 1337.05  47
  -2 -12   3 28663.0 1361.85  18
  -2 -12   3 28250.5 1400.31  17
   2 -12  -3 25761.4 1302.53  20
  -2 -12   3 29725.3 1377.00  20
   2 -12  -3 29715.1 1346.53  40
  -2  12   3 27612.9 1265.80  42
  -2  12   3 27690.6 1233.65  41
   2 -12  -3 28507.2 1351.08  35
  -2  12   3 29584.2 1264.43  29
  -2  12   3 28566.6 1310.75  27
  -2  12   2 22523.7 1106.79  56
   2 -12  -2 23428.4 1183.12  47
  -2 -12   2 22756.4 1160.08  18
  -2 -12   2 24042.7 1225.60  17
   2 -12  -2 22982.4 1147.09  20
  -2 -12   2 23214.4 1180.09  20
   2 -12  -2 24704.8 1168.64  40
  -2  12   2 22313.2 1070.22  42
  -2  12   2 22977.2 1036.19  41
  -2 -12   2 23902.7 1120.71  35
   2 -12  -2 22552.0 1156.17  35
  -2  12   2 21444.6 1086.55  27
  -2  12   1 22647.8 1048.54  56
   2  12  -1 20075.9 964.807  55
   2 -12  -1 21715.6 1100.98  47
   2 -12  -1 20897.4 1078.50  20
  -2 -12   1 19877.5 1064.61  18
  -2 -12   1 21588.4 1139.81  17
  -2  12   1 20182.9 975.377  42
   2 -12  -1 20960.3 1068.85  40
   2 -12  -1 19820.3 990.450  34
  -2 -12   1 20144.1 1026.71  35
   2 -12  -1 21847.3 1088.70  35
  -2  12   1 20887.8 1004.90  27
   2  12   0 2883.21 313.408  55
  -2  12   0 3452.81 352.184  56
   2 -12   0 3057.57 374.174  47
  -2 -12   0 2768.47 366.492  18
  -2 -12   0 2510.96 394.706  17
   2 -12   0 3257.75 386.987  20
  -2  12   0 3952.39 321.222  42
   2 -12   0 2632.58 347.200  40
   2 -12   0 3103.61 323.292  34
   2 -12   0 3276.50 392.740  35
  -2 -12   0 3680.98 361.690  35
  -2  12   0 3462.79 326.733  27
   2  12   1 3247.03 328.804  55
  -2  12  -1 3612.54 376.302  56
   2 -12   1 3837.15 402.122  47
   2 -12   1 3439.69 385.566  18
  -2 -12  -1 4338.54 426.754  18
  -2 -12  -1 3978.28 451.179  17
   2 -12   1 3874.35 402.568  40
   2 -12   1 4118.34 416.536  35
   2 -12   1 3580.06 344.286  34
  -2 -12  -1 3541.50 369.683  35
   2 -12   1 3869.00 336.249   7
   2  12   2 1832.66 266.801  55
  -2  12  -2 2144.91 297.697  56
   2 -12   2 1903.21 302.733  47
   2 -12   2 1894.40 313.053  18
  -2 -12  -2 2708.72 347.209  18
  -2 -12  -2 1792.20 319.867  17
   2 -12   2 1718.90 299.267  40
  -2 -12  -2 2002.20 296.107  35
   2 -12   2 2004.98 261.537  34
   2 -12   2 1415.90 246.806   7
  -2  12  -3 41063.9 1706.98  56
   2  12   3 37153.7 1651.04  55
   2 -12   3 39210.0 1697.34  47
  -2 -12  -3 39774.8 1735.12  18
  -2 -12  -3 39518.6 1737.68  17
  -2 -12  -3 40335.1 1715.55  35
   2 -12   3 37716.1 1633.58  34
   2 -12   3 40637.4 1673.75   7
   2  12   4 176.674 181.431  55
  -2  12  -4 160.583 190.686  56
   2 -12   4 84.8898 133.867  47
  -2  12  -4 92.0910 158.611  39
   2 -12   4 118.009 195.837   7
  -2 -12  -4 34.1159 175.426  35
  -2 -12  -4 70.0198 209.846  18
  -2 -12  -4 195.871 204.696  17
   2  12   5 54007.9 2124.67  41
  -2  12  -5 52670.2 2176.11  56
   2  12   5 52385.1 2159.52  55
   2 -12   5 52076.5 2157.08   7
  -2 -12  -5 55141.7 2203.28  18
   2  12   6 3506.48 333.030  41
   2  12   6 3355.51 338.946  55
  -2  12  -6 3725.76 359.685  56
   2 -12   6 3706.11 353.172   7
  -2 -12  -6 4150.49 375.073  18
   2  12   7 49500.5 1982.67  41
  -2  12  -7 48638.3 1996.86  56
   2  12   7 49990.0 2001.09  55
   2 -12   7 49424.5 1995.09   7
  -2 -12  -7 48098.3 1978.04  18
   2  12   8 15041.7 716.148  41
  -2  12  -8 13529.9 701.671  56
   2  12   8 13156.5 701.341  55
   2 -12   8 14791.9 722.846   7
  -2 -12  -8 12644.3 662.019  18
   2 -12   9 45662.6 1910.09  19
  -2  12  -9 42476.1 1824.68  56
   2  12   9 47513.3 1856.23  41
   2  12   9 48248.8 1868.00  29
   2 -12   9 49449.4 1872.54   7
   2 -12  10 3628.43 334.809  19
   2  12  10 3551.01 288.978  41
   2 -12  11 30284.9 1246.80  19
   2  12  11 28530.0 1203.42  29
   2  12  11 32038.8 1220.18  41
   2  12  12 5281.65 277.121  41
   2  12  12 4393.75 256.297  29
   2 -12  12 5018.64 279.784   7
   2 -12  12 4738.69 291.162  19
  -2  13  12 1754.32 136.938  41
   2 -13 -11 672.863 126.605  35
  -2  13  11 724.967 122.368  27
  -2  13  11 719.276 138.420  41
  -2  13  11 722.726 137.936  42
   2 -13 -10 15354.9 714.946  35
  -2  13  10 16304.0 714.716  42
   2 -13 -10 14684.8 726.242  40
  -2  13  10 15821.6 703.120  41
  -2  13   9 6313.48 397.810  55
   2 -13  -9 5673.37 407.815  40
  -2  13   9 6800.83 399.117  41
  -2  13   9 5722.47 390.780  42
   2 -13  -9 6625.31 417.239  35
  -2  13   9 6207.63 402.503  27
  -2  13   8 24628.5 1108.88  56
  -2  13   8 25154.8 1114.61  55
   2 -13  -8 24778.2 1135.41  40
  -2  13   8 26684.8 1117.28  42
  -2  13   8 26702.4 1098.81  41
  -2 -13   8 23273.5 1146.62  18
   2 -13  -8 23829.9 1120.97  35
  -2  13   8 26965.1 1122.03  27
  -2  13   7 4081.35 344.344  56
  -2  13   7 4250.36 354.035  55
   2 -13  -7 4545.86 373.813  35
  -2  13   7 4233.66 356.495  27
   2 -13  -7 3942.24 368.098  40
  -2  13   7 4293.78 350.561  42
  -2  13   7 4137.28 329.976  41
  -2  13   6 16619.2 823.662  56
   2 -13  -6 16159.8 841.938  40
  -2  13   6 15308.0 800.657  42
  -2  13   6 16869.0 790.274  41
   2 -13  -6 16148.7 841.558  35
  -2  13   6 16904.0 827.927  27
  -2  13   5 6223.66 448.104  56
   2 -13  -5 7185.60 489.627  40
  -2  13   5 6684.98 425.353  41
  -2  13   5 6721.46 454.934  42
  -2 -13   5 5938.61 487.134  18
  -2 -13   5 5952.32 483.296  20
   2 -13  -5 6899.83 482.665  35
  -2  13   5 6068.21 455.309  27
  -2  13   4 5996.33 430.923  56
  -2  13   4 5808.66 411.450  42
  -2  13   4 5833.33 383.266  41
   2 -13  -4 5755.19 451.124  40
  -2 -13   4 4998.61 459.943  18
  -2 -13   4 5571.33 504.089  17
  -2 -13   4 5142.78 453.989  20
   2 -13  -4 5216.82 436.816  35
  -2  13   4 5160.84 422.983  27
  -2  13   3 20350.4 986.550  56
  -2  13   3 18806.3 984.634  55
  -2  13   3 21839.4 966.060  42
  -2  13   3 19320.8 902.890  41
   2 -13  -3 22372.6 1033.88  40
  -2 -13   3 20504.1 1046.33  18
  -2 -13   3 20240.6 1075.88  17
  -2 -13   3 20128.5 1043.34  20
   2 -13  -3 23226.0 1064.13  35
  -2  13   3 20268.0 978.930  27
  -2  13   2 1420.20 247.799  56
  -2  13   2 2270.81 287.545  55
  -2 -13   2 1221.52 250.636  18
  -2 -13   2 1707.06 322.629  17
  -2 -13   2 1148.38 265.132  20
   2 -13  -2 1841.60 287.383  40
  -2  13   2 1768.74 237.287  42
   2 -13  -2 1938.28 304.368  35
  -2  13   2 1671.98 270.040  27
  -2  13   1 115.821 156.367  56
   2 -13  -1-146.630 200.217  47
  -2 -13   1 141.865 195.901  18
  -2 -13   1 121.028 232.511  17
  -2  13   1 227.500 147.511  42
   2 -13  -1 250.640 189.575  40
   2 -13  -1 419.424 224.762  35
  -2  13   1 90.6802 152.820  27
   2 -13   0 15060.3 837.668  47
  -2 -13   0 15384.1 842.232  18
  -2 -13   0 15748.7 880.839  17
   2 -13   0 16401.9 827.833  40
  -2 -13   0 14872.6 796.132  35
  -2  13   0 15091.7 791.801  56
   2 -13   1 5394.78 455.318  47
  -2 -13  -1 6674.32 494.173  18
  -2 -13  -1 5960.54 505.353  17
  -2 -13  -1 6256.52 505.341  20
   2 -13   1 6219.64 473.940  40
  -2 -13  -1 7123.88 475.098  35
  -2  13  -1 6712.39 464.406  56
   2  13   1 6356.95 427.897  55
   2 -13   2 29644.8 1371.20  47
  -2  13  -2 32144.3 1383.59  56
   2  13   2 32608.6 1352.73  55
  -2 -13  -2 30986.5 1382.86  35
  -2 -13  -2 31923.5 1418.66  18
  -2 -13  -2 30314.0 1418.88  17
  -2 -13  -2 33928.7 1470.59  20
  -2  13  -3 13196.4 647.065  39
  -2 -13  -3 12396.6 693.570  35
  -2 -13  -3 12514.5 711.802  18
  -2 -13  -3 11829.9 701.697  17
  -2  13  -3 12949.1 693.533  56
   2  13   3 13424.9 678.081  55
  -2 -13  -4 25135.5 1125.38  35
  -2 -13  -4 23782.8 1124.23  18
  -2  13  -4 24981.7 1111.29  56
   2  13   4 24080.5 1092.03  55
  -2 -13  -5 75.9769 153.262  18
   2  13   5 368.710 164.342  55
  -2  13  -5 191.842 145.127  56
  -2 -13  -5-105.231 157.721  35
   2 -13   5 214.468 176.602   7
   2 -13   6 3753.64 305.902   7
  -2 -13  -6 3521.43 303.398  18
  -2  13  -6 3193.07 288.130  56
   2  13   6 3790.74 309.271  55
   2  13   6 2997.12 259.648  41
  -2 -13  -6 3966.29 329.003  35
   2  13   6 3292.18 305.296  29
   2 -13   7-18.9849 141.523   7
  -2 -13  -7 16.1750 113.770  18
   2  13   7-112.056 136.951  41
   2  13   7-39.2867 140.042  55
  -2  13  -7-129.105 144.039  56
  -2 -13  -7 133.959 139.974  35
   2  13   7-21.3392 152.132  29
   2  13   8 3247.67 274.043  29
   2  13   8 2959.10 243.654  41
  -2 -13  -8 2771.50 254.026  35
   2 -13   8 3400.86 267.879   7
   2  13   9 2608.93 205.782  41
   2  13   9 2658.64 240.753  29
  -2 -13  -9 2656.54 226.764  20
   2 -13   9 2632.03 264.765  19
   2 -13   9 2549.13 222.646   7
   2  13  10 1213.89 145.629  42
   2  13  10 1209.37 127.329  41
   2  13  10 1292.36 155.940  29
   2  13  10 1087.73 123.136  27
   2 -13  10 1336.07 139.017   7
  -2 -13 -10 961.721 109.903  20
   2 -13  10 1089.56 166.421  19
   2  13  11 404.336 74.5885  42
   2 -13  11 386.330 74.4780   7
  -2  14  10-22.6510 67.8060  42
   2 -14  -9 108.639 94.3021  35
  -2  14   9-92.3795 104.161  27
  -2  14   9 89.8705 99.2014  42
  -2  14   9 69.5142 86.1701  41
   2 -14  -9 196.039 96.2485  40
   2 -14  -8 436.273 133.555  35
  -2  14   8 145.194 128.180  27
   2 -14  -8 440.330 128.064  40
  -2  14   8 488.043 135.378  42
  -2  14   8 253.032 107.064  41
  -2  14   7 870.371 164.916  55
  -2  14   7 874.014 168.095  42
  -2  14   7 669.791 136.517  41
   2 -14  -7 496.088 160.127  40
   2 -14  -7 856.459 183.218  35
  -2  14   7 825.736 172.520  27
  -2  14   6 3262.27 269.545  56
  -2  14   6 3328.00 276.393  42
   2 -14  -6 3171.86 280.279  40
  -2  14   6 3352.97 236.747  41
  -2 -14   6 2381.55 293.615  18
   2 -14  -6 3136.45 290.711  35
  -2  14   6 3226.97 274.540  27
  -2  14   5 10415.4 546.702  56
  -2  14   5 10151.7 519.654  42
   2 -14  -5 11002.2 565.326  40
  -2  14   5 9403.92 471.089  41
  -2 -14   5 8917.46 568.284  18
   2 -14  -5 10049.6 560.425  35
  -2  14   5 10132.0 536.525  27
  -2  14   4 7915.63 447.615  56
   2 -14  -4 6926.83 435.564  40
  -2  14   4 7325.52 406.682  42
  -2 -14   4 5866.56 453.097  18
   2 -14  -4 6601.16 447.549  35
  -2  14   4 6380.65 416.966  27
  -2  14   3 4478.80 340.336  56
  -2  14   3 4485.63 355.249  55
  -2  14   3 4525.08 307.742  42
   2 -14  -3 4313.13 343.412  40
  -2 -14   3 4544.54 381.426  18
  -2 -14   3 4301.11 378.463  20
   2 -14  -3 4775.95 370.183  35
  -2  14   3 4444.20 324.424  27
  -2 -14   2 4673.88 400.164  18
  -2 -14   2 4517.14 395.283  20
  -2  14   2 5628.43 378.884  56
  -2  14   2 5175.29 381.413  55
  -2  14   2 5211.04 333.503  27
   2 -14  -2 5329.74 373.402  40
  -2  14   2 4916.86 309.511  42
  -2  14   1 779.292 189.434  55
  -2  14   1 933.251 187.952  56
  -2 -14   1 1061.45 217.915  18
   2 -14  -1 1209.73 210.688  40
  -2  14   0 3504.46 299.109  56
  -2  14   0 3514.80 318.973  55
  -2 -14   0 3885.58 345.033  18
  -2  14  -1 25785.8 1086.19  56
  -2 -14  -1 24958.1 1127.64  18
  -2 -14  -1 24211.9 1142.24  20
  -2  14  -1 24529.6 1053.34  39
  -2 -14  -2 3822.94 344.299  18
  -2 -14  -2 4565.15 381.357  20
  -2  14  -2 4260.88 323.551  56
   2  14   2 4562.03 294.509  29
  -2  14  -2 4845.73 312.738  39
  -2 -14  -3 20060.4 889.885  18
  -2 -14  -3 18246.9 906.383  20
  -2  14  -3 18278.7 844.603  56
   2  14   3 19294.2 823.609  29
  -2  14  -3 18642.0 786.735  39
  -2 -14  -4 6365.46 406.602  18
  -2 -14  -4 6862.13 449.748  20
   2  14   4 6994.14 399.676  29
  -2  14  -4 6913.43 395.756  56
  -2 -14  -5 6342.91 381.984  18
  -2 -14  -5 7819.35 458.648  20
   2  14   5 7210.50 405.854  29
   2  14   6 5389.18 298.649  42
  -2 -14  -6 5926.56 376.960  20
   2  14   6 6550.40 356.887  29
   2  14   7 6607.72 333.287  42
  -2 -14  -7 7319.46 388.726  20
   2 -14   7 6787.34 408.346  19
   2  14   7 7177.81 377.117  29
   2 -14   8 810.238 146.793  19
  -2 -14  -8 725.791 110.419  20
   2  14   8 938.530 124.359  29
   2  14   9 6732.79 303.549  29
  -2  15   7 6178.77 290.167  43
  -2  15   6 1401.36 128.609  27
  -2  15   6 1344.72 126.636  25
  -2 -15   5 3340.30 256.716  18
  -2  15   5 3203.67 203.061  27
  -2 -15   4 6352.48 379.972  18
  -2  15   4 5922.24 300.251  27
  -2  15   3 174.311 95.2590  43
  -2 -15   3 268.120 148.898  18
  -2  15   2 2907.55 235.683  39
  -2 -15   2 3064.70 266.620  18
  -2  15   2 3005.67 238.913  55
  -2  15   2 2312.38 166.915  43
  -2  15   1 3792.21 283.132  55
  -2  15   1 4491.27 275.923  39
  -2 -15   1 4042.08 306.668  18
  -2  15   0 4822.75 319.992  55
  -2 -15   0 5014.28 336.420  18
  -2 -15   0 4781.59 348.868  20
  -2  15   0 5410.95 291.719  39
  -2 -15  -1 7925.13 454.393  18
  -2  15  -1 8695.63 397.519  39
  -2  15  -2 5775.00 302.693  25
  -2 -15  -2 4757.09 308.333  18
  -2 -15  -2 5423.03 355.045  20
  -2  15  -3 1739.00 136.691  25
  -2 -15  -3 1596.27 150.838  18
  -2 -15  -3 1896.24 205.278  20
  -2 -15  -4 1282.41 170.820  20
   2  15   5 1305.64 144.317  27
  -2 -15  -5 1195.56 136.912  20
   2  15   6 5526.24 268.590  27
  -3   0  20 51.4615 97.7261   6
  -3   0  19 30355.9 1295.17  13
  -3   0  19 34561.4 1354.49  14
  -3   0  19 32666.9 1348.29  45
  -3   0  19 31504.9 1261.95   8
  -3   0  19 33643.0 1322.83   6
  -3   0  18-23.5649 155.207  13
  -3   0  18-161.367 191.748  14
  -3   0  18-256.780 193.690  45
  -3   0  18 121.390 178.773   6
  -3   0  18 70.0391 164.222   9
  -3   0  18-100.067 159.749   8
  -3   0  17 9039.60 566.354  13
  -3   0  17 9982.78 612.890  14
  -3   0  17 8583.48 542.573   8
  -3   0  17 9114.26 575.400   9
  -3   0  17 8470.23 561.645   6
  -3   0  16 35.7533 227.999  14
  -3   0  16-142.917 210.067   9
  -3   0  16-182.247 218.003   8
  -3   0  16-33.2259 201.015   6
  -3   0  15 54959.9 2262.67  44
  -3   0  15 54380.2 2169.98   1
  -3   0  15 54183.8 2270.35  14
  -3   0  15 52314.2 2235.54   6
  -3   0  15 55783.2 2233.93   8
  -3   0  15 54261.2 2279.31   9
   3   0 -15 45967.2 3090.73  53
  -3   0  14-75.6010 220.034  44
  -3   0  14 42.2668 230.799  45
  -3   0  14 211.852 194.586   1
  -3   0  14 122.876 350.396   2
  -3   0  14 72.3795 212.755   6
  -3   0  14 231.299 239.589  14
  -3   0  14-120.297 251.392   9
  -3   0  14 68.4805 212.806   8
   3   0 -14-172.781 376.310  53
  -3   0  13 14490.3 875.694  45
  -3   0  13 15032.5 849.272  44
  -3   0  13 12959.2 1248.17   2
  -3   0  13 14232.4 798.370   1
  -3   0  13 15259.8 862.282  14
  -3   0  13 15282.4 873.598   9
  -3   0  13 15877.1 862.026   6
  -3   0  13 14653.7 820.160   8
   3   0 -13 17496.1 1592.45  53
  -3   0  12-36.1011 224.365  14
  -3   0  12-170.307 207.942   6
  -3   0  12-63.0212 172.060   1
  -3   0  12 251.327 292.584   2
  -3   0  12-112.990 221.413   9
  -3   0  12 97.3394 194.448   8
  -3   0  12 35.1046 202.283  44
  -3   0  12 38.8374 216.834  45
  -3   0  12 33.3937 200.124  51
  -3   0  11 57473.5 2399.53  45
  -3   0  11 58025.6 2348.52  51
  -3   0  11 59277.3 2365.36  44
  -3   0  11 61127.6 3081.22   2
  -3   0  11 60092.3 2384.47  14
  -3   0  11 58881.2 2394.10   9
  -3   0  11 57563.2 2341.14   8
  -3   0  11 56503.7 2351.91   6
   3   0 -11 54042.7 2815.18  52
   3   0 -10-86.3151 265.857  52
  -3   0  10 113.108 294.435   2
  -3   0  10 55.2779 168.734  51
   3   0  -9 60569.9 2764.20  52
  -3   0   9 61624.0 2990.81   2
  -3   0   9 58975.3 2309.59  51
  -3   0   9 57327.5 2242.92  50
  -3   0   8 343.201 232.971   3
  -3   0   8-289.624 275.297   2
   3   0  -8-68.2693 194.677  52
  -3   0   7 203042. 7851.21   4
  -3   0   7 194897. 7666.28   3
   3   0  -7 204886. 7685.41  52
  -3   0   6-207.702 235.025   4
  -3   0   6 54.3626 195.111   3
  -3   0   5 122288. 5021.37   4
  -3   0   5 128534. 4929.97   3
  -3   0   4-58.6227 204.747   4
  -3   0   4-48.0954 189.883   3
  -3   0   3 3148.70 396.842   3
  -3   0   3 3124.88 412.992   4
  -3   0   2-54.0233 208.591   4
   3   0  -2-29.5943 64.4653   5
   3   0  -1 14706.4 715.570   5
  -3   0   1 14388.6 921.994   4
   3   0   0 33.3011 168.990   5
  -3   0   0-52.5270 220.482  53
   3   0   0 115.837 196.584  24
  -3   0  -1 4592.41 494.756  53
   3   0   1 4498.53 511.168  24
  -3   0  -2-120.440 232.524  53
   3   0   2 67.5610 248.727  24
  -3   0  -3 15365.0 1024.25  53
  -3   0  -4-145.955 254.924  53
  -3   0  -5 67241.6 3109.94  53
   3   0   6 92.0541 303.138   5
   3   0   6 132.191 157.119  49
  -3   0  -6 96.1752 285.481  53
   3   0   7 109227. 4771.31   5
   3   0   7 108259. 4081.12  49
  -3   0  -7 109601. 4826.74  53
   3   0   8 114.534 312.707   5
   3   0   8 107.619 187.939  49
  -3   0  -8-126.379 328.988  53
  -3   0  -9 21881.1 1711.64  53
   3   0   9 22607.6 1110.62  33
   3   0   9 23678.5 1122.15  30
   3   0   9 21238.1 1642.18   5
  -3   0 -10-151.611 394.667  53
   3   0  10 71.1581 185.240  33
   3   0  10-72.9883 218.710  30
   3   0  10-137.937 376.596   5
  -3   0 -11 638.482 491.664  53
   3   0  11 37.3107 206.082  33
   3   0  11 163.948 194.694  31
   3   0  11 113.434 215.693  30
  -3   0 -12 163.517 380.748  53
   3   0  12-38.2572 211.309  33
   3   0  12-32.5472 177.779  31
   3   0  12-38.2341 201.582  30
   3   0  12-773.017 673.450   5
   3   0  13-300.693 539.471  46
   3   0  13 467.119 425.111   5
   3   0  13-224.759 218.052  30
   3   0  13-114.280 190.749  33
   3   0  13 155.616 190.010  31
   3   0  14-283.276 231.363  30
   3   0  14 253.776 178.297  31
   3   0  15 5395.48 444.200  30
   3   0  15 4843.88 376.366  31
   3   0  15 5485.48 436.669  21
   3   0  16-142.814 174.176  21
   3   0  16-162.503 182.515  44
   3   0  16 81.3221 157.812  30
   3   0  17 6291.53 412.572  30
   3   0  17 6833.58 415.051  44
   3   0  17 6466.73 390.339  21
   3   0  18-38.8419 100.569  44
   3   0  18-88.4534 127.296  30
   3   0  19 11784.5 484.437  14
  -3   1  20 1545.05 146.009  13
  -3   1  20 1190.99 118.909   6
  -3  -1  20 1601.71 161.975   6
  -3   1  19 4382.09 312.036  13
  -3   1  19 5215.47 356.233  14
  -3  -1  19 4153.15 294.739   8
  -3   1  19 4222.46 300.334   6
  -3  -1  19 4268.75 322.280   6
  -3  -1  18 297.675 154.971  13
  -3   1  18 683.562 205.610  14
  -3   1  18 369.717 166.441  13
  -3  -1  18 390.211 189.519  45
  -3  -1  18 225.927 158.190   9
  -3   1  18 312.612 176.648   6
  -3   1  18 234.285 164.015   9
  -3   1  18 231.759 146.547   8
  -3  -1  18 327.534 164.985   6
  -3  -1  18 219.327 168.761   8
  -3  -1  17 4004.84 361.508  13
  -3   1  17 4088.29 383.926  14
  -3   1  17 3870.63 359.287  13
  -3  -1  17 4647.41 417.061  45
  -3   1  17 3667.80 323.413   8
  -3  -1  17 3680.60 352.024   8
  -3   1  17 3471.18 349.936   6
  -3  -1  17 2889.22 334.426   9
  -3  -1  17 4041.14 379.211   6
  -3   1  17 4258.33 385.299   9
  -3   1  16 3531.71 404.583  14
  -3  -1  16 3997.49 382.410  13
  -3   1  16 3670.15 353.233   8
  -3  -1  16 3776.19 396.952   9
  -3  -1  16 4122.79 400.634   8
  -3   1  16 3903.01 401.231   6
  -3  -1  16 4004.69 406.551   6
  -3   1  16 4325.30 419.356   9
  -3   1  16 4122.09 440.919  45
  -3   1  16 4789.85 423.061  44
  -3   1  15 2787.57 352.444  44
  -3   1  15 3172.78 390.349  45
  -3  -1  15 2780.74 358.807  44
  -3   1  15 3043.27 364.233   6
  -3  -1  15 2851.61 310.375   1
  -3  -1  15 2705.57 356.695   6
  -3   1  15 2777.37 362.843  14
   3   1 -15 2411.48 672.147  53
   3  -1 -15 2528.62 643.320  53
  -3  -1  15 2669.49 353.694   9
  -3   1  15 2461.27 359.788   9
  -3   1  15 2925.59 344.562   8
  -3  -1  15 2352.55 331.730   8
  -3  -1  14 1139.92 278.094  44
  -3   1  14 802.911 282.067  45
  -3   1  14 252.050 217.874  44
  -3   1  14 789.855 234.173   1
  -3   1  14 796.332 261.396   6
  -3  -1  14 1523.68 432.007   2
  -3  -1  14 936.200 263.297   6
  -3  -1  14 749.588 217.202   1
  -3   1  14 1184.54 279.425  14
   3   1 -14 692.602 473.691  53
   3  -1 -14 1531.92 543.503  53
  -3  -1  14 839.203 272.932   9
  -3   1  14 966.644 303.553   9
  -3   1  14 837.426 246.288   8
  -3  -1  14 999.280 264.484   8
  -3  -1  13 9359.85 662.766  45
  -3   1  13 9420.29 669.384  45
  -3  -1  13 9212.39 643.548  44
  -3   1  13 9609.33 630.696  44
  -3   1  13 11217.1 1109.92   2
  -3  -1  13 10500.0 633.361   1
  -3  -1  13 9671.18 1076.02   2
  -3   1  13 10082.7 616.938   1
  -3   1  13 9952.13 661.262  14
   3   1 -13 10036.2 1247.83  53
  -3   1  13 9302.04 660.545   9
  -3   1  13 8902.32 624.259   6
  -3  -1  13 10460.8 668.338   6
  -3   1  13 9280.29 617.578   8
  -3  -1  13 9607.21 636.259   8
  -3  -1  13 9040.84 662.026   9
  -3  -1  12-146.450 217.462  44
  -3   1  12 671.460 236.245  44
  -3   1  12 363.217 212.423  51
   3  -1 -12 225.636 347.567  52
  -3  -1  12 79.0059 223.057  45
  -3   1  12 77.2170 210.948  45
  -3  -1  12 514.372 449.169   2
  -3  -1  12 322.915 200.826   1
  -3   1  12 162.821 216.247   6
  -3   1  12 279.144 202.789   1
  -3   1  12 248.154 382.238   2
  -3  -1  12 141.509 197.654   6
  -3   1  12 71.5764 216.615  14
  -3   1  12 220.017 184.923  31
  -3  -1  12 226.468 226.321   9
  -3   1  12 248.056 199.491   8
  -3  -1  12 269.977 218.867   8
   3  -1 -11 24612.4 1668.44  52
  -3  -1  11 26855.8 1252.72  45
  -3   1  11 25627.3 1230.93  45
  -3   1  11 26747.3 1208.25  51
  -3  -1  11 25662.1 1218.07  44
  -3  -1  11 24185.9 1762.79   2
  -3  -1  11 25353.6 1195.73   1
  -3   1  11 26498.7 1793.49   2
  -3   1  11 24966.3 1202.66  14
  -3   1  11 24981.4 1178.21  31
  -3  -1  11 27209.5 1247.22   9
  -3  -1  11 24019.1 1188.84   8
  -3   1  11 24775.3 1170.34   8
  -3  -1  11 26783.1 1223.21   6
  -3   1  11 27548.2 1207.33   6
   3  -1 -10 10352.5 948.268  52
   3   1 -10 8725.20 794.685  52
  -3  -1  10 9892.85 1010.40   2
  -3   1  10 8748.38 954.481   2
  -3   1  10 9102.88 555.458  51
  -3   1  10 9207.97 531.761  50
   3   1  -9 18662.3 1158.17  52
   3  -1  -9 16346.0 1210.75  52
  -3  -1   9 17243.2 1340.25   2
  -3   1   9 19338.3 1297.92   3
  -3   1   9 16979.0 1334.24   2
  -3   1   9 17176.8 814.815  50
  -3   1   9 18262.6 855.658  51
   3  -1  -8 12084.2 962.081  52
   3   1  -8 12772.9 903.459  52
  -3  -1   8 14082.9 1134.42   2
  -3   1   8 15609.5 1073.66   3
  -3   1   8 13349.8 647.286  50
  -3   1   7 34046.9 1912.56   4
  -3   1   7 35901.2 1875.14   3
  -3  -1   7 36593.8 1752.66   3
   3   1  -7 39240.9 1809.87  52
   3  -1  -7 39995.7 1924.68  52
  -3   1   6 137.371 233.134   4
  -3  -1   6 81.9122 309.005   2
  -3   1   6-62.5999 206.136   3
  -3  -1   6 226.435 158.178   3
   3  -1  -6-61.7683 215.735  52
  -3   1   5 16373.3 1052.99   4
  -3  -1   5 15461.8 1118.80   2
  -3  -1   5 17033.3 937.749   3
  -3   1   5 17914.6 1061.28   3
  -3  -1   4 81526.8 3332.57   3
  -3   1   4 81782.9 3482.76   4
  -3  -1   4 93069.2 3651.09   2
  -3   1   4 82037.8 3458.92   3
  -3   1   3 554.306 259.270   4
  -3  -1   3 525.928 206.737   3
  -3   1   3 1073.63 255.020   3
  -3   1   2 474127. 17638.6   4
   3  -1  -2 486410. 17246.8   5
  -3   1   1 3014.22 405.866   4
   3  -1  -1 3056.96 272.063   5
   3  -1   0 489526. 17399.7   5
   3   1   0 472453. 17628.4  24
  -3   1   0 481913. 17586.2  53
   3  -1   1 52488.2 2174.15   5
  -3  -1  -1 50661.7 2108.47   2
   3   1   1 45462.0 2283.04  24
  -3   1  -1 51376.1 2279.25  53
  -3  -1  -2 199446. 7302.40   2
   3  -1   2 197633. 7540.52   5
   3   1   2 201959. 7697.20  24
  -3   1  -2 198499. 7620.23  53
   3  -1   3 9578.05 768.158   5
  -3   1  -3 12163.3 867.007  53
   3  -1   4 47718.8 2287.83   5
  -3   1  -4 46288.2 2278.20  53
   3  -1   5 2964.57 515.234   5
   3   1   5 3829.31 303.409  49
  -3   1  -5 4229.91 586.190  53
   3  -1   6 44393.0 2305.29   5
   3   1   6 42578.3 1731.80  49
  -3   1  -6 43269.0 2299.99  53
   3  -1   7 1668.23 431.210   5
   3   1   7 1167.58 207.545  49
  -3   1  -7 882.049 397.859  53
   3   1   8 78575.7 3075.66  49
  -3   1  -8 74477.9 3824.23  53
  -3   1  -9 14859.9 1387.57  53
   3   1   9 16828.1 1404.54   5
   3  -1   9 16549.9 1405.75   5
   3   1   9 17227.8 843.215  49
   3   1   9 15220.2 842.047  33
   3  -1   9 15990.7 859.111  33
   3   1   9 15264.3 847.590  30
   3  -1  10 103639. 4742.30   5
   3   1  10 101054. 4706.75   5
   3   1  10 98034.2 3833.94  30
   3   1  10 101302. 3831.22  33
   3  -1  10 98409.4 3843.79  33
  -3   1 -10 95824.6 4736.17  53
   3   1  10 95779.0 3789.88  49
  -3   1 -11 316.083 450.680  53
   3  -1  11 274.080 182.528  31
   3   1  11 145.563 194.163  33
   3  -1  11 76.3138 208.374  33
   3   1  11-69.0623 190.708  31
   3   1  11-74.7279 206.349  30
   3   1  12 126435. 5878.26   5
   3  -1  12 124636. 4802.61  31
   3   1  12 125471. 4878.24  30
   3   1  12 128335. 4851.95  31
   3   1  12 134553. 4903.36  33
   3  -1  12 128670. 4904.69  33
  -3   1 -12 121801. 5853.45  53
  -3   1 -13-160.104 456.892  53
  -3  -1 -13 647.974 422.061  53
   3   1  13 739.830 404.362  46
   3  -1  13 750.138 462.433  46
   3   1  13 933.865 444.185   5
   3  -1  13 155.968 363.572   5
   3   1  13 442.123 239.463  30
   3  -1  13 691.809 228.828  33
   3  -1  13 786.822 199.772  31
   3   1  13 828.766 217.319  31
   3   1  14 34931.8 1502.77  21
   3   1  14 33145.7 1488.66  31
   3  -1  14 34413.3 1447.63  31
   3   1  14 35064.9 1539.65  30
   3  -1  14 33776.7 1518.46  28
   3   1  15 5899.95 438.828  21
   3  -1  15 6271.65 467.685  21
   3  -1  15 6143.47 461.981  44
   3   1  15 5499.09 418.222  31
   3   1  15 6392.69 477.972  30
   3   1  15 5618.76 452.330  28
   3  -1  15 6523.62 462.292  28
   3  -1  16 26741.9 1144.85  28
   3   1  16 24669.2 1134.24  28
   3   1  16 25041.9 1100.27  21
   3  -1  16 25514.4 1132.65  21
   3  -1  16 24771.8 1127.75  44
   3   1  16 24922.5 1091.47  31
   3   1  16 26067.1 1147.65  30
   3  -1  16 25320.9 1078.84   8
   3   1  17 1340.36 182.661  21
   3  -1  17 1553.56 208.757  21
   3  -1  17 1432.17 192.788  44
   3   1  17 1413.17 210.005  44
   3   1  17 1372.68 200.756  28
   3   1  17 1599.10 207.162  30
   3  -1  17 1259.46 192.647  28
   3  -1  17 1360.30 160.822   8
   3  -1  18 15210.9 662.316  21
   3   1  18 14582.6 672.716  44
   3   1  18 16124.0 689.051  30
   3   1  18 16178.4 687.663  28
  -3   2  20 643.001 113.176  13
  -3   2  20 557.374 125.367  45
  -3  -2  20 551.712 132.077   6
  -3   2  19 32556.9 1341.90  13
  -3   2  19 34351.7 1353.21  14
  -3  -2  19 34836.3 1357.92  14
  -3   2  19 30906.6 1278.99   6
  -3  -2  19 34413.0 1358.14   6
  -3  -2  19 33221.6 1329.00   8
  -3   2  18 3093.21 310.347  14
  -3   2  18 3768.90 327.870  13
  -3  -2  18 3157.66 311.662  14
  -3   2  18 3004.95 299.673   9
  -3  -2  18 3581.91 309.943   8
  -3  -2  18 4150.06 339.574   6
  -3   2  18 3363.13 289.998   6
  -3  -2  17 42383.2 1798.58  14
  -3   2  17 43337.1 1800.41  14
  -3  -2  17 43627.0 1741.93  13
  -3   2  17 40600.8 1739.35   6
  -3  -2  17 42584.7 1784.12   9
  -3  -2  17 40261.5 1791.55   6
  -3  -2  17 44652.2 1791.20   8
  -3   2  17 41657.1 1787.57   9
  -3  -2  17 45322.3 1837.81  45
  -3   2  17 43545.4 1835.49  45
  -3  -2  16 3804.74 360.091  13
  -3  -2  16 3970.12 403.846  14
  -3   2  16 4476.60 423.336  14
  -3  -2  16 3873.44 400.446   6
  -3   2  16 4069.95 345.838   8
  -3   2  16 4840.94 442.821   9
  -3  -2  16 3506.95 384.077   9
  -3  -2  16 4070.34 410.179   8
  -3   2  16 4133.25 381.440   6
  -3   2  16 4761.54 407.648  44
  -3  -2  16 4264.84 433.575  45
  -3   2  16 3681.22 423.886  45
  -3  -2  15 21896.2 1113.92  13
  -3  -2  15 24918.6 1184.68  14
  -3   2  15 24152.9 1171.80  14
  -3  -2  15 23601.0 1107.78   1
  -3  -2  15 23473.1 1172.24   6
  -3   2  15 23479.1 1180.83   9
  -3  -2  15 23130.0 1154.96   8
  -3   2  15 25629.1 1116.82   8
  -3  -2  15 24739.8 1195.31   9
  -3   2  15 23305.8 1129.36   6
  -3   2  15 24654.0 1214.81  45
  -3   2  15 23865.1 1143.49  44
  -3  -2  15 23580.4 1203.30  45
  -3   2  14 5537.22 453.506  44
  -3   2  14 4012.89 454.428  45
  -3  -2  14 3700.65 395.573   1
  -3   2  14 5355.41 402.841   1
  -3  -2  14 4802.84 417.966  13
  -3  -2  14 4803.02 456.042  14
  -3   2  14 5327.94 465.511  14
   3   2 -14 3051.30 744.664  53
   3  -2 -14 3146.26 715.460  53
  -3   2  14 5346.06 494.369   9
  -3   2  14 5437.69 453.325   6
  -3  -2  14 4787.56 452.452   6
  -3   2  14 5183.65 419.192   8
  -3  -2  14 4743.18 444.362   8
  -3  -2  14 4775.01 468.778   9
   3  -2 -13 20546.8 1765.35  53
   3   2 -13 23155.2 1853.74  53
   3  -2 -13 20096.4 1581.56  52
  -3   2  13 22004.2 1114.77  45
  -3  -2  13 22636.0 1113.39  44
  -3   2  13 20580.4 1037.00  44
  -3   2  13 18300.3 1517.50   2
  -3  -2  13 20638.7 1035.99   1
  -3   2  13 19854.3 1006.08   1
  -3  -2  13 21884.3 1675.59   2
  -3   2  13 23389.3 1097.07  14
  -3  -2  13 22096.5 1082.17  14
  -3   2  13 21308.5 1045.96  31
  -3   2  13 20629.3 1031.26   6
  -3  -2  13 20004.8 1075.28   6
  -3   2  13 20406.7 1009.48   8
  -3  -2  13 20478.1 1053.50   8
  -3  -2  13 19238.5 1008.42  10
  -3  -2  13 21085.8 1099.17   9
   3  -2 -12 11574.9 1173.27  52
  -3   2  12 12838.4 785.896  45
  -3  -2  12 13867.6 759.040  51
  -3   2  12 13632.7 751.771  51
  -3  -2  12 14896.3 816.376  44
  -3   2  12 11890.6 722.554  44
  -3  -2  12 12160.6 730.829   1
  -3   2  12 13651.2 1250.64   2
  -3  -2  12 13057.0 1251.66   2
  -3   2  12 12298.6 719.699   1
  -3  -2  12 13341.6 768.736  14
  -3   2  12 13034.8 758.423  14
  -3   2  12 11631.3 718.463  31
  -3   2  12 13993.0 754.852   6
  -3  -2  12 13102.8 776.957   6
  -3   2  12 12099.1 705.810   8
  -3  -2  12 14951.0 786.520   8
  -3  -2  12 11574.0 717.181  10
  -3  -2  12 12667.9 777.432   9
   3  -2 -11 55442.4 2916.53  52
  -3   2  11 57093.4 2232.97  51
  -3  -2  11 59203.2 2246.49  51
  -3  -2  11 53372.7 2264.11  44
  -3  -2  11 55610.2 2293.88  45
  -3  -2  11 57105.1 2984.92   2
  -3  -2  11 53623.6 2230.92   1
  -3   2  11 51585.3 2876.69   2
  -3  -2  11 54924.6 2247.14  14
  -3   2  11 54325.1 2240.15  14
  -3   2  11 55271.3 2237.21  31
  -3   2  11 53713.3 2203.49   6
  -3   2  11 54610.0 2191.41   8
  -3  -2  11 52585.6 2247.47   6
  -3  -2  11 53132.9 2233.29   8
  -3  -2  11 50954.0 2256.45   9
   3  -2 -10 4112.38 648.788  52
  -3  -2  10 5614.87 782.508   2
  -3  -2  10 5169.60 407.214  51
  -3   2  10 5014.16 403.989  51
  -3   2  10 5181.87 384.497  50
   3  -2  -9 59670.2 2940.31  52
  -3   2   9 58305.1 2329.75  56
  -3  -2   9 60234.8 3048.77   2
  -3   2   9 58406.2 2938.13   3
  -3  -2   9 63273.6 2368.94  51
  -3   2   9 60268.8 2345.21  50
  -3   2   9 58126.9 2348.23  51
   3  -2  -8 6560.18 730.156  52
  -3   2   8 7404.36 440.610  56
   3   2  -8 6809.94 604.601  52
  -3   2   8 6033.92 713.510   3
  -3  -2   8 7836.96 458.668  51
  -3   2   8 7443.44 444.726  50
  -3  -2   7 87811.6 3802.86   4
  -3   2   7 86555.9 3766.32   3
  -3   2   7 87930.4 3780.01   4
  -3   2   7 84619.3 3216.14  56
   3   2  -7 88519.4 3530.55  52
   3  -2  -7 86533.0 3741.92  52
  -3   2   6 64536.1 2760.93   4
  -3   2   6 60692.0 2745.80   3
  -3  -2   6 57902.9 2426.53   3
  -3  -2   6 56507.9 2719.39   4
  -3  -2   6 60819.7 2875.01   2
   3  -2  -6 60097.1 2715.07  52
  -3   2   5 24518.7 1380.62   4
  -3  -2   5 25834.6 1510.87   2
  -3   2   5 25170.7 1415.36   3
  -3  -2   5 24858.1 1161.38   3
  -3  -2   5 25802.3 1423.16   4
   3  -2  -5 24565.9 1389.63  52
  -3  -2   4 5140.83 407.048   3
  -3  -2   4 6081.74 655.038   2
  -3   2   4 5159.12 567.273   3
  -3   2   4 4757.93 510.534   4
  -3  -2   4 5734.24 557.139   4
  -3  -2   3 304702. 11227.5   4
  -3  -2   3 312633. 11327.3   2
  -3  -2   3 297928. 10994.5   3
  -3   2   3 297285. 11202.7   4
  -3  -2   2 69755.3 2923.47   2
   3  -2  -2 68721.9 2579.44   5
  -3   2   2 62982.2 2831.17   4
  -3  -2   2 64623.2 2847.85   4
   3  -2  -1 29667.2 1258.57   5
  -3   2   1 27343.0 1436.11   4
  -3  -2   1 27465.7 1426.93   2
  -3  -2   1 26723.2 1428.69   4
   3  -2   0 116871. 4386.65   5
  -3  -2   0 119456. 4468.81   2
   3  -2   0 110137. 4580.64  24
   3   2   0 109903. 4568.47  24
  -3   2   0 115905. 4531.34  53
  -3  -2   0 109438. 4514.84  53
   3  -2   1 14549.5 860.612   5
  -3  -2  -1 14343.3 804.854   2
   3  -2   1 12180.0 926.618  24
   3   2   1 13085.1 935.218  24
  -3  -2  -1 15609.0 953.675  53
  -3   2  -1 16411.6 976.573  53
   3  -2   2 43871.4 2099.24   5
  -3  -2  -2 46433.4 1893.93   2
   3  -2   2 46571.1 2255.86  24
   3   2   2 47124.0 2225.77  24
  -3   2  -2 49709.7 2200.18  53
  -3  -2  -2 46079.7 2178.85  53
   3  -2   3 41736.0 2056.86   5
  -3   2  -3 43315.1 2097.52  53
  -3  -2  -3 43881.2 2104.51  53
   3  -2   4 9033.95 782.581   5
  -3   2  -4 8794.54 778.262  53
  -3  -2  -4 8328.10 765.353  53
   3  -2   5 94263.7 4089.22   5
   3   2   5 93239.8 3518.83  49
  -3   2  -5 95469.5 4079.99  53
  -3  -2  -5 94983.4 4075.30  53
   3  -2   6 8985.25 893.421   5
   3   2   6 8268.36 499.897  49
  -3   2  -6 9444.84 900.842  53
  -3  -2  -6 10271.7 916.818  53
   3  -2   7 77835.1 3737.40   5
   3   2   7 80535.3 3064.84  49
  -3   2  -7 84059.3 3797.17  53
  -3  -2  -7 74696.8 3732.23  53
   3  -2   8 1558.98 467.801   5
   3   2   8 2135.62 276.134  49
  -3  -2  -8 1646.01 470.867  53
  -3   2  -8 1607.94 561.651  53
  -3   2  -9 411.192 407.218  53
  -3  -2  -9-140.363 347.112  53
   3  -2   9 1312.93 471.456   5
   3   2   9 885.471 227.357  49
   3   2   9 585.617 202.207  33
   3  -2   9 345.039 189.283  34
   3  -2   9 884.444 247.783  33
   3  -2   9 309.999 222.200  30
   3   2   9 437.637 204.454  30
   3  -2  10 5110.35 802.674   5
   3   2  10 3597.24 711.918   5
   3   2  10 5844.25 457.372  30
   3  -2  10 4528.42 376.965  31
   3   2  10 4981.19 439.846  33
   3  -2  10 4674.38 439.915  30
  -3   2 -10 4884.46 799.053  53
  -3  -2 -10 5606.83 890.101  53
   3   2  10 4868.28 413.692  49
  -3  -2 -11 476.936 413.865  53
  -3   2 -11 155.433 404.634  53
   3   2  11 337.354 215.150  49
   3   2  11-35.2113 190.116  33
   3  -2  11-54.6491 166.866  31
   3   2  11 286.898 206.691  31
   3   2  11 36.4476 218.466  30
   3  -2  11 335.676 217.141  30
  -3  -2 -12 485.770 422.619  53
  -3   2 -12 1266.46 538.178  53
   3  -2  12 1481.78 503.858  46
   3   2  12 470.850 366.710   5
   3  -2  12 840.451 185.991  31
   3   2  12 679.544 228.209  31
   3  -2  12 823.246 246.408  30
   3   2  12 1279.13 255.340  30
   3  -2  13 22465.2 1752.33  46
   3   2  13 18569.6 1640.96  46
   3  -2  13 19900.4 1713.21   5
   3   2  13 21940.7 1797.37   5
   3   2  13 21318.2 1025.59  21
   3   2  13 21452.4 1061.07  31
   3   2  13 20975.8 1067.05  30
   3  -2  13 23327.9 1098.30  30
  -3   2 -13 18517.4 1684.27  53
  -3  -2 -13 22467.0 1814.05  53
   3   2  14 925.764 220.459  21
   3  -2  14 672.847 219.498  44
   3   2  14 916.064 233.007  31
   3  -2  14 785.774 240.462  30
   3  -2  14 1188.29 248.360  28
   3   2  14 698.338 237.335  30
   3   2  14 704.701 241.052  28
   3   2  15 4878.95 360.443  21
   3  -2  15 4450.20 379.348  44
   3   2  15 4908.19 399.497  30
   3   2  15 4082.96 363.754  31
   3  -2  15 3867.57 376.939  30
   3  -2  15 4651.95 379.086  28
   3   2  15 3835.75 369.476  28
   3  -2  16 407.315 178.338  30
   3   2  16 443.316 178.424  30
   3   2  16 175.741 163.300  28
   3  -2  16 470.639 184.275  28
   3   2  16 285.110 148.046  21
   3  -2  16 557.328 188.178  21
   3  -2  16 402.226 161.987  44
   3   2  16 349.642 156.382  31
   3  -2  16 514.607 174.165   8
   3   2  17 341.045 156.166  44
   3  -2  17 85.5199 133.508   8
   3   2  17 131.265 144.209  30
   3  -2  17 97.4659 136.400  30
   3  -2  17 316.305 145.601  28
   3   2  17 347.394 150.098  28
   3  -2  17 424.594 172.770  21
   3   2  18 138.314 103.741  44
   3   2  18-36.3750 120.612  30
   3  -2  18 51.0614 112.699  30
   3  -2  18 24.6625 113.501  21
  -3  -3  20 5749.33 300.026   6
  -3  -3  19 2577.66 242.372   6
  -3  -3  19 1524.76 197.475   8
  -3  -3  18 1052.45 207.631  14
  -3   3  18 1014.21 208.548  14
  -3   3  18 1159.17 223.828  45
  -3   3  18 1283.44 209.725   9
  -3  -3  18 1162.31 212.116   8
  -3  -3  18 1251.70 222.618   6
  -3  -3  17 785.586 215.628  14
  -3   3  17 829.835 216.256  14
  -3   3  17 376.849 206.784  13
  -3   3  17 1124.38 236.260   9
  -3  -3  17 681.861 231.575   6
  -3  -3  17 559.672 202.362   8
  -3   3  17 667.860 184.194   6
  -3   3  17 753.648 242.543  45
  -3   3  16 1475.13 274.256  14
  -3  -3  16 1882.12 299.664  14
  -3  -3  16 1429.77 217.516  13
  -3  -3  16 1189.66 280.507   6
  -3  -3  16 1685.95 289.740   8
  -3   3  16 1657.47 289.038   9
  -3  -3  16 1613.75 286.568   9
  -3   3  16 1423.57 234.851   6
  -3   3  16 1397.53 284.693  45
  -3  -3  16 1870.29 306.391  45
  -3   3  16 1068.63 235.502  44
  -3  -3  15 167.945 178.807  13
  -3  -3  15 390.062 240.952  14
  -3   3  15 596.198 251.910  14
  -3  -3  15 175.838 180.855   1
  -3   3  15 309.658 196.928   6
  -3  -3  15 111.031 217.841   6
  -3  -3  15 248.356 224.597   8
  -3  -3  15 185.835 229.209   9
  -3   3  15 539.840 260.044   9
  -3   3  15 562.932 211.494  44
  -3  -3  15 443.368 255.085  45
  -3   3  15 285.898 242.685  45
  -3   3  14 22368.0 1177.27  45
  -3   3  14 24057.9 1116.16  44
  -3  -3  14 22628.6 1192.31  45
  -3  -3  14 24723.3 1141.35   1
  -3  -3  14 22333.4 1093.24  13
  -3  -3  14 23581.7 1162.05  14
  -3   3  14 25787.2 1180.05  14
   3   3 -14 20995.3 1844.20  53
   3  -3 -14 21677.9 1834.39  53
  -3  -3  14 21461.0 1102.06  10
  -3  -3  14 24497.9 1185.11   9
  -3  -3  14 22365.5 1147.60   8
  -3   3  14 24049.1 1109.10   6
   3   3 -13 318.768 394.389  53
   3  -3 -13 315.030 389.783  53
  -3   3  13 954.816 296.990  45
   3  -3 -13 704.640 434.778  52
  -3  -3  13 739.977 268.409  14
  -3   3  13 469.226 246.269  14
  -3  -3  13 742.850 224.954  13
  -3   3  13 863.746 241.506   6
  -3   3  13 607.047 412.820   2
  -3  -3  13 934.878 262.410   1
  -3   3  13 745.105 196.312   1
  -3   3  13 598.797 236.864  31
  -3  -3  13 638.788 270.155   9
  -3  -3  13 593.611 249.353   8
  -3  -3  13 981.598 257.698  10
   3  -3 -12 19727.7 1577.85  52
  -3  -3  12 20029.3 992.544   1
  -3  -3  12 18233.6 1543.29   2
  -3   3  12 19044.3 1524.51   2
  -3   3  12 19225.0 959.379   1
  -3  -3  12 17988.5 936.221  13
  -3  -3  12 19344.3 1000.03  14
  -3   3  12 17154.0 970.910  14
  -3   3  12 19358.9 986.231  31
  -3  -3  12 18530.4 990.436   8
  -3  -3  12 20215.7 1006.09  10
  -3  -3  12 19797.0 1030.81   9
   3  -3 -11 16667.0 1440.12  52
  -3   3  11 17705.8 885.568  51
  -3  -3  11 18809.5 906.576  51
  -3   3  11 18199.0 894.102  50
  -3  -3  11 15697.3 1415.80   2
  -3  -3  11 16289.0 895.898   1
  -3   3  11 16031.2 1392.77   2
  -3  -3  11 18009.9 935.150  19
  -3  -3  11 17692.6 876.078  13
  -3  -3  11 16379.3 896.028  14
  -3   3  11 17285.9 905.500  14
  -3  -3  11 16107.1 905.742  10
  -3  -3  11 17565.3 938.679   9
  -3   3  11 16440.7 835.581  27
  -3  -3  10 35389.4 2218.22   2
  -3   3  10 33721.7 2116.11   3
   3  -3 -10 34949.7 2147.99  52
  -3   3  10 36482.6 1513.55  56
  -3  -3  10 34595.4 1518.93   7
  -3  -3  10 33664.2 1559.17   9
  -3   3  10 36791.6 1516.38  51
  -3   3  10 36075.7 1523.05  50
  -3  -3  10 33349.7 1502.43  51
  -3  -3  10 36111.5 1597.08  45
   3  -3  -9 10743.4 1036.41  52
  -3   3   9 10396.6 587.500  56
  -3  -3   9 10077.3 1034.90   2
  -3   3   9 11700.6 1067.60   3
  -3  -3   9 9966.68 587.252  51
  -3   3   9 11027.5 598.864  51
  -3   3   9 10379.3 599.259  50
  -3   3   8-66.1758 134.672  56
   3  -3  -8 98.0174 255.156  52
  -3   3   8-97.3866 240.505   3
  -3   3   8 44.0432 162.145  51
  -3  -3   8-68.6995 142.326  51
  -3   3   8-47.7010 146.928  50
  -3   3   7 2552.75 474.303   3
  -3   3   7 1641.04 205.721  56
   3  -3  -7 2280.19 461.419  52
   3   3  -7 2018.16 295.930  52
  -3   3   6 4257.91 551.355   3
  -3   3   6 4596.40 533.850   4
  -3  -3   6 3516.35 510.357   4
  -3  -3   6 5005.28 677.664   2
  -3   3   6 4401.50 303.523  56
   3  -3  -6 4968.69 597.552  52
  -3   3   5 3355.57 443.457   4
  -3  -3   5 3854.02 484.344   4
  -3  -3   5 3293.96 558.889   2
   3  -3  -5 2219.40 410.176  52
  -3   3   4 4144.27 475.119   4
  -3  -3   4 3601.92 464.643   4
  -3  -3   4 3169.66 252.081   3
  -3  -3   4 4512.89 585.419   2
   3  -3  -4 3958.27 498.628  52
  -3   3   3 276.511 208.888   4
  -3  -3   3 284.246 214.717   4
  -3  -3   3 359.000 277.429   2
  -3  -3   3 303.616 127.971   3
  -3  -3   2 115883. 4536.43   2
  -3   3   2 103251. 4509.25   3
   3  -3  -2 115763. 4231.52   5
  -3   3   2 104081. 4398.08   4
  -3  -3   2 111421. 4436.84   4
  -3  -3   1 117222. 4527.47   2
  -3   3   1 115102. 4617.06   3
  -3   3   1 107695. 4468.04   4
  -3  -3   1 114454. 4503.40   4
   3  -3  -1 110699. 4324.62   5
  -3  -3   0 57124.4 2407.94   2
   3  -3   0 57928.1 2365.18   5
  -3  -3   0 52246.7 2445.79   4
   3  -3   0 55270.6 2507.29  24
   3   3   0 53266.2 2463.68  24
  -3  -3  -1 41820.4 1871.39   2
   3  -3   1 45661.4 1978.43   5
   3  -3   1 41842.3 2054.74  24
   3   3   1 41086.0 2027.90  24
  -3   3  -1 42076.9 1983.63  53
  -3  -3  -1 43057.8 2005.58  53
   3  -3   2 64387.8 2850.16   5
  -3   3  -2 65590.8 2862.43  53
  -3  -3  -2 66745.6 2881.14  53
   3  -3   3 58428.8 2723.86   5
  -3   3  -3 61470.6 2727.71  53
  -3  -3  -3 59749.0 2721.37  53
   3  -3   4 171623. 6568.17   5
   3   3   4 160875. 5964.00  49
  -3   3  -4 160753. 6478.91  53
  -3  -3  -4 170853. 6528.28  53
   3  -3   5 639.970 328.211   5
   3   3   5 227.953 160.362  49
  -3   3  -5 84.3187 250.476  53
  -3  -3  -5 508.053 279.007  53
   3  -3   6 55260.4 2864.35   5
   3   3   6 57766.0 2261.19  49
  -3   3  -6 56242.7 2823.48  53
  -3  -3  -6 59983.7 2875.98  53
   3  -3   7 7222.97 854.228   5
   3   3   7 7075.33 469.064  49
  -3   3  -7 6383.14 805.353  53
  -3  -3  -7 7304.94 842.110  53
   3  -3   8 16302.3 1353.90   5
   3   3   8 15868.0 801.296  49
  -3   3  -8 14370.7 1289.64  53
  -3  -3  -8 13777.6 1270.63  53
  -3   3  -9 4300.17 744.686  53
  -3  -3  -9 2909.62 636.887  53
   3   3   9 5270.36 423.889  49
   3  -3   9 5506.51 818.823   5
   3  -3   9 4756.91 437.246  34
   3   3   9 5170.90 422.673  33
   3  -3   9 4545.03 431.132  33
   3  -3   9 5100.95 432.962  30
   3   3   9 4449.71 414.651  30
   3   3  10 25832.0 1225.50  49
   3  -3  10 30108.4 2047.09   5
   3   3  10 26095.1 1250.68  30
   3  -3  10 26198.5 1263.05  30
   3   3  10 29762.4 1265.82  33
   3  -3  10 24810.7 1276.65  33
  -3   3 -10 24860.5 1905.39  53
  -3  -3 -10 25800.1 1939.78  53
   3  -3  10 26730.6 1262.33  19
   3   3  11 51663.8 2162.39  49
   3  -3  11 53862.3 2195.44  19
   3   3  11 53349.7 2182.46  30
   3   3  11 48123.5 2165.50  31
   3  -3  11 53345.5 2194.87  30
   3  -3  11 52511.7 2216.26  33
  -3   3 -11 49781.7 2973.51  53
  -3  -3 -11 55906.4 3118.51  53
   3   3  12 51552.1 3025.89   5
   3  -3  12 52172.4 2138.18  30
   3   3  12 49584.0 2113.95  30
   3  -3  12 50174.6 2168.28  33
   3   3  12 50329.4 2127.40  31
   3   3  12 49974.2 2902.45  46
   3  -3  12 48571.8 2899.29  46
   3   3  12 51644.7 2126.20  49
   3  -3  12 51609.9 2097.83  44
  -3   3 -12 46749.1 2912.52  53
  -3  -3 -12 48494.3 2971.64  53
   3  -3  13 22175.3 1097.95  44
   3   3  13 25875.2 1158.64  49
   3  -3  13 23312.5 1114.54  28
   3  -3  13 22135.0 1146.37  33
   3   3  13 23363.7 1133.99  31
   3   3  13 22290.1 1110.76  30
   3  -3  13 24396.6 1145.40  30
   3  -3  14 4328.17 381.185  44
   3  -3  14 4952.56 410.829  28
   3   3  14 4560.61 419.570  28
   3   3  14 5130.90 429.048  31
   3   3  14 5215.80 427.503  30
   3  -3  14 5371.92 430.789  30
   3  -3  15 120.334 150.901  44
   3   3  15-27.4161 167.391  31
   3   3  15 108.426 177.128  30
   3  -3  15 309.868 175.091  30
   3  -3  15-25.6777 165.108  28
   3   3  15-28.0405 178.814  28
   3  -3  16 14847.2 710.025  28
   3   3  16 14981.4 728.937  28
   3  -3  16 14237.9 736.130  21
   3  -3  16 13238.1 695.770  48
   3   3  16 15159.3 723.454  30
   3  -3  16 14046.6 723.948  30
   3   3  16 15620.8 726.719  31
   3  -3  16 14761.9 714.407   8
   3   3  17 15002.3 713.731  28
   3  -3  17 15996.8 739.133  21
   3  -3  17 16465.7 709.322   8
   3  -3  17 15928.2 721.339  30
   3   3  17 16182.8 716.879  30
   3   3  17 15117.6 702.288  31
   3  -3  18 11291.4 494.991   6
   3   3  18 12983.3 495.788  14
   3  -3  18 12594.1 523.477  21
  -3   4  20 2177.65 144.664  13
  -3  -4  19 11359.7 532.072   8
  -3   4  19 11797.1 541.787  13
  -3   4  19 9989.20 539.980  45
  -3   4  18 2009.39 227.249   9
  -3  -4  18 1957.13 232.786   8
  -3  -4  18 2086.83 226.985  14
  -3   4  18 1988.52 226.964  14
  -3   4  18 2220.30 242.523  13
  -3   4  18 1683.40 243.818  45
  -3   4  17 9495.61 573.623   9
  -3  -4  17 9933.22 575.952   8
  -3  -4  17 9565.87 556.944  14
  -3   4  17 9960.78 560.526  14
  -3   4  17 8883.96 561.169  13
  -3   4  17 9752.65 598.251  45
  -3   4  16 20433.4 1029.27   9
  -3  -4  16 20472.2 1024.32   8
  -3  -4  16 20515.0 999.234  14
  -3   4  16 21680.4 1011.73  14
  -3   4  16 20718.4 1059.17  45
  -3  -4  15 73563.3 2949.00   8
  -3  -4  15 72926.6 2947.78   9
  -3   4  15 75103.1 2921.88  14
  -3  -4  15 74751.2 2924.91  14
  -3   4  15 71876.2 2976.52  45
   3   4 -14 9979.10 1121.92  53
   3  -4 -14 7075.34 1003.78  53
  -3   4  14 8010.27 611.959  45
   3  -4 -14 8798.56 1072.34  52
  -3  -4  14 7818.32 604.234  45
  -3  -4  14 8284.33 519.300  13
  -3   4  14 9108.02 602.206  14
  -3  -4  14 8017.91 572.960  14
  -3  -4  14 8347.65 600.803   9
  -3  -4  14 7962.44 590.434   8
  -3  -4  14 8566.60 588.090  10
  -3  -4  14 7950.64 596.532   6
  -3  -4  14 8746.61 579.787   1
  -3  -4  13 11055.8 701.782   1
  -3   4  13 10967.7 661.629   1
   3  -4 -13 9815.97 1179.19  53
   3   4 -13 13433.6 1336.05  53
   3  -4 -13 11319.7 1229.88  52
  -3  -4  13 14073.3 808.698  45
  -3  -4  13 12165.1 666.550  13
  -3  -4  13 11568.1 713.619  14
  -3   4  13 12033.9 708.794  14
  -3   4  13 11403.8 645.089  41
  -3  -4  13 11680.1 736.149   9
  -3  -4  13 12051.3 732.000  10
  -3  -4  13 12013.9 744.930   6
  -3   4  13 10789.8 628.617  27
  -3   4  12 8239.38 984.021   2
  -3  -4  12 7924.79 569.134   1
   3   4 -12 7238.16 977.706  53
   3  -4 -12 8060.52 1010.69  53
   3  -4 -12 7778.03 1015.19  52
  -3  -4  12 7925.75 600.257  45
  -3  -4  12 7916.94 594.191  19
  -3  -4  12 7466.70 556.799  14
  -3   4  12 7458.97 542.037  14
  -3   4  12 8361.09 523.611  41
  -3   4  12 8245.60 510.527  27
  -3  -4  12 8183.83 595.960   9
  -3  -4  12 6272.09 537.376  10
  -3  -4  12 7915.90 574.586   6
  -3  -4  11 43815.0 1918.58   6
  -3  -4  11 47563.6 1962.03   9
  -3  -4  11 43721.3 1888.23   7
  -3  -4  11 44209.7 1933.52  10
  -3  -4  11 45678.7 1928.23   8
  -3  -4  11 46131.9 1932.95   1
   3  -4 -11 38156.6 2572.80  52
  -3   4  11 41878.1 1797.33  55
  -3   4  11 48327.7 1886.94  51
  -3  -4  11 47902.3 1891.69  51
  -3   4  11 44017.8 1889.64  50
  -3  -4  11 44283.2 1925.36  19
  -3  -4  11 45222.5 1898.49  14
  -3   4  11 43774.0 1880.50  14
  -3   4  11 43851.8 1850.05  41
  -3   4  11 45821.7 1909.40  31
  -3   4  11 43849.2 1849.29  27
  -3  -4  10 115097. 4466.79   6
  -3  -4  10 115688. 4496.12  10
  -3  -4  10 113817. 4461.49   8
  -3  -4  10 118343. 4450.50   7
  -3  -4  10 119602. 4509.30   9
  -3  -4  10 116858. 4480.84   1
  -3   4  10 126503. 5398.17   3
  -3  -4  10 118148. 5349.09   2
   3  -4 -10 108445. 5255.23  52
  -3   4  10 114306. 4431.91  56
  -3   4  10 117756. 4369.34  55
  -3   4  10 123264. 4432.26  51
  -3   4  10 113867. 4442.84  50
  -3  -4  10 122650. 4438.10  51
  -3  -4  10 119248. 4442.55  14
  -3   4  10 118510. 4428.37  14
  -3   4  10 113132. 4411.86  41
  -3   4  10 114690. 4452.13  31
  -3   4  10 117732. 4417.42  27
   3  -4  -9 58605.6 3019.08  52
  -3   4   9 54289.9 2242.76  56
  -3   4   9 54838.3 2191.50  55
  -3  -4   9 59616.5 3092.14   2
  -3   4   9 58633.3 2995.32   3
  -3  -4   9 59340.1 2251.87  51
  -3   4   9 56891.8 2239.86  51
  -3   4   9 55044.4 2266.97  50
   3  -4  -8 73159.8 3462.09  52
  -3   4   8 69099.0 2693.08  56
  -3   4   8 68158.6 2639.55  55
  -3   4   8 73863.7 3422.87   3
   3  -4  -8 73876.0 2688.15  47
  -3   4   8 67910.4 2672.23  51
  -3  -4   8 69047.1 2680.12  51
  -3   4   8 67195.0 2706.56  50
   3  -4  -7 119770. 5071.89  52
  -3   4   7 115662. 4358.46  56
  -3   4   7 113772. 4310.69  55
  -3  -4   7 114647. 5140.13   2
   3  -4  -7 123282. 4362.32  47
  -3  -4   7 116822. 4348.78  51
  -3   4   7 117868. 4343.48  51
  -3   4   6 1310.56 333.917   4
  -3   4   6 1719.53 209.691  56
   3  -4  -6 1820.37 434.728  52
  -3   4   5 118897. 4588.86   4
  -3  -4   5 111489. 4826.09   2
  -3  -4   5 115126. 4595.87   4
  -3   4   5 109190. 4132.32  56
  -3   4   4 106896. 4360.06   4
  -3  -4   4 109471. 4391.28   4
  -3  -4   4 110776. 4639.81   2
  -3   4   4 112393. 4600.47   3
  -3   4   4 106757. 3989.99  56
  -3  -4   3 96058.2 4023.82   2
  -3   4   3 90788.4 3969.05   3
  -3   4   3 91788.8 3782.16   4
  -3  -4   3 94018.3 3810.45   4
   3  -4  -3 90546.4 3897.17  52
  -3  -4   2 95137.1 4022.81   2
  -3   4   2 91623.3 4028.72   3
   3  -4  -2 97932.6 3777.80   5
  -3   4   2 97817.1 3877.40   4
  -3  -4   2 92793.7 3851.68   4
   3  -4  -2 92403.8 3951.03  52
  -3  -4   1 106273. 4167.67   4
  -3   4   1 99682.9 4319.33   3
   3  -4  -1 102148. 4084.13   5
  -3  -4   1 103136. 4243.81   2
  -3   4   1 102151. 4149.42   4
   3  -4  -1 103291. 4212.11  24
   3   4  -1 104256. 4202.64  24
  -3   4   0 37867.1 2076.36   3
   3  -4   0 43358.3 1934.06   5
  -3   4   0 38876.4 1924.98   4
  -3  -4   0 41118.9 1945.22   4
   3  -4   0 42979.2 2021.36  24
   3   4   0 42812.2 2005.40  24
   3  -4   1 149993. 5938.83   5
   3   4   1 152418. 5986.67  24
   3  -4   1 150156. 6013.41  24
  -3   4  -1 152247. 5914.25  53
  -3  -4  -1 156281. 5937.34  53
  -3   4  -2 47719.3 2217.79  53
  -3  -4  -2 49201.9 2236.35  53
   3  -4   2 44856.2 2236.54   5
  -3   4  -3 165038. 6350.74  53
  -3  -4  -3 163031. 6347.05  53
   3  -4   3 154591. 6400.84   5
   3   4   4 56361.2 2255.99  49
  -3  -4  -4 62802.4 2765.52  53
   3   4   4 58461.8 2252.51  55
  -3   4  -4 60834.1 2750.30  53
   3  -4   4 62930.4 2887.65   5
   3   4   5 18857.1 920.860  49
  -3   4  -5 21900.8 1387.77  53
   3   4   5 21145.4 929.846  55
   3  -4   5 20865.0 1437.29   5
   3   4   6 16963.0 836.605  49
  -3   4  -6 15315.8 1216.02  53
  -3  -4  -6 18737.9 1309.06  53
   3   4   6 18276.7 842.407  55
   3  -4   6 19412.1 1417.12   5
   3   4   7 17062.6 840.601  49
  -3   4  -7 16219.7 1290.66  53
  -3  -4  -7 16911.3 1319.54  53
   3  -4   7 17863.6 1421.22   5
   3   4   8 5852.40 435.570  49
   3  -4   8 4878.59 757.551   5
   3  -4   8 5235.26 460.853  33
   3  -4   8 5819.21 475.273  34
  -3   4  -8 4993.37 758.386  53
  -3  -4  -8 6265.48 838.776  53
   3   4   9 22987.7 1057.20  49
   3  -4   9 17654.9 1598.35   5
   3  -4   9 21918.5 1083.07  19
   3  -4   9 21559.5 1109.64  33
   3   4   9 21875.1 1062.42  30
   3  -4   9 21617.1 1111.47  34
   3  -4   9 23328.6 1084.25  30
  -3   4  -9 19401.5 1602.77  53
  -3  -4  -9 18553.5 1591.08  53
  -3   4 -10 833.252 396.791  53
  -3  -4 -10 290.051 359.004  53
   3   4  10 552.106 220.230  49
   3  -4  10 617.073 440.609   5
   3  -4  10 718.296 257.233  19
   3  -4  10 783.241 263.070  33
   3   4  10 1074.30 256.337  31
   3  -4  10 835.887 259.189  34
   3   4  10 589.525 226.925  30
   3  -4  10 647.370 220.457  30
   3  -4  11 956.228 232.179   7
  -3   4 -11 430.415 374.604  53
  -3  -4 -11 601.023 429.452  53
   3  -4  11 269.982 334.631  46
   3   4  11 530.449 379.270  46
   3   4  11 541.725 203.070  49
   3  -4  11 1216.57 300.294  19
   3  -4  11 868.001 271.345  33
   3   4  11 1161.65 265.152  31
   3  -4  11 756.989 226.688  30
   3   4  11 1323.11 276.531  30
   3  -4  12 4083.90 367.516   7
  -3   4 -12 3292.73 722.091  53
  -3  -4 -12 4659.61 815.136  53
   3  -4  12 4419.54 366.569  44
   3  -4  12 3381.27 692.878  46
   3   4  12 5581.39 838.777  46
   3   4  12 3942.02 401.959  49
   3  -4  12 3830.77 365.450  28
   3  -4  12 4282.81 433.125  19
   3   4  12 4133.15 403.515  30
   3  -4  12 4574.60 410.481  30
   3  -4  12 3937.80 421.874  33
   3   4  12 4175.14 827.916   5
   3  -4  13 188.448 155.235  44
   3   4  13-33.4105 207.724  49
   3  -4  13 128.892 196.802  30
   3   4  13 339.818 193.757  30
   3  -4  13 434.843 184.938  28
   3  -4  13-36.4589 210.166  33
   3  -4  14 882.484 202.466  28
   3   4  14 614.616 225.972  30
   3  -4  14 788.655 216.960  30
   3   4  14 940.151 229.949  28
   3  -4  15 2514.43 273.356  48
   3   4  15 2524.71 291.220  31
   3   4  15 2979.69 297.780  30
   3  -4  15 2532.64 288.952  30
   3  -4  15 2707.23 264.033  28
   3   4  15 2596.85 286.999  28
   3   4  16 1859.52 218.340  30
   3   4  16 1375.96 198.528  28
   3  -4  16 1889.88 227.354  30
   3  -4  16 1820.79 246.047  21
   3  -4  16 1572.43 194.143  48
   3   4  16 1320.20 204.186  31
   3  -4  16 1729.71 223.919   8
   3   4  17 18970.7 822.489  28
   3   4  17 20283.3 865.346  44
   3   4  17 19859.3 831.382  31
   3   4  17 18558.5 801.329  30
   3  -4  17 19797.3 832.505   8
   3  -4  17 20086.7 859.701  21
   3   4  18 5995.94 291.487  31
   3   4  18 6509.13 331.617  44
  -3   5  19 772.422 130.155  13
  -3  -5  19 772.218 144.235   8
  -3  -5  19 414.048 107.269   6
  -3   5  19 660.518 142.065  45
  -3   5  18-55.4541 141.111  13
  -3  -5  18 18.4989 146.855   6
  -3   5  18-34.4803 126.936   9
  -3  -5  18 37.4919 155.084   8
  -3   5  18-20.9843 156.423  45
  -3   5  17 18576.0 888.414  13
  -3   5  17 19012.4 899.179   9
  -3  -5  17 18298.7 892.065   8
  -3  -5  17 19186.7 904.450   6
  -3   5  17 19947.3 932.207  45
  -3  -5  16 1024.81 220.402  14
  -3   5  16 784.033 205.726  14
  -3   5  16 1423.16 258.733  13
  -3  -5  16 1447.80 261.967   6
  -3   5  16 1120.20 250.591   9
  -3   5  16 1600.55 279.062  45
  -3   5  16 1282.03 203.733  49
  -3  -5  15 3323.78 344.438  14
  -3   5  15 3651.36 348.441  14
  -3   5  15 2975.88 368.246  45
  -3  -5  15 3127.62 361.591   6
  -3   5  14 6455.92 455.981  41
  -3  -5  14 7729.75 527.791  14
  -3   5  14 6630.03 501.179  14
  -3   5  14 7416.56 568.300  45
  -3  -5  14 6766.07 463.249  12
  -3  -5  14 7990.07 572.829   6
  -3  -5  13 10458.9 679.224   6
  -3  -5  13 9208.92 672.428   9
  -3  -5  13 9834.81 662.858   8
  -3  -5  13 9709.69 663.246  10
   3  -5 -13 7962.94 1027.26  53
   3  -5 -13 10790.8 1236.44  52
  -3  -5  13 12199.6 736.937  19
  -3  -5  13 11208.8 663.007  14
  -3   5  13 10277.3 641.712  14
  -3  -5  13 10821.6 676.062   1
  -3   5  13 9965.06 599.712   1
  -3   5  13 9473.32 597.332  41
  -3   5  13 10113.4 656.783  31
  -3   5  13 10270.6 598.514  27
  -3  -5  12 13548.5 811.634   9
  -3  -5  12 13024.7 790.617   8
  -3  -5  12 13147.1 811.480  10
  -3  -5  12 12842.7 767.840   7
  -3  -5  12 14093.3 813.845   6
  -3  -5  12 12806.2 785.177   1
   3   5 -12 12357.6 1226.11  53
   3  -5 -12 11050.2 1204.73  53
   3  -5 -12 13765.6 1399.75  52
  -3  -5  12 15267.8 848.546  19
  -3  -5  12 12896.4 756.200  14
  -3   5  12 13454.8 757.466  14
  -3   5  12 14058.3 752.453  41
  -3   5  12 13261.7 718.014  42
  -3   5  12 14223.9 798.966  31
  -3   5  12 12710.9 723.690  27
  -3  -5  11 7151.21 537.187   8
  -3  -5  11 6929.64 556.858  10
  -3  -5  11 6442.16 526.000   6
  -3  -5  11 6755.43 568.635   9
  -3  -5  11 7392.76 540.913   7
  -3  -5  11 7171.54 542.636   1
   3   5 -11 8289.11 986.968  53
   3  -5 -11 5966.75 845.396  53
  -3   5  11 7758.67 549.021  56
  -3   5  11 5759.27 440.508  55
   3  -5 -11 8442.51 1073.61  52
  -3   5  11 6825.81 523.659  50
  -3  -5  11 7227.02 561.753  19
  -3  -5  11 6728.75 499.216  14
  -3   5  11 6695.41 492.833  14
  -3   5  11 6549.18 477.966  42
  -3   5  11 7770.30 515.746  41
  -3   5  11 7505.15 541.285  31
  -3   5  11 6493.61 485.581  27
  -3  -5  10 3121.29 378.291  10
  -3  -5  10 4284.30 427.185   9
  -3  -5  10 2866.43 343.924   7
  -3  -5  10 3065.96 370.861   8
  -3   5  10 2976.07 648.980   3
  -3  -5  10 3537.63 403.587   1
  -3  -5  10 2930.95 354.178   6
  -3   5  10 3132.32 301.765  55
  -3   5  10 3311.18 352.595  56
   3  -5 -10 3582.40 725.413  52
  -3   5  10 3638.66 335.892  51
  -3  -5  10 3889.44 339.093  51
  -3   5  10 2671.39 333.843  50
  -3  -5  10 3370.78 339.682  14
  -3  -5  10 3634.05 391.275  19
  -3   5  10 2825.11 325.117  41
  -3   5  10 3009.07 332.848  42
  -3   5  10 3449.74 362.592  31
  -3   5  10 2795.40 316.837  29
  -3   5  10 2984.81 341.482  27
  -3  -5   9 10045.8 629.578   8
  -3  -5   9 10713.1 638.479   6
  -3  -5   9 9696.00 670.432  10
  -3  -5   9 10321.3 633.080   7
  -3  -5   9 10434.4 667.790   1
  -3  -5   9 10050.0 580.973  51
   3  -5  -9 11554.5 619.513  47
  -3   5   9 10835.4 635.042  50
  -3   5   9 11036.8 593.411  51
  -3   5   9 10378.3 618.328  56
   3  -5  -9 8879.77 1060.84  52
  -3   5   9 10056.9 572.499  55
  -3   5   9 10477.2 633.582  41
  -3   5   9 10299.9 625.898  31
  -3   5   9 9481.87 607.405  27
  -3   5   9 10290.4 615.590  29
   3  -5  -8 74267.1 3740.95  52
  -3   5   8 77848.0 2965.64  56
  -3   5   8 77812.8 2911.87  55
  -3  -5   8 75618.0 2915.15  51
   3  -5  -8 78832.3 2953.91  47
  -3   5   8 76116.5 2913.20  51
  -3   5   8 70378.6 2953.40  50
   3  -5  -7 11871.9 1131.55  52
  -3   5   7 10273.0 578.673  56
  -3   5   7 9737.30 537.746  55
  -3   5   7 11107.1 1050.07   3
  -3  -5   7 10551.1 1091.49   2
  -3   5   7 10520.0 548.025  51
   3  -5  -7 10760.8 580.722  47
  -3  -5   7 9985.03 546.704  51
  -3   5   6 1093.62 191.334  56
  -3   5   6 927.709 351.898   3
  -3  -5   6 989.616 163.384  51
  -3   5   5 14116.8 704.071  56
  -3   5   5 15994.3 1024.71   4
  -3   5   5 15244.0 1176.61   3
  -3  -5   5 13131.2 1184.41   2
   3  -5  -4 38875.3 2116.18  52
  -3   5   4 40235.8 1614.55  56
  -3   5   4 40339.5 1924.00   4
  -3  -5   4 38775.5 1917.62   4
  -3   5   4 43522.2 2210.36   3
  -3   5   3 19710.1 909.800  56
   3  -5  -3 20849.8 1342.58  52
  -3   5   3 22555.2 1198.61   4
  -3  -5   3 22387.7 1194.20   4
  -3   5   3 20326.9 1376.48   3
  -3   5   2 607.775 343.068   3
  -3   5   2 418.842 220.219   4
  -3  -5   2 52.6214 173.853   4
   3  -5  -2 453.736 251.829   5
   3  -5  -2 664.420 129.057  48
   3  -5  -2 152.597 259.354  52
   3   5  -2 352.674 227.397  24
   3  -5  -2 245.238 231.716  24
  -3   5   1 58732.2 2823.24   3
   3  -5  -1 58447.3 2611.59   5
  -3   5   1 58026.6 2551.24   4
  -3  -5   1 57965.4 2546.39   4
   3  -5  -1 58988.2 2247.94  48
   3  -5  -1 60352.4 2724.96  52
   3  -5  -1 58625.5 2634.86  24
   3   5  -1 59931.5 2616.04  24
  -3   5   0 817.003 247.675   4
  -3  -5   0 982.138 267.663   4
   3  -5   0 902.690 282.693   5
  -3   5   0 429.011 292.989   3
   3  -5   0 1050.74 166.570  48
   3  -5   0 1428.59 313.446  52
   3  -5   0 885.398 277.348  24
   3   5   0 600.192 272.516  24
   3  -5   1 655.790 157.377  48
   3  -5   1 839.808 271.921  52
  -3   5  -1 587.272 237.708   4
  -3  -5  -1 585.552 232.064   4
  -3   5  -1 173.622 258.462   3
   3  -5   1 496.492 248.549   5
  -3   5  -2 3030.10 427.876  53
  -3  -5  -2 3188.89 437.934  53
   3  -5   2 2599.84 442.617   5
   3   5   3 46668.6 1811.28  49
   3   5   3 44520.4 1801.56  55
  -3   5  -3 45846.5 2203.23  53
  -3  -5  -3 49312.0 2244.32  53
   3  -5   3 49747.9 2424.07   5
   3   5   4 1797.19 231.298  49
   3   5   4 1990.19 220.264  55
  -3   5  -4 2588.54 427.590  53
  -3  -5  -4 1732.38 363.020  53
   3  -5   4 2581.78 508.746   5
   3   5   5 97522.0 3614.88  49
  -3   5  -5 101523. 4181.10  53
  -3  -5  -5 102183. 4187.07  53
   3   5   5 90626.4 3597.03  55
   3  -5   5 99141.7 4385.63   5
   3   5   6 47030.8 1919.50  49
  -3   5  -6 48562.5 2469.16  53
  -3  -5  -6 48841.7 2480.30  53
   3   5   6 47063.7 1922.64  55
   3  -5   6 50154.7 2716.61   5
   3   5   7 4058.01 367.253  49
   3  -5   7 3827.96 395.599  33
  -3   5  -7 3317.69 614.157  53
  -3  -5  -7 4263.60 630.492  53
   3   5   7 4287.40 367.933  55
   3  -5   7 4184.73 725.640   5
   3   5   8 32720.6 1379.78  49
   3  -5   8 31610.8 2134.53   5
   3  -5   8 30150.4 1365.66  30
   3  -5   8 31006.8 1424.85  33
  -3   5  -8 31007.9 1971.89  53
  -3  -5  -8 26320.6 1885.70  53
   3   5   9 12642.2 703.526  49
   3  -5   9 10209.7 1218.13   5
   3  -5   9 13043.4 758.839  19
   3   5   9 13335.2 753.666  31
   3   5   9 11855.7 683.320  30
   3  -5   9 12299.6 704.877  30
   3  -5   9 11163.1 734.579  33
  -3   5  -9 11011.4 1156.71  53
  -3  -5  -9 12383.0 1219.67  53
  -3   5 -10 2342.16 615.447  53
  -3  -5 -10 1798.76 663.144  53
   3  -5  10 3555.58 678.111  46
   3   5  10 2946.59 337.714  49
   3  -5  10 2885.30 655.366   5
   3  -5  10 3551.48 402.757  19
   3   5  10 2875.50 364.139  31
   3  -5  10 3190.93 378.126  33
   3   5  10 3212.65 332.562  30
   3  -5  10 3097.21 329.276  30
   3  -5  11 55315.8 2293.87   7
   3   5  11 59702.5 3074.26  46
   3  -5  11 52495.2 2981.58  46
   3   5  11 57222.7 2329.81  49
  -3   5 -11 47357.3 2958.19  53
  -3  -5 -11 48640.9 3025.06  53
   3  -5  11 57783.0 2378.15  19
   3   5  11 59377.1 2312.19  30
   3  -5  11 58555.0 2324.94  30
   3  -5  11 57657.3 2382.40  33
   3   5  11 58161.5 2365.75  31
   3  -5  11 56881.1 2272.33  28
   3  -5  12 2358.18 302.013  30
   3   5  12 2612.48 303.958  30
   3  -5  12 2289.46 276.222  28
   3  -5  12 2390.23 346.683  19
   3   5  12 2198.50 321.339  31
   3  -5  12 2722.72 343.970  33
   3  -5  12 2357.46 301.191   7
   3   5  12 2503.27 323.570  49
   3  -5  13 15675.6 772.212  28
   3   5  13 15973.5 815.556  28
   3   5  13 15460.7 794.454  30
   3   5  13 15684.0 846.545  31
   3  -5  13 16099.6 815.902  30
   3  -5  13 16615.9 865.925  33
   3  -5  13 15084.5 768.224   7
   3   5  13 14532.6 816.339  49
   3  -5  14 17070.4 864.124  48
   3   5  14 17341.9 827.876  30
   3  -5  14 17053.8 840.324  30
   3   5  14 17020.9 841.103  28
   3   5  15 24740.3 1134.22  41
   3   5  15 27932.0 1136.40  30
   3  -5  15 27417.7 1143.42  30
   3   5  15 28004.9 1157.95  28
   3  -5  15 25763.4 1160.31  48
   3   5  16 10090.0 495.442  28
   3  -5  16 10936.3 533.454   8
   3   5  17 12077.1 572.509  44
   3  -5  17 12054.9 554.391   8
   3   5  17 12327.7 552.197  31
  -3   6  19 6165.79 305.122  45
  -3   6  18 35096.5 1306.48  13
  -3   6  18 33914.7 1330.72  45
  -3  -6  18 31472.6 1291.52   6
  -3   6  18 31348.8 1290.58   9
  -3   6  17 3393.44 296.776  13
  -3   6  17 3543.30 317.408  45
  -3   6  17 3608.20 303.222   9
  -3  -6  17 3620.60 299.946   6
  -3   6  16 49493.1 1950.15  13
  -3   6  16 48888.6 1976.75   9
  -3  -6  16 46263.7 1947.42   8
  -3  -6  16 49576.4 1956.76   6
  -3   6  16 49051.3 1990.89  45
  -3   6  16 46451.5 1902.34  49
  -3   6  15 7580.92 562.809  45
  -3   6  15 8728.38 555.642  13
   3  -6 -15 8868.15 540.678  23
  -3  -6  15 8602.33 562.283   8
  -3  -6  15 9326.05 579.721   6
  -3   6  15 8240.92 488.692  41
  -3  -6  14 19892.7 904.199  14
  -3   6  14 17155.1 849.754  27
   3  -6 -14 18795.0 943.097  23
  -3  -6  14 18014.4 847.219  12
  -3  -6  14 18791.6 950.415   8
  -3  -6  14 19356.3 961.563   6
  -3   6  14 17351.6 842.584  42
  -3   6  14 17621.7 878.703  41
  -3  -6  13 116157. 4274.26  14
  -3  -6  13 117760. 4372.32  19
  -3   6  13 111168. 4272.30  41
  -3   6  13 110445. 4241.10  42
  -3   6  13 112845. 4257.46  27
   3  -6 -13 112014. 4330.17  23
  -3  -6  13 113673. 4376.87  10
  -3  -6  13 108230. 4235.62  12
  -3  -6  13 116548. 4346.28   8
  -3  -6  13 111101. 4331.19   6
  -3  -6  12 11147.7 660.642   7
  -3  -6  12 9328.49 638.692   8
  -3  -6  12 8230.22 573.804  12
  -3  -6  12 8685.65 630.321   6
  -3  -6  12 10467.5 697.248  10
  -3   6  12 10472.8 594.327  55
   3  -6 -12 9388.63 1171.35  52
  -3  -6  12 9103.73 661.610  19
  -3  -6  12 9982.46 601.389  14
  -3   6  12 8763.51 593.879  41
  -3   6  12 9766.46 597.569  42
  -3   6  12 9925.22 639.054  31
  -3   6  12 9887.25 610.259  27
  -3  -6  11 31382.0 1415.57   6
  -3  -6  11 31462.3 1374.54  12
  -3  -6  11 31300.8 1419.28   8
  -3  -6  11 31292.7 1468.26  10
  -3  -6  11 28995.9 1395.33   7
  -3  -6  11 31256.1 1442.22   1
  -3   6  11 30171.1 1407.75  56
   3  -6 -11 27042.7 2121.54  52
  -3   6  11 29027.7 1336.14  55
  -3  -6  11 31701.6 1443.39  19
  -3   6  11 29328.6 1361.35  42
  -3   6  11 31281.2 1392.78  41
  -3   6  11 30840.5 1405.32  31
  -3   6  11 29721.2 1370.75  27
  -3   6  11 30251.4 1372.70  29
  -3  -6  10 8757.96 604.144  12
  -3  -6  10 9985.87 651.454   8
  -3  -6  10 9825.46 639.045   6
  -3  -6  10 10364.7 699.918  10
  -3  -6  10 9827.73 642.370   7
  -3  -6  10 9485.13 660.685   1
   3  -6 -10 6775.79 868.674  53
  -3   6  10 10546.8 659.188  56
  -3   6  10 10036.7 595.204  55
   3  -6 -10 11025.4 1243.05  52
  -3  -6  10 7777.97 584.847  18
  -3  -6  10 9739.92 656.134  19
  -3   6  10 9466.57 610.889  42
  -3   6  10 9577.39 627.679  41
  -3   6  10 11301.8 662.990  31
   3  -6 -10 9925.08 640.316  23
  -3   6  10 11605.3 650.213  27
  -3   6  10 11018.5 643.225  29
  -3  -6   9 1131.52 249.085   6
  -3  -6   9 1422.34 262.419  12
  -3  -6   9 998.973 245.455   8
  -3  -6   9 1809.64 313.499   1
  -3   6   9 1152.11 461.145   3
  -3   6   9 1027.93 212.089  55
  -3   6   9 1311.71 248.185  56
   3  -6  -9 772.499 460.565  52
   3  -6  -9 1396.47 230.294  47
  -3  -6   9 866.757 218.935  18
  -3  -6   9 1416.45 257.478  17
  -3  -6   9 1020.89 262.724  19
  -3   6   9 1136.82 257.363  41
  -3   6   9 1148.32 258.172  31
  -3   6   9 1213.86 251.759  29
   3  -6  -9 1524.40 274.803  23
  -3   6   9 1370.63 248.477  27
  -3  -6   8 25983.7 1223.70  12
  -3  -6   8 24607.9 1290.01  10
  -3  -6   8 27587.8 1228.86   6
  -3  -6   8 26374.1 1212.96   8
  -3  -6   8 25114.2 1229.89   7
   3  -6  -8 25620.7 1902.22  52
  -3   6   8 26821.9 1222.86  56
  -3   6   8 26402.6 1179.11  55
   3  -6  -8 27674.8 1226.89  47
  -3  -6   8 27335.1 1157.87  51
  -3   6   8 27933.0 1915.46   3
  -3   6   8 26950.7 1244.02  41
  -3   6   8 26651.1 1211.48  31
  -3   6   8 28750.5 1248.85  29
  -3   6   8 27080.1 1244.54  27
  -3   6   7 101349. 3848.99  56
  -3   6   7 103347. 3816.77  55
   3  -6  -7 103116. 3864.11  47
  -3   6   7 104710. 3890.25  50
  -3   6   7 94215.5 3855.12  41
  -3  -6   7 105005. 3953.69  10
  -3  -6   7 98945.2 3871.69   7
  -3   6   7 103515. 4691.16   3
  -3  -6   7 99641.2 3921.20   1
  -3   6   7 100613. 3884.29  27
  -3   6   6 103370. 4562.86   3
   3  -6  -6 96119.3 4530.88  52
  -3   6   6 98091.3 3739.67  56
  -3   6   5 44086.7 2381.73   3
   3  -6  -5 42973.8 2407.83  52
  -3   6   5 41846.2 1727.52  56
   3  -6  -4 209.759 324.201  52
  -3   6   4 752.659 167.688  56
  -3  -6   3 8588.76 679.844   4
  -3   6   3 11169.3 986.553   3
   3  -6  -3 8721.26 732.526  24
   3  -6  -3 9352.89 918.811  52
  -3   6   3 10486.1 548.439  56
  -3  -6   2 14897.3 889.362   4
  -3   6   2 14698.9 1156.01   3
   3  -6  -2 15429.7 1153.73  52
   3  -6  -2 14063.9 944.972  24
   3  -6  -1 142073. 5203.71  48
   3  -6  -1 140841. 5788.48  52
  -3   6   1 138215. 5854.08   3
   3  -6  -1 143247. 5698.49   5
  -3  -6   1 140349. 5432.79   4
   3  -6   0 31212.1 1300.28  48
   3  -6   0 34662.1 1784.04  52
  -3   6   0 29788.3 1806.44   3
   3  -6   0 28381.5 1685.18   5
  -3  -6   0 30341.7 1494.75   4
   3  -6   1 202722. 7324.77  48
   3  -6   1 203188. 7786.57  52
  -3   6  -1 192705. 7957.26   3
   3  -6   1 205634. 7909.82   5
  -3  -6  -1 195738. 7577.20   4
   3  -6   2 48935.6 1909.27  48
   3   6   2 45198.2 1828.61  55
   3  -6   2 47712.7 2237.12  52
  -3   6  -2 48826.8 2478.04   3
   3  -6   2 46280.3 2417.01   5
  -3  -6  -2 47484.7 2170.00   4
   3  -6   3 430.461 163.189  48
   3   6   3 322.051 140.132  55
   3  -6   3 342.772 188.494  52
   3  -6   3 405.364 264.079   5
  -3   6  -3 101.098 263.448   3
   3   6   4 13784.1 704.012  49
   3  -6   4 14874.7 764.315  48
   3   6   4 14397.0 712.628  55
  -3  -6  -4 14655.7 1023.57  53
   3  -6   4 15325.4 1257.63   5
   3   6   5 18066.7 826.568  49
   3   6   5 16222.6 815.033  55
  -3  -6  -5 14859.8 1122.11  53
   3  -6   5 16410.2 1377.79   5
   3   6   6 2582.43 284.007  49
   3  -6   6 3029.90 351.082  34
   3  -6   6 2877.02 330.331  33
  -3  -6  -6 2783.61 484.315  53
   3   6   6 3447.64 325.470  55
   3  -6   6 2432.92 587.193   5
   3   6   7 76416.2 2918.90  49
   3  -6   7 73032.0 2972.36  33
   3  -6   7 77494.0 3012.83  34
   3   6   7 72552.2 2946.76  31
  -3  -6  -7 70710.9 3474.81  53
   3   6   7 75339.5 2928.46  55
   3  -6   7 72457.4 3817.70   5
   3   6   8 1053.36 235.734  49
   3  -6   8 1242.51 512.927   5
   3  -6   8 1525.02 283.389  33
   3  -6   8 1064.78 264.688  34
   3   6   8 1121.78 267.410  31
  -3  -6  -8 668.182 345.272  53
   3  -6   9 75.6616 235.159  19
   3  -6   9-161.894 352.625   5
   3  -6   9 265.755 235.993  33
   3   6   9 145.083 217.414  31
   3  -6   9 245.547 223.510  34
   3   6   9 63.2336 193.071  49
   3   6  10 17860.1 935.350  49
   3  -6  10 17429.7 944.095   7
   3  -6  10 19159.3 1007.08  19
   3  -6  10 18481.0 911.801  30
   3  -6  10 19479.7 1028.63  34
   3   6  10 18477.0 972.900  31
   3  -6  10 19497.8 999.836  33
   3  -6  10 16626.5 1587.64   5
  -3  -6 -11 9296.48 584.767  22
   3  -6  11 8724.11 629.374  19
   3   6  11 9727.32 601.529  49
   3  -6  11 9898.93 627.721  48
   3   6  11 8690.88 603.504  31
   3  -6  11 8131.99 590.002  33
   3  -6  11 9015.50 553.575  30
   3  -6  11 8738.09 586.829   7
   3   6  12 12904.7 700.566  28
  -3  -6 -12 12372.6 687.462  22
   3  -6  12 13169.1 767.550  19
   3  -6  12 11880.7 732.854  48
   3   6  12 13107.3 733.247  49
   3  -6  12 12138.3 733.354  33
   3  -6  12 13131.5 688.466  30
   3   6  12 13166.3 748.754  31
   3  -6  12 13805.6 727.109   7
   3  -6  13-159.039 176.442  30
   3   6  13-74.4764 167.277  28
  -3  -6 -13 44.1861 132.403  22
   3  -6  13 314.626 218.235  19
   3   6  13-93.7047 183.622  31
   3  -6  13 119.285 186.956  33
   3  -6  13-48.2697 177.701   7
   3  -6  13 94.9344 149.645  48
   3   6  13-148.018 193.426  49
   3   6  14 668.122 177.146  28
   3  -6  14 502.878 173.981  48
   3   6  14 540.763 191.122  31
   3  -6  14 461.785 163.466   7
   3  -6  15 3921.03 304.541  48
   3   6  15 4529.72 318.084  41
   3   6  15 4294.96 327.162  31
   3   6  15 4251.15 291.684  28
   3  -6  15 3861.74 331.457  21
   3  -6  16 1667.95 203.562  21
   3   6  16 1965.40 208.143  31
   3  -6  16 1853.93 213.055   8
   3   6  17 3307.86 220.006  44
   3  -6  17 3682.60 221.888   8
  -3  -6 -17 3306.26 202.622  23
   3  -6  17 3532.38 220.827  21
  -3   7  18 83.1903 73.1488  13
  -3  -7  18 31.5311 92.7940   8
  -3   7  18-23.9294 100.453  45
   3  -7 -17 561.547 139.321  40
  -3   7  17 536.374 133.161  13
  -3   7  17 323.665 167.983  45
  -3   7  17 313.811 143.548   9
  -3  -7  17 284.482 142.585   8
  -3   7  16 158.894 150.774  13
  -3  -7  16 158.386 147.617   6
  -3  -7  16 22.0384 161.280   8
  -3   7  16 201.433 169.690  45
  -3   7  16-19.2365 138.992  49
  -3   7  15 4355.03 396.390  45
  -3   7  15 5061.00 348.660  41
  -3   7  15 5174.88 377.493  13
  -3  -7  15 5246.97 401.426   8
  -3  -7  15 3929.19 357.232   6
   3  -7 -15 4285.26 345.219  23
  -3   7  14 2618.72 283.699  41
  -3   7  14 2297.67 252.772  42
  -3   7  14 2018.41 274.702  13
  -3  -7  14 2354.39 302.214   6
  -3  -7  14 2128.16 300.267   8
   3  -7 -14 2282.05 295.697  23
  -3   7  14 1998.54 252.263  27
  -3   7  13 875.508 232.537  41
  -3   7  13 1367.29 237.283  42
  -3   7  13 823.774 242.854  13
  -3  -7  13 1110.20 266.655  19
  -3  -7  13 950.263 247.464   6
  -3  -7  13 1592.73 289.218   8
   3  -7 -13 907.153 241.209  23
  -3   7  13 1537.30 254.117  27
  -3   7  12 3740.62 353.888  55
  -3  -7  12 4663.64 448.282  19
  -3   7  12 3626.84 362.087  42
  -3   7  12 4020.93 392.055  41
  -3  -7  12 4198.95 416.142   6
  -3  -7  12 3955.93 373.934  12
  -3  -7  12 4450.39 414.880   8
  -3  -7  12 3534.58 420.784  10
  -3  -7  12 3901.73 398.406   7
   3  -7 -12 3768.68 404.862  23
  -3   7  12 4175.54 389.851  27
  -3   7  11 13516.2 763.093  56
  -3   7  11 12813.0 706.466  55
   3  -7 -11 10772.4 1317.04  52
  -3  -7  11 11599.3 742.047  19
  -3  -7  11 10693.6 707.530  18
  -3   7  11 12176.2 717.649  42
  -3   7  11 13399.9 741.292  41
  -3  -7  11 10897.8 704.900   8
  -3  -7  11 11968.8 686.440  12
  -3  -7  11 11617.6 726.425   7
  -3  -7  11 12467.5 790.512  10
  -3  -7  11 12557.1 737.375   6
  -3   7  11 11489.9 700.690  27
  -3   7  11 12356.0 709.981  29
   3  -7 -11 11234.7 727.136  23
  -3   7  10 213.562 188.151  55
  -3   7  10 223.066 214.414  56
   3  -7 -10 688.766 425.330  52
  -3  -7  10-36.8317 182.134  18
  -3  -7  10 656.080 231.098  17
  -3  -7  10-38.3266 232.015  19
  -3   7  10 397.149 267.634  41
  -3   7  10 278.685 224.145  42
  -3  -7  10 126.447 205.094  12
  -3  -7  10 308.986 220.909   6
  -3  -7  10 340.148 217.073   8
   3  -7 -10 404.729 222.748  23
  -3   7  10 208.987 206.953  27
  -3   7  10 374.000 230.969  29
  -3   7   9 3729.69 801.473   3
  -3   7   9 5467.59 457.013  56
  -3   7   9 5298.80 420.436  55
   3  -7  -9 5256.72 446.246  47
  -3   7   9 5200.39 458.328  50
  -3  -7   9 5112.58 448.457  18
  -3  -7   9 5853.17 470.708  17
  -3  -7   9 6071.07 503.208  19
  -3   7   9 5279.37 460.061  41
  -3   7   9 4615.84 448.225  42
  -3  -7   9 5617.19 454.838  12
  -3  -7   9 5234.92 437.618   8
  -3  -7   9 5749.72 470.464   6
  -3  -7   9 6215.00 544.254  10
  -3  -7   9 5771.20 492.210   7
  -3   7   9 5882.51 482.620  27
   3  -7  -9 5390.80 469.153  23
  -3   7   9 5382.07 452.633  29
  -3   7   8 1623.33 532.170   3
  -3  -7   8 1774.96 324.588   1
  -3   7   8 1734.34 255.443  55
  -3   7   8 1093.61 237.459  56
   3  -7  -8 1701.75 283.753  47
  -3   7   8 1043.22 251.616  50
  -3  -7   8 1168.66 247.484  18
  -3  -7   8 1469.18 281.736  17
  -3   7   8 1913.05 284.056  41
  -3   7   8 1318.80 271.685  42
  -3  -7   8 1901.15 277.227   6
  -3  -7   8 1364.96 274.027  12
  -3  -7   8 2196.09 318.769   7
  -3  -7   8 1548.51 307.132  10
  -3  -7   8 1602.30 257.037   8
   3  -7  -8 1175.62 263.285  23
  -3   7   8 1530.47 286.935  27
  -3  -7   7 1558.62 297.420   1
  -3   7   7 2357.70 573.506   3
  -3   7   7 1568.19 233.629  55
  -3   7   7 1461.99 250.459  56
   3  -7  -7 2113.05 611.184  52
   3  -7  -7 1772.12 267.700  47
  -3   7   7 2076.88 314.478  50
  -3  -7   7 1343.80 247.586  18
  -3   7   7 1001.79 249.003  42
  -3  -7   7 1727.67 286.596  12
  -3  -7   7 1510.18 239.319   8
  -3  -7   7 1964.07 261.536   6
  -3  -7   7 1351.81 267.528   7
  -3  -7   7 1619.62 305.042  10
   3  -7  -7 1455.37 259.812  23
  -3  -7   6 3417.73 388.829   1
  -3   7   6 4690.80 726.232   3
  -3   7   6 4479.38 379.148  56
   3  -7  -6 5241.99 837.418  52
   3  -7  -6 4140.97 376.461  47
  -3   7   6 4711.84 401.419  50
  -3   7   6 3634.95 370.090  42
  -3   7   6 4095.23 378.505  41
  -3   7   6 4178.93 390.151  29
  -3   7   6 3590.68 383.549  27
  -3  -7   6 4610.10 400.733  12
  -3  -7   6 4742.74 454.239  10
  -3  -7   6 3813.09 378.850   7
  -3  -7   6 4003.83 367.747  18
   3  -7  -5 87684.8 4101.12  52
  -3   7   5 85924.2 3195.59  56
  -3   7   5 83982.4 3990.52   3
  -3   7   5 80348.5 3197.08  29
  -3   7   5 82576.0 3237.06  27
  -3   7   5 79848.1 3186.82  41
  -3   7   4 28554.9 1842.57   3
   3  -7  -4 29520.2 1935.46  52
  -3   7   4 27630.2 1236.17  56
  -3   7   3 29695.4 1893.31   3
   3  -7  -3 32544.3 1996.10  52
  -3   7   2 431.273 344.475   3
   3  -7  -2 862.256 366.507  52
  -3   7   1 4653.32 654.222   3
   3  -7  -1 5889.29 725.791  52
   3  -7   0 5720.07 408.392  48
  -3   7   0 5891.52 751.459   3
   3  -7   0 5818.52 690.955   5
   3  -7   0 5005.04 657.637  52
   3  -7   1 8598.50 525.688  48
  -3   7  -1 7999.59 873.938   3
   3  -7   1 7758.57 845.071   5
   3  -7   1 8658.14 804.442  52
   3  -7   2 20237.0 977.547  48
  -3   7  -2 20388.9 1464.83   3
   3  -7   2 20416.1 1467.38   5
   3   7   2 20344.5 909.012  55
   3  -7   3 19230.7 927.184  48
   3   7   3 17467.4 843.669  55
  -3   7  -3 17159.7 1356.15   3
   3  -7   3 20414.5 1466.30   5
   3   7   4 1361.38 227.013  55
   3  -7   4 2130.83 289.822  48
  -3  -7  -4 1958.29 262.268  22
   3  -7   4 2337.35 308.366  40
   3  -7   4 2105.54 294.907  34
  -3   7  -4 1999.40 479.959   3
   3  -7   4 2408.66 556.370   5
   3   7   5 646.673 193.578  55
   3  -7   5 667.174 227.029  48
   3   7   5 655.174 193.854  49
  -3  -7  -5 1040.40 225.200  22
  -3   7  -5 683.006 200.086  39
   3  -7   5 943.543 228.320  33
   3   7   5 263.352 178.621  31
   3  -7   5 613.253 227.419  34
   3  -7   5 1513.96 467.749   5
  -3   7  -5 681.632 350.732   3
   3   7   6 291.365 193.813  55
   3  -7   6 148.752 205.771  48
   3   7   6 490.891 213.377  49
  -3  -7  -6 575.672 212.696  22
  -3   7  -6 274.876 172.600  39
   3  -7   6 226.501 230.831  34
   3   7   6 748.711 231.492  31
   3  -7   6 385.248 206.302  33
   3  -7   6 148.308 366.487   5
   3   7   7 108678. 4099.32  49
   3   7   7 105968. 4115.58  55
  -3  -7  -7 110265. 4161.72  22
   3  -7   7 104635. 4154.61  33
   3   7   7 107346. 4135.36  31
   3  -7   7 111889. 4212.79  34
   3  -7   7 105350. 5138.92   5
   3   7   8 19458.1 967.972  49
   3   7   8 20086.6 987.414  55
  -3  -7  -8 19785.0 1000.99  22
   3  -7   8 17681.6 990.057  33
   3   7   8 20167.2 999.089  31
   3  -7   8 20372.4 1054.44  34
   3  -7   8 19214.4 1689.24   5
  -3  -7  -9 23840.2 1151.37  22
   3  -7   9 21910.5 1173.46  48
   3   7   9 23763.3 1126.80  49
   3   7   9 24831.5 1163.45  31
   3  -7   9 24745.7 1226.93  34
   3  -7   9 24539.7 1179.20  33
   3  -7   9 20760.2 1829.82   5
   3  -7  10 273.190 230.410   7
  -3  -7 -10 416.897 201.406  22
   3  -7  10 422.277 264.666  19
   3  -7  10 388.124 207.407  48
   3   7  10 379.878 202.211  49
   3  -7  10 527.473 258.999  34
   3   7  10 208.868 192.607  31
   3  -7  10 208.687 206.813  33
   3  -7  10 331.895 334.829   5
   3  -7  11 6836.73 523.743  48
   3   7  11 6796.43 495.625  49
   3   7  11 7174.02 526.730  31
   3  -7  11 6464.78 497.502  33
   3  -7  11 6772.31 503.936   7
  -3  -7 -11 7131.61 481.914  22
   3  -7  11 7241.95 550.315  19
   3  -7  12 1059.59 244.394  48
   3   7  12 1230.44 244.819  49
   3   7  12 1124.41 251.506  31
   3  -7  12 1404.90 244.357  33
   3  -7  12 1391.04 256.446   7
  -3  -7 -12 1040.33 189.396  22
   3  -7  12 1223.38 279.431  19
   3  -7  13 32768.8 1404.93  48
   3   7  13 31167.9 1381.08  49
   3  -7  13 31375.2 1404.14  19
   3   7  13 31838.6 1396.66  31
   3  -7  13 33778.7 1368.92   7
   3  -7  14 821.375 176.009  48
   3   7  14 575.713 174.554  41
   3   7  14 767.712 187.393  31
   3  -7  14 708.434 171.379   7
   3  -7  15 22509.7 946.860  21
   3   7  15 22945.3 947.305  31
  -3  -7 -15 21587.3 952.654  23
   3   7  15 20062.0 915.808  41
   3  -7  16 1018.09 141.439  21
   3   7  16 692.775 133.967  31
  -3  -7 -16 898.731 125.009  23
  -3   8  17 286.120 106.262   9
  -3  -8  17 158.640 101.878   8
  -3   8  17 290.146 121.672  45
   3  -8 -16 4709.05 334.693  40
  -3   8  16 5084.40 297.063  13
  -3   8  16 5080.54 351.449   9
  -3   8  16 4940.69 351.786  45
  -3   8  16 4265.26 310.839  49
  -3   8  15 23194.0 1057.66  45
  -3   8  15 22832.0 997.239  41
  -3   8  15 25050.4 1005.63  13
  -3  -8  15 24262.2 1034.03   8
   3  -8 -15 21879.8 994.400  23
  -3   8  14 32783.4 1393.03  42
  -3   8  14 34435.5 1430.56  41
  -3   8  14 35377.6 1413.94  13
  -3  -8  14 34550.4 1420.87   6
  -3  -8  14 34406.4 1444.75   8
  -3   8  14 32684.1 1391.57  27
   3  -8 -14 33527.4 1434.90  23
  -3   8  13 15374.1 779.730  42
  -3   8  13 14871.5 797.345  41
  -3   8  13 15272.2 767.941  13
  -3  -8  13 15059.4 826.367  19
  -3  -8  13 15552.0 790.080   6
  -3  -8  13 16456.6 813.781   8
  -3   8  13 14336.4 770.682  27
   3  -8 -13 15410.0 816.807  23
  -3   8  12 53011.1 2189.46  55
  -3   8  12 52463.6 2208.24  42
  -3   8  12 55062.0 2242.35  41
  -3  -8  12 54353.0 2261.50  19
  -3   8  12 53339.3 2177.29  13
  -3  -8  12 58712.3 2234.80   6
  -3  -8  12 54913.8 2228.19   8
  -3   8  12 55345.0 2224.94  27
   3  -8 -12 54115.5 2253.53  23
  -3   8  11 21558.1 1087.55  56
  -3   8  11 20174.8 1014.32  55
  -3  -8  11 22285.7 1093.04  19
  -3  -8  11 19193.9 1053.43  18
  -3   8  11 20557.9 1055.20  41
  -3   8  11 21298.1 1053.97  42
  -3  -8  11 21944.8 1045.22   6
  -3  -8  11 20418.4 1030.46   8
  -3  -8  11 21414.3 997.402  12
  -3   8  11 23596.2 1078.82  27
   3  -8 -11 20657.2 1067.92  23
  -3   8  10 7817.21 573.981  56
  -3   8  10 7898.87 539.829  55
  -3   8  10 7444.15 568.437  50
  -3  -8  10 7032.34 560.598  18
  -3  -8  10 6983.05 546.330  17
  -3  -8  10 7763.14 578.648  19
  -3   8  10 7923.88 568.556  42
  -3   8  10 8667.37 584.745  41
  -3  -8  10 7056.69 524.147   8
  -3  -8  10 8166.73 549.781   6
  -3  -8  10 7094.98 592.777  10
  -3  -8  10 7946.04 522.396  12
  -3  -8  10 8279.10 576.545   7
  -3   8  10 7162.47 553.068  27
  -3   8  10 7022.00 541.744  29
   3  -8 -10 7219.31 554.415  23
  -3   8   9 285.805 176.242  55
  -3   8   9 444.691 218.561  56
   3  -8  -9 527.254 434.384  52
   3  -8  -9 188.473 192.088  47
  -3   8   9 631.951 230.576  50
  -3  -8   9 388.540 237.852  18
  -3  -8   9 698.873 237.683  17
  -3  -8   9 756.876 280.924  19
  -3   8   9 407.867 231.113  42
  -3  -8   9 456.480 279.232  10
  -3  -8   9 590.713 241.867   7
  -3  -8   9 448.834 216.735  12
  -3  -8   9 694.994 218.980   8
  -3  -8   9 671.515 213.930   6
  -3   8   9 989.684 272.134  27
   3  -8  -9 332.681 211.549  23
  -3   8   8 21295.7 1728.23   3
  -3   8   8 16489.1 918.799  56
   3  -8  -8 14930.2 1563.83  52
  -3   8   8 18879.3 911.898  55
   3  -8  -8 16812.1 931.734  47
  -3   8   8 18458.5 964.962  50
  -3  -8   8 16591.9 938.973  18
  -3  -8   8 18505.0 976.702  17
  -3   8   8 18022.3 958.322  42
  -3  -8   8 19124.0 904.442   6
  -3  -8   8 16713.0 870.372   8
  -3  -8   8 17873.9 922.773  12
  -3  -8   8 17254.7 1004.24  10
  -3  -8   8 17435.9 943.474   7
   3  -8  -8 17515.4 943.219  23
  -3   8   7 7086.01 998.345   3
  -3   8   7 7718.79 519.573  55
   3  -8  -7 8252.97 564.022  47
   3  -8  -7 6629.23 1001.57  52
  -3   8   7 7573.86 552.818  50
  -3  -8   7 6988.90 545.460  18
  -3  -8   7 6932.88 514.339  20
  -3  -8   7 7986.00 586.705  17
  -3   8   7 8095.45 564.008  41
  -3  -8   7 7265.14 541.575  12
  -3  -8   7 7144.21 599.493  10
  -3  -8   7 8442.89 573.497   7
  -3   8   7 7201.68 566.696  27
   3  -8  -7 8150.01 560.151  23
  -3   8   7 7936.87 574.487  29
  -3   8   6 78017.2 3806.92   3
   3  -8  -6 76129.6 3894.47  52
  -3   8   6 73212.1 2824.78  55
   3  -8  -6 72501.5 2892.36  47
  -3   8   6 70204.4 2871.50  50
  -3  -8   6 70509.4 2871.26  18
  -3  -8   6 70312.6 2843.69  20
  -3   8   6 72036.8 2862.42  41
   3  -8  -6 71152.8 2858.28  23
  -3   8   6 71505.2 2888.90  27
  -3   8   6 71821.8 2873.23  29
  -3  -8   6 73354.3 2870.57  12
  -3  -8   6 75336.1 2975.71  10
  -3  -8   6 68997.4 2843.86   7
  -3   8   5 1744.02 301.127  27
  -3   8   5 1959.95 291.479  29
   3  -8  -5 2027.09 273.555  23
   3  -8  -5 1514.61 532.720  52
   3  -8  -5 2207.62 313.050  47
  -3   8   5 2146.59 315.063  50
  -3   8   5 1317.50 253.492  42
  -3   8   5 1605.72 266.736  41
  -3   8   5 1355.37 538.783   3
  -3  -8   5 1379.98 275.240  18
  -3  -8   5 2133.27 282.358  20
  -3  -8   5 1785.06 294.804  12
  -3  -8   5 1795.21 269.524   7
  -3  -8   5 1786.17 335.730  10
  -3  -8   4 29591.4 1379.47  10
  -3  -8   4 31287.3 1338.23  12
  -3  -8   4 28588.5 1262.57   7
   3  -8  -4 30127.6 2048.50  52
  -3  -8   4 27561.3 1313.44  18
   3  -8  -4 28506.4 1347.61  40
  -3   8   4 28187.1 1282.89  41
  -3   8   4 29205.4 1308.50  42
  -3   8   4 26327.4 1310.84  27
  -3   8   4 27764.3 1293.30  29
   3  -8  -4 30443.3 1369.68  32
  -3   8   4 30550.7 1981.54   3
  -3  -8   3 16068.6 836.130  12
  -3  -8   3 15270.7 863.160  10
  -3   8   3 16365.5 1355.55   3
   3  -8  -3 15392.4 853.451  40
  -3   8   3 15349.1 793.721  41
  -3   8   3 16123.4 820.549  42
   3  -8  -3 15745.8 1379.59  52
   3  -8  -3 15468.4 859.312  32
  -3   8   3 14181.1 813.588  27
  -3   8   3 15504.2 797.054  29
  -3   8   2 30057.4 1877.63   3
   3  -8  -2 28842.1 1285.35  40
  -3   8   2 24325.3 1195.49  42
  -3   8   2 30049.5 1222.94  41
   3  -8  -2 27041.4 1848.30  52
   3  -8  -2 26555.9 1228.99  35
   3  -8  -2 28408.7 1285.17  32
  -3   8   2 26743.0 1186.39  29
  -3   8   2 24736.6 1214.88  27
  -3  -8   2 24856.4 1204.85  22
  -3   8   1 11011.1 625.681  41
  -3   8   1 11278.6 641.764  42
   3  -8  -1 11872.4 1102.33  52
   3  -8  -1 11756.2 668.305  35
   3  -8  -1 11093.3 690.680  32
  -3   8   1 12008.8 1115.90   3
  -3   8   0 8864.76 961.076   3
   3  -8   0 7591.91 862.905   5
   3  -8   0 7981.29 836.470  52
  -3   8   0 6999.08 495.365  42
   3  -8   0 7786.65 556.994  32
   3  -8   0 7961.32 533.865  35
  -3  -8   0 8006.87 528.227  22
   3  -8   1 2384.61 301.768  48
  -3  -8  -1 1999.76 265.557  22
  -3   8  -1 2474.81 279.164  42
   3  -8   1 2271.35 303.279  35
   3  -8   1 2607.81 337.169  32
  -3   8  -1 3156.87 570.715   3
   3  -8   1 2494.04 541.983   5
   3   8   2 626.571 180.529  55
   3  -8   2 590.348 204.998  48
  -3  -8  -2 510.466 192.440  22
  -3   8  -2 436.500 176.926  42
   3  -8   2 1307.98 269.177  40
   3  -8   2 391.468 189.244  35
   3  -8   2 1140.65 234.308  33
  -3   8  -2 788.191 371.401   3
   3  -8   2 125.367 310.370   5
  -3   8  -3 6320.24 822.046   3
   3  -8   3 6269.73 859.188   5
   3  -8   3 8250.94 538.391  48
   3   8   3 6642.37 456.650  55
   3  -8   3 6761.41 526.249  40
   3  -8   3 6892.96 527.510  34
   3  -8   3 7371.59 516.652  33
  -3  -8  -3 7277.94 503.724  22
  -3  -8  -3 7212.79 500.545  23
   3  -8   4 10687.5 1188.41   5
   3   8   4 10550.9 615.065  55
   3  -8   4 10824.9 678.645  48
   3  -8   4 10258.1 685.738  40
  -3   8  -4 10172.2 621.386  39
   3  -8   4 11243.5 669.878  33
   3  -8   4 11384.0 696.820  34
  -3  -8  -4 10742.6 655.883  23
  -3  -8  -4 11706.5 677.309  22
   3  -8   5 1818.83 517.261   5
   3   8   5 1332.87 249.164  55
   3  -8   5 1725.36 276.822  48
  -3  -8  -5 1595.57 273.239  22
  -3   8  -5 1682.02 258.366  39
   3  -8   5 1223.23 254.402  33
   3  -8   5 1527.07 301.351  34
  -3  -8  -5 1596.48 261.174  23
   3  -8   6 97507.8 4775.44   5
   3   8   6 94657.9 3693.49  55
   3  -8   6 98604.3 3786.73  48
   3   8   6 95366.1 3663.08  49
  -3  -8  -6 97808.3 3743.21  22
  -3   8  -6 99247.0 3664.11  39
   3  -8   6 96811.9 3735.35  33
   3  -8   6 93293.7 3771.44  34
   3   8   6 93903.2 3688.23  31
  -3  -8  -6 95326.4 3755.61  23
   3   8   7 14042.5 784.628  55
   3   8   7 13485.5 753.132  49
   3  -8   7 14834.2 1474.71   5
  -3  -8  -7 15426.1 824.206  22
   3  -8   7 15074.7 816.311  33
   3   8   7 13153.1 766.681  31
   3  -8   7 13583.9 833.160  34
  -3  -8  -7 15687.1 855.090  23
   3   8   8 56656.7 2330.63  49
   3  -8   8 60753.3 3411.81   5
  -3  -8  -8 59433.4 2387.15  22
   3   8   8 59151.0 2363.99  31
   3  -8   8 61670.4 2455.24  34
   3  -8   8 56496.2 2368.49  33
   3   8   8 55179.1 2356.97  55
   3  -8   9 9597.21 1191.85   5
  -3  -8  -9 8178.03 582.859  22
   3  -8   9 10331.1 662.642  48
   3   8   9 10425.4 610.973  49
   3   8   9 10672.6 632.085  31
   3  -8   9 9084.34 653.190  34
   3  -8   9 8489.49 590.722  33
   3  -8   9 10367.0 651.990   7
  -3  -8 -10 4023.75 362.141  22
   3  -8  10 3278.18 396.091  19
   3  -8  10 4448.86 414.816  48
   3   8  10 4210.24 380.874  49
   3   8  10 4762.85 405.275  31
   3  -8  10 3731.58 363.692  33
   3  -8  10 4275.52 428.382  34
   3  -8  10 3873.06 392.739   7
  -3  -8 -11 9737.42 554.273  22
   3  -8  11 8856.81 611.792  19
   3  -8  11 9839.48 610.925  48
   3   8  11 9717.96 587.761  49
   3  -8  11 9202.04 567.690  33
   3   8  11 9368.84 590.926  31
   3  -8  11 10395.6 612.191   7
  -3  -8 -12 7333.28 514.618  23
   3  -8  12 6961.31 491.003  19
   3  -8  12 6954.72 474.520  48
   3   8  12 6070.43 437.276  49
   3   8  12 6399.33 452.241  31
   3  -8  12 6476.57 460.629   7
  -3  -8 -13 27.1988 166.046  23
   3  -8  13 48.8633 136.404  48
   3   8  13-22.2890 140.934  49
   3  -8  13 24.4246 170.604  19
   3   8  13-22.9194 147.355  31
   3  -8  13-20.7235 142.728   7
  -3  -8 -14 2409.97 249.696  23
   3  -8  14 3103.29 252.580  21
   3   8  14 2387.13 245.658  31
   3  -8  14 2376.37 243.181   8
   3  -8  14 2449.52 224.741   7
   3   8  14 2309.09 239.893  41
   3  -8  15 10644.7 475.490  21
   3   8  15 9902.71 468.972  41
   3  -8  15 10640.2 483.861   8
   3   8  16 1991.04 135.176  31
   3  -8  16 1856.56 135.203   8
   3  -9 -16 1529.76 167.963  40
  -3   9  16 1977.24 185.920  45
   3  -9 -16 2256.00 202.075  32
  -3   9  16 1960.56 189.759   9
  -3   9  15 748.331 173.369  45
   3  -9 -15 699.750 176.695  40
  -3   9  15 1033.36 159.832  41
  -3   9  14 3677.38 321.432  45
   3  -9 -14 3652.84 299.353  23
  -3   9  14 4437.02 324.872  41
  -3   9  13 9532.07 544.322  42
  -3   9  13 9725.93 563.516  41
  -3  -9  13 9394.43 537.254   8
  -3   9  13 9916.70 550.340  27
   3  -9 -13 8854.51 548.222  23
  -3   9  12 6381.61 444.785  55
  -3   9  12 7002.58 472.418  42
  -3   9  12 6068.64 471.913  41
  -3  -9  12 6513.59 485.466  19
  -3  -9  12 6940.79 457.579   8
  -3   9  12 6868.83 471.970  27
   3  -9 -12 6235.60 476.756  23
  -3   9  11 14245.6 770.972  55
  -3   9  11 15649.3 817.182  41
  -3   9  11 16135.3 821.941  42
  -3  -9  11 14511.3 812.621  19
  -3  -9  11 12754.1 790.708  18
  -3  -9  11 14814.4 760.446   8
  -3   9  11 14253.5 791.325  27
   3  -9 -11 14056.6 804.049  23
  -3   9  10-156.652 207.939  55
  -3  -9  10 39.0215 205.687  18
  -3  -9  10 37.2118 193.742  17
  -3  -9  10-107.431 226.436  19
  -3   9  10 141.963 220.578  42
  -3  -9  10 134.970 180.532   8
  -3  -9  10-245.814 227.622   7
   3  -9 -10-107.998 223.739  23
  -3   9  10-34.9489 207.466  27
  -3   9   9 292.061 210.846  55
   3  -9  -9 353.539 436.786  52
  -3   9   9 750.188 258.391  50
  -3  -9   9 603.856 232.431  18
  -3  -9   9 241.222 212.414  17
  -3  -9   9 516.200 250.714  19
  -3   9   9 522.086 232.224  42
  -3  -9   9 416.576 206.907  12
  -3  -9   9 467.686 244.645   7
  -3  -9   9 271.811 230.345  10
   3  -9  -9 259.155 220.250  23
  -3   9   8 10662.5 648.307  55
   3  -9  -8 10608.6 1272.64  52
   3  -9  -8 10468.6 670.993  47
  -3   9   8 10743.3 690.462  50
  -3  -9   8 9698.00 672.363  18
  -3  -9   8 10644.7 710.269  17
  -3  -9   8 10766.0 648.433  12
  -3   9   8 9426.18 653.750  41
  -3  -9   8 10471.1 729.817  10
  -3  -9   8 10550.2 676.001   7
   3  -9  -8 11486.1 693.077  23
  -3   9   8 10206.8 672.893  29
  -3   9   7 786.263 467.244   3
  -3   9   7 967.565 230.965  55
   3  -9  -7 523.210 454.523  52
   3  -9  -7 1038.85 261.980  47
  -3   9   7 694.825 255.149  50
  -3  -9   7 435.073 224.282  18
  -3  -9   7 726.235 264.068  17
  -3  -9   7 70.2357 184.139  20
  -3   9   7 1021.78 259.337  41
[truncated: 480,195 more chars]
