# Supplementary material for: Modeling Complex Ligands for High Oxidation State Catalysis: Titanium Hydroamination with Unsymmetrical Ligands
Source: ACS Catal. 2024 Mar 29;14(8):5531–8. doi: 10.1021/acscatal.3c05658 (PMC11036360; doi:10.1021/acscatal.3c05658)
Supplement: Supplementary file 3 — cs3c05658_si_003.cif [file cs3c05658_si_003.cif]

data_rj6-98-new-good
_audit_creation_date               2023-11-03
_audit_creation_method
;
Olex2 1.5
(compiled 2023.08.24 svn.re1ec1418 for OlexSys, GUI svn.r6817)
;
_shelx_SHELXL_version_number       '2018/3'
_audit_contact_author_address      ?
_audit_contact_author_email        ?
_audit_contact_author_name         ''
_audit_contact_author_phone        ?
_publ_contact_author_id_orcid      ?
_publ_section_references
;
Dolomanov, O.V., Bourhis, L.J., Gildea, R.J, Howard, J.A.K. & Puschmann, H.
 (2009), J. Appl. Cryst. 42, 339-341.

Sheldrick, G.M. (2015). Acta Cryst. A71, 3-8.

Sheldrick, G.M. (2015). Acta Cryst. C71, 3-8.
;
_chemical_name_common              ?
_chemical_name_systematic          ?
_chemical_formula_moiety           'C21 H28 N4 Ti'
_chemical_formula_sum              'C21 H28 N4 Ti'
_chemical_formula_weight           384.37
_chemical_melting_point            ?
_chemical_oxdiff_formula           C20H23N4Ti
_chemical_oxdiff_usercomment       'toluene/hexane solvent system'
loop_
  _atom_type_symbol
  _atom_type_description
  _atom_type_scat_dispersion_real
  _atom_type_scat_dispersion_imag
  _atom_type_scat_source
 'C' 'C' 0.0181 0.0091 'International Tables Vol C Tables 4.2.6.8 and 6.1.1.4'
 'H' 'H' 0.0000 0.0000 'International Tables Vol C Tables 4.2.6.8 and 6.1.1.4'
 'N' 'N' 0.0311 0.0180 'International Tables Vol C Tables 4.2.6.8 and 6.1.1.4'
 'Ti' 'Ti' 0.2191 1.8069 'International Tables Vol C Tables 4.2.6.8 and 6.1.1.4'

_shelx_space_group_comment
;
The symmetry employed for this shelxl refinement is uniquely defined
by the following loop, which should always be used as a source of
symmetry information in preference to the above space-group names.
They are only intended as comments.
;
_space_group_crystal_system        'monoclinic'
_space_group_IT_number             14
_space_group_name_H-M_alt          'P 1 21/n 1'
_space_group_name_Hall             '-P 2yn'
loop_
  _space_group_symop_operation_xyz
 'x, y, z'
 '-x+1/2, y+1/2, -z+1/2'
 '-x, -y, -z'
 'x-1/2, -y-1/2, z-1/2'

_cell_length_a                     10.92810(10)
_cell_length_b                     15.12680(10)
_cell_length_c                     12.41070(10)
_cell_angle_alpha                  90
_cell_angle_beta                   98.5360(10)
_cell_angle_gamma                  90
_cell_volume                       2028.85(3)
_cell_formula_units_Z              4
_cell_measurement_reflns_used      20435
_cell_measurement_temperature      100.00(10)
_cell_measurement_theta_max        79.7580
_cell_measurement_theta_min        4.6290
_shelx_estimated_absorpt_T_max     ?
_shelx_estimated_absorpt_T_min     ?
_exptl_absorpt_coefficient_mu      3.647
_exptl_absorpt_correction_T_max    0.855
_exptl_absorpt_correction_T_min    0.703
_exptl_absorpt_correction_type     gaussian
_exptl_absorpt_process_details
;
CrysAlisPro 1.171.42.92a (Rigaku Oxford Diffraction, 2023)
Numerical absorption correction based on gaussian integration over
a multifaceted crystal model
Empirical absorption correction using spherical harmonics,
implemented in SCALE3 ABSPACK scaling algorithm.
;
_exptl_absorpt_special_details     ?
_exptl_crystal_colour              'metallic light orange'
_exptl_crystal_colour_lustre       metallic
_exptl_crystal_colour_modifier     light
_exptl_crystal_colour_primary      orange
_exptl_crystal_density_diffrn      1.258
_exptl_crystal_density_meas        ?
_exptl_crystal_density_method      ?
_exptl_crystal_description         block
_exptl_crystal_F_000               816
loop_
  _exptl_crystal_face_index_h
  _exptl_crystal_face_index_k
  _exptl_crystal_face_index_l
  _exptl_crystal_face_perp_dist
 7 0 -4 0.0395
 0 -10 1 0.0322
 -7 0 4 0.0494
 3 8 -4 0.0411
 -2 -8 4 0.0257
 7 0 -3 0.0395
 -6 6 0 0.0766
 -2 -8 5 0.0250
 3 7 -5 0.0417
 7 -2 -2 0.0431
 -5 7 -2 0.0807
 3 6 -6 0.0406
 -7 1 0 0.0599
 3 4 -7 0.0434
 -7 1 -2 0.0646
 -1 -1 8 0.0294
 -6 -2 -3 0.0595
 3 2 -8 0.0478
 0 3 8 0.0273
 6 4 1 0.0407
 2 -2 -8 0.0500
 -6 -5 -2 0.0574
 2 7 5 0.0232
 3 -3 -7 0.0455
 -6 0 6 0.0363
 -2 5 7 0.0256
 4 -7 -5 0.0434
 -5 -7 1 0.0431
 6 -5 -3 0.0419

_exptl_crystal_size_max            0.123
_exptl_crystal_size_mid            0.091
_exptl_crystal_size_min            0.069
loop_
  _exptl_oxdiff_crystal_face_indexfrac_h
  _exptl_oxdiff_crystal_face_indexfrac_k
  _exptl_oxdiff_crystal_face_indexfrac_l
  _exptl_oxdiff_crystal_face_x
  _exptl_oxdiff_crystal_face_y
  _exptl_oxdiff_crystal_face_z
 6.7050 0.0104 -3.7316 -0.0653 -0.2660 -0.9618
 -0.1870 -9.7532 0.9283 -0.2197 -0.9167 0.3336
 -6.7699 -0.0059 3.5210 0.0377 0.2757 0.9605
 2.5804 8.0372 -3.9787 -0.0568 0.7101 -0.7019
 -2.0028 -8.3729 3.8408 0.0613 -0.7691 0.6362
 6.8726 0.2135 -3.1249 0.0201 -0.2731 -0.9618
 -5.6331 5.9312 0.4084 -0.0658 0.8474 0.5268
 -1.9625 -7.5449 4.9301 0.2155 -0.7247 0.6545
 2.5014 7.2789 -4.9730 -0.1999 0.6716 -0.7134
 6.9841 -1.6541 -1.5612 0.1452 -0.4948 -0.8568
 -4.6383 6.5715 -2.0321 -0.2716 0.9188 0.2863
 3.0480 5.5799 -6.1059 -0.3555 0.5156 -0.7796
 -7.0343 0.8135 0.3964 -0.3091 0.4519 0.8368
 3.2462 4.4758 -6.6305 -0.4409 0.4170 -0.7948
 -6.5778 0.9828 -1.7653 -0.5272 0.5018 0.6857
 -0.9803 -1.3483 7.9799 0.8201 -0.2898 0.4934
 -5.9803 -1.6685 -3.0563 -0.7292 0.2592 0.6333
 2.7197 1.9049 -7.6530 -0.6703 0.2365 -0.7034
 0.1139 3.1352 7.5285 0.9729 0.0767 0.2182
 6.1990 4.3226 0.5949 0.5443 0.0417 -0.8379
 2.0185 -1.8531 -7.8279 -0.8502 -0.0675 -0.5221
 -5.8483 -4.5161 -1.6390 -0.6515 -0.0502 0.7570
 1.6321 6.6347 5.3020 0.9128 0.3777 -0.1556
 3.4133 -3.3258 -7.0162 -0.7292 -0.3028 -0.6137
 -5.6482 -0.0433 5.7722 0.3559 0.1486 0.9226
 -1.8295 4.8064 6.9433 0.8546 0.3544 0.3797
 3.7029 -6.8295 -4.5559 -0.5444 -0.7102 -0.4464
 -4.6437 -7.4054 1.1866 -0.3553 -0.4613 0.8130
 5.6859 -5.4709 -2.6871 -0.1782 -0.7452 -0.6426

_exptl_transmission_factor_max     ?
_exptl_transmission_factor_min     ?
_diffrn_reflns_av_R_equivalents    0.0355
_diffrn_reflns_av_unetI/netI       0.0235
_diffrn_reflns_Laue_measured_fraction_full  1.000
_diffrn_reflns_Laue_measured_fraction_max  0.992
_diffrn_reflns_limit_h_max         10
_diffrn_reflns_limit_h_min         -13
_diffrn_reflns_limit_k_max         19
_diffrn_reflns_limit_k_min         -19
_diffrn_reflns_limit_l_max         15
_diffrn_reflns_limit_l_min         -15
_diffrn_reflns_number              31126
_diffrn_reflns_point_group_measured_fraction_full  1.000
_diffrn_reflns_point_group_measured_fraction_max  0.992
_diffrn_reflns_theta_full          67.684
_diffrn_reflns_theta_max           80.375
_diffrn_reflns_theta_min           4.640
_diffrn_ambient_environment        N~2~
_diffrn_ambient_temperature        100.00(10)
_diffrn_detector                   'Hybrid Pixel Array Detector'
_diffrn_detector_area_resol_mean   10.0000
_diffrn_detector_type              HyPix
_diffrn_measured_fraction_theta_full  1.000
_diffrn_measured_fraction_theta_max  0.992
_diffrn_measurement_details
;
List of Runs (angles in degrees, time in seconds):

  # Type    Start    End  Width  t~exp~   \w     \q     \k     \f   Frames
--------------------------------------------------------------------------
  1  \w    -63.00   0.00   0.50    0.26    --  -47.12 104.00 121.00  126
  2  \w     20.00  80.00   0.50    0.26    --   47.12-104.00  19.00  120
  3  \w   -126.00 -89.00   0.50    1.04    --  -91.75-104.00  19.00   74
  4  \w    -74.00 -49.00   0.50    1.04    --  -91.75 104.00 121.00   50
  5  \w    134.00 160.00   0.50    1.04    --  113.25 104.00 121.00   52
  6  \w     67.00 105.00   0.50    1.04    --  113.25-104.00  19.00   76
  7  \w    -13.00  25.00   0.50    0.26    --  -47.12  57.00 150.00   76
  8  \w    -38.00  20.00   0.50    0.26    --  -47.12  37.00 -90.00  116
  9  \w    -36.00  21.00   0.50    0.26    --  -47.12  19.00  60.00  114
 10  \w   -108.00 -43.00   0.50    0.26    --  -47.12 -37.00 -30.00  130
 11  \w    -43.00 -16.00   0.50    0.26    --  -47.12  57.00 150.00   54
 12  \w     -9.00  36.00   0.50    0.26    --   47.12 -37.00   0.00   90
 13  \w     20.00  77.00   0.50    0.26    --   47.12 -99.00-150.00  114
 14  \w    -21.00   4.00   0.50    0.26    --   47.12 -37.00 150.00   50
 15  \w    -70.00 -24.00   0.50    1.04    --  -91.75 125.00   0.00   92
 16  \w    -53.00 -21.00   0.50    1.04    --  -91.75  45.00 150.00   64
 17  \w    -42.00 -17.00   0.50    1.04    --  -91.75  15.00 -60.00   50
 18  \w    -42.00 -16.00   0.50    1.04    --  -91.75  15.00-150.00   52
 19  \w    -42.00 -17.00   0.50    1.04    --  -91.75  15.00 120.00   50
 20  \w    -41.00 -16.00   0.50    1.04    --  -91.75  15.00   0.00   50
 21  \w    -42.00 -16.00   0.50    1.04    --  -91.75  15.00 -30.00   52
 22  \w    -52.00 -26.00   0.50    1.04    --  -91.75  45.00  30.00   52
 23  \w    -42.00 -17.00   0.50    1.04    --  -91.75  15.00 150.00   50
 24  \w     45.00  73.00   0.50    1.04    --  113.25 -94.00  30.00   56
 25  \w     42.00 104.00   0.50    1.04    --  113.25 -94.00 150.00  124
 26  \w     44.00  69.00   0.50    1.04    --  113.25 -61.00 150.00   50
 27  \w    108.00 164.00   0.50    1.04    --  113.25  61.00-150.00  112
 28  \w    144.00 178.00   0.50    1.04    --  113.25  77.00 150.00   68
 29  \w     44.00  71.00   0.50    1.04    --  113.25-125.00 -90.00   54
 30  \w     71.00 104.00   0.50    1.04    --  113.25 -94.00 120.00   66
 31  \w     73.00 101.00   0.50    1.04    --  113.25 -94.00 -90.00   56
 32  \w     75.00 101.00   0.50    1.04    --  113.25 -94.00-180.00   52
 33  \w    138.00 164.00   0.50    1.04    --  113.25  77.00-150.00   52
 34  \w     51.00 107.00   0.50    1.04    --  113.25-125.00 -60.00  112
 35  \w     43.00  69.00   0.50    1.04    --  113.25 -61.00  60.00   52
 36  \w     43.00  68.00   0.50    1.04    --  113.25 -77.00  30.00   50
 37  \w     42.00  67.00   0.50    1.04    --  113.25 -61.00  30.00   50
 38  \w     43.00  69.00   0.50    1.04    --  113.25 -61.00 -60.00   52
 39  \w     44.00  81.00   0.50    1.04    --  113.25 -77.00 -60.00   74
 40  \w    119.00 162.00   0.50    1.04    --  113.25  77.00 -90.00   86
 41  \w    110.00 174.00   0.50    1.04    --  113.25  61.00-120.00  128
 42  \w    110.00 170.00   0.50    1.04    --  113.25  61.00 -30.00  120
 43  \w     95.00 121.00   0.50    1.04    --  113.25 -85.00-104.76   52
 44  \w     42.00 103.00   0.50    1.04    --  113.25 -94.00-150.00  122
 45  \w     50.00  91.00   0.50    1.04    --  113.25-125.00 -30.00   82
 46  \w     45.00  71.00   0.50    1.04    --  113.25 -85.00-104.76   52
 47  \w     47.00  75.00   0.50    1.04    --  113.25-125.00 150.00   56
 48  \w     71.00 102.00   0.50    1.04    --  113.25 -94.00  90.00   62
 49  \w     43.00  68.00   0.50    1.04    --  113.25 -61.00  90.00   50
 50  \w    119.00 160.00   0.50    1.04    --  113.25  45.00  60.00   82
 51  \w    106.00 175.00   0.50    1.04    --  113.25  61.00-180.00  138
 52  \w     78.00 104.00   0.50    1.04    --  113.25 -94.00 -30.00   52
 53  \w    118.00 173.00   0.50    1.04    --  113.25  15.00-180.00  110
 54  \w    124.00 177.00   0.50    1.04    --  113.25  77.00  60.00  106
 55  \w     81.00 106.00   0.50    1.04    --  113.25-125.00 -90.00   50
 56  \w     43.00  68.00   0.50    1.04    --  113.25 -61.00 120.00   50
 57  \w     54.00  79.00   0.50    1.04    --  113.25 -77.00 -30.00   50
 58  \w     70.00 104.00   0.50    1.04    --  113.25 -94.00  60.00   68
 59  \w     47.00  73.00   0.50    1.04    --  113.25-125.00-150.00   52
 60  \w     44.00  70.00   0.50    1.04    --  113.25-125.00-120.00   52
 61  \w     76.00 102.00   0.50    1.04    --  113.25 -94.00  30.00   52
 62  \w     46.00  71.00   0.50    1.04    --  113.25 -77.00  60.00   50
;
_diffrn_measurement_device         'four-circle diffractometer'
_diffrn_measurement_device_type    'XtaLAB Synergy, Dualflex, HyPix'
_diffrn_measurement_method         '\w scans'
_diffrn_orient_matrix_type        
 'CrysAlisPro convention (1999,Acta A55,543-557)'
_diffrn_orient_matrix_UB_11        0.0541617000
_diffrn_orient_matrix_UB_12        0.0324286000
_diffrn_orient_matrix_UB_13        0.1149017000
_diffrn_orient_matrix_UB_21        -0.0550982000
_diffrn_orient_matrix_UB_22        0.0924361000
_diffrn_orient_matrix_UB_23        -0.0274707000
_diffrn_orient_matrix_UB_31        -0.1197966000
_diffrn_orient_matrix_UB_32        -0.0278713000
_diffrn_orient_matrix_UB_33        0.0424067000
_diffrn_radiation_monochromator    mirror
_diffrn_radiation_probe            x-ray
_diffrn_radiation_type             'Cu K\a'
_diffrn_radiation_wavelength       1.54184
_diffrn_source                     'micro-focus sealed X-ray tube'
_diffrn_source_type                'PhotonJet (Cu) X-ray Source'
_reflns_Friedel_coverage           0.000
_reflns_Friedel_fraction_full      .
_reflns_Friedel_fraction_max       .
_reflns_number_gt                  4147
_reflns_number_total               4401
_reflns_special_details
;
 Reflections were merged by SHELXL according to the crystal
 class for the calculation of statistics and refinement.
 
 _reflns_Friedel_fraction is defined as the number of unique
 Friedel pairs measured divided by the number that would be
 possible theoretically, ignoring centric projections and
 systematic absences.
;
_reflns_threshold_expression       'I > 2\s(I)'
_computing_cell_refinement         'CrysAlisPro 1.171.42.92a (Rigaku OD, 2023)'
_computing_data_collection         'CrysAlisPro 1.171.42.92a (Rigaku OD, 2023)'
_computing_data_reduction          'CrysAlisPro 1.171.42.92a (Rigaku OD, 2023)'
_computing_molecular_graphics      'Olex2 1.5 (Dolomanov et al., 2009)'
_computing_publication_material    'Olex2 1.5 (Dolomanov et al., 2009)'
_computing_structure_refinement    'SHELXL 2018/3 (Sheldrick, 2015)'
_computing_structure_solution      'SHELXT  (Sheldrick, 2015)'
_refine_diff_density_max           0.310
_refine_diff_density_min           -0.384
_refine_diff_density_rms           0.047
_refine_ls_extinction_coef         .
_refine_ls_extinction_method       none
_refine_ls_goodness_of_fit_ref     1.103
_refine_ls_hydrogen_treatment      constr
_refine_ls_matrix_type             full
_refine_ls_number_parameters       241
_refine_ls_number_reflns           4401
_refine_ls_number_restraints       0
_refine_ls_R_factor_all            0.0323
_refine_ls_R_factor_gt             0.0306
_refine_ls_restrained_S_all        1.103
_refine_ls_shift/su_max            0.001
_refine_ls_shift/su_mean           0.000
_refine_ls_structure_factor_coef   Fsqd
_refine_ls_weighting_details      
 'w=1/[\s^2^(Fo^2^)+(0.0453P)^2^+0.7252P] where P=(Fo^2^+2Fc^2^)/3'
_refine_ls_weighting_scheme        calc
_refine_ls_wR_factor_gt            0.0858
_refine_ls_wR_factor_ref           0.0869
_refine_special_details            ?
_olex2_refinement_description
;
1. Fixed Uiso
 At 1.2 times of:
  All C(H) groups
 At 1.5 times of:
  All C(H,H,H) groups
2.a Ternary CH refined with riding coordinates:
 C8(H8), C7(H7)
2.b Aromatic/amide H refined with riding coordinates:
 C3(H3), C1(H1), C2(H2), C15(H15), C11(H11), C14(H14), C12(H12), C13(H13)
2.c Idealised Me refined as rotating group:
 C19(H19A,H19B,H19C), C52(H52A,H52B,H52C), C51(H51A,H51B,H51C), C16(H16A,H16B,
 H16C), C18(H18A,H18B,H18C), C17(H17A,H17B,H17C)
;
_atom_sites_solution_hydrogens     geom
_atom_sites_solution_primary       dual
_atom_sites_solution_secondary     ?
loop_
  _atom_site_label
  _atom_site_type_symbol
  _atom_site_fract_x
  _atom_site_fract_y
  _atom_site_fract_z
  _atom_site_U_iso_or_equiv
  _atom_site_adp_type
  _atom_site_occupancy
  _atom_site_site_symmetry_order
  _atom_site_calc_flag
  _atom_site_refinement_flags_posn
  _atom_site_refinement_flags_adp
  _atom_site_refinement_flags_occupancy
  _atom_site_disorder_assembly
  _atom_site_disorder_group
 Ti1 Ti 0.76132(2) 0.44226(2) 0.74920(2) 0.01574(8) Uani 1 1 d . . . . .
 N2 N 0.65078(10) 0.35487(7) 0.62058(9) 0.0176(2) Uani 1 1 d . . . . .
 N1 N 0.88650(10) 0.34182(7) 0.76475(9) 0.0187(2) Uani 1 1 d . . . . .
 N4 N 0.84430(11) 0.55165(7) 0.77373(10) 0.0209(2) Uani 1 1 d . . . . .
 N3 N 0.68744(11) 0.43006(8) 0.87751(9) 0.0216(2) Uani 1 1 d . . . . .
 C6 C 0.75085(11) 0.38514(9) 0.57434(10) 0.0178(2) Uani 1 1 d . . . . .
 C4 C 0.90815(11) 0.29122(9) 0.67636(10) 0.0179(2) Uani 1 1 d . . . . .
 C9 C 0.57574(12) 0.42668(9) 0.62853(10) 0.0183(2) Uani 1 1 d . . . . .
 C10 C 0.45406(12) 0.41600(9) 0.66531(10) 0.0196(3) Uani 1 1 d . . . . .
 C8 C 0.63026(12) 0.50385(9) 0.59375(10) 0.0195(3) Uani 1 1 d . . . . .
 H8 H 0.593279 0.564441 0.587857 0.023 Uiso 1 1 calc R U . . .
 C3 C 0.97975(12) 0.21927(9) 0.71212(11) 0.0216(3) Uani 1 1 d . . . . .
 H3 H 1.007685 0.174342 0.668131 0.026 Uiso 1 1 calc R U . . .
 C1 C 0.94578(12) 0.29978(9) 0.85689(11) 0.0218(3) Uani 1 1 d . . . . .
 H1 H 0.946064 0.319750 0.929496 0.026 Uiso 1 1 calc R U . . .
 C2 C 1.00399(12) 0.22515(9) 0.82812(11) 0.0225(3) Uani 1 1 d . . . . .
 H2 H 1.051449 0.184958 0.876179 0.027 Uiso 1 1 calc R U . . .
 C7 C 0.74095(12) 0.47646(9) 0.55627(10) 0.0195(3) Uani 1 1 d . . . . .
 H7 H 0.797669 0.514209 0.519681 0.023 Uiso 1 1 calc R U . . .
 C5 C 0.85651(12) 0.32262(9) 0.56272(11) 0.0195(3) Uani 1 1 d . . . . .
 C15 C 0.39491(12) 0.48726(10) 0.70691(11) 0.0233(3) Uani 1 1 d . . . . .
 H15 H 0.433897 0.543536 0.713630 0.028 Uiso 1 1 calc R U . . .
 C11 C 0.39512(13) 0.33392(10) 0.65563(12) 0.0254(3) Uani 1 1 d . . . . .
 H11 H 0.434109 0.284983 0.626817 0.030 Uiso 1 1 calc R U . . .
 C19 C 0.84180(13) 0.63906(9) 0.72427(12) 0.0251(3) Uani 1 1 d . . . . .
 H19A H 0.777226 0.640942 0.660442 0.038 Uiso 1 1 calc R U . . .
 H19B H 0.922307 0.651530 0.701780 0.038 Uiso 1 1 calc R U . . .
 H19C H 0.824188 0.683527 0.777310 0.038 Uiso 1 1 calc R U . . .
 C52 C 0.95706(13) 0.37197(10) 0.51187(12) 0.0261(3) Uani 1 1 d . . . . .
 H52A H 0.921519 0.394952 0.440195 0.039 Uiso 1 1 calc R U . . .
 H52B H 1.024805 0.331226 0.503747 0.039 Uiso 1 1 calc R U . . .
 H52C H 0.988874 0.421171 0.559299 0.039 Uiso 1 1 calc R U . . .
 C14 C 0.27893(13) 0.47617(11) 0.73861(11) 0.0267(3) Uani 1 1 d . . . . .
 H14 H 0.239011 0.525064 0.766550 0.032 Uiso 1 1 calc R U . . .
 C51 C 0.80858(13) 0.24426(10) 0.48973(12) 0.0264(3) Uani 1 1 d . . . . .
 H51A H 0.739529 0.216081 0.518659 0.040 Uiso 1 1 calc R U . . .
 H51B H 0.875357 0.201226 0.488346 0.040 Uiso 1 1 calc R U . . .
 H51C H 0.780260 0.265480 0.415611 0.040 Uiso 1 1 calc R U . . .
 C16 C 0.62209(15) 0.34929(10) 0.89766(12) 0.0296(3) Uani 1 1 d . . . . .
 H16A H 0.534258 0.362519 0.897409 0.044 Uiso 1 1 calc R U . . .
 H16B H 0.657296 0.324910 0.968693 0.044 Uiso 1 1 calc R U . . .
 H16C H 0.630707 0.306052 0.840465 0.044 Uiso 1 1 calc R U . . .
 C12 C 0.27941(13) 0.32355(11) 0.68804(13) 0.0302(3) Uani 1 1 d . . . . .
 H12 H 0.240048 0.267404 0.681492 0.036 Uiso 1 1 calc R U . . .
 C13 C 0.22115(13) 0.39427(12) 0.72974(12) 0.0294(3) Uani 1 1 d . . . . .
 H13 H 0.142327 0.386810 0.752080 0.035 Uiso 1 1 calc R U . . .
 C18 C 0.94155(15) 0.54678(11) 0.86809(13) 0.0314(3) Uani 1 1 d . . . . .
 H18A H 0.940743 0.488118 0.901482 0.047 Uiso 1 1 calc R U . . .
 H18B H 0.926939 0.591941 0.921345 0.047 Uiso 1 1 calc R U . . .
 H18C H 1.022168 0.557019 0.844688 0.047 Uiso 1 1 calc R U . . .
 C17 C 0.6692(2) 0.49811(12) 0.95553(16) 0.0453(5) Uani 1 1 d . . . . .
 H17A H 0.717413 0.550600 0.942268 0.068 Uiso 1 1 calc R U . . .
 H17B H 0.696682 0.476247 1.029496 0.068 Uiso 1 1 calc R U . . .
 H17C H 0.581271 0.513578 0.947649 0.068 Uiso 1 1 calc R U . . .

loop_
  _atom_site_aniso_label
  _atom_site_aniso_U_11
  _atom_site_aniso_U_22
  _atom_site_aniso_U_33
  _atom_site_aniso_U_23
  _atom_site_aniso_U_13
  _atom_site_aniso_U_12
 Ti1 0.01426(12) 0.01809(13) 0.01512(13) 0.00012(7) 0.00302(8) -0.00069(7)
 N2 0.0137(5) 0.0227(5) 0.0162(5) -0.0021(4) 0.0021(4) -0.0008(4)
 N1 0.0167(5) 0.0213(5) 0.0180(5) 0.0007(4) 0.0023(4) 0.0002(4)
 N4 0.0202(6) 0.0208(5) 0.0219(6) -0.0012(4) 0.0038(4) -0.0021(4)
 N3 0.0234(6) 0.0235(5) 0.0190(5) -0.0010(4) 0.0069(4) -0.0020(4)
 C6 0.0151(6) 0.0243(6) 0.0142(5) -0.0001(5) 0.0024(4) 0.0001(5)
 C4 0.0138(5) 0.0209(6) 0.0195(6) -0.0007(5) 0.0042(4) -0.0017(4)
 C9 0.0156(6) 0.0226(6) 0.0164(6) -0.0004(5) 0.0016(5) 0.0008(5)
 C10 0.0143(6) 0.0269(6) 0.0174(6) 0.0014(5) 0.0021(5) 0.0000(5)
 C8 0.0173(6) 0.0225(6) 0.0188(6) 0.0023(5) 0.0028(5) 0.0012(5)
 C3 0.0165(6) 0.0221(6) 0.0263(7) 0.0000(5) 0.0035(5) 0.0000(5)
 C1 0.0187(6) 0.0250(6) 0.0206(6) 0.0031(5) 0.0000(5) -0.0018(5)
 C2 0.0170(6) 0.0226(6) 0.0267(7) 0.0048(5) -0.0006(5) -0.0016(5)
 C7 0.0175(6) 0.0244(6) 0.0167(6) 0.0026(5) 0.0031(5) -0.0002(5)
 C5 0.0162(6) 0.0244(6) 0.0186(6) 0.0005(5) 0.0050(5) 0.0017(5)
 C15 0.0199(6) 0.0284(7) 0.0218(6) -0.0005(5) 0.0041(5) 0.0007(5)
 C11 0.0189(6) 0.0286(7) 0.0290(7) -0.0019(6) 0.0043(5) -0.0012(5)
 C19 0.0259(7) 0.0206(6) 0.0300(7) 0.0007(5) 0.0086(6) -0.0037(5)
 C52 0.0195(6) 0.0349(8) 0.0257(7) 0.0064(6) 0.0095(5) 0.0035(5)
 C14 0.0206(7) 0.0386(8) 0.0216(6) -0.0009(6) 0.0053(5) 0.0055(6)
 C51 0.0226(7) 0.0323(7) 0.0242(7) -0.0076(6) 0.0026(5) 0.0051(5)
 C16 0.0338(8) 0.0308(7) 0.0263(7) 0.0033(6) 0.0109(6) -0.0081(6)
 C12 0.0202(7) 0.0364(8) 0.0341(8) 0.0008(6) 0.0046(6) -0.0077(6)
 C13 0.0154(6) 0.0483(9) 0.0251(7) 0.0025(6) 0.0055(5) -0.0022(6)
 C18 0.0315(8) 0.0297(7) 0.0300(8) -0.0017(6) -0.0053(6) -0.0047(6)
 C17 0.0637(12) 0.0400(9) 0.0395(10) -0.0159(8) 0.0317(9) -0.0144(9)

_geom_special_details
;
 All esds (except the esd in the dihedral angle between two l.s. planes)
 are estimated using the full covariance matrix.  The cell esds are taken
 into account individually in the estimation of esds in distances, angles
 and torsion angles; correlations between esds in cell parameters are only
 used when they are defined by crystal symmetry.  An approximate (isotropic)
 treatment of cell esds is used for estimating esds involving l.s. planes.
;
loop_
  _geom_bond_atom_site_label_1
  _geom_bond_atom_site_label_2
  _geom_bond_distance
  _geom_bond_site_symmetry_2
  _geom_bond_publ_flag
 Ti1 N2 2.2765(11) . ?
 Ti1 N1 2.0343(11) . ?
 Ti1 N4 1.8899(11) . ?
 Ti1 N3 1.8981(12) . ?
 Ti1 C6 2.3229(12) . ?
 Ti1 C9 2.3472(13) . ?
 Ti1 C8 2.4127(13) . ?
 Ti1 C7 2.4274(13) . ?
 N2 C6 1.3861(16) . ?
 N2 C9 1.3734(17) . ?
 N1 C4 1.3864(17) . ?
 N1 C1 1.3827(17) . ?
 N4 C19 1.4563(17) . ?
 N4 C18 1.4617(19) . ?
 N3 C16 1.4555(18) . ?
 N3 C17 1.4471(19) . ?
 C6 C7 1.4010(19) . ?
 C6 C5 1.5158(17) . ?
 C4 C3 1.3750(19) . ?
 C4 C5 1.5156(18) . ?
 C9 C10 1.4774(18) . ?
 C9 C8 1.4072(18) . ?
 C10 C15 1.3948(19) . ?
 C10 C11 1.396(2) . ?
 C8 H8 1.0000 . ?
 C8 C7 1.4207(18) . ?
 C3 H3 0.9500 . ?
 C3 C2 1.427(2) . ?
 C1 H1 0.9500 . ?
 C1 C2 1.369(2) . ?
 C2 H2 0.9500 . ?
 C7 H7 1.0000 . ?
 C5 C52 1.5391(18) . ?
 C5 C51 1.5359(19) . ?
 C15 H15 0.9500 . ?
 C15 C14 1.3919(19) . ?
 C11 H11 0.9500 . ?
 C11 C12 1.392(2) . ?
 C19 H19A 0.9800 . ?
 C19 H19B 0.9800 . ?
 C19 H19C 0.9800 . ?
 C52 H52A 0.9800 . ?
 C52 H52B 0.9800 . ?
 C52 H52C 0.9800 . ?
 C14 H14 0.9500 . ?
 C14 C13 1.387(2) . ?
 C51 H51A 0.9800 . ?
 C51 H51B 0.9800 . ?
 C51 H51C 0.9800 . ?
 C16 H16A 0.9800 . ?
 C16 H16B 0.9800 . ?
 C16 H16C 0.9800 . ?
 C12 H12 0.9500 . ?
 C12 C13 1.384(2) . ?
 C13 H13 0.9500 . ?
 C18 H18A 0.9800 . ?
 C18 H18B 0.9800 . ?
 C18 H18C 0.9800 . ?
 C17 H17A 0.9800 . ?
 C17 H17B 0.9800 . ?
 C17 H17C 0.9800 . ?

loop_
  _geom_angle_atom_site_label_1
  _geom_angle_atom_site_label_2
  _geom_angle_atom_site_label_3
  _geom_angle
  _geom_angle_site_symmetry_1
  _geom_angle_site_symmetry_3
  _geom_angle_publ_flag
 N2 Ti1 C6 35.06(4) . . ?
 N2 Ti1 C9 34.52(4) . . ?
 N2 Ti1 C8 58.21(4) . . ?
 N2 Ti1 C7 58.04(4) . . ?
 N1 Ti1 N2 84.96(4) . . ?
 N1 Ti1 C6 75.52(4) . . ?
 N1 Ti1 C9 119.39(5) . . ?
 N1 Ti1 C8 132.47(5) . . ?
 N1 Ti1 C7 102.39(4) . . ?
 N4 Ti1 N2 144.43(5) . . ?
 N4 Ti1 N1 109.80(5) . . ?
 N4 Ti1 N3 101.75(5) . . ?
 N4 Ti1 C6 115.60(5) . . ?
 N4 Ti1 C9 122.63(5) . . ?
 N4 Ti1 C8 90.25(5) . . ?
 N4 Ti1 C7 86.78(5) . . ?
 N3 Ti1 N2 106.52(5) . . ?
 N3 Ti1 N1 102.22(5) . . ?
 N3 Ti1 C6 141.22(5) . . ?
 N3 Ti1 C9 95.21(5) . . ?
 N3 Ti1 C8 115.62(5) . . ?
 N3 Ti1 C7 149.33(5) . . ?
 C6 Ti1 C9 56.53(4) . . ?
 C6 Ti1 C8 57.01(4) . . ?
 C6 Ti1 C7 34.22(4) . . ?
 C9 Ti1 C8 34.36(4) . . ?
 C9 Ti1 C7 56.50(4) . . ?
 C8 Ti1 C7 34.14(4) . . ?
 C6 N2 Ti1 74.30(7) . . ?
 C9 N2 Ti1 75.56(7) . . ?
 C9 N2 C6 106.54(11) . . ?
 C4 N1 Ti1 121.91(9) . . ?
 C1 N1 Ti1 130.38(9) . . ?
 C1 N1 C4 106.64(11) . . ?
 C19 N4 Ti1 138.47(10) . . ?
 C19 N4 C18 110.45(11) . . ?
 C18 N4 Ti1 111.06(9) . . ?
 C16 N3 Ti1 120.43(9) . . ?
 C17 N3 Ti1 127.59(10) . . ?
 C17 N3 C16 111.25(12) . . ?
 N2 C6 Ti1 70.64(7) . . ?
 N2 C6 C7 110.19(11) . . ?
 N2 C6 C5 119.48(11) . . ?
 C7 C6 Ti1 76.98(7) . . ?
 C7 C6 C5 129.92(11) . . ?
 C5 C6 Ti1 112.85(8) . . ?
 N1 C4 C5 118.66(11) . . ?
 C3 C4 N1 109.72(12) . . ?
 C3 C4 C5 131.59(12) . . ?
 N2 C9 Ti1 69.92(7) . . ?
 N2 C9 C10 120.67(12) . . ?
 N2 C9 C8 110.46(11) . . ?
 C10 C9 Ti1 123.08(9) . . ?
 C8 C9 Ti1 75.37(8) . . ?
 C8 C9 C10 128.82(12) . . ?
 C15 C10 C9 121.17(12) . . ?
 C15 C10 C11 119.09(12) . . ?
 C11 C10 C9 119.72(12) . . ?
 Ti1 C8 H8 126.7 . . ?
 C9 C8 Ti1 70.27(7) . . ?
 C9 C8 H8 126.7 . . ?
 C9 C8 C7 106.16(11) . . ?
 C7 C8 Ti1 73.50(7) . . ?
 C7 C8 H8 126.7 . . ?
 C4 C3 H3 126.6 . . ?
 C4 C3 C2 106.72(12) . . ?
 C2 C3 H3 126.6 . . ?
 N1 C1 H1 125.0 . . ?
 C2 C1 N1 110.03(12) . . ?
 C2 C1 H1 125.0 . . ?
 C3 C2 H2 126.6 . . ?
 C1 C2 C3 106.89(12) . . ?
 C1 C2 H2 126.6 . . ?
 Ti1 C7 H7 126.7 . . ?
 C6 C7 Ti1 68.80(7) . . ?
 C6 C7 C8 106.52(11) . . ?
 C6 C7 H7 126.7 . . ?
 C8 C7 Ti1 72.37(7) . . ?
 C8 C7 H7 126.7 . . ?
 C6 C5 C52 109.67(11) . . ?
 C6 C5 C51 109.86(11) . . ?
 C4 C5 C6 106.90(10) . . ?
 C4 C5 C52 110.10(11) . . ?
 C4 C5 C51 110.75(11) . . ?
 C51 C5 C52 109.53(11) . . ?
 C10 C15 H15 119.9 . . ?
 C14 C15 C10 120.19(13) . . ?
 C14 C15 H15 119.9 . . ?
 C10 C11 H11 119.9 . . ?
 C12 C11 C10 120.19(14) . . ?
 C12 C11 H11 119.9 . . ?
 N4 C19 H19A 109.5 . . ?
 N4 C19 H19B 109.5 . . ?
 N4 C19 H19C 109.5 . . ?
 H19A C19 H19B 109.5 . . ?
 H19A C19 H19C 109.5 . . ?
 H19B C19 H19C 109.5 . . ?
 C5 C52 H52A 109.5 . . ?
 C5 C52 H52B 109.5 . . ?
 C5 C52 H52C 109.5 . . ?
 H52A C52 H52B 109.5 . . ?
 H52A C52 H52C 109.5 . . ?
 H52B C52 H52C 109.5 . . ?
 C15 C14 H14 119.7 . . ?
 C13 C14 C15 120.53(14) . . ?
 C13 C14 H14 119.7 . . ?
 C5 C51 H51A 109.5 . . ?
 C5 C51 H51B 109.5 . . ?
 C5 C51 H51C 109.5 . . ?
 H51A C51 H51B 109.5 . . ?
 H51A C51 H51C 109.5 . . ?
 H51B C51 H51C 109.5 . . ?
 N3 C16 H16A 109.5 . . ?
 N3 C16 H16B 109.5 . . ?
 N3 C16 H16C 109.5 . . ?
 H16A C16 H16B 109.5 . . ?
 H16A C16 H16C 109.5 . . ?
 H16B C16 H16C 109.5 . . ?
 C11 C12 H12 119.7 . . ?
 C13 C12 C11 120.61(14) . . ?
 C13 C12 H12 119.7 . . ?
 C14 C13 H13 120.3 . . ?
 C12 C13 C14 119.39(13) . . ?
 C12 C13 H13 120.3 . . ?
 N4 C18 H18A 109.5 . . ?
 N4 C18 H18B 109.5 . . ?
 N4 C18 H18C 109.5 . . ?
 H18A C18 H18B 109.5 . . ?
 H18A C18 H18C 109.5 . . ?
 H18B C18 H18C 109.5 . . ?
 N3 C17 H17A 109.5 . . ?
 N3 C17 H17B 109.5 . . ?
 N3 C17 H17C 109.5 . . ?
 H17A C17 H17B 109.5 . . ?
 H17A C17 H17C 109.5 . . ?
 H17B C17 H17C 109.5 . . ?

loop_
  _geom_torsion_atom_site_label_1
  _geom_torsion_atom_site_label_2
  _geom_torsion_atom_site_label_3
  _geom_torsion_atom_site_label_4
  _geom_torsion
  _geom_torsion_site_symmetry_1
  _geom_torsion_site_symmetry_2
  _geom_torsion_site_symmetry_3
  _geom_torsion_site_symmetry_4
  _geom_torsion_publ_flag
 Ti1 N2 C6 C7 -67.45(9) . . . . ?
 Ti1 N2 C6 C5 105.92(11) . . . . ?
 Ti1 N2 C9 C10 -117.31(11) . . . . ?
 Ti1 N2 C9 C8 64.95(9) . . . . ?
 Ti1 N1 C4 C3 -169.55(9) . . . . ?
 Ti1 N1 C4 C5 12.20(15) . . . . ?
 Ti1 N1 C1 C2 168.47(9) . . . . ?
 Ti1 C6 C7 C8 -63.00(9) . . . . ?
 Ti1 C6 C5 C4 20.54(12) . . . . ?
 Ti1 C6 C5 C52 -98.80(11) . . . . ?
 Ti1 C6 C5 C51 140.76(9) . . . . ?
 Ti1 C9 C10 C15 74.44(15) . . . . ?
 Ti1 C9 C10 C11 -107.40(13) . . . . ?
 Ti1 C9 C8 C7 65.29(9) . . . . ?
 Ti1 C8 C7 C6 60.65(9) . . . . ?
 N2 Ti1 N4 C19 24.11(18) . . . . ?
 N2 Ti1 N4 C18 -153.83(9) . . . . ?
 N2 Ti1 N3 C16 27.43(12) . . . . ?
 N2 Ti1 N3 C17 -141.86(15) . . . . ?
 N2 C6 C7 Ti1 63.42(8) . . . . ?
 N2 C6 C7 C8 0.42(14) . . . . ?
 N2 C6 C5 C4 -59.38(15) . . . . ?
 N2 C6 C5 C52 -178.73(11) . . . . ?
 N2 C6 C5 C51 60.84(15) . . . . ?
 N2 C9 C10 C15 159.27(12) . . . . ?
 N2 C9 C10 C11 -22.57(19) . . . . ?
 N2 C9 C8 Ti1 -61.57(9) . . . . ?
 N2 C9 C8 C7 3.72(15) . . . . ?
 N1 Ti1 N4 C19 134.17(13) . . . . ?
 N1 Ti1 N4 C18 -43.77(11) . . . . ?
 N1 Ti1 N3 C16 -60.88(12) . . . . ?
 N1 Ti1 N3 C17 129.83(15) . . . . ?
 N1 C4 C3 C2 -0.01(15) . . . . ?
 N1 C4 C5 C6 -21.54(15) . . . . ?
 N1 C4 C5 C52 97.52(13) . . . . ?
 N1 C4 C5 C51 -141.20(12) . . . . ?
 N1 C1 C2 C3 -0.40(15) . . . . ?
 N4 Ti1 N3 C16 -174.40(11) . . . . ?
 N4 Ti1 N3 C17 16.31(16) . . . . ?
 N3 Ti1 N4 C19 -118.09(14) . . . . ?
 N3 Ti1 N4 C18 63.97(11) . . . . ?
 C6 Ti1 N4 C19 51.19(15) . . . . ?
 C6 Ti1 N4 C18 -126.75(10) . . . . ?
 C6 Ti1 N3 C16 21.14(15) . . . . ?
 C6 Ti1 N3 C17 -148.15(14) . . . . ?
 C6 N2 C9 Ti1 -68.41(8) . . . . ?
 C6 N2 C9 C10 174.28(11) . . . . ?
 C6 N2 C9 C8 -3.46(14) . . . . ?
 C4 N1 C1 C2 0.39(14) . . . . ?
 C4 C3 C2 C1 0.25(15) . . . . ?
 C9 Ti1 N4 C19 -14.02(16) . . . . ?
 C9 Ti1 N4 C18 168.05(9) . . . . ?
 C9 Ti1 N3 C16 60.72(11) . . . . ?
 C9 Ti1 N3 C17 -108.58(15) . . . . ?
 C9 N2 C6 Ti1 69.29(8) . . . . ?
 C9 N2 C6 C7 1.84(14) . . . . ?
 C9 N2 C6 C5 175.21(11) . . . . ?
 C9 C10 C15 C14 178.43(12) . . . . ?
 C9 C10 C11 C12 -178.75(13) . . . . ?
 C9 C8 C7 Ti1 -63.10(9) . . . . ?
 C9 C8 C7 C6 -2.45(14) . . . . ?
 C10 C9 C8 Ti1 120.93(14) . . . . ?
 C10 C9 C8 C7 -173.78(12) . . . . ?
 C10 C15 C14 C13 0.3(2) . . . . ?
 C10 C11 C12 C13 0.3(2) . . . . ?
 C8 Ti1 N4 C19 -1.82(14) . . . . ?
 C8 Ti1 N4 C18 -179.76(10) . . . . ?
 C8 Ti1 N3 C16 89.59(12) . . . . ?
 C8 Ti1 N3 C17 -79.70(16) . . . . ?
 C8 C9 C10 C15 -23.5(2) . . . . ?
 C8 C9 C10 C11 154.70(14) . . . . ?
 C3 C4 C5 C6 160.66(13) . . . . ?
 C3 C4 C5 C52 -80.28(17) . . . . ?
 C3 C4 C5 C51 41.00(19) . . . . ?
 C1 N1 C4 C3 -0.23(14) . . . . ?
 C1 N1 C4 C5 -178.48(11) . . . . ?
 C7 Ti1 N4 C19 32.16(14) . . . . ?
 C7 Ti1 N4 C18 -145.78(10) . . . . ?
 C7 Ti1 N3 C16 81.82(14) . . . . ?
 C7 Ti1 N3 C17 -87.47(18) . . . . ?
 C7 C6 C5 C4 112.49(14) . . . . ?
 C7 C6 C5 C52 -6.86(19) . . . . ?
 C7 C6 C5 C51 -127.29(14) . . . . ?
 C5 C6 C7 Ti1 -109.05(13) . . . . ?
 C5 C6 C7 C8 -172.05(13) . . . . ?
 C5 C4 C3 C2 177.94(13) . . . . ?
 C15 C10 C11 C12 -0.6(2) . . . . ?
 C15 C14 C13 C12 -0.6(2) . . . . ?
 C11 C10 C15 C14 0.3(2) . . . . ?
 C11 C12 C13 C14 0.3(2) . . . . ?

_shelx_res_file
;
TITL rj6-98-new-good_a.res in P2(1)/n
    rj6-98-new-good.res
    created by SHELXL-2018/3 at 12:11:26 on 03-Nov-2023
REM Old TITL RJ6-98-NEW-GOOD in P2(1)/n
REM SHELXT solution in P2(1)/n: R1 0.084, Rweak 0.006, Alpha 0.039
REM <I/s> 0.401 for 174 systematic absences, Orientation as input
REM Formula found by SHELXT: C21 N3 Ti
CELL 1.54184 10.9281 15.1268 12.4107 90 98.536 90
ZERR 4 0.0001 0.0001 0.0001 0 0.001 0
LATT 1
SYMM 0.5-X,0.5+Y,0.5-Z
SFAC C H N Ti
UNIT 84 112 16 4

L.S. 4
PLAN  5
TEMP -173
CONF
BOND
MORE -1
BOND $H
fmap 2
acta
REM <olex2.extras>
REM <HklSrc "%.\\RJ6-98-NEW-GOOD.hkl">
REM </olex2.extras>

WGHT    0.045300    0.725200
FVAR       3.91693
TI1   4    0.761316    0.442256    0.749204    11.00000    0.01426    0.01809 =
         0.01512    0.00012    0.00302   -0.00069
N2    3    0.650782    0.354871    0.620577    11.00000    0.01374    0.02265 =
         0.01625   -0.00210    0.00207   -0.00075
N1    3    0.886496    0.341821    0.764747    11.00000    0.01666    0.02128 =
         0.01803    0.00072    0.00231    0.00023
N4    3    0.844304    0.551651    0.773734    11.00000    0.02016    0.02079 =
         0.02187   -0.00116    0.00379   -0.00212
N3    3    0.687441    0.430059    0.877506    11.00000    0.02344    0.02353 =
         0.01903   -0.00102    0.00695   -0.00205
C6    1    0.750854    0.385145    0.574336    11.00000    0.01509    0.02426 =
         0.01418   -0.00007    0.00243    0.00006
C4    1    0.908149    0.291221    0.676362    11.00000    0.01380    0.02086 =
         0.01952   -0.00068    0.00416   -0.00168
C9    1    0.575741    0.426680    0.628530    11.00000    0.01560    0.02263 =
         0.01643   -0.00045    0.00160    0.00081
C10   1    0.454064    0.415998    0.665312    11.00000    0.01432    0.02695 =
         0.01741    0.00142    0.00205    0.00004
C8    1    0.630257    0.503847    0.593746    11.00000    0.01730    0.02253 =
         0.01881    0.00232    0.00283    0.00121
AFIX  13
H8    2    0.593279    0.564441    0.587857    11.00000   -1.20000
AFIX   0
C3    1    0.979753    0.219269    0.712117    11.00000    0.01648    0.02207 =
         0.02627    0.00001    0.00352    0.00003
AFIX  43
H3    2    1.007685    0.174342    0.668131    11.00000   -1.20000
AFIX   0
C1    1    0.945777    0.299777    0.856887    11.00000    0.01874    0.02501 =
         0.02061    0.00307   -0.00003   -0.00179
AFIX  43
H1    2    0.946064    0.319750    0.929496    11.00000   -1.20000
AFIX   0
C2    1    1.003991    0.225150    0.828123    11.00000    0.01705    0.02256 =
         0.02672    0.00478   -0.00056   -0.00159
AFIX  43
H2    2    1.051449    0.184958    0.876179    11.00000   -1.20000
AFIX   0
C7    1    0.740953    0.476457    0.556269    11.00000    0.01753    0.02435 =
         0.01669    0.00255    0.00306   -0.00021
AFIX  13
H7    2    0.797669    0.514209    0.519681    11.00000   -1.20000
AFIX   0
C5    1    0.856506    0.322622    0.562717    11.00000    0.01617    0.02443 =
         0.01860    0.00052    0.00501    0.00174
C15   1    0.394912    0.487263    0.706913    11.00000    0.01986    0.02844 =
         0.02177   -0.00051    0.00408    0.00073
AFIX  43
H15   2    0.433897    0.543536    0.713630    11.00000   -1.20000
AFIX   0
C11   1    0.395120    0.333916    0.655626    11.00000    0.01888    0.02855 =
         0.02902   -0.00189    0.00427   -0.00122
AFIX  43
H11   2    0.434109    0.284983    0.626817    11.00000   -1.20000
AFIX   0
C19   1    0.841801    0.639059    0.724272    11.00000    0.02593    0.02063 =
         0.03001    0.00068    0.00857   -0.00366
AFIX 137
H19A  2    0.777226    0.640942    0.660442    11.00000   -1.50000
H19B  2    0.922307    0.651530    0.701780    11.00000   -1.50000
H19C  2    0.824188    0.683527    0.777310    11.00000   -1.50000
AFIX   0
C52   1    0.957058    0.371975    0.511872    11.00000    0.01950    0.03494 =
         0.02574    0.00642    0.00954    0.00345
AFIX 137
H52A  2    0.921519    0.394952    0.440195    11.00000   -1.50000
H52B  2    1.024805    0.331226    0.503747    11.00000   -1.50000
H52C  2    0.988874    0.421171    0.559299    11.00000   -1.50000
AFIX   0
C14   1    0.278928    0.476167    0.738614    11.00000    0.02057    0.03862 =
         0.02163   -0.00087    0.00527    0.00549
AFIX  43
H14   2    0.239011    0.525064    0.766550    11.00000   -1.20000
AFIX   0
C51   1    0.808576    0.244261    0.489728    11.00000    0.02263    0.03225 =
         0.02416   -0.00761    0.00261    0.00506
AFIX 137
H51A  2    0.739529    0.216081    0.518659    11.00000   -1.50000
H51B  2    0.875357    0.201226    0.488346    11.00000   -1.50000
H51C  2    0.780260    0.265480    0.415611    11.00000   -1.50000
AFIX   0
C16   1    0.622088    0.349288    0.897665    11.00000    0.03379    0.03076 =
         0.02632    0.00330    0.01086   -0.00807
AFIX 137
H16A  2    0.534258    0.362519    0.897409    11.00000   -1.50000
H16B  2    0.657296    0.324910    0.968693    11.00000   -1.50000
H16C  2    0.630707    0.306052    0.840465    11.00000   -1.50000
AFIX   0
C12   1    0.279413    0.323545    0.688042    11.00000    0.02021    0.03640 =
         0.03410    0.00085    0.00457   -0.00772
AFIX  43
H12   2    0.240048    0.267404    0.681492    11.00000   -1.20000
AFIX   0
C13   1    0.221151    0.394272    0.729741    11.00000    0.01541    0.04829 =
         0.02513    0.00247    0.00548   -0.00221
AFIX  43
H13   2    0.142327    0.386810    0.752080    11.00000   -1.20000
AFIX   0
C18   1    0.941550    0.546781    0.868085    11.00000    0.03146    0.02972 =
         0.02996   -0.00170   -0.00528   -0.00466
AFIX 137
H18A  2    0.940743    0.488118    0.901482    11.00000   -1.50000
H18B  2    0.926939    0.591941    0.921345    11.00000   -1.50000
H18C  2    1.022168    0.557019    0.844688    11.00000   -1.50000
AFIX   0
C17   1    0.669232    0.498113    0.955525    11.00000    0.06369    0.04000 =
         0.03949   -0.01586    0.03168   -0.01442
AFIX 137
H17A  2    0.717413    0.550600    0.942268    11.00000   -1.50000
H17B  2    0.696682    0.476247    1.029496    11.00000   -1.50000
H17C  2    0.581271    0.513578    0.947649    11.00000   -1.50000
AFIX   0
HKLF 4


REM  rj6-98-new-good_a.res in P2(1)/n
REM wR2 = 0.0869, GooF = S = 1.103, Restrained GooF = 1.103 for all data
REM R1 = 0.0306 for 4147 Fo > 4sig(Fo) and 0.0323 for all 4401 data
REM 241 parameters refined using 0 restraints

END

WGHT      0.0453      0.7252

REM Highest difference peak  0.310,  deepest hole -0.384,  1-sigma level  0.047
Q1    1   0.5181  0.4221  0.6532  11.00000  0.05    0.31
Q2    1   0.8372  0.3797  0.7612  11.00000  0.05    0.29
Q3    1   0.7997  0.5180  0.7678  11.00000  0.05    0.28
Q4    1   0.4248  0.4518  0.6824  11.00000  0.05    0.27
Q5    1   0.5985  0.4697  0.6206  11.00000  0.05    0.27
;
_shelx_res_checksum                44429
_shelx_hkl_file
;
   0   0   1-76.5191 37.9594   9
   0   0  -1 17.2795 31.9141  10
   0   0  -2 383491. 14775.3  10
   0   0   2 376183. 14778.7   9
   0   0   3 28.9167 117.044   9
   0   0  -3-26.9274 93.2931  10
   0   0  -4 52057.6 2071.87  10
   0   0   4 46613.6 2062.84   9
   0   0  -5 148.505 123.033  10
   0   0  -6 74773.5 3162.18  10
   0   0  -7 80.0381 136.799  10
   0   0  -8 69770.1 3105.74  10
   0   0  -9 59.3036 172.250  10
   0   0 -10 29920.4 1701.30  10
   0   0 -10 32852.9 1594.61  14
   0   0  11-12.8670 80.9519  53
   0   0  11-50.9528 87.0680  38
   0   0 -11 147.319 187.630  10
   0   0  11-30.8574 93.0048  22
   0   0 -12 12017.7 593.848  18
   0   0  12 12683.8 599.930  22
   0   0  12 12380.7 572.661  53
   0   0  12 11944.6 572.039  38
   0   0  13-26.0039 84.4373  22
   0   0  13 57.2697 69.1968  38
   0   0  13-18.3706 63.2155  53
   0   0 -14 3862.60 242.553   3
   0   0 -14 3476.49 220.180  42
   0   0  14 4004.21 230.907  22
   0   0 -15-5.23719 48.1023  42
   0   0  15-22.9230 54.0333   5
   0   1   0-8.56126 17.6679  11
   0  -1   0 10.0792 18.0101  13
   0   1   0 22.4421 20.7707  12
   0  -1  -1 53431.9 2146.46   8
   0  -1  -1 54824.5 2140.89  14
   0   1  -1 54682.9 2146.55  10
   0   1   2 41994.2 1726.25   9
   0  -1  -2 41824.0 1698.63   8
   0   1  -2 42816.5 1712.00  10
   0  -1  -3 13854.4 655.235  10
   0   1  -3 13537.3 658.205  10
   0   1   3 14446.6 674.035   9
   0   1  -4 6538.10 406.806  10
   0  -1  -4 7341.44 423.769  10
   0   1   4 6962.93 425.997   9
   0   1  -5 7294.61 457.649  10
   0  -1  -5 7179.99 460.964  10
   0   1   5 6656.70 459.629   9
   0  -1  -6 9739.05 610.412  10
   0   1   6 9263.11 614.607   9
   0   1  -6 10858.1 629.978  10
   0   1  -7 7504.47 566.779  10
   0  -1  -7 8461.99 584.102  10
   0   1  -8-99.5134 144.508  10
   0  -1  -8 34.6254 127.813  14
   0  -1  -8 98.8249 143.508  10
   0   1  -9 2020.56 326.075  10
   0  -1  -9 1686.50 258.890  14
   0   1  10 1589.88 156.579  38
   0   1 -10 1429.46 335.736  10
   0  -1 -10 1850.38 359.769  10
   0  -1 -10 1778.09 278.514  14
   0  -1  10 1963.87 177.594  22
   0   1  11 1267.78 146.323  53
   0   1  11 1567.17 152.141  38
   0  -1 -11 1708.18 363.518  10
   0   1 -11 1533.52 327.270  10
   0   1 -11 1590.00 170.306  18
   0  -1  11 1527.88 166.501  22
   0   1  12 253.781 106.783  22
   0  -1  12 29.9271 97.0667  22
   0   1  12 338.437 99.3374  38
   0  -1  12 320.651 98.4712  38
   0   1  12 375.002 89.9976  53
   0  -1  12 394.698 89.6963  53
   0  -1 -13 2264.44 179.989  42
   0  -1  13 2050.97 176.994  22
   0   1  13 1987.29 172.751  22
   0   1  13 1813.78 147.732  38
   0  -1  13 2176.25 162.914  38
   0  -1  13 2138.30 149.464  53
   0   1  13 1910.65 151.846  53
   0   1 -14 1354.12 129.731  42
   0  -1 -14 1308.76 121.755  42
   0   1  14 1392.55 128.735  22
   0  -1  14 1323.90 108.225  38
   0   1 -14 1402.62 141.399   3
   0   1 -15 65.0975 48.0826  42
   0  -1 -15 4.80549 42.9476  42
   0   1  15 33.1772 50.0121   5
   0  -2   0 118781. 4638.87  13
   0   2   0 119226. 4642.82  12
   0  -2   1 475405. 18636.9  13
   0   2  -1 480001. 18639.4  10
   0  -2  -1 482554. 18658.2   8
   0   2  -1 482997. 18623.6   7
   0  -2  -2 28983.7 1207.20  14
   0  -2  -2 29483.1 1221.35   8
   0   2  -2 29280.4 1220.03  10
   0  -2  -3 13635.4 654.006  14
   0  -2  -3 15265.5 674.366   8
   0   2   3 13782.3 704.007   9
   0   2  -3 15309.4 688.044  10
   0  -2  -4 40735.9 1710.03  14
   0   2   4 39675.8 1768.34   9
   0   2  -4 41888.5 1750.51  10
   0  -2  -5 8467.12 486.755  14
   0   2   5 8621.88 554.526   9
   0   2  -5 9219.40 535.403  10
   0  -2  -6 169167. 6674.38  14
   0   2   6 165859. 6766.04   9
   0   2  -6 165195. 6740.91  10
   0   2   7 28490.5 1446.53   9
   0   2  -7 30072.1 1452.19  10
   0  -2  -7 28319.2 1347.83  14
   0  -2  -8 31329.7 1452.76  14
   0   2  -8 31155.4 1560.99  10
   0   2   8 28274.1 1531.95   9
   0  -2   8 29828.3 1258.80  22
   0   2   9 24545.5 1087.52  38
   0  -2  -9 26725.4 1323.07  14
   0   2  -9 27567.4 1465.16  10
   0  -2  -9 26401.7 1448.61  10
   0  -2   9 26944.0 1116.91  22
   0   2  10 20132.9 906.433  53
   0   2  10 20690.6 896.709  51
   0   2  10 20333.8 894.980  38
   0  -2  10 20066.5 889.856  39
   0  -2 -10 21440.9 1141.78  14
   0   2 -10 21398.4 1284.96  10
   0  -2 -10 19811.7 1271.34  10
   0   2 -10 21609.2 926.497  18
   0  -2  10 20612.7 918.040  22
   0   2  11 11365.6 546.924  51
   0   2  11 11975.2 567.785  53
   0  -2  11 12440.9 587.102  22
   0   2  11 11755.0 556.980  38
   0   2 -11 12327.8 927.171  10
   0  -2 -11 11109.7 906.661  10
   0  -2 -12 472.259 117.482  42
   0   2  12 473.644 112.274  22
   0  -2  12 343.229 113.806  22
   0   2  12 443.678 95.6132  38
   0  -2  12 558.040 113.599  38
   0   2  12 577.610 102.344  53
   0  -2  12 618.167 96.0483  53
   0  -2 -13 6573.48 377.149  42
   0   2  13 7638.50 393.545  22
   0  -2  13 7952.95 398.303  22
   0  -2  13 7384.01 375.769  38
   0   2  13 7717.15 370.759  53
   0  -2 -14 5001.81 271.875  42
   0   2 -14 5523.39 300.492   3
   0  -2 -14 4987.48 291.552   3
   0  -2  14 5188.87 263.165  38
   0   2  14 5773.24 288.751  22
   0  -2  15 7594.81 306.265   5
   0   2  15 7850.54 306.151   5
   0   2 -15 7447.72 307.876  42
   0  -2 -15 6710.69 291.171  42
   0   3   0-13.6192 55.9382  12
   0  -3   0 6.13084 52.7282  13
   0  -3   1 39541.6 1612.15  13
   0  -3  -1 39938.2 1653.46   8
   0   3  -1 40044.3 1594.24   7
   0   3  -2 60074.7 2460.38  10
   0  -3  -2 64343.1 2487.19   8
   0   3  -2 59594.4 2437.80   7
   0  -3  -3 6336.96 362.856  14
   0  -3  -3 6740.58 383.230   8
   0   3  -3 6706.29 379.150  10
   0  -3  -4-68.9561 79.7755  14
   0   3   4 103.988 122.108   9
   0   3  -4 150.165 111.990  10
   0  -3  -4 19.0056 99.2192   8
   0  -3  -5 4465.81 319.304  14
   0   3   5 4397.59 383.755   9
   0   3  -5 5144.73 372.170  10
   0   3  -6 278.635 156.522  10
   0  -3  -6 178.442 105.174  14
   0   3   6 427.001 171.553   9
   0  -3   6 260.169 70.9320  22
   0   3   7 6812.80 553.665   9
   0  -3  -7 6669.26 470.990  14
   0   3  -7 7805.86 564.340  10
   0  -3   7 7027.66 352.661  22
   0  -3  -8 3923.16 356.063  14
   0   3   8 4312.40 454.935   9
   0   3  -8 3462.01 409.350  10
   0  -3   8 3850.97 238.329  22
   0   3  -8 3392.34 234.361  18
   0   3   9 5171.56 316.097  51
   0   3   9 5842.86 326.664  53
   0  -3   9 6029.87 314.003  54
   0   3   9 6282.67 583.728   9
   0  -3  -9 5767.66 481.910  14
   0   3  -9 5612.85 561.217  10
   0  -3   9 5957.06 333.328  22
   0   3  -9 6015.27 335.837  18
   0   3  10 1217.53 140.518  53
   0   3  10 1099.86 131.163  51
   0  -3  10 1111.44 140.687  22
   0   3 -10 935.248 129.387  18
   0  -3  10 1087.42 125.525  54
   0   3 -10 675.063 252.566  10
   0   3  11 13.6077 90.4045  53
   0   3  11-59.7504 77.6264  51
   0  -3  11-92.8565 97.3793  22
   0  -3 -11-14.7954 88.4024  42
   0  -3  11-45.9031 81.1335  39
   0   3 -11-70.4932 196.709  10
   0  -3 -12 3887.59 264.113  42
   0  -3  12 4664.35 282.298  22
   0  -3  12 3746.06 233.770  53
   0   3  12 4040.60 240.779  51
   0   3  12 4561.71 263.277  53
   0  -3 -13 300.302 92.9190  42
   0   3  13 234.461 89.7142  22
   0  -3  13 146.048 79.5608  38
   0   3  13 97.1207 66.7238  53
   0  -3 -14 2490.45 157.401  42
   0  -3 -14 2327.29 171.395   3
   0   3 -14 2614.69 179.908   3
   0   3  14 2176.59 154.177   5
   0  -3  14 2341.58 157.687   5
   0  -3  14 2347.21 150.748  38
   0   3  14 2222.55 160.295  22
   0   3  15 576.444 59.0042  28
   0   3  15 522.423 61.0544   5
   0  -3  15 674.578 63.2270   5
   0   3 -15 706.500 69.7306  42
   0   4   0 4160.74 243.902  12
   0  -4   0 4685.74 244.446  13
   0  -4   1 18324.0 821.029  13
   0   4   1 19296.7 831.115  12
   0   4  -1 18725.0 797.782  11
   0  -4  -1 20632.1 887.668   8
   0  -4  -2 537.428 143.177   8
   0   4  -2 339.587 79.6336   7
   0   4  -3 94424.2 3822.14  10
   0  -4  -3 96064.1 3849.56   8
   0   4  -3 94529.9 3789.72   7
   0   4  -4 13804.2 727.118  10
   0  -4  -4 14820.7 735.868   8
   0  -4  -5 50214.5 2082.78   8
   0   4  -5 46684.8 2099.37  10
   0   4   5 48160.3 2146.31   9
   0  -4  -5 48749.4 2055.63  14
   0  -4   5 47607.6 1921.47  22
   0  -4  -6 2465.67 306.319  10
   0   4   6 2834.56 331.355   9
   0   4  -6 2212.16 289.161  10
   0  -4   6 2690.85 178.594  22
   0   4  -7 40462.2 1868.42  10
   0  -4  -7 37783.0 1843.88  10
   0  -4  -7 37282.6 1755.22  14
   0   4   7 38556.6 1892.80   9
   0   4  -7 38223.8 1593.30  18
   0  -4   7 40065.2 1594.89  22
   0   4  -8 6499.91 554.255  10
   0   4   8 5570.92 541.044   9
   0  -4  -8 5767.47 521.097  10
   0  -4   8 5394.05 305.941  22
   0   4  -8 5231.52 304.330  18
   0   4   9 20627.8 925.731  51
   0   4   9 21342.5 924.517  53
   0   4  -9 20872.1 926.875  18
   0  -4   9 22459.5 936.652  22
   0  -4   9 20904.6 912.666  54
   0   4  -9 19493.2 1220.07  10
   0   4   9 21453.0 1273.20   9
   0  -4  -9 18765.4 1220.42  10
   0   4  10 206.781 91.6785  53
   0   4  10 185.869 86.3366  51
   0  -4  10 181.300 95.9314  22
   0  -4 -10 57.0398 93.4251  42
   0  -4  10 46.8694 73.8535  54
   0   4 -10 467.491 234.531  10
   0  -4 -10 69.9293 178.183  10
   0   4  10-69.3939 216.536   9
   0   4  11 8368.85 430.573  51
   0   4  11 8246.89 435.090  53
   0  -4  11 8751.81 454.329  22
   0  -4  11 8319.22 428.594  39
   0  -4 -11 9080.81 784.863  10
   0   4 -11 8330.86 728.232  10
   0  -4 -11 8538.29 444.267  42
   0  -4 -12 64.1998 88.3679  42
   0  -4  12 10.1680 70.9307  39
   0  -4  12-26.4676 49.7464  53
   0   4  12 12.1667 72.6815  53
   0   4  12 10.5452 69.0078  51
   0   4  13 8117.85 402.764  22
   0   4 -13 7798.75 411.929   3
   0  -4 -13 7907.51 408.595   3
   0  -4 -13 7800.82 390.140  42
   0  -4  13 7224.78 384.280  38
   0   4  13 8212.92 385.258  53
   0  -4 -14 230.609 67.1239  42
   0  -4 -14 264.797 72.2287   3
   0  -4  14 316.741 72.4896   5
   0   4  14 348.996 72.2210   5
   0   4 -14 329.792 77.0054   3
   0  -4  14 277.246 67.9787  38
   0   4  14 176.270 66.0522  22
   0   4  15 6749.87 280.658  28
   0   4 -15 7538.69 292.632  42
   0  -5   0 31.6516 70.0884  13
   0   5   0 23.2962 67.6670  12
   0  -5  -1 3078.28 269.856   8
   0  -5   1 3045.25 217.334  13
   0   5   1 3232.72 223.526  12
   0   5  -2 600.336 86.1562  11
   0  -5  -2 673.050 157.433   8
   0   5   2 822.351 124.856  12
   0  -5  -3 9820.33 567.279   8
   0   5  -3 9842.60 488.549   7
   0  -5  -4 11320.7 664.285   8
   0   5  -4 12655.8 618.894   7
   0  -5  -5 1132.93 112.428  17
   0  -5   5 1179.83 112.296  22
   0   5   5 1277.67 128.924  19
   0   5   5 1498.26 250.074   9
   0   5  -5 856.382 176.498  10
   0   5  -5 1142.12 182.254   7
   0  -5  -5 1110.22 178.357   8
   0  -5   6 12429.6 554.888  22
   0   5  -6 12123.2 550.879  18
   0  -5  -6 12925.2 755.139  10
   0  -5  -6 12036.6 722.074   8
   0   5   6 11964.5 780.723   9
   0   5  -6 12600.9 747.940  10
   0   5  -6 10870.3 690.112   7
   0  -5   7 3127.74 213.626  22
   0   5  -7 3307.87 213.288  18
   0   5  -7 3653.54 360.341   7
   0   5   7 2912.85 392.533   9
   0  -5  -7 3426.16 377.932  10
   0   5  -7 3836.49 392.831  10
   0  -5   8 16402.8 743.335  54
   0   5   8 16618.2 746.789  53
   0  -5   8 17824.3 759.769  22
   0   5  -8 16186.7 746.261  18
   0  -5  -8 16778.4 748.209  42
   0   5  -8 15233.4 962.979   7
   0  -5  -8 16421.2 1025.17  10
   0   5  -8 16228.2 1020.32  10
   0   5   8 17820.8 1088.22   9
   0   5   9 2074.79 182.066  51
   0   5   9 2150.24 182.446  53
   0  -5   9 2109.20 185.358  22
   0  -5  -9 2128.96 182.868  42
   0  -5   9 1883.08 168.464  54
   0   5  -9 2864.32 385.657  10
   0  -5  -9 2023.75 336.081  10
   0   5   9 2287.85 372.500   9
   0   5  10 6166.11 351.167  51
   0   5  10 5931.88 346.736  53
   0  -5  10 6659.76 365.100  22
   0  -5 -10 5887.07 346.942  42
   0  -5  10 6366.20 344.318  54
   0   5 -10 6081.60 602.629  10
   0   5  10 7115.64 677.310   9
   0  -5 -10 6588.62 636.714  10
   0   5  11 5239.41 309.537  51
   0   5  11 5528.50 318.003  53
   0  -5  11 5750.39 308.292  54
   0  -5 -11 5095.38 317.305  42
   0  -5 -12 7183.45 383.056  42
   0  -5  12 7133.28 370.264  39
   0   5  12 7833.25 387.297  53
   0   5  12 7364.86 375.753  51
   0   5  13 2262.59 159.815  53
   0  -5  13 2287.68 163.514  20
   0   5  13 2610.51 180.797  22
   0  -5 -13 2696.60 170.051  42
   0  -5  13 2082.81 165.376  38
   0  -5  13 2468.74 165.307   5
   0   5  13 2306.30 162.555   5
   0   5 -13 2189.33 177.421   3
   0  -5 -13 1857.23 165.300   3
   0   5  14 764.007 74.1163  53
   0  -5 -14 681.403 72.6830  42
   0   5  14 824.117 78.8738   5
   0  -5  14 670.001 82.0543  38
   0   5  14 682.567 85.1181  22
   0   5  15 76.3150 29.9158  28
   0   5 -15 3.75397 32.4692  42
   0  -6   0 15365.5 667.330  13
   0   6   0 13295.8 663.178  12
   0  -6  -1 15450.4 684.700  13
   0  -6   1 14769.1 691.194  13
   0   6   1 14151.6 696.555  12
   0  -6  -1 14356.0 778.820   8
   0   6  -2 13958.6 602.222  11
   0   6   2 15462.5 683.758  12
   0  -6  -2 15033.5 746.075   8
   0   6   2 12664.2 546.582   2
   0  -6   2 12677.6 559.107   2
   0   6   3 31148.0 1375.52  12
   0  -6  -3 30182.3 1425.60   8
   0  -6  -4 3633.47 208.522  17
   0   6   4 3336.32 218.161  19
   0  -6  -4 4066.31 343.792   8
   0   6  -4 3499.28 257.830   7
   0   6   5 9957.80 458.758  19
   0  -6  -5 9208.05 436.555  17
   0   6  -5 8686.76 519.248   7
   0   6   5 8236.00 634.725   9
   0  -6  -5 9341.49 601.669   8
   0  -6  -6 802.402 187.605   8
   0  -6  -6 788.722 194.911  10
   0   6   6 1077.42 260.196   9
   0   6   7 2812.35 397.812   9
   0  -6  -7 2687.76 350.445  10
   0  -6  -8 19647.6 868.131  42
   0   6   8 20557.3 884.435  51
   0  -6   8 18788.1 870.886  54
   0   6   8 21389.2 1255.92   9
   0  -6  -8 20865.9 1187.54  10
   0  -6  -9 15295.3 679.152  42
   0   6   9 14807.3 686.373  51
   0   6   9 13699.1 670.806  53
   0  -6   9 14533.0 673.223  54
   0   6   9 14995.2 1034.58   9
   0  -6  -9 14397.5 985.852  10
   0  -6  10 4040.04 252.061  54
   0  -6 -10 3655.48 247.809  42
   0   6  10 3740.63 248.851  53
   0   6  10 3476.06 249.855  51
   0  -6  10 3192.42 387.550   2
   0   6  10 3119.83 462.755   9
   0  -6 -10 2705.93 430.118  10
   0   6  10 3610.64 439.653  12
   0  -6 -11 16475.0 749.616  42
   0   6  11 16682.9 751.343  53
   0   6  11 16032.9 749.818  51
   0  -6  11 17082.4 744.277  54
   0   6  12 4642.01 268.721  53
   0   6  12 4876.38 269.400  51
   0  -6  12 4457.83 264.831  20
   0  -6 -12 4787.27 270.130  42
   0  -6  12 4450.85 262.422  39
   0   6 -12 4608.80 281.152   3
   0  -6 -12 4269.94 271.034   3
   0   6  13 3571.30 198.347  53
   0   6  13 3027.18 186.046  51
   0  -6 -13 3526.21 195.208  42
   0  -6  13 3296.59 195.414  20
   0  -6  13 3205.94 183.516  39
   0   6 -13 3198.37 205.513   3
   0   6  13 3048.53 183.782   5
   0  -6  14 1079.03 95.7387  38
   0   6  14 1154.27 98.0063  28
   0   6  14 1065.85 83.2120  53
   0  -7   0 15.4316 79.5924  13
   0   7   0-16.9644 77.3006  12
   0  -7   1 14569.5 707.656  13
   0  -7  -1 13730.1 805.511   8
   0   7   1 14875.9 725.122  12
   0  -7  -1 15250.2 699.918  13
   0  -7  -2 6885.85 507.370   8
   0   7   2 7505.84 448.992  12
   0  -7  -2 7749.66 426.674  13
   0  -7  -2 7441.42 349.554  21
   0  -7   2 7347.59 346.138  20
   0  -7  -3 1067.21 105.597  17
   0   7   3 1054.90 115.226  19
   0  -7   3 956.692 99.6218  20
   0  -7  -3 1291.16 213.894   8
   0   7   3 1076.31 177.038  12
   0  -7   3 900.430 98.6621   2
   0   7   4 3129.55 292.009  12
   0  -7  -4 2125.65 289.086   8
   0  -7   4 2432.89 169.385  20
   0  -7  -4 2919.21 184.189  17
   0   7   4 2762.57 194.544  19
   0  -7  -5 82.7087 68.2542  17
   0  -7   5 55.5378 62.9212  20
   0   7   5 100.108 87.9410  19
   0  -7  -5 243.500 142.535   8
   0   7   5 106.064 110.351  12
   0  -7  -6 5043.02 456.603   8
   0   7   6 5949.44 537.454   9
   0   7   6 4479.47 416.867  12
   0  -7  -6 4813.82 441.989  10
   0   7   7 343.381 96.4196  53
   0   7   7 421.632 99.4675  51
   0  -7  -7 669.616 195.427  10
   0   7   7 509.020 235.546   9
   0   7   7 422.486 207.878  12
   0  -7   7 604.883 110.672  54
   0  -7  -8 1133.11 132.901  42
   0  -7   8 732.043 124.074  54
   0   7   8 1149.15 248.020  12
   0   7   8 835.651 277.199   9
   0  -7  -8 995.083 260.800  10
   0  -7   9 17281.9 759.715  54
   0   7   9 16705.9 765.391  51
   0   7   9 16141.1 749.970  15
   0  -7  -9 16713.4 748.528  42
   0  -7   9 13613.7 926.734   2
   0   7   9 16707.8 1038.29  12
   0   7   9 15582.8 1105.75   9
   0  -7  -9 18259.1 1122.82  10
   0   7  10-29.0734 91.4552  51
   0   7  10 55.2619 81.7791  53
   0  -7 -10 76.9520 86.4363  42
   0  -7  10 105.291 94.2305  54
   0   7  10 115.038 173.359  12
   0   7  10-72.7211 194.280   9
   0  -7 -10-135.789 197.186  10
   0   7  11 3235.88 214.497  51
   0  -7  11 2722.11 198.724  20
   0  -7 -11 2755.54 197.957  42
   0   7  11 2793.76 200.080  53
   0  -7  11 3053.65 203.718  54
   0   7 -11 2433.55 200.614   3
   0  -7 -11 2213.47 182.432   3
   0  -7 -12 465.528 92.4850  42
   0  -7  12 449.245 85.2935  20
   0  -7  12 245.749 84.4518  39
   0   7  12 279.067 85.5121  51
   0   7  12 284.117 81.0381  53
   0  -7 -13 441.236 70.2185  42
   0  -7  13 391.620 69.5882  20
   0  -7  13 406.489 69.0340  39
   0   7  13 416.709 70.7429  53
   0   7  13 335.048 69.4105  51
   0   7  14 1109.13 80.1186  53
   0  -7  14 1264.92 90.6539  38
   0   7  14 1304.66 95.0182  28
   0  -8   0 37588.6 1734.83   8
   0  -8   0 36456.5 1563.47  13
   0   8   0 36422.0 1498.27  23
   0   8   1 8571.28 506.034  12
   0  -8  -1 8654.85 607.230   8
   0  -8  -1 9113.46 483.880  13
   0  -8   1 9169.37 495.647  13
   0   8   1 8827.08 430.281  23
   0  -8  -1 9106.77 417.922  21
   0   8   2 106774. 4244.42  12
   0  -8  -2 106357. 4197.06  13
   0  -8  -2 103292. 4369.45   8
   0  -8  -2 104568. 4101.85  21
   0  -8   2 102070. 4096.59  20
   0   8   3 1931.99 229.952  12
   0  -8  -3 1768.45 273.921   8
   0   8   3 1570.36 149.957  19
   0  -8  -3 1984.63 151.560  17
   0  -8   3 1816.88 140.613  20
   0  -8  -4 704.834 202.278   8
   0   8   4 731.518 160.412  12
   0  -8  -4 603.417 104.292  17
   0  -8   4 659.369 91.3157  20
   0   8   4 616.476 112.067  19
   0  -8  -5 17275.4 1000.46   8
   0   8   5 17682.4 953.607  12
   0  -8  -5 16785.0 758.684  17
   0  -8   5 16709.0 749.158  20
   0   8   5 17951.1 781.824  19
   0   8   6 4604.18 299.265  51
   0  -8   6 5449.52 301.265  20
   0  -8  -6 6271.65 525.090   8
   0  -8  -6 6054.19 502.909  10
   0   8   6 5344.06 538.613   9
   0   8   6 5459.22 475.058  12
   0   8   6 5446.40 303.676  53
   0  -8   6 5316.49 311.210  54
   0   8   7 1636.48 171.578  51
   0  -8   7 1854.49 166.539  20
   0  -8  -7 1890.26 163.938  42
   0   8   7 2324.71 380.595   9
   0  -8  -7 1834.00 312.775  10
   0   8   7 1927.04 301.437  12
   0  -8   7 1800.54 173.847  54
   0   8   7 2194.87 177.111  53
   0   8   8 21046.9 954.122  51
   0  -8   8 21633.9 941.086  20
   0  -8  -8 22785.9 1280.59  10
   0   8   8 23722.4 1376.55   9
   0   8   8 22134.3 1237.54  12
   0  -8   8 21130.1 950.941  54
   0   8   8 21666.9 946.262  53
   0  -8  -8 20935.8 934.285  42
   0  -8   9 94.6622 81.5271  20
   0  -8  -9 100.838 83.1190  42
   0   8   9-282.040 198.060  12
   0   8   9 149.893 190.911   9
   0  -8  -9 128.483 179.261  10
   0  -8   9 85.1464 87.8137  54
   0   8  10 34511.7 1414.96  51
   0  -8  10 33771.1 1401.65  20
   0  -8 -10 32086.1 1389.14  42
   0  -8  10 33608.6 1404.10  54
   0   8  10 33032.8 1379.49  27
   0  -8 -11 92.2725 73.7866  42
   0  -8  11 299.727 87.9244  20
   0   8  11 274.326 94.4330  53
   0   8  11 211.660 90.0165  51
   0  -8  11 156.593 81.9322  54
   0   8  12 3111.65 199.349  51
   0  -8  12 3003.75 194.289  20
   0  -8 -12 2932.60 184.189  42
   0  -8  12 3454.67 204.890  39
   0   8  12 3252.70 198.646  53
   0   8  13 497.142 71.4658  53
   0   8  13 401.867 64.0131  51
   0  -8  13 383.009 62.4706  39
   0   8  13 357.222 72.8711  28
   0  -8  14 4923.39 229.523  38
   0   8  14 5376.64 231.629  28
   0   9   0 89.3279 77.3790  23
   0  -9   0-93.6097 159.958   8
   0  -9  -1 3366.28 209.493  21
   0   9   1 3336.57 221.735  23
   0   9  -1 3782.39 226.526  23
   0  -9  -1 3478.47 378.932   8
   0   9   1 2964.83 277.902  12
   0  -9  -2 47.6929 158.403   8
   0   9   2 28.3153 104.528  12
   0   9   3 5996.04 442.034  12
   0  -9  -3 5916.85 524.196   8
   0  -9   3 6139.96 317.587  20
   0  -9  -3 6354.91 327.634  17
   0   9   3 5617.28 330.710  19
   0   9   4 3589.95 345.407  12
   0  -9  -4 3587.89 398.716   8
   0  -9  -4 3167.30 215.477  17
   0  -9   4 3111.78 205.153  20
   0   9   4 2914.98 223.673  19
   0  -9   5 215.009 86.1938  54
   0   9   5 127.567 77.3413  53
   0   9   5 232.696 85.7141  51
   0  -9   5 218.742 79.5345  20
   0  -9  -5 77.4212 87.2357  17
   0   9   5 241.707 103.484  19
   0   9   5 83.1680 120.970  12
   0  -9  -5 315.481 189.537   8
   0   9   6 2851.07 207.267  53
   0  -9   6 2638.30 212.987  54
   0   9   6 2622.07 208.703  51
   0  -9   6 2794.26 197.990  20
   0  -9  -6 2723.33 196.068  42
   0   9   6 2431.36 387.532   9
   0   9   6 2902.01 370.938  12
   0  -9  -6 2262.46 320.822  10
   0  -9  -6 3423.95 414.810   8
   0   9   7 4039.38 257.057  51
   0  -9   7 3408.26 235.974  20
   0  -9  -7 3268.24 228.153  42
   0   9   7 3190.86 465.250   9
   0  -9  -7 3053.85 393.151  10
   0   9   7 3329.77 235.748  53
   0  -9   7 3624.30 253.571  54
   0   9   8 60.3190 93.3393  51
   0   9   8 168.655 96.7637  53
   0  -9   8 95.3961 85.0723  20
   0  -9  -8 73.4347 83.6958  42
   0  -9  -8 119.751 167.095  10
   0   9   8-54.6857 176.218  12
   0   9   8 75.5560 227.736   9
   0  -9   8 14.9729 90.2934  54
   0   9   9 3419.80 255.379  51
   0  -9  -9 3543.49 236.878  42
   0  -9   9 4380.90 256.728  20
   0   9   9 3507.90 487.310   9
   0   9   9 3271.73 412.611  12
   0  -9  -9 3284.95 430.250  10
   0   9   9 3688.00 244.895  53
   0  -9   9 3880.36 255.147  54
   0  -9  10 2264.35 176.577  20
   0  -9 -10 1696.86 157.218  42
   0  -9  10 2391.96 182.510  54
   0   9  10 1822.05 157.936  27
   0  -9 -11 356.369 83.7459  42
   0  -9  11 323.193 81.7403  20
   0  -9  11 428.236 95.0857  54
   0   9  11 344.908 92.2621  51
   0  -9  12 653.430 82.5647  20
   0  -9  12 634.600 90.2282  39
   0   9  12 800.944 93.2778  53
   0   9  12 811.953 98.0448  51
   0   9  12 790.512 92.7190  28
   0   9  13 1041.42 85.6194  51
   0   9  13 1173.91 89.4028  53
   0  -9  13 1005.89 78.3821  39
   0  10   0 38263.7 1556.01  23
   0 -10   0 33747.8 1834.13   8
   0 -10  -1 38931.3 1574.33  21
   0  10   1 38471.5 1590.76  23
   0  10  -1 37455.4 1583.16  23
   0 -10  -1 36528.6 1883.06   8
   0 -10   2 34101.7 1415.43  21
   0  10  -2 33590.6 1426.10  23
   0  10   2 34906.6 1577.55  12
   0 -10  -2 34607.7 1745.65   8
   0 -10  -3 4299.65 456.491   8
   0  10   3 3824.56 359.505  12
   0 -10  -3 4113.98 260.265  17
   0  10   3 3959.86 264.498  19
   0 -10   4 23431.7 988.569  20
   0 -10  -4 22701.8 997.932  17
   0  10   4 23713.9 1017.12  19
   0  10   4 22751.6 984.339  51
   0 -10   4 21930.3 1004.63  50
   0 -10  -4 23864.2 1307.94   8
   0  10   4 23869.9 1201.19  12
   0  10   4 22465.9 982.667  53
   0  10   5 1587.92 148.802  53
   0 -10   5 1206.43 143.951  54
   0  10   5 1391.55 159.975  19
   0 -10   5 1313.52 131.787  20
   0 -10  -5 1103.23 146.338  17
   0  10   5 1171.30 136.732  51
   0  10   5 1335.65 253.372  12
   0 -10  -5 1106.62 265.887   8
   0  10   6 18730.9 854.375  51
   0 -10   6 19021.1 848.068  20
   0 -10  -6 20215.1 1179.31   8
   0  10   6 19274.2 1099.89  12
   0  10   6 18554.2 1220.77   9
   0 -10  -6 18614.1 1105.27  10
   0 -10   6 18666.9 863.040  54
   0  10   6 19665.4 852.865  53
   0  10   7 2553.26 207.779  51
   0 -10   7 2605.69 204.592  20
   0 -10  -7 2419.28 191.925  42
   0  10   7 2485.16 414.186   9
   0 -10  -7 2334.98 354.902  10
   0  10   7 3054.92 373.154  12
   0 -10   7 2431.22 211.252  54
   0  10   7 2638.12 204.331  53
   0  10   8 55450.2 2211.23  51
   0 -10   8 55217.1 2202.47  20
   0 -10  -8 52821.0 2181.39  42
   0  10   8 56810.9 2693.54   9
   0  10   8 55290.8 2528.92  12
   0 -10  -8 51185.6 2532.97  10
   0  10   8 53154.9 2198.94  53
   0 -10   8 52445.2 2208.71  54
   0  10   9 3703.66 253.253  51
   0 -10   9 3535.70 234.784  20
   0 -10  -9 3170.69 219.043  42
   0  10   9 3707.57 243.361  53
   0 -10   9 3497.11 245.755  54
   0  10   9 3636.45 239.999  27
   0  10  10 5870.34 317.545  51
   0 -10  10 5459.58 299.666  20
   0 -10  10 5248.69 305.715  54
   0  10  10 5498.17 304.872  53
   0  10  10 4955.00 287.179  27
   0 -10  11 1910.24 144.806  20
   0 -10  11 1894.51 133.603  45
   0  10  11 1744.29 140.007  28
   0 -10  11 1935.51 148.387  54
   0  10  12 2805.27 163.534  28
   0  10  12 2815.61 170.832  51
   0 -10  12 3082.91 174.793  39
   0  10  13 253.058 37.3594  28
   0 -10  13 282.287 53.8765  38
   0  10  13 320.273 43.3621  51
   0  11   0 100.096 86.2667  23
   0 -11   0 62.2060 166.224   8
   0  11  -1 945.570 132.811  23
   0 -11  -1 846.148 121.903  21
   0 -11   1 715.265 116.753  50
   0 -11   2 584.724 101.835  21
   0  11  -2 394.942 99.2894  23
   0  11   2 445.285 121.422  19
   0 -11   2 381.128 211.689   8
   0 -11  -2 436.621 195.375   8
   0  11   2 441.858 148.471  12
   0 -11   2 409.067 105.020  50
   0 -11   3 3395.59 247.594  50
   0  11   3 3335.85 216.847  51
   0  11   3 3347.20 227.615  53
   0  11   3 3574.51 253.178  19
   0 -11  -3 3565.27 242.245  17
   0 -11   3 3660.62 239.949  21
   0  11   3 3450.68 351.454  12
   0 -11   3 3046.85 432.613   8
   0 -11  -3 3385.19 446.246   8
   0  11  -3 3708.96 248.595  23
   0 -11  -4 1066.94 140.511  17
   0  11  -4 1278.72 151.083  23
   0  11   4 1134.74 154.149  19
   0 -11  -4 1007.30 267.276   8
   0  11   4 1052.76 213.832  12
   0  11   4 1103.16 129.029  51
   0 -11   4 1033.62 143.325  50
   0  11   4 1414.62 139.235  53
   0  11   5 17.3494 96.8219  19
   0 -11  -5 106.181 94.6446  17
   0 -11  -5-189.068 253.826   8
   0  11   5-46.3155 134.514  12
   0 -11   5-32.7328 93.2197  50
   0  11   5-13.1658 89.3608  53
   0  11   5 52.5895 87.9696  51
   0 -11   6 10984.9 535.507  20
   0  11   6 11044.7 534.540  51
   0 -11  -6 9435.62 789.193   8
   0  11   6 10390.4 746.581  12
   0  11   6 11970.4 904.901   9
   0 -11  -6 9721.33 738.620  10
   0 -11   6 10766.8 550.090  54
   0  11   6 11106.1 534.300  53
   0 -11   7 2285.91 188.877  20
   0  11   7 2061.02 188.658  51
   0  11   7 2185.01 330.354  12
   0  11   7 2658.75 423.690   9
   0 -11   7 2213.13 198.118  54
   0  11   7 2193.79 188.217  53
   0 -11   8 6558.05 372.396  54
   0  11   8 6666.74 357.720  53
   0  11   8 6015.42 356.771  51
   0 -11   8 6363.79 353.463  20
   0  11   9 462.406 106.285  51
   0  11   9 379.453 100.396  53
   0 -11   9 370.749 96.2212  20
   0 -11   9 210.164 94.9075  54
   0  11   9 438.877 95.9229  27
   0  11   9 217.781 77.7114  28
   0 -11  10 245.105 82.2983  45
   0 -11  10 118.940 76.6004  54
   0  11  10 93.5294 74.5802  53
   0  11  10 186.617 81.2053  51
   0  11  10 113.295 65.3884  28
   0  11  10 88.8186 64.9897  27
   0 -11  11-5.85290 52.9221  45
   0 -11  11 31.6856 66.6180  54
   0  11  11-16.1387 58.1383  53
   0  11  11-33.9848 61.2135  51
   0  11  11-24.2479 52.1371  28
   0 -11  12 15.6929 49.1386  39
   0  11  12-13.1037 33.2740  28
   0 -12   0 129.118 90.1261  50
   0 -12   0-69.3088 193.421   8
   0  12   0 95.7025 86.7817  27
   0  12  -1 1451.86 160.796  23
   0 -12   1 1301.87 161.487  50
   0  12   1 1210.41 143.565  27
   0 -12  -2 7355.89 683.724   8
   0 -12   2 7943.23 709.751   8
   0  12  -2 8076.93 428.854  23
   0 -12  -2 7434.45 420.242  17
   0  12   2 8054.72 437.455  19
   0 -12   2 8206.87 421.474  21
   0 -12   2 7865.07 434.348  50
   0 -12   3 1062.44 294.825   8
   0 -12  -3 1296.86 333.336   8
   0  12  -3 1473.91 164.602  23
   0 -12   3 1375.22 154.724  21
   0 -12  -3 1267.73 150.747  17
   0  12   3 1052.51 150.243  19
   0 -12   3 1092.72 152.569  50
   0  12   4 6430.59 347.514  53
   0 -12   4 5646.82 359.220  54
   0  12   4 6033.46 339.090  51
   0 -12   4 6199.47 369.034  50
   0 -12  -4 6399.28 366.324  17
   0 -12   4 6557.14 362.936  21
   0  12   4 6999.49 386.417  19
   0 -12  -4 7211.76 658.284   8
   0 -12   4 5410.72 595.807   8
   0  12  -4 6225.10 361.032  23
   0 -12   5 859.407 138.799  50
   0  12   5 891.584 124.536  51
   0  12   5 807.427 121.817  53
   0 -12  -5 866.797 132.235  17
   0 -12   5 737.016 122.045  21
   0  12   5 1300.32 162.251  19
   0  12  -5 1015.36 124.151  41
   0  12   5 672.584 250.621   9
   0 -12   5 773.764 242.895   8
   0 -12  -5 1316.47 301.943   8
   0  12   6 898.576 128.619  51
   0  12   6 1090.62 137.743  53
   0 -12   6 926.521 143.855  54
   0 -12   6 1052.75 135.264  21
   0 -12   6 1142.73 283.980   8
   0  12   6 1435.52 341.036   9
   0 -12  -6 754.925 246.069   8
   0  12   7 32081.1 1353.56  51
   0 -12   7 32466.2 1367.96  54
   0  12   7 32265.0 1351.91  53
   0  12   7 32397.5 1364.51  27
   0 -12   7 30905.4 1350.92  21
   0  12   8 1421.85 146.798  53
   0  12   8 1315.96 145.738  51
   0 -12   8 1460.94 157.774  54
   0  12   8 1641.38 159.091  27
   0 -12   8 1504.62 148.446  21
   0  12   9 15404.5 691.878  51
   0  12   9 14895.3 700.104  15
   0 -12   9 14498.7 680.795  21
   0 -12   9 15815.9 700.154  54
   0  12   9 15779.5 691.276  53
   0  12   9 16518.0 693.370  27
   0  12  10 651.969 93.3527  51
   0  12  10 804.395 95.9835  53
   0 -12  10 587.847 82.9650  21
   0 -12  10 628.027 89.9134  45
   0 -12  10 661.223 95.4388  54
   0  12  10 743.085 86.5358  27
   0 -12  11 574.609 62.9937  45
   0 -12  11 681.342 81.7232  54
   0  12  11 651.570 81.2058  51
   0 -12  12 273.571 40.0855  39
   0  13   0-36.9326 81.7755  27
   0 -13   0 74.2838 169.243   8
   0 -13   0 67.8910 100.467  50
   0  13   1-98.3002 108.058  19
   0  13   1-26.7547 91.4765  27
   0 -13  -1-73.9249 285.591   8
   0 -13   1-85.1224 95.0501  50
   0  13  -2 2009.27 183.953  23
   0 -13   2 1591.31 168.164  21
   0  13   2 1644.33 179.116  19
   0 -13  -2 1747.14 175.899  17
   0  13   2 1297.97 156.081  27
   0 -13   2 1569.03 340.667   8
   0 -13  -2 1021.55 300.224   8
   0 -13   2 1549.46 173.506  50
   0 -13   3 10423.6 544.660  50
   0 -13   3 9866.02 528.015  54
   0 -13   3 11229.2 534.943  21
   0  13  -3 10735.2 534.082  23
   0  13   3 10237.6 541.045  19
   0 -13  -3 11049.3 540.852  17
   0 -13   3 10798.3 888.277   8
   0 -13  -3 10425.0 844.006   8
   0  13   3 10334.6 529.112  27
   0 -13  -4 69.2271 185.045   8
   0 -13   4 47.9081 97.3086  54
   0  13   4 192.737 87.3316  51
   0 -13   4 202.015 91.1708  50
   0  13   4 278.032 117.269  19
   0 -13   4 146.575 84.5378  21
   0 -13  -4 127.497 87.2819  17
   0 -13   4 219.583 195.639   8
   0  13   4 152.703 100.115  27
   0  13  -5 88.0809 78.9621  41
   0 -13   5 147.060 90.0519  46
   0  13   5 166.895 103.082  27
   0  13   5 168.059 85.5233  51
   0 -13   5 182.207 101.719  50
   0 -13   5 28.6793 84.2171  21
   0 -13  -5 94.1716 94.7215  17
   0  13   6 742.482 118.332  51
   0 -13   6 749.877 121.754  21
   0  13   7 5562.50 313.952  51
   0 -13   7 5221.28 326.133  54
   0  13   7 6274.70 328.090  53
   0  13   7 6069.05 333.815  27
   0 -13   7 5503.29 317.551  21
   0  13   8 95.3764 79.1805  51
   0 -13   8 12.1689 82.0286  54
   0  13   8 11.3322 78.5423  27
   0 -13   8 63.8573 72.7638  21
   0  13   9 152.177 72.0259  51
   0  13   9 102.078 72.4318  15
   0 -13   9 174.261 67.4765  21
   0 -13   9 188.625 79.4195  54
   0  13   9 211.441 73.6829  27
   0  13  10 2142.55 144.125  51
   0 -13  10 2164.92 149.073  54
   0 -13  10 2517.66 147.418  45
   0 -13  11-4.71419 41.9444  39
   0  13  11 26.5242 41.6811  51
   0  14   0 18082.3 815.371  19
   0 -14   0 17330.5 813.310  50
   0 -14   0 15650.8 1163.88   8
   0  14   0 17572.2 780.976  27
   0  14   1 908.104 140.932  19
   0 -14   1 1046.88 148.840  50
   0 -14  -1 1273.67 155.021  50
   0  14   1 990.770 138.919  27
   0 -14   2 5877.60 364.296  54
   0 -14  -2 6004.11 371.384  17
   0 -14   2 7150.24 377.193  21
   0  14   2 6588.46 381.266  19
   0 -14  -2 6456.76 380.649  50
   0 -14   2 6940.20 387.284  50
   0 -14   2 6190.38 661.227   8
   0 -14  -2 6546.50 657.534   8
   0  14   2 6864.43 369.045  27
   0 -14   3 3442.64 255.833  50
   0 -14  -3 3613.00 254.051  17
   0 -14   3 3616.10 248.719  21
   0  14   3 3637.37 258.930  19
   0 -14   3 3379.29 246.471  54
   0  14   3 3310.17 242.980  27
   0 -14   4 1172.35 157.100  50
   0 -14  -4 1193.11 154.704  17
   0  14   4 1282.11 160.410  19
   0 -14   4 1131.49 141.363  21
   0  14  -4 1406.01 145.151  41
   0 -14   4 1577.38 162.245  54
   0  14   4 1495.05 155.495  27
   0  14   5 3255.58 214.443  51
   0 -14   5 3354.29 217.193  46
   0 -14   5 3588.47 249.848  50
   0 -14   5 3280.15 229.976  21
   0  14  -5 3396.05 212.060  41
   0 -14   5 3119.46 235.286  54
   0  14   5 3078.79 234.334  27
   0 -14   6 527.024 104.089  21
   0  14   6 459.685 91.9927  51
   0 -14   6 572.897 94.8287  34
   0  14   6 529.751 110.999  27
   0 -14   7 3544.88 229.079  54
   0  14   7 3276.89 208.204  51
   0 -14   7 3402.13 217.343  21
   0  14   8 5112.12 272.895  51
   0 -14   8 5160.40 276.100  21
   0 -14   8 5339.66 289.636  54
   0  14   8 5856.84 290.156  27
   0  14   9 2032.99 142.264  51
   0 -14   9 2419.68 155.861  54
   0  14   9 2398.24 146.786  27
   0 -14   9 2276.97 151.274  45
   0 -14  10 88.6352 44.7329  45
   0 -14  10 81.0482 45.3953  54
   0  14  10 106.860 41.9797  51
   0  15   0 10.7528 75.5109  27
   0 -15   0 46.8785 89.8905  50
   0 -15   0 15.2829 92.1247  17
   0  15   0-14.5761 89.4193  19
   0 -15   1 15.5916 94.0344  50
   0 -15  -1 108.075 91.4403  50
   0 -15   1 54.2513 83.9725  54
   0  15   1 82.9308 84.8762  27
   0  15  -1 28.2845 89.7510  19
   0  15   1 222.185 98.4372  19
   0 -15   2 337.950 109.592  50
   0 -15  -2 30.1503 88.7866  50
   0  15   2 208.367 96.2627  19
   0 -15   2 303.987 98.6439  54
   0  15   2 251.051 96.2763  27
   0 -15   3 209.310 99.2150  50
   0 -15  -3 216.499 95.1182  50
   0 -15   3 270.403 91.1602  21
   0 -15  -3 295.717 103.070  17
   0  15   3 339.341 106.228  19
   0  15  -3 381.635 101.380  41
   0 -15   3 303.286 105.362  54
   0  15   3 334.215 102.073  27
   0 -15   4 872.298 126.254  50
   0 -15  -4 661.510 114.964  50
   0 -15  -4 720.274 118.371  17
   0 -15   4 612.274 108.960  21
   0  15  -4 613.087 98.9430  41
   0 -15   4 682.275 119.449  54
   0  15   4 632.809 116.040  27
   0 -15   5 213.758 88.9740  50
   0  15   5 155.781 68.1690  51
   0 -15   5 128.435 74.3341  21
   0  15  -5 166.196 69.2141  41
   0 -15   5 151.141 85.7286  54
   0  15   5 202.999 82.9925  27
   0  15   6 60.5406 60.4353  51
   0 -15   6 116.061 63.5575  34
   0 -15   6 81.5604 69.2761  21
   0  15   6 85.8272 74.4130  27
   0 -15   7 74.7611 59.1528  21
   0  15   7 60.9277 57.7693  51
   0  15   8 1548.09 108.181  51
   0  15   8 1484.50 128.343  15
   0 -15   8 1761.77 127.535  54
   0  15   8 1505.75 115.897  27
   0 -15   8 1509.30 122.439  45
   0  15   9 4676.27 223.619  51
   0 -15   9 5317.84 237.919  45
   0 -15   9 5077.30 240.420  54
   0  15   9 5002.50 230.463  27
   0 -16   0 7650.95 387.299  50
   0 -16   0 7070.17 362.842  54
   0  16   0 6514.02 344.110  27
   0 -16   0 7666.37 391.195  17
   0 -16   1 621.379 113.948  50
   0 -16  -1 481.740 100.373  50
   0  16   1 803.302 115.219  19
   0 -16   1 571.892 113.096  17
   0 -16   1 476.710 97.5021  54
   0 -16  -1 380.415 78.3374  54
   0  16   1 469.765 96.6676  27
   0 -16   2 233.319 90.4221  50
   0 -16  -2 300.363 91.3273  50
   0 -16   2 216.928 84.1535  17
   0  16   2 388.747 102.696  19
   0  16  -2 268.661 88.9625  41
   0 -16   2 253.815 89.7455  54
   0  16   2 261.121 86.4322  27
   0 -16   3 4735.29 280.080  50
   0 -16  -3 4379.73 267.603  50
   0 -16  -3 4661.97 279.873  17
   0  16  -3 4190.32 256.924  41
   0 -16   3 4819.34 270.905  54
   0  16   3 4805.42 268.170  27
   0  16  -4 5636.97 286.768  41
   0 -16   4 5124.76 279.758  46
   0 -16  -4 5419.63 299.490  50
   0 -16   4 6058.99 315.109  50
   0 -16   4 5771.75 306.099  54
   0  16   4 5416.51 299.269  27
   0 -16   5 12207.2 557.318  54
   0 -16   5 12513.8 539.285  34
   0  16   5 13127.3 559.579  27
   0  16  -5 11582.6 522.552  41
   0 -16   6 6229.91 310.535  54
   0  16   6 6087.48 307.041  27
   0  16   7 721.408 85.3755  27
   0  16   7 733.405 90.9506  15
   0 -16   7 806.736 88.9706  45
   0 -16   8 6341.30 278.235  45
   0 -16   8 6081.69 278.094  54
   0  16   8 5832.19 271.403  27
   0  17   0-9.96588 70.9044  41
   0 -17   0 44.1334 68.2727  17
   0 -17   0 40.3097 65.9536  50
   0 -17  -1 195.588 76.4803  50
   0 -17   1 60.6591 63.7311  50
   0 -17   1 53.5511 67.5009  17
   0  17  -1 38.1409 72.5716  41
   0 -17   1 214.492 71.9916  54
   0  17   1 97.3168 61.2136  27
   0 -17  -2 311.438 80.4273  50
   0 -17   2 335.031 81.1148  50
   0 -17   2 322.913 81.4150  17
   0  17  -2 217.947 74.6851  41
   0 -17   2 406.630 79.0785  54
   0 -17  -2 250.327 64.6523  29
   0  17   2 437.030 75.8974  27
   0 -17   3 37.3158 67.2297  50
   0  17  -3 7.45714 60.3871  41
   0 -17   3 6.71043 56.1947  46
   0 -17   3 27.3884 62.4185  17
   0 -17   3 41.4172 58.9490  54
   0  17   3 140.694 65.7512  27
   0 -17   4 161.645 64.0261  54
   0  17  -4 173.945 55.9417  41
   0  17   4 115.615 61.2451  41
   0 -17   4 124.426 63.1464  17
   0 -17   4 61.6772 58.6277  34
   0  17   4 126.749 67.0586  27
   0 -17   5 906.457 90.0312  54
   0 -17   5 828.784 74.3550  34
   0  17   5 1059.62 93.7524  27
   0  17   5 928.517 82.4693  41
   0 -17   5 969.527 91.4571  45
   0 -17   6 27.4917 47.3163  54
   0  17   6 32.2228 48.5860  27
   0 -17   6 70.2019 50.1915  45
   0 -17   7 515.551 53.4718  54
   0  17   7 491.859 51.7513  27
   0 -18   0 11565.9 528.780  17
   0  18   0 12334.6 525.993  41
   0 -18   1 1214.01 102.538  50
   0 -18  -1 1105.79 105.563  17
   0 -18   1 1373.51 109.371  17
   0  18   1 1319.28 110.555  41
   0  18  -1 1341.00 108.446  41
   0  18   2 10267.9 431.756  27
   0 -18   2 9220.00 430.265  46
   0 -18   3 32.3298 46.9625  34
   0  18   3 79.3892 49.2104  41
   0  18  -3 39.7125 42.3709  41
   0  18   3-13.4107 42.9248  27
   0  18   4 7112.64 290.698  41
   0  18   4 7339.48 291.773  27
   0 -18   5 1145.56 72.5846  54
   0  18   5 1228.29 77.6126  27
   0 -19   0-21.0078 39.0308  34
   0  19   0 15.6176 38.3900  41
   0 -19   1 818.436 65.6939  34
   0  19  -1 734.527 61.4609  41
   0  19   1 893.922 69.3328  41
   0 -19  -2 232.326 35.8625  34
   0 -19   2 222.475 35.7718  34
  -1   0  15 20251.4 796.025   5
   1   0 -15 18295.4 781.512  42
  -1   0  14-53.4710 78.4927  22
  -1   0  14-38.1557 60.5575  38
  -1   0  14-9.74905 73.2613   5
   1   0 -14-45.9937 74.1105  42
  -1   0  13 5572.25 317.665  22
  -1   0  13 5121.66 295.042  38
  -1   0  12-46.4677 92.5309  22
  -1   0  12-78.0396 93.1221  38
  -1   0  12 42.2176 64.1881  53
  -1   0  11 34799.8 1472.56  53
  -1   0  11 35160.2 1507.07  22
  -1   0  11 36151.5 1483.29  43
  -1   0  11 35747.2 1492.21  38
   1   0 -11 36599.9 1923.45  10
  -1   0  10 36.9054 84.6967  43
  -1   0  10 110.645 81.2313  39
  -1   0  10 69.1479 71.3442  53
  -1   0  10-62.1452 166.041   9
   1   0 -10 65.2542 157.706  10
  -1   0   9 29196.9 1488.92   9
   1   0  -9 25950.4 1462.39  10
   1   0  -9 27415.6 1343.77  14
  -1   0   8-91.8422 128.167   9
   1   0  -8-46.5399 140.296  10
   1   0  -7 47025.4 2120.75  10
  -1   0   7 46852.6 2128.21   9
  -1   0   6 30.6091 118.246   9
   1   0  -6-29.7578 114.957  10
  -1   0   5 52863.9 2216.98   9
   1   0  -5 50936.8 2198.83  10
  -1   0   4 37.2977 113.426   9
   1   0  -4 52.7279 99.1188  10
  -1   0   3 73397.7 2954.42   9
  -1   0   2 51.2759 70.5663   9
  -1   0   1 406943. 15925.5  12
  -1   0   1 406570. 15925.4   9
  -1   0   1 425686. 15952.0   1
  -1   0   0-11.2024 41.8429   1
   1   0   1 336149. 13055.6   9
   1   0   2 53.2765 82.7962   9
   1   0   3 521557. 20313.6   9
   1   0   4-21.1236 114.144   9
   1   0   5 191495. 7640.34   9
  -1   0  -6-35.1409 126.596  10
   1   0   6-33.8393 130.730   9
  -1   0  -7 154618. 6462.06  10
   1   0   7 160942. 6465.87   9
   1   0   8-50.1540 151.174   9
  -1   0  -8-53.2821 154.760  10
   1   0   9 33826.1 1728.76   9
  -1   0  -9 32111.1 1737.67  10
  -1   0 -10-71.3561 215.081  10
  -1   0 -10-50.4946 134.929  14
   1   0  10-85.6855 97.6505  22
   1   0  11 4141.92 253.185  38
  -1   0 -11 4103.69 445.835  14
  -1   0 -11 3915.46 524.192  10
   1   0  11 3963.77 269.314  22
   1   0  12-70.1272 95.8853  22
  -1   0 -12-95.2756 95.7402  18
   1   0  12-20.5623 73.6369  38
   1   0  12-49.5375 76.6526  53
  -1   0 -13 379.329 98.5814  42
  -1   0 -13 336.266 91.2486  18
   1   0  13 458.289 98.4170  22
  -1   0 -13 393.827 105.573   3
   1   0  13 572.954 90.0585  53
  -1   0 -14 107.887 68.7313  42
  -1   0 -14-11.4100 71.8092   3
  -1   0 -15 9677.45 428.714  42
   1   0  15 10337.5 430.847   5
   1  -1 -15 2861.00 149.102  42
   1   1 -15 2953.74 157.848  42
  -1  -1  15 2619.37 144.206  57
  -1   1  15 2929.98 164.675   5
  -1   1  14 1644.54 141.729   5
  -1   1  14 1774.97 128.279  57
  -1   1  14 1753.03 151.001  22
  -1  -1  14 1906.56 153.981  22
   1  -1 -14 1769.18 140.239  42
  -1  -1  14 1975.86 140.304  38
  -1   1  14 1721.37 131.213  28
   1  -1 -13 108.659 85.4083  42
  -1   1  13-13.5917 94.2442  22
  -1  -1  13 41.1062 91.0807  22
  -1   1  13 179.523 62.8313  53
  -1   1  13 104.090 73.1771  38
  -1  -1  13 45.2224 85.0132  38
  -1  -1  12 123.893 99.1625  22
  -1   1  12 123.455 101.131  22
  -1   1  12 137.788 92.0837  38
  -1  -1  12 174.116 89.7812  38
  -1  -1  12 118.917 66.0476  53
  -1   1  12 165.600 75.6527  53
  -1   1  11 157.586 84.0334  53
  -1  -1  11 77.9980 67.2124  53
  -1  -1  11-78.6539 103.749  22
  -1   1  11 25.6813 89.6100  43
  -1  -1  11 133.237 85.6508  43
  -1  -1  11 105.004 76.3903  39
  -1   1  11 13.2323 83.2849  38
   1   1 -11-70.3680 160.340  10
   1  -1 -11 215.951 183.376  10
  -1   1  11 203.046 211.163   9
  -1   1  10 2104.64 173.682  53
  -1  -1  10 2150.96 181.437  43
  -1   1  10 2139.75 180.918  43
  -1   1  10 2166.22 182.401  38
  -1  -1  10 2126.03 171.786  39
  -1  -1  10 2525.74 199.619  22
   1  -1 -10 2169.61 369.134  10
  -1   1  10 2461.49 376.365   9
   1   1 -10 2465.27 371.927  10
  -1   1   9 1891.85 321.386   9
   1  -1  -9 2095.41 257.108  14
   1   1  -9 1799.91 311.815  10
  -1  -1   9 1615.68 283.076   9
   1  -1  -9 1527.41 292.977  10
  -1  -1   8-45.2045 136.335   9
   1  -1  -8 234.801 169.240  10
   1  -1  -8 265.643 121.333  14
   1   1  -8 46.6317 163.805  10
  -1   1   8 237.301 152.999   9
  -1  -1   7 10369.0 656.376   9
  -1   1   7 10843.8 676.672   9
   1  -1  -7 9690.01 643.885  10
   1   1  -7 9669.28 640.453  10
   1   1  -6 59.5854 117.567  10
  -1   1   6-32.4348 130.632   9
   1  -1  -6 30.6174 115.678  10
  -1  -1   6-29.8890 115.464   9
  -1  -1   5 681.457 149.234   9
   1  -1  -5 919.803 158.442  10
   1   1  -5 850.589 155.215  10
  -1   1   5 471.251 145.711   9
   1   1  -4-17.1776 94.8694  10
  -1  -1   4-17.8776 89.9414   9
  -1   1   4-81.3902 111.171   9
  -1  -1   3 10803.7 547.216   9
   1   1  -3 12176.8 552.557  10
   1  -1  -2 1220.68 86.3141  14
   1  -1  -2 1208.61 88.6227   8
  -1  -1   2 1395.16 115.644   9
   1   1  -2 1169.77 109.420  10
  -1   1   1 58658.4 2307.42   2
  -1   1   1 59668.9 2315.29   1
  -1  -1   1 55972.6 2292.32   8
   1   1  -1 59503.2 2285.21  10
  -1  -1   0 16681.8 680.761   7
  -1   1   0 17065.7 704.066   7
  -1   1   0 16691.6 683.605   2
  -1   1   0 16194.7 690.069   1
  -1   1  -1 1768.57 147.969   7
  -1   1  -1 2034.23 145.491  10
   1   1   1 1970.24 137.037   9
  -1  -1  -1 1805.86 142.569   8
  -1  -1  -1 2187.41 127.958  10
  -1  -1  -2 5691.85 312.324  10
  -1   1  -2 6031.86 330.993  10
  -1  -1  -2 6222.08 330.455   8
   1  -1   2 5898.98 321.515   9
   1   1   2 5904.76 325.745   9
   1   1   3 150025. 6060.35   9
  -1   1  -3 154277. 6064.21  10
   1  -1   3 154703. 6056.55   9
  -1   1  -4 201005. 7880.98  10
   1   1   4 198500. 7881.53   9
   1  -1   4 196884. 7866.02   9
   1   1   5 17173.7 867.403   9
   1  -1   5 15544.2 833.601   9
  -1   1  -5 16545.4 858.214  10
  -1   1  -6 7125.27 529.096  10
   1   1   6 7767.25 546.038   9
   1  -1   6 7625.85 526.287   9
   1   1   7 3721.43 392.183   9
  -1   1  -7 3917.00 405.618  10
   1  -1   7 4522.96 413.228   9
  -1   1  -8 5386.72 505.626  10
   1  -1   8 4810.75 469.973   9
   1   1   8 4906.61 483.219   9
  -1  -1  -8 4182.44 403.994  14
   1   1   9-59.5719 143.959   9
  -1  -1  -9 136.682 151.318  14
  -1   1  -9-63.5221 177.251  10
   1  -1   9 38.4534 85.1450  22
  -1  -1 -10 15603.3 990.664  14
   1   1  10 17587.2 1121.56   9
  -1   1 -10 16541.1 1124.60  10
   1  -1  10 16876.8 765.418  22
   1   1  11 4297.47 261.728  51
   1   1  11 4771.38 288.324  53
  -1   1 -11 4865.15 565.715  10
  -1   1 -11 4737.56 479.406  14
  -1   1 -11 5409.37 325.811  18
   1  -1  11 4645.43 297.672  22
   1   1  11 4660.58 297.684  22
   1  -1  12 1316.41 146.563  22
   1   1  12 1048.56 137.860  22
   1  -1  12 1208.56 129.535  38
   1   1  12 1095.46 128.113  53
   1  -1  12 914.442 124.272  53
   1  -1  13 102.291 66.6450  53
   1   1  13 29.7734 70.6667  53
  -1  -1 -13 36.9834 87.7517  42
  -1   1 -13 120.305 87.4019   3
   1  -1  13-16.2964 64.0424  38
   1  -1  13 163.433 86.2349  22
   1   1  13 69.9257 86.6012  22
  -1  -1 -13 213.245 85.1917  18
   1   1  14-57.1910 63.1269  22
  -1   1 -14 27.2813 64.2804  42
  -1  -1 -14 26.0919 60.2688  42
  -1  -1 -14 122.636 77.2544   3
  -1   1 -14 11.2991 65.0010   3
  -1  -1 -15 1617.28 100.998  42
  -1   1 -15 1453.16 104.280  42
   1   1  15 1605.08 103.531   5
   1   2 -15 2603.14 140.343  42
  -1  -2  15 2398.79 131.590  57
  -1   2  15 2378.52 141.022   5
  -1  -2  15 2633.85 144.556   5
  -1   2  14 4534.49 259.247  22
  -1   2  14 4830.76 248.271  28
   1  -2 -14 4432.39 245.141  42
  -1  -2  14 4420.03 244.003  38
  -1  -2  14 4358.85 251.551   5
  -1   2  14 4683.49 254.115   5
  -1  -2  13 4345.79 274.948  22
  -1   2  13 4628.02 277.842  22
   1  -2 -13 4502.68 264.147  42
  -1  -2  13 4164.54 258.389  38
  -1   2  13 4190.58 239.867  53
  -1  -2  12 12293.7 586.503  38
  -1  -2  12 12299.0 565.175  39
  -1   2  12 11167.7 563.444  38
  -1  -2  12 12860.3 602.029  22
  -1   2  12 12332.1 566.407  53
   1   2 -11 2911.94 434.055  10
   1  -2 -11 1961.63 370.602  10
  -1   2  11 3068.11 437.717   9
  -1   2  11 2579.78 197.010  53
  -1   2  11 3127.64 194.621  51
  -1  -2  11 2419.56 180.152  53
  -1  -2  11 2975.61 226.885  22
  -1   2  11 2716.73 204.301  38
  -1  -2  11 2438.98 193.273  39
  -1   2  11 2429.93 395.838   2
  -1   2  10 11354.3 552.009  53
  -1   2  10 11477.8 544.195  51
  -1  -2  10 12215.8 577.100  22
  -1  -2  10 11297.9 551.041  43
  -1   2  10 12851.2 572.057  43
  -1  -2  10 11426.9 552.344  39
  -1   2  10 11152.5 551.881  38
  -1   2  10 12254.1 888.579   9
   1   2 -10 12203.3 881.685  10
   1  -2 -10 12406.1 901.645  10
  -1  -2   9 41666.2 1715.24  54
  -1   2   9 40271.8 1718.05  53
  -1   2   9 42487.4 1728.35  43
  -1   2   9 41905.1 1722.80  38
   1  -2  -9 42083.0 2076.28  10
  -1   2   9 43838.2 2095.32   9
   1   2  -9 43544.7 2074.46  10
  -1  -2   9 43166.4 1738.13  22
   1  -2  -8 15676.6 950.460  10
   1  -2  -8 15641.9 835.309  14
  -1   2   8 15493.4 956.335   9
   1   2  -8 15532.8 951.874  10
  -1  -2   8 16164.9 708.896  22
   1  -2  -7 35421.4 1717.01  10
   1   2  -7 36928.3 1716.91  10
  -1   2   7 36170.2 1738.90   9
   1  -2  -7 37560.0 1617.74  14
  -1  -2   7 35506.3 1703.49   9
  -1  -2   6 38303.5 1656.85   9
   1  -2  -6 36775.9 1567.86  14
   1  -2  -6 33483.1 1647.27  10
   1   2  -6 35903.4 1644.66  10
   1   2  -5 58201.3 2573.32  10
   1  -2  -5 62358.3 2520.78  14
  -1  -2   5 64397.3 2596.29   9
   1   2  -4 7829.71 446.616  10
  -1  -2   4 8544.70 465.257   9
   1  -2  -4 7960.21 407.467  14
   1  -2  -4 7970.35 412.861   8
   1  -2  -3 422.069 85.5623  14
   1   2  -3 679.488 112.435  10
   1  -2  -3 449.388 92.0535   8
   1   2  -2 6701.02 325.319  10
   1  -2  -2 6719.26 332.469   8
   1   2  -1 126243. 4952.19  10
  -1  -2   1 126358. 4999.44  13
  -1  -2   1 128460. 4972.17   2
  -1   2   1 128149. 4970.64   2
  -1   2   0 94645.9 3598.05  11
  -1   2   0 90227.0 3586.91  12
  -1   2   0 90805.4 3569.68   1
  -1  -2   0 89649.9 3569.37   1
  -1  -2  -1 9365.70 459.528   8
  -1   2  -1 9533.91 452.071   7
  -1  -2  -2 46131.6 1952.22   8
  -1  -2  -2 47051.1 1928.24  10
  -1   2  -2 49506.2 1959.39  10
  -1  -2  -3 30478.5 1305.64  14
   1   2   3 29901.9 1333.31   9
  -1  -2  -3 31727.2 1326.10   8
  -1   2  -3 31020.1 1331.97  10
  -1  -2  -3 29254.4 1307.30  10
  -1  -2  -4 58347.5 2362.74  14
  -1   2  -4 55328.4 2390.71  10
   1   2   4 56783.7 2405.33   9
  -1  -2  -4 56534.4 2377.34  10
  -1  -2  -5 14190.2 706.417  14
  -1  -2  -5 13065.2 723.541  10
  -1   2  -5 13202.7 736.227  10
   1   2   5 12630.8 742.798   9
  -1   2  -6 59713.0 2557.71  10
  -1  -2  -6 58544.9 2482.26  14
  -1  -2  -6 54419.1 2513.42  10
   1   2   6 59658.7 2555.22   9
  -1  -2  -7 653.215 196.736  10
  -1   2  -7 821.356 209.267  10
   1   2   7 761.332 205.435   9
  -1  -2  -7 512.904 169.204  14
   1  -2   7 565.044 93.1374  22
  -1  -2  -8 21030.8 1148.25  14
  -1   2  -8 21467.2 1242.11  10
  -1  -2  -8 20786.0 1223.13  10
   1   2   8 23941.2 1264.00   9
   1  -2   8 22490.7 950.939  22
  -1  -2  -9 1910.37 287.121  14
  -1   2  -9 1914.09 339.877  10
   1   2   9 1703.89 309.652   9
   1  -2   9 1685.01 160.060  22
   1   2  10 5390.40 572.264   9
  -1  -2 -10 4461.83 454.676  14
  -1   2 -10 4698.77 544.059  10
  -1  -2 -10 4914.82 553.300  10
   1  -2  10 4620.61 292.944  22
  -1   2 -10 4648.85 311.831  18
   1   2  11 6402.08 344.084  51
   1   2  11 5961.51 350.107  53
  -1   2 -11 6289.62 375.736  18
   1  -2  11 6752.99 370.635  22
  -1   2 -11 6547.57 568.147  14
  -1  -2 -11 6771.88 673.448  10
  -1   2 -11 5689.10 630.050  10
   1   2  11 7004.97 670.004   9
  -1   2 -11 6277.10 665.089   7
  -1  -2 -12 247.519 108.442  42
   1   2  12 110.838 90.3519  22
  -1   2 -12 216.277 97.5200  18
   1  -2  12 195.362 95.0711  22
   1  -2  12 272.064 88.4432  38
   1   2  12 251.727 69.3213  51
   1   2  12 176.604 87.7973  53
   1  -2  13 4015.07 237.092  53
   1   2  13 4646.23 253.309  53
  -1  -2 -13 3823.48 258.275  42
  -1   2 -13 4750.48 286.893   3
  -1  -2 -13 4441.06 282.218   3
   1  -2  13 4348.30 242.344  38
   1   2  13 4843.83 269.830  22
  -1  -2 -13 4370.79 271.408  18
  -1  -2 -14 3887.25 218.846  42
  -1   2 -14 3315.95 213.699  42
   1   2  14 3337.26 195.045  53
   1   2  14 4187.02 218.357  22
  -1  -2 -14 3896.56 230.924   3
  -1   2 -14 4369.00 240.667   3
  -1   2 -15 6025.98 256.877  42
  -1  -2 -15 5323.50 245.327  42
   1  -2  15 4981.83 247.335   5
   1   2  15 5722.17 250.326   5
   1   3 -15 1231.45 96.5701  42
  -1   3  15 1245.36 88.0129  28
  -1   3  15 1188.36 88.5914   5
  -1  -3  15 1137.42 89.0253   5
  -1   3  14 2295.22 161.405  22
  -1   3  14 1887.46 144.246  28
   1  -3 -14 2038.49 142.298  42
  -1  -3  14 2167.86 150.908  38
   1  -3 -14 2019.08 162.225   3
  -1   3  14 2226.00 153.830   5
  -1  -3  14 2058.26 150.441   5
  -1   3  13 1355.13 148.025  22
  -1  -3  13 1385.65 150.753  22
   1  -3 -13 1530.40 143.550  42
  -1  -3  13 1391.71 126.483  39
  -1  -3  13 1934.48 157.833  38
  -1   3  13 1547.42 129.999  53
   1  -3 -12 1505.46 155.378  42
  -1  -3  12 1394.38 164.710  22
  -1   3  12 1520.97 144.264  38
  -1  -3  12 1615.29 150.250  39
  -1   3  12 1578.29 130.636  51
  -1   3  12 1533.63 146.831  53
  -1   3  11 398.173 99.0596  53
  -1   3  11 171.353 82.7380  51
   1   3 -11 202.862 188.876  10
   1  -3 -11 219.249 186.352  10
  -1   3  11 206.950 200.527   9
  -1  -3  11 316.066 101.394  22
  -1  -3  11 329.866 98.9180  39
  -1   3  11 247.488 86.7376  38
  -1  -3  11-243.436 264.129   2
  -1   3  11-237.409 266.322   2
  -1  -3  10 2510.67 200.746  54
  -1   3  10 2969.39 213.839  53
  -1   3  10 3035.38 208.761  51
  -1  -3  10 3173.61 227.217  22
  -1   3  10 3205.90 214.904  38
   1   3 -10 2624.61 402.484  10
  -1   3  10 2576.31 386.011   9
  -1  -3   9 3947.43 250.445  54
  -1   3   9 4261.92 255.951  53
  -1   3   9 3988.49 250.965  51
  -1   3   9 4663.81 272.199  43
  -1   3   9 4046.37 250.377  38
   1  -3  -9 3617.80 450.583  10
  -1   3   9 3378.02 441.583   9
   1   3  -9 4090.04 464.264  10
  -1  -3   9 3996.17 263.337  22
  -1   3   8 316.778 185.492   9
   1   3  -8 289.105 169.310  10
   1  -3  -8 121.061 97.7401  14
   1  -3  -8 50.0168 133.787  10
  -1  -3   8 196.881 83.1796  22
   1   3  -7 4277.54 392.173  10
   1  -3  -7 4159.45 394.940  10
   1  -3  -7 4333.33 332.740  14
  -1   3   7 3750.37 225.694  15
  -1  -3   7 3963.13 235.286  22
   1  -3  -6 9130.01 520.470  14
   1  -3  -6 10166.3 621.229  10
   1   3  -6 8718.73 578.654  10
  -1  -3   6 9511.77 433.644  22
   1  -3  -5 13660.1 675.625  14
   1  -3  -5 14309.7 686.570   8
   1   3  -5 13771.5 727.941  10
   1  -3  -4 33943.7 1435.31   8
   1   3  -4 33439.0 1462.27  10
   1   3  -3 1793.01 173.118  10
   1  -3  -3 2134.32 182.718   8
   1  -3  -2 1515.71 150.052   8
  -1  -3   2 1080.49 154.523  13
   1   3  -2 1526.06 130.763  10
  -1  -3   1 197164. 7723.03  13
  -1  -3   1 196461. 7675.90   2
  -1   3   1 197821. 7674.29   2
  -1   3   0 24422.5 1009.81  11
  -1  -3   0 24125.4 1005.48  13
   1   3   0 24437.1 959.906  12
  -1   3   0 23445.4 999.670  12
  -1   3   0 24009.1 963.732   1
  -1  -3   0 22300.9 961.152   1
  -1  -3  -1 140949. 5575.38   8
  -1   3  -1 140674. 5546.12   7
  -1  -3  -2 1227.58 162.006   8
  -1   3  -2 1112.28 147.044   7
  -1  -3  -3 2624.64 221.687  10
  -1   3  -3 2503.58 235.312  10
  -1  -3  -3 2635.23 220.623  14
   1   3   3 2786.72 256.631   9
  -1  -3  -3 3121.78 250.042   8
  -1   3  -3 2885.96 242.616   7
  -1   3  -4 44270.3 1862.36  10
  -1  -3  -4 42453.5 1820.17  14
   1   3   4 41254.2 1863.50   9
  -1  -3  -4 41495.2 1828.03  10
  -1  -3  -4 43336.9 1843.32   8
  -1  -3  -5 80579.8 3334.93  14
   1   3   5 82643.6 3409.40   9
  -1   3  -5 81502.1 3395.20  10
  -1  -3  -5 78860.7 3363.61  10
  -1   3  -6 309.749 159.451  10
  -1  -3  -6 427.957 160.365  10
   1   3   6 80.3413 133.918   9
  -1  -3  -6 388.233 134.438  14
   1  -3   6 310.719 75.1277  22
  -1  -3  -7 352.557 142.749  14
   1   3   7 617.229 191.786   9
  -1   3  -7 329.780 161.669  10
  -1  -3  -7 396.518 170.829  10
   1  -3   7 353.179 84.1700  22
  -1  -3  -8 2043.02 296.490  14
  -1  -3  -8 1820.11 323.160  10
  -1   3  -8 2513.60 362.263  10
   1   3   8 2769.01 375.595   9
  -1   3  -8 2317.06 192.211  18
   1  -3   8 2286.51 178.563  22
  -1   3  -9 2123.12 368.503  10
  -1  -3  -9 1843.98 292.365  14
   1   3   9 2014.82 342.763   9
  -1  -3  -9 2084.03 362.066  10
   1   3   9 2242.02 182.219  53
   1  -3   9 2210.08 184.191  22
  -1   3  -9 2127.86 195.812  18
   1   3  10 1025.67 137.376  53
  -1   3 -10 1113.96 149.456  18
   1  -3  10 1333.91 144.179  22
  -1  -3 -10 1339.67 259.725  14
  -1  -3 -10 710.407 259.722  10
   1   3  10 1776.89 346.631   9
  -1   3 -10 1200.97 304.360  10
  -1   3 -10 864.074 287.583   7
  -1  -3 -11 416.346 116.747  42
  -1   3 -11 221.898 107.024  18
   1  -3  11 431.255 110.075  22
   1   3  11 418.911 102.249  53
   1   3  11 382.937 97.5391  51
   1   3  11 490.039 211.482   9
  -1  -3 -11 297.770 232.684  10
  -1   3 -11 290.025 219.002  10
  -1  -3 -12 125.692 98.2569  42
   1  -3  12 95.5841 88.8832  22
   1   3  12 177.111 88.0011  22
   1   3  12 131.908 71.5091  51
   1   3  12 262.583 90.2894  53
   1   3  13 1151.68 119.768  53
   1   3  13 1259.94 131.052  22
  -1  -3 -13 1151.60 129.268  42
   1  -3  13 1167.11 120.741  38
  -1  -3 -13 1255.96 142.207   3
   1   3  14 6.22041 49.8593  53
  -1   3 -14-69.7117 71.2399  42
  -1  -3 -14 22.5914 63.0416  42
   1   3  14 22.3390 53.9869  22
   1  -3  14 62.0607 46.1500  38
  -1  -3 -14 9.43929 60.8311   3
  -1   3 -14 39.5519 66.1644   3
   1   3  15 216.573 35.3338  28
   1  -3  15 212.236 37.6849   5
   1   3  15 205.631 38.6565   5
  -1  -3 -15 215.912 36.6386  42
  -1   4  15 593.329 57.5120  28
   1   4 -15 517.232 64.5676  42
  -1  -4  15 479.998 52.1400  38
  -1   4  15 406.166 50.9404   5
  -1   4  14 6989.81 325.608  28
  -1   4  14 7257.63 337.126  22
   1  -4 -14 6162.22 302.426  42
  -1  -4  14 7196.79 328.178  38
   1   4 -14 6120.67 331.867   3
  -1  -4  14 6141.27 315.054   5
  -1   4  14 6841.53 319.355   5
   1  -4 -14 6041.62 327.603   3
  -1   4  13 215.962 69.8893  53
  -1   4  13 300.826 87.4482  22
   1  -4 -13 257.353 84.7191  42
  -1  -4  13 339.614 91.2991  38
  -1  -4  13 287.970 78.6186  39
  -1   4  13 198.430 77.7703   5
  -1  -4  13 285.640 84.1128   5
   1  -4 -12 1005.54 133.700  42
  -1  -4  12 1166.30 151.732  22
  -1  -4  12 973.970 127.192  39
  -1   4  12 1074.17 117.986  51
  -1   4  12 1127.81 124.373  53
  -1   4  11 348.730 181.834  12
  -1   4  11 347.820 217.447   9
   1   4 -11 130.265 182.253  10
  -1   4  11 450.531 92.4948  51
  -1   4  11 468.901 100.462  53
  -1  -4  11 583.400 124.541  22
   1  -4 -11 236.433 97.9244  42
  -1  -4  11 301.068 99.2877  39
  -1  -4  11 175.723 195.013   2
  -1   4  11 114.338 206.393   2
  -1  -4  10 572.082 111.658  54
  -1   4  10 677.889 111.361  51
  -1   4  10 553.952 107.584  53
  -1  -4  10 671.298 121.905  22
   1  -4 -10 444.988 108.343  42
  -1   4  10 556.136 103.251  38
   1   4 -10 820.397 265.107  10
  -1   4  10 752.761 259.540   9
  -1   4   9 2561.91 187.567  53
  -1   4   9 2007.31 179.448  51
  -1  -4   9 2937.62 206.947  22
  -1  -4   9 2372.04 185.840  54
  -1   4   9 2705.88 190.563  38
   1   4  -9 2446.64 359.059  10
  -1  -4   8 7865.69 400.046  22
  -1   4   8 7269.58 384.354  15
  -1  -4   7 3075.82 206.046  22
   1   4  -7 3584.38 362.380  10
  -1  -4   6 13021.9 578.904  22
   1   4  -6 12769.3 737.947  10
   1  -4  -5 21.6778 106.219   8
   1   4  -5 25.8043 99.6880  10
   1  -4  -4 6545.07 404.730   8
   1   4  -4 6708.37 403.225  10
   1  -4  -3 18.3135 100.051   8
   1   4  -3-28.9041 84.7502  10
  -1   4   2 10892.4 482.066   2
  -1  -4   2 10631.9 483.871   2
  -1   4   2 10497.7 530.797  12
  -1  -4   2 10051.4 533.584  13
   1  -4  -2 10168.3 542.264   8
  -1  -4   1 47.1063 44.2360   2
  -1   4   1 9.82557 43.0052   2
  -1   4   1 120.223 90.6744  12
  -1  -4   1 13.4232 83.7622  13
  -1  -4   0 29831.2 1236.43   1
  -1   4   0 29443.7 1235.15   1
  -1   4   0 31175.4 1303.74  12
  -1  -4   0 32117.9 1307.46  13
   1   4   0 31538.8 1257.17  12
  -1   4   0 31629.2 1310.57  11
   1  -4   0 32557.8 1233.86  13
  -1   4  -1 26692.9 1073.20   1
  -1  -4  -1 25257.2 1068.97   1
  -1  -4  -1 25956.8 1162.03   8
  -1   4  -2 39822.8 1706.97   7
  -1  -4  -2 42319.8 1761.88   8
  -1  -4  -3 46.4914 104.261   8
  -1   4  -3 19.4585 97.8911   7
  -1   4  -4 38669.8 1689.60   7
  -1  -4  -4 38248.8 1704.68   8
   1   4   4 37510.9 1723.02   9
  -1  -4  -4 38253.6 1671.84  14
  -1   4  -4 37695.5 1695.45  10
  -1  -4  -4 39242.1 1680.98  10
   1  -4   5 412.436 72.3509  22
  -1   4  -5 478.095 152.782   7
  -1  -4  -5 491.422 147.292   8
   1   4   5 400.985 158.984   9
  -1   4  -5 427.987 162.150  10
  -1  -4  -5 504.639 150.234  10
  -1  -4  -5 353.614 123.104  14
   1  -4   6 4941.49 262.010  22
  -1   4  -6 5035.11 276.911  18
  -1  -4  -6 5749.24 444.143  10
  -1   4  -6 4279.49 411.608  10
  -1  -4  -6 3959.23 361.972  14
   1   4   6 4858.31 456.590   9
  -1   4  -7 10721.5 508.801  18
   1  -4   7 10561.7 490.557  22
  -1   4  -7 9820.03 715.575  10
  -1  -4  -7 9079.48 679.594  10
  -1  -4  -7 10569.0 664.433  14
   1   4   7 11372.3 764.286   9
   1  -4   8 34955.0 1427.28  22
  -1   4  -8 34133.2 1441.19  18
  -1  -4  -8 32687.4 1722.22  10
  -1   4  -8 34143.3 1752.53  10
   1   4   8 34357.8 1764.62   9
  -1  -4  -8 33192.4 1649.86  14
  -1   4  -8 33504.4 1751.59   7
   1   4   9 939.424 128.131  53
  -1   4  -9 1095.16 142.732  18
   1  -4   9 1053.92 138.114  22
  -1  -4  -9 1004.13 138.020  42
   1   4   9 1240.67 291.017   9
  -1   4  -9 1751.75 345.160  10
  -1  -4  -9 1019.07 269.742  10
  -1   4  -9 1392.37 312.818   7
   1   4  10 38340.3 1584.48  51
   1   4  10 35067.6 1577.58  53
  -1   4 -10 38839.2 1605.52  18
   1  -4  10 38901.0 1594.71  22
  -1  -4 -10 37400.2 1595.01  42
  -1   4 -10 38342.6 1997.64  10
  -1  -4 -10 39131.4 2018.64  10
   1   4  10 44241.3 2069.02   9
  -1   4 -10 36393.3 1962.79   7
   1   4  11 4994.97 294.531  51
   1   4  11 4492.03 290.133  53
   1  -4  11 5650.75 319.121  22
  -1   4 -11 4673.78 303.472  18
  -1  -4 -11 5153.98 314.023  42
  -1  -4 -12 17193.1 773.862  42
   1   4  12 17429.1 764.171  53
   1   4  12 16724.2 749.479  51
  -1   4 -12 17177.3 789.976   3
  -1  -4 -12 16973.9 786.658   3
   1   4  13 9.41553 63.0462  53
  -1  -4 -13 82.7137 74.9938  42
  -1  -4 -13 85.2551 84.9960   3
  -1   4 -13 12.6511 76.9750   3
   1  -4  13 88.4505 69.4856  38
   1   4  13 136.632 79.0024  22
   1   4  14 8484.46 368.294  22
   1  -4  14 7627.47 361.271  20
  -1  -4 -14 8116.42 363.274  42
   1   4  14 7798.78 354.349  53
   1  -4  14 7208.76 343.826  38
   1   4  14 7958.56 358.523   5
   1  -4  14 8047.08 360.002   5
  -1   4 -14 8130.27 378.624   3
   1   4  15 442.917 41.9242  28
  -1   4 -15 356.739 48.2141  42
   1   5 -15 1916.57 104.823  42
  -1   5  15 1781.89 99.3058  28
  -1   5  14 8.48738 56.8135  22
  -1  -5  14-7.44670 63.2184  38
   1   5 -14-112.608 71.2888   3
  -1   5  14-63.2625 63.5403   5
  -1   5  13 5241.33 279.207  53
  -1  -5  13 5363.09 278.361  20
   1  -5 -13 5142.50 277.395  42
  -1  -5  13 5570.42 283.917  39
  -1  -5  13 5545.72 301.427  38
  -1   5  13 5547.96 289.066   5
  -1  -5  13 5381.11 287.643   5
   1  -5 -12-65.6364 79.3064  42
  -1  -5  12 11.6259 82.7079  39
  -1   5  12 45.9075 73.9583  53
  -1   5  12 52.9957 70.4042  51
  -1  -5  11 759.026 118.028  54
  -1   5  11 537.167 104.869  53
  -1   5  11 761.646 118.858  51
   1  -5 -11 717.410 118.075  42
  -1   5  11 429.542 208.955   2
  -1  -5  11 495.473 194.944   2
  -1   5  11 584.389 217.193  12
   1  -5 -11 578.626 268.180  10
  -1   5  11 838.845 259.271   9
  -1  -5  10 1789.75 167.144  54
  -1   5  10 1524.09 159.595  51
  -1   5  10 1671.41 162.441  53
  -1  -5  10 1875.38 172.355  22
   1  -5 -10 1438.47 154.014  42
  -1   5  10 1436.83 281.647   2
  -1  -5  10 1746.94 314.230   2
  -1   5  10 2396.36 398.373   9
   1   5 -10 1224.73 290.311  10
   1  -5 -10 1533.78 338.182  10
  -1   5   9 1216.32 141.467  51
  -1   5   9 1254.20 136.406  53
  -1   5   9 1342.62 141.096  15
  -1  -5   9 1438.34 153.189  22
   1  -5  -9 1446.50 145.304  42
  -1  -5   9 1282.20 138.970  54
   1   5  -9 1583.75 289.169  10
  -1  -5   8 1235.91 139.825  22
  -1   5   8 1255.61 129.183  53
  -1   5   8 799.353 118.510  51
  -1  -5   8 831.781 115.197  54
   1  -5  -8 934.151 233.200  10
   1   5  -8 1038.41 232.031  10
   1  -5  -7 1035.13 245.611  10
   1   5  -7 1414.66 245.264  10
  -1  -5   7 1476.98 140.585  22
   1  -5  -6 7296.51 479.387   8
   1   5  -6 6198.42 492.761  10
  -1  -5   6 7424.35 360.260  22
  -1  -5   5 11291.1 510.975  22
   1  -5  -5 11625.9 508.168  17
   1   5  -5 12167.2 654.742  10
   1  -5  -5 11348.2 636.722   8
   1   5  -5 10889.0 585.548   7
   1   5  -4 49297.7 2108.73  10
   1  -5  -4 49804.9 2135.76   8
  -1   5   4 53560.7 2156.31  12
   1   5  -4 48882.4 2035.48   7
   1  -5  -3 1066.71 174.405   8
  -1   5   3 980.852 153.216  12
   1   5  -3 588.747 70.5749   7
  -1  -5   3 637.061 102.902   2
  -1   5   3 874.143 109.964   2
  -1  -5   2 932.055 150.017  13
  -1   5   2 1180.10 161.098  12
   1  -5  -2 1419.09 188.121   8
  -1   5   2 1252.96 106.846   2
  -1  -5   2 1268.91 111.287   2
  -1  -5   1 2277.32 195.874  13
   1  -5  -1 2669.53 148.417  13
  -1   5   1 2525.63 205.364  12
  -1  -5   1 2114.10 124.184   2
   1  -5   0 9525.66 409.479  13
   1   5   0 9041.30 431.452  12
  -1   5   0 9520.36 483.531  11
  -1   5   0 9228.26 477.574  12
  -1  -5   0 8922.08 476.199  13
   1   5   1 5064.98 277.315  12
  -1  -5  -1 5066.10 356.565   8
  -1   5  -1 4879.24 293.704  11
  -1  -5  -1 4558.31 230.737   1
  -1   5  -1 4263.90 229.469   1
  -1  -5  -2 706.882 157.977   8
  -1   5  -2 167.428 96.1174   7
  -1  -5  -3 1603.77 218.205   8
  -1   5  -3 1466.66 180.325   7
  -1  -5  -4 8252.42 388.398  17
  -1  -5  -4 8007.90 538.547   8
  -1   5  -4 8795.36 510.177   7
  -1   5  -5 36612.9 1513.65  18
   1  -5   5 38774.4 1504.32  22
  -1  -5  -5 36971.5 1684.38  10
  -1   5  -5 34181.9 1689.67  10
   1   5   5 38486.0 1759.26   9
  -1  -5  -5 36251.6 1710.61   8
  -1   5  -5 34033.5 1662.77   7
  -1   5  -6 101.320 77.7388  18
   1  -5   6 162.144 77.8520  22
   1   5   6 95.0064 148.332   9
  -1  -5  -6 193.086 135.738  10
  -1   5  -6 589.113 179.469  10
  -1   5  -6 152.953 144.610   7
  -1   5  -7 3637.40 246.021  18
   1  -5   7 4156.37 244.984  22
  -1   5  -7 3451.07 396.367   7
  -1   5  -7 4462.08 434.544  10
  -1  -5  -7 3697.32 402.185  10
   1   5   7 3837.54 442.753   9
   1  -5   8 621.505 104.351  54
  -1  -5  -8 653.152 111.336  42
   1  -5   8 659.940 112.130  22
  -1   5  -8 688.127 114.866  18
  -1   5  -8 853.026 224.621   7
  -1   5  -8 407.650 195.109  10
   1   5   8 808.164 246.659   9
  -1  -5  -8 890.320 234.315  10
   1  -5   9 9116.18 446.623  22
  -1   5  -9 8187.86 449.704  18
  -1  -5  -9 8499.67 445.621  42
   1  -5   9 8342.74 425.283  54
  -1  -5  -9 7551.97 692.917  10
   1   5   9 9087.45 743.435   9
   1   5  10 5906.68 338.730  51
   1   5  10 5876.22 336.434  53
  -1   5 -10 5716.58 342.205  18
  -1  -5 -10 5710.99 339.565  42
   1  -5  10 5639.75 315.443  54
   1   5  10 5606.02 594.505   9
  -1  -5 -10 5729.71 605.283  10
  -1  -5 -11 228.236 101.957  42
   1   5  11 339.299 98.8828  53
   1   5  11 198.105 96.8368  51
  -1  -5 -12 61.6686 82.5980  42
   1   5  12 85.8386 78.3417  51
   1   5  12 129.041 75.6743  53
  -1   5 -12 42.4837 88.4258   3
  -1  -5 -12 122.747 85.8728   3
   1   5  13 159.400 64.8774  53
   1   5  13 215.192 77.4356  22
   1  -5  13 112.842 67.5967  20
   1  -5  13 241.102 80.2195  38
  -1   5 -13 164.328 77.6711   3
  -1  -5 -13 164.953 71.2110   3
  -1  -5 -13 74.3158 69.6560  42
   1   5  14 91.1309 47.1218  53
  -1  -5 -14 16.2276 48.7314  42
   1  -5  14 9.09990 42.1275  38
   1   5  14 26.5447 41.8832   5
  -1  -6  14 5860.67 284.388  38
  -1   6  14 5613.25 287.063  22
  -1   6  14 6007.64 285.041  28
  -1   6  13 1123.96 105.864  53
  -1  -6  13 975.048 104.011  39
  -1  -6  13 971.765 114.676  38
   1   6 -13 893.503 110.835   3
  -1   6  13 795.349 97.5321   5
  -1   6  12 3333.41 214.141  53
  -1   6  12 3128.14 206.337  51
  -1  -6  12 3260.51 207.607  20
   1  -6 -12 3366.03 207.791  42
  -1  -6  12 3861.20 227.723  39
  -1   6  12 2832.97 201.744   5
  -1  -6  12 3042.39 205.477   5
   1  -6 -11 1892.86 161.077  42
  -1   6  11 1809.81 168.844  51
  -1   6  11 1839.60 162.910  53
  -1  -6  11 1911.76 173.101  54
  -1   6  10 28553.7 1210.43  53
  -1  -6  10 28369.7 1210.38  54
  -1   6  10 28402.3 1212.62  51
   1  -6 -10 28181.2 1197.46  42
  -1  -6  10 26686.0 1473.84   2
   1  -6 -10 28310.6 1604.41  10
  -1  -6   9 286.274 93.4113  54
  -1   6   9 209.337 95.6182  51
  -1   6   9 200.831 89.1809  53
  -1   6   9 217.605 87.2071  15
   1  -6  -9 153.067 88.7130  42
  -1  -6   9-96.6268 169.764   2
  -1   6   9 46.6433 176.351   2
   1  -6  -9 64.6436 172.827  10
  -1   6   9 223.087 179.820  12
  -1  -6   8 8751.52 442.445  54
  -1   6   8 8267.13 444.740  51
  -1   6   8 8511.99 436.855  53
  -1  -6   8 9995.00 651.998   2
  -1   6   8 9278.91 628.390   2
   1  -6  -8 8005.99 679.628  10
  -1   6   8 9619.99 683.727  12
   1   6  -7 2522.76 316.894  10
  -1   6   7 2857.48 345.621  12
   1  -6  -7 3312.54 380.118  10
   1  -6  -6 12281.2 711.883   8
  -1   6   6 12714.8 746.281  12
  -1   6   6 11497.8 568.208  19
  -1   6   5 2846.21 253.121   2
   1  -6  -5 2536.64 282.078   8
  -1   6   5 2583.72 287.267  12
  -1   6   5 3091.44 206.049  19
   1  -6  -5 3046.61 184.958  17
  -1  -6   4 6389.04 380.146   2
  -1   6   4 6437.03 372.176   2
  -1   6   4 6079.21 432.961  12
   1  -6  -4 7231.90 466.162   8
  -1   6   4 6453.78 331.842  19
  -1  -6   4 6087.63 300.812  20
   1  -6  -4 6295.32 309.972  17
  -1   6   3 40297.1 1693.31   2
  -1  -6   3 42214.0 1709.20   2
  -1   6   3 42268.7 1806.15  12
   1  -6  -3 41507.5 1834.25   8
  -1   6   2 13178.3 567.684   2
  -1  -6   2 13231.8 576.953   2
  -1  -6   2 14145.1 696.970  13
   1  -6  -2 14140.7 735.695   8
  -1   6   2 14448.4 698.751  12
  -1   6   1 20702.7 951.486  12
   1  -6  -1 20309.0 861.678  13
  -1  -6   1 21185.5 952.026  13
  -1  -6   0 14019.7 679.558  13
   1   6   0 13960.3 631.644  12
   1  -6   0 13942.8 601.717  13
  -1   6   0 13809.3 680.744  12
  -1  -6  -1 4471.33 316.616  13
  -1   6  -1 4797.30 311.253  11
   1   6   1 5464.97 305.130  12
  -1  -6  -1 4903.90 384.531   8
  -1   6  -2 59211.7 2433.45   1
  -1  -6  -2 58738.2 2427.19   1
   1   6   2 63932.2 2505.76  12
  -1  -6  -2 61226.4 2600.46   8
  -1   6  -2 63506.5 2502.83  11
  -1   6  -3 59737.3 2396.16   7
  -1  -6  -3 55445.3 2475.08   8
  -1  -6  -3 56743.1 2279.49  17
  -1   6  -4 36890.0 1683.87   7
  -1  -6  -4 35997.9 1767.42   8
  -1  -6  -4 37679.6 1562.58  17
   1   6   4 40912.7 1580.15  19
  -1   6  -5 719.423 159.760   7
  -1  -6  -5 829.777 185.651   8
   1   6   5 1080.51 225.857   9
  -1  -6  -5 1116.60 197.286  10
  -1   6  -5 756.473 105.486  18
  -1   6  -6 7458.17 539.420   7
  -1  -6  -6 7748.49 583.048   8
   1   6   6 8171.01 630.533   9
  -1  -6  -6 7795.55 564.937  10
  -1   6  -6 7756.22 397.568  18
   1   6   7 14387.5 671.631  53
  -1   6  -7 15115.9 686.577  18
  -1   6  -7 13409.1 861.797   7
  -1  -6  -7 15594.4 932.009  10
   1   6   7 16560.9 1009.38   9
   1   6   8 6884.06 363.620  53
  -1   6  -8 6791.35 372.855  18
  -1  -6  -8 6719.22 366.742  42
   1  -6   8 6260.17 352.487  54
  -1  -6  -8 6074.69 574.639  10
   1   6   8 5800.57 598.166   9
  -1  -6  -9 16419.8 761.941  42
   1   6   9 16286.1 765.425  51
   1  -6   9 16578.2 745.559  54
   1   6   9 18064.4 1149.65   9
  -1  -6  -9 17340.8 1099.48  10
  -1  -6 -10 14416.4 701.779  42
   1   6  10 15119.8 706.782  51
   1  -6  10 15274.0 683.818  54
   1   6  10 17580.1 1118.48   9
  -1  -6 -10 14987.5 1041.65  10
   1   6  11 3291.11 223.785  51
   1   6  11 2674.87 210.111  53
  -1  -6 -11 3298.46 225.526  42
   1  -6  11 2928.43 197.676  54
  -1   6 -11 2672.20 221.164   3
  -1  -6 -11 3346.73 228.799   3
   1   6  12 4296.11 255.897  53
   1   6  12 4840.08 260.074  51
   1  -6  12 4361.67 259.972  20
  -1  -6 -12 4635.71 264.391  42
   1  -6  12 4179.40 237.714  39
  -1   6 -12 4064.73 264.666   3
  -1  -6 -12 4067.94 255.475   3
   1   6  13 1637.99 123.398  51
  -1  -6 -13 1798.84 136.360  42
   1   6  13 1952.20 134.716  53
  -1   6 -13 1559.52 133.434   3
   1   6  13 1533.05 118.389   5
   1   6  13 1899.73 141.825  22
   1  -6  13 1775.56 135.520  20
   1   6  14 5546.89 244.267  53
   1  -6  14 5010.73 235.502  38
   1   6  14 5747.61 254.631  28
  -1  -6 -14 4871.92 232.986  42
  -1   7  14 1082.48 91.0030  28
  -1  -7  14 1080.20 91.9487  38
  -1   7  13-8.90317 64.9414  28
  -1  -7  13 22.9019 65.6557  39
  -1   7  13 29.8407 55.7274  53
  -1   7  13-48.4754 56.8866  51
  -1  -7  12 251.661 87.0348  39
  -1   7  12 303.356 82.4106  53
  -1   7  12 248.050 87.5923  51
  -1  -7  12 306.470 75.9589  20
  -1   7  11 10973.5 528.939  51
  -1  -7  11 10739.5 515.858  20
  -1  -7  11 10469.5 503.776   5
  -1   7  11 10868.5 525.991  53
  -1  -7  11 11687.9 533.504  54
  -1   7  10 342.104 103.287  51
  -1   7  10 301.237 94.2880  53
  -1  -7  10 545.730 97.1389  20
  -1  -7  10 504.930 101.091  45
  -1  -7  10 431.774 104.653  54
   1  -7 -10 206.739 176.257  10
  -1   7  10 409.988 189.383  12
  -1  -7   9 642.137 114.945  54
  -1  -7   9 398.376 93.5048  20
  -1   7   9 497.845 117.267  15
  -1  -7   9 223.176 165.961   2
   1  -7  -9 721.883 248.743  10
  -1   7   9 970.370 248.403  12
  -1   7   9 566.753 118.161  51
  -1   7   9 536.495 113.669  53
  -1   7   8 2141.86 174.945  53
  -1  -7   8 1942.93 174.505  54
  -1   7   8 2071.54 183.147  51
  -1  -7   8 1756.71 163.730  46
  -1  -7   8 1948.75 278.591   2
  -1   7   8 2064.37 328.274  12
   1  -7  -8 2758.89 388.154  10
  -1   7   7 3127.62 211.200  53
  -1  -7   7 3104.59 218.336  54
  -1  -7   7 2848.51 196.689  20
  -1   7   7 2847.15 412.057   9
   1  -7  -7 2880.08 370.959  10
  -1   7   7 3423.68 374.326  12
  -1  -7   7 3424.17 327.751   2
  -1  -7   6 11107.7 520.523  20
  -1   7   6 12395.2 566.822  19
   1  -7  -6 10726.1 701.177   8
  -1   7   6 10401.3 791.035   9
  -1   7   6 11823.6 741.438  12
  -1  -7   6 10937.3 647.738   2
  -1   7   5 37.8362 79.4032  19
   1  -7  -5 68.5575 70.6272  17
  -1  -7   5 60.9134 61.1822  20
  -1   7   5 218.010 130.926  12
   1  -7  -5 111.042 136.663   8
  -1  -7   5 110.889 83.8458   2
  -1  -7   4 3508.45 201.886  20
   1  -7  -4 3613.23 209.927  17
  -1   7   4 3579.71 225.228  19
   1  -7  -4 4045.22 367.807   8
  -1   7   4 3342.44 320.885  12
  -1  -7   4 3176.35 241.781   2
  -1  -7   3 2374.64 153.697  20
   1  -7  -3 2430.37 277.134   8
  -1   7   3 2809.08 268.070  12
  -1  -7   3 2222.22 161.636   2
  -1   7   2 22826.6 1096.31  12
  -1  -7   2 24355.4 1108.54  13
   1  -7  -2 23696.8 1002.67  13
   1  -7  -2 22444.0 1158.42   8
  -1   7   2 23493.4 988.698  23
   1  -7  -2 23286.2 968.183  21
  -1  -7   1 12020.6 717.596   8
  -1  -7   1 12834.8 648.854  13
  -1   7   1 11850.7 643.399  12
  -1  -7   0 60.9820 98.2435  13
   1   7   0-13.5316 68.9374  12
  -1  -7  -1 455.989 123.386  13
  -1  -7  -1 518.719 158.119   8
   1   7   1 379.737 96.7939  12
   1  -7   1 337.747 67.6998  20
  -1  -7  -1 254.111 68.7764  21
  -1  -7  -2 3894.64 350.383   8
   1   7   2 2928.68 254.219  12
  -1   7  -2 3445.17 262.439  11
   1  -7   2 3318.91 191.974  20
   1   7   3 1099.41 121.622  19
  -1  -7  -3 1189.27 119.161  17
   1   7   3 1377.66 182.379  12
  -1  -7  -3 1492.28 245.333   8
  -1   7  -3 1134.75 155.111  11
  -1  -7  -3 1341.44 135.039   1
  -1  -7  -4 14501.1 858.247   8
  -1  -7  -4 14266.7 647.565  17
   1   7   4 14824.8 658.811  19
  -1  -7  -5 5119.54 279.261  17
  -1   7  -5 4478.27 368.001   7
  -1  -7  -5 4447.74 396.830  10
   1   7   5 5253.52 482.885   9
  -1  -7  -5 4541.32 441.648   8
  -1  -7  -6-48.9070 136.469   8
   1   7   6-114.070 165.647   9
  -1  -7  -6 129.679 125.543  10
  -1  -7  -7 873.305 129.065  42
   1   7   7 1219.04 132.261  53
   1  -7   7 1031.30 132.244  54
  -1  -7  -7 1263.11 247.665  10
   1   7   7 1337.01 297.495   9
  -1  -7  -8 231.109 93.2977  42
   1   7   8 81.3333 77.6653  53
   1  -7   8 408.794 98.2909  54
  -1  -7  -8 347.005 203.236  10
   1   7   8 207.337 193.031   9
   1  -7   9 103.935 91.3314  54
  -1  -7  -9 99.3155 97.7376  42
   1   7   9 112.415 88.5055  53
   1   7   9 91.0185 96.3092  51
  -1  -7  -9 114.296 77.3490   3
  -1  -7  -9 191.499 192.435  10
   1   7   9 144.406 232.679   9
   1  -7  10 794.645 120.193  54
   1   7  10 630.078 119.088  51
  -1  -7 -10 860.127 126.166  42
  -1   7 -10 652.599 117.817   3
  -1  -7 -10 738.621 110.329   3
   1   7  10 785.880 223.331  12
   1   7  11 631.224 117.870  51
   1  -7  11 625.779 109.902  20
  -1  -7 -11 720.030 118.949  42
   1  -7  11 751.817 105.267  54
  -1   7 -11 702.832 110.860   3
  -1  -7 -11 558.459 94.3866   3
  -1  -7 -12-9.85517 73.2248  42
   1  -7  12 84.1489 74.3843  20
   1  -7  12 113.940 63.2628  39
   1   7  12 50.8506 70.0313  53
   1   7  12 49.9690 68.3460  51
  -1  -7 -13 57.6362 55.7591  42
   1   7  13 199.391 66.1248  22
   1  -7  13 81.0778 56.5227  20
   1   7  13 165.949 58.8870  53
   1   7  13 134.020 58.1249  51
   1  -7  14-8.88546 31.1068  38
   1   7  14-4.27873 39.1454  28
   1   7  14 3.66262 31.5004  53
  -1  -8  14 1810.40 107.677  38
  -1   8  14 1676.23 103.241  28
  -1   8  13 8201.86 388.130  53
  -1   8  13 8619.11 388.407  51
  -1  -8  13 9201.60 397.072  39
  -1   8  13 8648.76 398.675  28
  -1  -8  12 81.3420 70.5028  39
  -1   8  12 143.634 70.3187  53
  -1   8  12 29.1058 67.2773  51
  -1  -8  12 40.7237 64.9993  20
  -1  -8  11 15340.4 710.081  20
  -1  -8  11 17069.3 731.970  54
  -1   8  11 16213.3 724.182  53
  -1   8  11 15998.5 726.928  51
  -1   8  10 56.7341 84.8078  51
  -1   8  10-13.4367 81.0765  53
  -1  -8  10 196.500 85.9178  45
  -1  -8  10 55.7160 91.2236  54
  -1   8  10 90.4800 70.6910  27
  -1   8  10 147.471 89.7772  15
  -1  -8  10 133.376 78.8272  20
  -1   8   9 42249.8 1768.89  53
  -1  -8   9 43581.7 1776.72  54
  -1   8   9 42598.9 1781.61  15
  -1  -8   9 41779.0 1755.80  20
  -1   8   9 42921.0 2110.63  12
   1  -8  -9 44758.7 2172.45  10
  -1   8   9 42651.5 1754.39  27
  -1  -8   8 1601.19 148.648  20
  -1   8   8 1300.40 149.966  53
  -1  -8   8 1447.95 150.603  46
  -1  -8   8 1596.04 164.052  54
  -1   8   8 1610.38 338.604   9
  -1   8   8 1646.70 292.418  12
   1  -8  -8 1791.69 327.754  10
  -1  -8   7 12032.8 577.903  20
  -1   8   7 12140.4 595.630  51
  -1  -8   7 13363.5 592.080  46
  -1  -8   7 12493.4 601.326  54
  -1   8   7 11908.8 910.492   9
   1  -8  -7 12103.0 800.536   8
  -1   8   7 13103.9 838.453  12
   1  -8  -7 12547.4 854.630  10
  -1  -8   6 15082.5 678.192  20
  -1   8   6 16736.3 728.354  19
   1  -8  -6 15501.4 690.914  17
  -1   8   6 14551.0 690.390  51
  -1  -8   6 15397.7 702.958  50
  -1  -8   6 14677.0 694.249  54
   1  -8  -6 15316.3 910.782   8
  -1   8   6 13898.5 975.757   9
  -1   8   6 14847.7 907.462  12
  -1   8   5 38499.1 1847.46  12
   1  -8  -5 40211.0 1889.09   8
  -1   8   5 41076.3 1660.18  19
   1  -8  -5 39543.1 1632.95  17
  -1  -8   5 39239.8 1620.56  20
  -1   8   4 13523.8 788.863  12
   1  -8  -4 13898.8 836.580   8
  -1   8   4 13476.1 632.457  19
   1  -8  -4 13734.6 616.664  17
  -1  -8   4 13743.7 606.841  20
  -1   8   3 72829.8 3131.58  12
   1  -8  -3 77248.6 3216.57   8
  -1  -8   3 73988.3 2943.89  20
  -1   8   2 4378.61 343.473  12
  -1  -8   2 3685.84 323.066  13
   1  -8  -2 3340.01 358.098   8
  -1   8   2 3974.98 244.700  23
   1  -8  -2 4109.20 225.739  21
  -1  -8   1 97283.9 4110.81   8
  -1   8   1 99033.5 3993.94  12
   1  -8  -1 95120.0 4099.68   8
  -1  -8   1 103189. 3999.99  13
  -1  -8   1 96061.5 3844.89  21
   1  -8  -1 97885.8 3848.03  21
  -1   8   1 97278.2 3868.62  23
  -1  -8   0 1378.36 189.519  13
  -1   8   0 1312.68 130.369  23
   1  -8   0 1409.99 120.839  21
  -1  -8   0 1246.55 113.628  21
  -1  -8  -1 31917.0 1482.58   8
   1   8   1 29221.5 1297.83  12
  -1  -8  -1 30732.2 1342.86  13
  -1  -8  -1 28796.5 1213.34  21
  -1  -8  -2 2423.28 303.824   8
  -1  -8  -2 2124.48 232.409  13
   1   8   2 2103.08 219.238  12
   1  -8   2 2135.00 151.875  20
   1   8   2 2025.51 164.033  19
   1   8   3 60767.5 2463.74  12
  -1  -8  -3 57012.9 2582.61   8
   1   8   3 58435.4 2319.70  19
  -1  -8  -3 55602.2 2309.28  17
  -1  -8  -4 267.433 83.7304  17
   1   8   4 257.477 95.6731  19
   1   8   4 193.606 119.454  12
  -1  -8  -4 142.289 143.237   8
  -1  -8  -5 12168.1 559.926  17
  -1  -8  -5 11220.6 730.192  10
   1   8   5 11820.9 725.505  12
   1   8   5 11247.5 815.487   9
  -1  -8  -5 11240.0 781.905   8
   1  -8   6 789.541 122.967  54
   1   8   6 1131.73 123.681  53
   1  -8   6 937.991 126.484  50
   1  -8   6 928.362 119.973  20
  -1  -8  -6 918.729 123.781  42
  -1  -8  -6 325.604 178.219   8
  -1  -8  -6 955.554 216.484  10
   1   8   6 867.628 261.674   9
   1   8   6 872.598 210.756  12
   1   8   7 58725.3 2357.78  53
   1   8   7 58527.5 2367.62  51
   1  -8   7 55954.9 2351.24  20
  -1  -8  -7 58889.1 2357.40  42
   1  -8   7 56351.9 2358.05  54
   1   8   7 59533.4 2792.44   9
   1   8   7 59552.5 2647.19  12
  -1  -8  -7 61131.2 2683.16  10
   1   8   8 2513.41 199.690  53
   1   8   8 2701.31 217.438  51
   1  -8   8 2411.48 198.053  20
   1  -8   8 2705.45 207.371  54
   1   8   8 2375.07 405.218   9
   1   8   8 2813.92 375.879  12
  -1  -8  -8 2150.36 342.032  10
  -1  -8  -8 2456.01 200.948  42
   1  -8   9 22587.9 1028.37  20
   1   8   9 23651.2 1031.95  53
   1  -8   9 24771.3 1034.76  54
  -1  -8  -9 23182.8 1370.00  10
   1   8   9 25760.0 1357.65  12
   1   8   9 23637.2 1432.16   9
  -1  -8  -9 23242.2 1030.71  42
  -1  -8 -10 3230.44 223.712  42
   1  -8  10 2720.23 209.578  20
   1  -8  10 2820.00 207.964  54
   1   8  10 3092.75 217.641  53
  -1  -8 -11 1591.70 148.153  42
   1  -8  11 1653.05 150.440  20
   1   8  11 1507.73 154.213  51
   1  -8  11 1493.66 138.569  54
  -1  -8 -12 425.664 82.6870  42
   1  -8  12 514.360 86.9824  20
   1  -8  12 481.806 81.5296  39
   1   8  12 548.590 88.5681  51
  -1  -8 -13 895.526 75.7672  42
   1   8  13 972.488 82.5885  51
  -1   8 -14 120.006 29.1693  42
  -1   9  13 37.3782 41.2798  53
  -1   9  13 89.5237 46.8744  51
  -1   9  13-5.74854 48.8056  28
  -1  -9  13-6.76319 59.6943  38
  -1  -9  13 49.7250 46.2717  39
  -1   9  12 177.520 66.0870  53
  -1   9  12 192.288 77.1625  51
  -1  -9  12 281.936 77.8865  39
  -1   9  12 138.257 69.6548  28
  -1  -9  11 60.5405 67.2699  45
  -1  -9  11 76.4556 68.9396  20
  -1  -9  11 22.7428 76.1635  54
  -1   9  11 116.023 79.3747  51
  -1   9  11 198.272 78.4366  53
  -1   9  10 643.217 107.284  53
  -1  -9  10 1001.84 123.745  45
  -1  -9  10 784.741 123.062  54
  -1   9  10 625.658 96.7563  27
  -1   9  10 676.110 112.391  15
  -1  -9  10 690.281 106.870  20
  -1  -9   9 88.8027 94.6318  54
  -1  -9   9-12.5586 74.3438  20
  -1   9   9-79.0236 89.1209  15
  -1   9   9-151.551 220.076   9
   1  -9  -9 64.3148 163.828  10
  -1   9   9 228.891 178.521  12
  -1   9   9 173.316 90.3047  27
  -1  -9   8 2186.08 178.903  20
  -1  -9   8 2233.67 198.341  54
  -1   9   8 2748.88 447.120   9
  -1   9   8 2532.10 355.151  12
   1  -9  -8 2435.73 361.928  10
  -1   9   8 2256.86 193.811  51
  -1  -9   8 1822.83 173.354  46
  -1  -9   7 7656.08 396.225  20
  -1  -9   7 7760.82 420.209  54
   1  -9  -7 7661.15 650.807  10
  -1   9   7 8203.77 643.283  12
  -1   9   7 7378.78 705.057   9
  -1  -9   7 7465.98 398.743  46
  -1   9   7 7864.92 413.996  51
   1  -9  -6 10476.1 494.491  17
  -1  -9   6 9361.75 472.973  20
  -1   9   6 10728.0 525.701  19
  -1   9   6 9920.39 484.873  53
  -1  -9   6 9476.83 493.505  54
  -1   9   6 9832.30 796.447   9
   1  -9  -6 10301.0 720.714   8
  -1   9   6 9142.77 693.256  12
  -1   9   6 9277.61 488.809  51
  -1  -9   6 9727.30 501.191  50
  -1  -9   6 10214.4 485.732  46
  -1   9   5 2279.21 182.016  51
  -1  -9   5 2652.62 202.174  50
  -1   9   5 2736.78 214.696  19
  -1  -9   5 2204.20 173.618  20
   1  -9  -5 2737.45 200.224  17
  -1   9   5 2466.85 185.246  53
  -1   9   5 2347.62 306.179  12
   1  -9  -5 2545.18 350.146   8
  -1   9   4 6473.14 354.613  19
   1  -9  -4 5810.51 330.872  17
  -1  -9   4 6240.67 320.482  20
   1  -9  -4 6389.61 533.235   8
  -1   9   4 5993.65 481.305  12
   1  -9  -3 236.203 152.369   8
  -1   9   3 139.769 129.170  12
   1  -9  -2 58.1604 69.0903  21
  -1   9   2 242.512 94.3259  23
  -1  -9   2 76.6554 69.5948  21
  -1   9   2 31.5463 107.893  12
  -1  -9   2 95.3780 143.794   8
   1  -9  -2 327.304 155.349   8
  -1  -9   2 150.515 111.201  13
  -1  -9   1 37.6156 62.5565  21
   1  -9  -1 217.516 77.0113  21
   1   9  -1 60.6585 69.6607  23
  -1   9   1 159.418 79.7101  23
  -1   9   1 57.9630 112.009  12
   1  -9  -1 93.4449 140.859   8
  -1  -9   1 55.4391 122.344  13
  -1  -9   1-47.1894 131.719   8
   1  -9   0 10638.5 483.112  21
   1   9   0 10575.6 490.950  23
  -1  -9   0 10579.6 483.830  21
  -1   9   0 9678.30 496.085  23
  -1  -9   0 10421.0 599.168  13
  -1  -9  -1 16384.8 733.935  21
  -1  -9  -1 18057.6 1019.40   8
  -1  -9  -1 17491.5 865.510  13
   1   9   1 17223.6 827.738  12
   1   9   2 25755.7 1135.28  19
   1  -9   2 27506.2 1128.83  20
   1   9   2 27052.8 1250.60  12
  -1  -9  -2 28867.6 1283.15  13
  -1  -9  -2 26497.5 1410.08   8
   1   9   3 715.648 114.963  19
  -1  -9  -3 912.685 179.705  13
   1   9   3 1141.52 185.582  12
  -1  -9  -3 819.630 224.597   8
  -1  -9  -4 13200.8 604.344  17
   1   9   4 12784.9 609.069  19
  -1  -9  -4 13359.4 871.223   8
   1   9   4 11824.5 733.713  12
   1  -9   5 493.025 107.437  50
   1   9   5 662.342 102.557  53
   1   9   5 485.069 107.223  51
  -1  -9  -5 339.057 99.5131  17
  -1  -9  -5 680.785 106.119  42
  -1  -9  -5 510.910 215.304   8
  -1  -9  -5 247.287 138.173  10
   1   9   5 243.907 171.187   9
   1   9   5 484.629 160.479  12
   1  -9   6 2041.31 182.673  54
   1   9   6 2296.40 182.614  53
   1   9   6 2135.32 186.722  51
   1  -9   6 1896.05 187.339  50
   1  -9   6 1969.36 169.772  20
  -1  -9  -6 2139.17 177.154  42
  -1  -9  -6 2301.09 310.750  10
   1   9   6 1601.47 287.212  12
   1   9   6 1472.76 333.312   9
   1   9   7 1569.19 169.369  51
   1  -9   7 1730.16 159.317  20
  -1  -9  -7 1727.18 166.147  42
   1  -9   7 1404.81 162.920  54
   1   9   7 1674.39 159.398  53
   1   9   7 1569.43 341.164   9
  -1  -9  -7 1888.44 299.709  10
   1   9   7 2364.74 337.896  12
   1   9   8-60.5172 94.3996  51
   1   9   8 13.9860 80.4557  53
   1  -9   8-56.9305 83.4642  20
  -1  -9  -8-13.5595 90.7284  42
   1  -9   8-14.5780 88.6565  54
   1   9   8 159.651 171.467  12
   1   9   8-73.2294 212.680   9
  -1  -9  -8 170.859 171.653  10
  -1  -9  -9 628.484 118.951  42
   1  -9   9 711.126 113.138  20
   1   9   9 802.942 118.950  53
   1   9   9 871.650 134.042  51
   1  -9   9 434.705 116.197  54
  -1  -9 -10 561.553 108.627  42
   1  -9  10 485.564 96.0521  20
   1   9  10 744.356 115.391  53
   1  -9  10 422.710 100.025  54
  -1  -9 -11 626.429 95.9498  42
   1  -9  11 461.863 92.2901  20
   1   9  11 448.547 85.7190  53
   1  -9  11 440.923 88.4223  54
  -1  -9 -12 380.726 69.9815  42
   1  -9  12 342.766 70.4308  39
   1   9  12 327.599 72.6498  51
   1  -9  12 508.511 75.5850  20
   1   9  13 1895.09 112.463  51
   1   9  13 1826.70 110.980  28
   1  -9  13 2021.91 119.879  38
  -1  10  13 1591.95 95.8302  51
  -1  10  13 1602.45 93.3216  28
  -1 -10  13 1595.71 107.229  38
  -1 -10  13 1521.68 96.0360  39
  -1  10  12 213.437 61.7384  53
  -1  10  12 275.895 66.8499  51
  -1 -10  12 115.940 67.2711  39
  -1  10  12 242.686 66.0784  28
  -1  10  11 9138.53 436.311  53
  -1 -10  11 9742.10 445.792  54
  -1  10  11 9137.68 432.818  28
  -1 -10  11 8894.35 421.947  45
  -1  10  10 213.499 94.7683  15
  -1 -10  10 210.737 77.3617  20
  -1 -10  10 242.155 86.8662  45
  -1 -10  10 406.677 103.257  54
  -1  10  10 193.122 77.1107  27
  -1  10  10 172.792 83.4510  28
  -1  10   9 14054.8 679.044  15
  -1 -10   9 13589.4 647.052  20
  -1 -10   9 14422.6 671.711  54
  -1  10   9 14574.8 655.874  27
  -1  10   9 14492.1 671.607  51
  -1  10   8 2950.74 231.145  51
  -1 -10   8 3615.25 230.694  46
  -1 -10   8 3350.40 242.574  54
  -1 -10   8 3111.48 223.489  20
  -1  10   8 3011.50 457.233   9
   1 -10  -8 2883.74 408.737  10
  -1  10   8 3207.05 409.414  12
  -1  10   8 3284.96 237.194  27
  -1 -10   7 47074.2 1892.72  20
  -1 -10   7 45489.3 1911.42  54
  -1  10   7 45852.7 1900.16  53
  -1  10   7 49505.7 2243.35  12
  -1  10   7 48406.7 2390.56   9
  -1 -10   7 41206.1 2194.94   8
   1 -10  -7 47338.6 2258.52  10
  -1 -10   7 46287.9 1893.33  46
  -1  10   7 44989.3 1904.76  51
  -1 -10   6 5415.34 316.294  50
  -1  10   6 4957.88 302.567  51
  -1 -10   6 4783.54 292.850  46
  -1  10   6 5162.69 298.064  53
  -1 -10   6 4864.84 288.347  20
   1 -10  -6 4453.75 294.011  17
  -1  10   6 5068.51 326.431  19
  -1  10   6 4808.95 557.896   9
  -1  10   6 4648.68 478.225  12
  -1 -10   6 4313.85 497.343   8
   1 -10  -6 4401.32 472.666   8
   1 -10  -5 27513.5 1162.74  17
  -1  10   5 28167.9 1192.68  19
  -1 -10   5 28569.7 1153.35  20
  -1  10   5 26190.8 1152.66  51
  -1 -10   5 25191.2 1163.74  50
  -1  10   5 29018.8 1422.81  12
   1 -10  -5 26292.5 1455.00   8
  -1 -10   5 25810.5 1464.35   8
  -1  10   5 26738.7 1152.44  53
   1 -10  -4 25050.7 1026.98  17
  -1  10   4 23297.1 1039.19  19
  -1  10   4 23660.3 1008.90  51
  -1 -10   4 23899.3 1029.81  50
   1 -10  -4 23531.8 1308.20   8
  -1  10   4 23754.8 1235.78  12
  -1 -10   4 22732.2 1313.12   8
  -1 -10   4 22126.5 1017.52  54
  -1  10   4 23042.3 1007.07  53
  -1 -10   3 69697.0 2779.66  21
  -1  10   3 71799.9 3006.89  12
  -1 -10   3 66939.0 3119.07   8
   1 -10  -3 66116.2 3110.25   8
  -1  10   2 32716.0 1330.70  23
   1 -10  -2 31370.2 1297.82  21
  -1 -10   2 30106.7 1290.77  21
  -1  10   2 30577.2 1481.53  12
   1 -10  -2 30018.5 1603.71   8
  -1 -10   2 29913.8 1605.94   8
   1  10  -1 57781.6 2301.94  23
  -1 -10   1 56384.2 2292.12  21
  -1  10   1 56511.7 2319.12  23
   1 -10  -1 57346.0 2294.29  21
  -1 -10   1 53981.2 2614.88   8
   1 -10  -1 56855.4 2635.33   8
  -1 -10   0 12851.7 595.548  21
  -1  10   0 13484.8 624.039  23
   1  10   0 13200.3 608.305  23
   1 -10   0 12792.1 598.586  21
   1 -10   0 13357.7 884.859   8
   1 -10   1 64215.2 2600.01  21
  -1  10  -1 65502.2 2623.93  23
  -1 -10  -1 64060.9 2953.29   8
   1  10   2 6520.81 450.693  12
  -1 -10  -2 6643.58 597.257   8
   1  10   2 7059.16 372.459  19
   1  10   3 46258.1 2106.18  12
  -1 -10  -3 46721.1 2292.75   8
   1  10   3 48573.1 1964.51  19
   1  10   4 2079.54 171.705  53
   1  10   4 2579.26 192.618  51
   1 -10   4 2437.74 199.503  50
  -1 -10  -4 2302.19 188.607  17
   1  10   4 2545.34 204.697  19
  -1 -10  -4 2230.64 182.310  42
  -1 -10  -4 2432.41 292.148  10
   1  10   4 1943.95 277.547  12
  -1 -10  -4 2651.89 374.304   8
   1 -10   5 12600.7 603.228  50
   1  10   5 11442.5 574.929  51
  -1 -10  -5 13166.3 603.666  17
  -1  10  -5 12215.8 563.952  41
  -1 -10  -5 12407.9 577.291  42
   1  10   5 11920.3 885.898   9
   1  10   5 12405.9 781.171  12
  -1 -10  -5 11392.6 758.969  10
  -1 -10  -5 11665.1 864.036   8
   1  10   5 12480.3 576.467  53
   1 -10   5 11418.9 587.337  54
   1  10   6 22249.7 992.881  51
   1 -10   6 23814.2 1016.17  50
   1 -10   6 22064.7 990.342  20
  -1 -10  -6 22860.1 986.750  42
   1  10   6 23934.4 1394.77   9
  -1 -10  -6 21604.2 1319.86   8
   1  10   6 22782.2 1234.37  12
  -1 -10  -6 21520.4 1220.93  10
   1  10   6 23295.1 990.789  53
   1 -10   6 21711.6 999.335  54
   1  10   7 35200.8 1541.69  51
   1 -10   7 37797.1 1544.15  20
  -1 -10  -7 37430.4 1537.11  42
   1  10   7 38253.1 1837.73  12
   1  10   7 38222.7 1993.75   9
   1  10   7 37354.9 1541.08  53
   1 -10   7 34989.2 1545.04  54
   1  10   8 46641.1 1973.08  51
   1 -10   8 50025.1 1974.62  20
  -1 -10  -8 47566.2 1961.14  42
   1  10   8 48896.1 2270.77  12
   1  10   8 49763.9 2432.05   9
   1  10   8 46794.8 1963.59  53
   1 -10   8 47402.5 1974.89  54
  -1 -10  -9 16539.9 758.250  42
   1 -10   9 16432.8 765.676  20
   1 -10   9 17630.8 773.883  54
   1  10   9 16655.8 765.988  53
   1  10   9 18065.4 781.449  51
   1  10  10 4837.56 297.450  51
   1 -10  10 5405.61 296.223  20
  -1 -10 -10 4991.03 281.573  42
   1  10  10 5289.28 293.332  53
   1 -10  10 5167.64 289.862  54
   1  10  10 5357.63 284.688  27
  -1 -10 -11 253.827 69.9882  42
   1 -10  11 167.526 68.6830  20
   1 -10  11 166.705 68.0588  54
   1  10  11 163.217 68.9002  53
   1  10  12 1265.64 106.062  53
   1  10  12 1340.90 107.543  51
   1  10  12 1357.29 98.1208  28
   1 -10  12 1374.72 98.8513  39
   1  10  13 1997.50 102.813  51
   1 -10  13 1992.35 106.968  38
  -1  11  12 5.87864 47.8240  51
  -1 -11  12 12.1982 53.1406  39
  -1  11  12-11.8741 37.1806  28
  -1 -11  11 1934.65 131.963  45
  -1 -11  11 1989.88 145.414  54
  -1  11  11 1653.32 123.502  28
  -1  11  10 910.727 114.471  51
  -1  11  10 789.141 109.983  15
  -1 -11  10 843.095 108.392  45
  -1 -11  10 661.725 110.056  54
  -1  11  10 883.565 100.891  28
  -1  11  10 744.203 92.8626  27
  -1  11   9 1723.95 170.717  15
  -1 -11   9 1419.38 135.474  21
  -1 -11   9 1517.17 158.171  54
  -1  11   9 1368.87 134.285  28
  -1  11   9 1388.35 144.955  27
  -1  11   9 1749.42 167.363  51
  -1 -11   8-15.0138 87.2097  54
  -1  11   8 68.2648 96.5037  27
  -1  11   8-31.5427 77.6232  28
  -1 -11   8-23.2709 80.6255  46
  -1  11   8 27.2147 79.7968  53
  -1  11   8-42.3113 96.3993  51
  -1 -11   7-15.7230 90.4464  54
  -1  11   7-14.0640 84.0155  53
  -1  11   7-14.4177 80.4611  51
  -1 -11   7-12.9793 88.7129  46
   1 -11  -7 116.009 154.963  10
  -1  11   7 54.4475 164.101  12
  -1  11   7-77.4520 197.288   9
  -1  11   7-14.7810 92.9906  27
  -1  11   6-56.2368 92.7026  51
  -1  11   6-41.8271 83.2949  53
  -1 -11   6 16.3725 90.4189  50
  -1  11   6 18.5138 91.9353  19
   1 -11  -6-14.9836 84.4918  17
  -1 -11   6-27.0958 87.3091  46
  -1  11   6 76.3077 203.863   9
  -1  11   6-52.4511 140.130  12
  -1 -11   6-61.9149 149.622   8
   1 -11  -6-57.6410 179.826   8
  -1 -11   5 22192.6 981.749  21
  -1  11   5 22384.4 1015.75  19
   1 -11  -5 22777.5 994.967  17
  -1  11   5 22342.7 981.146  51
  -1 -11   5 23170.0 1005.75  50
  -1  11   5 22796.9 1239.13  12
   1 -11  -5 22478.1 1310.09   8
  -1 -11   5 22779.7 1334.35   8
  -1  11   5 22468.5 981.361  53
  -1 -11   5 21844.1 998.394  54
   1 -11  -4 4419.30 280.828  17
  -1 -11   4 4254.15 266.198  21
  -1  11   4 4501.54 295.824  19
  -1 -11   4 4413.74 284.678  50
  -1  11   4 4432.41 269.720  51
  -1 -11   4 4276.36 492.202   8
   1 -11  -4 4760.08 501.945   8
  -1  11   4 4038.24 413.633  12
  -1 -11   4 3931.32 279.791  54
  -1  11   4 4457.54 269.671  53
  -1  11   3 2379.83 308.217  12
  -1 -11   3 2151.09 358.946   8
   1 -11  -3 1824.46 331.609   8
  -1  11   3 2005.46 165.841  51
  -1 -11   3 2183.38 187.015  50
  -1 -11   3 2092.26 174.889  21
  -1  11   3 2234.22 201.966  19
   1 -11  -3 2193.04 184.874  17
  -1 -11   2 2052.22 181.152  50
   1 -11  -2 1534.76 303.276   8
  -1 -11   2 2067.27 336.648   8
  -1  11   2 2199.89 187.332  27
  -1 -11   2 2115.11 176.372  21
  -1 -11   1 14645.8 709.909  50
   1 -11  -1 14298.1 993.578   8
  -1 -11   1 16763.4 1043.56   8
  -1  11   1 15173.9 703.087  27
  -1  11   1 15607.8 726.991  23
   1 -11  -1 15937.7 706.471  21
   1  11  -1 15938.7 711.108  23
  -1 -11   1 15595.7 702.710  21
   1 -11   0 3072.16 430.418   8
  -1  11   0 4013.44 241.897  27
  -1  11   0 3888.25 264.850  23
  -1 -11   0 3382.26 237.134  21
   1 -11   0 4340.04 254.301  21
  -1  11  -1 1977.39 184.892  23
   1 -11   1 2246.12 176.982  21
   1 -11   1 1647.75 176.269  50
  -1 -11  -1 2397.06 356.616   8
   1 -11   1 1850.12 345.520   8
   1  11   2 14.2373 88.8339  19
  -1  11  -2-15.4870 96.6311  23
  -1 -11  -2 127.798 154.414   8
   1  11   2-41.8279 76.7402  53
   1  11   3 8707.65 455.216  19
  -1 -11  -3 8324.08 433.162  42
  -1 -11  -3 9213.46 748.849   8
   1  11   3 8616.64 426.511  53
  -1  11  -4 1004.26 131.040  41
  -1 -11  -4 1610.29 150.037  42
  -1 -11  -4 964.822 137.054  17
   1  11   4 990.059 147.742  19
   1 -11   4 1195.60 158.497  50
   1  11   4 1208.31 136.204  53
   1  11   4 1191.51 133.630  51
  -1 -11  -4 925.904 270.043   8
   1  11   5 3105.92 224.280  53
   1 -11   5 3349.13 243.777  54
   1 -11   5 3476.63 260.302  50
   1  11   5 3670.48 242.671  51
  -1 -11  -5 3607.65 249.036  17
  -1 -11  -5 3227.56 229.391  42
  -1  11  -5 3097.32 218.104  41
   1  11   5 3940.83 491.859   9
   1 -11   6 2133.91 200.826  54
   1  11   6 2060.92 177.977  53
   1 -11   6 1794.65 190.678  50
   1  11   6 2071.63 182.182  51
   1 -11   6 2314.40 191.049  20
  -1 -11  -6 2144.52 183.799  42
   1  11   6 1830.61 289.475  12
   1  11   6 2838.96 434.538   9
  -1 -11  -6 2455.28 382.885   8
   1  11   7 1043.15 145.088  51
   1  11   7 1098.87 134.230  53
   1 -11   7 1488.47 156.662  20
  -1 -11  -7 1564.17 153.277  42
   1  11   7 1677.89 356.265   9
   1 -11   7 1497.18 164.426  54
  -1 -11  -8 2569.20 199.889  42
   1 -11   8 2566.51 201.717  20
   1  11   8 2705.71 208.243  53
   1 -11   8 3099.85 219.478  54
   1  11   8 2901.61 215.557  51
  -1 -11  -9 5819.41 335.589  42
   1 -11   9 6970.33 359.032  20
   1 -11   9 7315.23 368.070  54
   1  11   9 6912.40 355.087  53
   1  11   9 6433.54 357.436  51
   1  11  10 78.6439 64.8854  53
   1  11  10 62.3549 75.4007  51
   1 -11  10 92.0234 68.4805  20
  -1 -11 -10-23.5136 60.9587  42
   1 -11  10 77.6066 69.9557  54
   1  11  10 139.204 62.2493  28
   1  11  10 147.126 71.8362  27
   1 -11  11 98.8117 53.6563  21
   1 -11  11 13.0451 57.5744  54
   1  11  11 98.6771 50.7443  28
   1  11  11 7.47716 55.8750  53
   1  11  11-47.1667 57.0101  51
   1 -11  12 282.449 46.1382  39
   1  11  12 383.875 56.7219  53
  -1 -12  12 4675.23 216.438  39
  -1 -12  12 4648.84 216.919  38
  -1 -12  11 3878.38 205.427  45
  -1 -12  11 4294.89 223.560  54
  -1  12  11 4502.38 224.021  51
  -1  12  10 6865.76 341.680  51
  -1  12  10 6606.99 340.846  15
  -1 -12  10 7112.70 338.888  45
  -1 -12  10 6683.16 343.114  54
  -1  12  10 6672.06 325.484  27
  -1 -12   9 212.800 73.5720  21
  -1  12   9 214.385 90.7469  15
  -1 -12   9 243.178 91.2699  54
  -1  12   9 261.640 93.4289  51
  -1  12   9 276.947 86.0597  53
  -1  12   9 199.594 83.3937  27
  -1 -12   8 35632.1 1526.91  21
  -1 -12   8 37766.7 1552.84  54
  -1  12   8 37506.2 1540.44  53
  -1  12   8 37506.1 1543.43  27
  -1  12   8 36954.9 1543.03  51
  -1 -12   7 571.848 111.748  21
  -1  12   7 804.973 130.912  27
  -1 -12   7 721.616 113.479  46
  -1  12   7 622.620 111.426  51
  -1  12   7 610.912 112.277  53
  -1 -12   6 14679.1 703.064  21
  -1  12   6 14974.5 707.699  53
  -1 -12   6 14416.6 1004.54   8
  -1  12   6 14429.7 951.661  12
  -1  12   6 15198.2 1093.86   9
   1 -12  -6 14553.1 958.444  10
  -1 -12   6 15873.8 708.559  46
  -1  12   6 16511.6 715.599  51
   1 -12  -5 2179.74 366.957   8
  -1  12   5 1628.18 160.573  53
  -1 -12   5 1636.18 175.062  54
  -1 -12   5 1535.20 158.137  21
  -1  12   5 1742.05 188.232  19
   1 -12  -5 1559.07 168.382  17
  -1  12   5 1663.99 159.736  51
  -1 -12   5 1466.73 172.675  50
  -1  12   5 1388.76 269.128  12
  -1 -12   5 1272.95 297.078   8
  -1  12   5 1591.64 169.529  27
  -1 -12   4 3872.78 272.057  54
  -1 -12   4 4129.18 263.212  21
   1 -12  -4 4152.34 268.207  17
  -1  12   4 3977.52 285.637  19
  -1 -12   4 4798.87 287.693  50
  -1  12   4 3638.52 247.869  51
  -1  12   4 4342.72 427.270  12
  -1 -12   4 3092.76 456.060   8
   1 -12  -4 3941.74 485.207   8
  -1  12   4 3913.80 272.692  27
  -1 -12   3 1570.17 163.012  54
  -1  12   3 1667.49 148.139  51
  -1 -12   3 1358.00 162.218  50
  -1 -12   3 1864.80 356.800   8
   1 -12  -3 1523.87 312.241   8
  -1  12   3 1322.00 160.942  27
   1 -12  -3 1619.14 166.029  17
  -1 -12   3 1403.94 152.949  21
  -1  12   3 1739.30 177.131  19
  -1 -12   2 30160.5 1262.57  50
  -1 -12   2 28650.0 1629.99   8
   1 -12  -2 29665.4 1630.49   8
  -1  12   2 28393.2 1244.61  27
  -1 -12   2 29022.9 1242.70  21
  -1 -12   1 4675.35 305.133  50
  -1 -12   1 4837.56 544.066   8
   1 -12  -1 4127.33 515.730   8
  -1  12   1 4890.46 294.796  27
  -1 -12   1 5151.76 298.357  21
   1 -12  -1 4995.29 296.250  21
  -1 -12   0 25351.7 1127.65  50
   1 -12   0 27420.5 1530.05   8
  -1  12   0 24928.8 1103.64  27
  -1 -12   0 26485.9 1120.50  21
   1 -12   0 25789.4 1118.37  21
  -1  12   0 27162.1 1147.87  23
   1 -12   1 9971.75 552.865  50
  -1  12  -1 11514.9 564.556  23
  -1 -12  -1 11220.0 544.870  17
   1 -12   1 11575.4 543.360  21
   1  12   1 11159.6 545.277  19
  -1  12  -1 10500.9 515.540  27
  -1 -12  -1 10730.4 849.061   8
   1 -12   1 10677.9 854.786   8
  -1  12  -2 46251.3 1948.10  23
   1  12   2 47184.2 1938.67  19
  -1 -12  -2 46586.5 2354.48   8
   1  12   3 18062.1 804.213  19
   1 -12   3 16765.1 1144.95   8
  -1 -12  -3 16466.9 1130.40   8
  -1  12  -3 16768.6 800.400  23
   1  12   4 10158.2 497.450  53
   1  12   4 10155.4 492.446  51
   1 -12   4 9060.12 503.773  21
  -1 -12  -4 10302.3 520.415  17
   1  12   4 10945.4 534.497  19
  -1  12  -4 10862.0 505.011  41
  -1 -12  -4 9845.82 497.991  42
  -1 -12  -4 9200.35 799.586   8
  -1  12  -4 9909.52 525.611  23
   1 -12   5 3924.96 276.790  54
   1  12   5 3775.81 252.261  53
  -1  12  -5 4129.20 254.598  41
  -1 -12  -5 3602.71 250.265  42
   1 -12   5 4513.57 289.818  50
   1  12   5 4107.21 257.917  51
   1  12   5 4419.73 528.524   9
  -1 -12  -5 4151.58 497.530   8
   1 -12   6 11191.0 573.596  50
   1  12   6 11203.5 545.729  51
  -1 -12  -6 10978.9 859.844   8
   1  12   6 10216.3 865.613   9
  -1 -12  -6 11552.2 544.258  42
   1  12   6 11306.6 546.103  53
   1 -12   6 11456.9 567.598  54
  -1 -12  -7 80.9199 83.4508  42
   1  12   7 103.494 86.7193  51
   1  12   7 179.265 90.0703  53
   1 -12   7 193.560 91.4894  54
  -1 -12  -8 17718.2 793.400  42
   1 -12   8 18709.0 822.695  54
   1  12   8 18746.0 811.783  53
   1  12   8 18262.3 811.507  51
   1  12   9 763.067 106.128  53
   1  12   9 786.165 106.100  51
   1  12   9 852.463 109.157  15
  -1 -12  -9 813.853 95.1708  42
   1 -12   9 860.421 109.207  54
   1  12   9 646.863 99.4023  27
   1  12  10 790.498 99.0856  51
   1  12  10 818.166 93.6487  53
   1 -12  10 925.383 97.3935  21
   1 -12  10 778.610 91.8730  45
   1 -12  10 1012.01 101.242  54
   1  12  10 1041.43 93.5230  27
   1  12  11 41.5200 51.6849  51
   1 -12  11 19.0485 41.6751  54
  -1  12 -11 4.64046 44.8609  40
   1  12  12 1216.99 72.6910  51
  -1 -13  11 31.6871 47.4834  39
  -1  13  11 66.9915 45.5605  51
  -1 -13  11 126.985 37.1128  45
  -1 -13  10 1263.31 106.995  45
  -1 -13  10 1077.72 108.532  54
  -1  13  10 1300.83 110.910  51
  -1  13   9 872.979 100.764  51
  -1  13   9 736.621 108.018  15
  -1 -13   9 675.490 100.583  45
  -1 -13   9 514.431 94.8359  54
  -1  13   9 771.390 98.6378  27
  -1  13   8 54.5764 80.1020  51
  -1 -13   8-36.9980 84.8767  54
  -1  13   8-45.4424 79.2505  27
  -1 -13   8 9.70782 63.5278  21
  -1  13   7 4079.26 272.780  27
  -1  13   7 4547.82 270.411  51
  -1 -13   7 4574.71 263.815  46
  -1 -13   7 4576.68 266.070  21
  -1 -13   6 320.463 87.5683  21
  -1 -13   6 224.952 93.3182  54
  -1  13   6 261.163 96.5967  51
  -1 -13   6 213.267 92.0435  46
  -1 -13   5 239.581 98.1815  50
  -1  13   5 380.280 99.3527  51
  -1 -13   5 447.958 101.820  21
   1 -13  -5 412.165 104.594  17
  -1  13   5 416.086 125.324  19
   1  13  -5 367.793 89.1224  41
  -1 -13   5 418.818 106.251  54
  -1  13   5 302.324 107.110  27
  -1  13   4 17272.7 749.734  51
  -1 -13   4 16311.9 778.471  50
  -1 -13   4 17519.4 781.204  54
  -1 -13   4 16972.4 767.004  21
   1 -13  -4 16577.2 774.739  17
  -1  13   4 16706.1 796.557  19
   1 -13  -4 14327.3 1059.26   8
  -1 -13   4 14908.1 1088.21   8
  -1  13   4 16816.8 776.993  27
  -1 -13   3 13511.4 624.536  50
  -1 -13   3 12017.1 607.600  54
  -1 -13   3 12985.5 607.648  21
   1 -13  -3 13016.7 621.303  17
  -1  13   3 12218.5 628.156  19
   1 -13  -3 12840.8 949.012   8
  -1 -13   3 12452.1 938.433   8
  -1  13   3 11989.0 609.292  27
  -1 -13   2 545.408 120.160  50
  -1 -13   2 633.203 120.929  54
  -1 -13   2 629.600 119.289  21
   1 -13  -2 487.965 115.911  17
  -1  13   2 370.990 117.381  19
  -1 -13   2 366.728 229.719   8
   1 -13  -2 645.997 265.730   8
  -1  13   2 515.625 110.122  27
  -1 -13   1 649.270 118.385  21
  -1 -13   1 685.702 125.249  50
   1 -13  -1 440.600 222.467   8
  -1 -13   1 368.462 215.207   8
  -1  13   1 527.858 117.560  27
   1  13   0 26732.0 1153.50  19
   1 -13   0 26287.4 1151.36  21
  -1  13   0 28754.2 1186.67  23
   1 -13   0 26925.5 1177.47  50
  -1 -13   0 26632.7 1162.03  50
   1 -13   0 27624.8 1581.34   8
  -1  13   0 25904.4 1132.99  27
   1  13   0 25610.9 1129.36  27
  -1 -13  -1 1535.18 160.899  17
   1 -13   1 1501.43 161.829  21
  -1  13  -1 1632.44 177.502  23
   1  13   1 1674.02 168.838  19
   1 -13   1 1176.98 167.732  50
  -1 -13  -1 1443.01 163.048  50
  -1 -13  -1 1186.21 309.329   8
   1  13   1 1438.27 158.285  27
  -1  13  -1 1286.24 135.442  27
  -1 -13  -2 295.798 223.236   8
   1 -13   2 301.091 112.139  50
  -1  13  -2 355.911 109.943  23
   1  13   2 329.013 108.564  19
   1  13   3 1288.88 157.700  19
  -1  13  -3 1053.63 156.961  23
   1 -13   3 1676.54 344.882   8
  -1 -13  -3 1025.77 286.786   8
   1  13   4 2376.07 182.237  51
   1 -13   4 2619.20 212.983  21
  -1 -13  -4 2533.00 217.584  17
  -1  13  -4 2379.98 213.019  23
  -1  13  -4 2616.98 198.955  41
   1 -13   4 2180.62 395.077   8
  -1 -13  -4 2932.63 422.660   8
   1  13   5 5802.15 318.340  51
   1 -13   5 5961.19 339.606  21
  -1  13  -5 5840.92 317.284  41
   1 -13   5 5130.73 335.027  54
  -1  13  -5 5588.82 343.246  23
   1  13   6 4447.53 273.122  53
   1 -13   6 4305.63 288.984  54
   1  13   6 4717.81 271.929  51
   1 -13   6 4183.19 292.412  50
   1 -13   6 4841.78 289.114  21
   1  13   7 5309.65 299.299  53
   1 -13   7 5400.58 316.108  54
   1  13   7 5244.10 298.154  51
   1 -13   7 5295.69 307.079  21
   1  13   8 899.901 104.892  53
   1  13   8 980.777 112.337  51
   1 -13   8 623.462 110.886  54
   1  13   8 713.936 109.593  27
   1 -13   8 978.866 113.939  21
   1  13   9 1505.67 125.572  51
   1 -13   9 1538.77 127.664  21
   1 -13   9 1424.22 128.693  54
   1  13   9 1311.89 119.786  27
   1  13  10 634.669 80.3666  51
   1 -13  10 681.845 80.7100  54
   1 -13  10 601.698 72.5260  45
   1 -13  11 52.2531 32.6690  39
   1  13  11 55.6258 37.6050  51
  -1 -14  10 1105.63 88.8614  45
  -1  14  10 1226.32 90.2121  51
  -1  14   9 2468.62 160.255  51
  -1  14   9 2343.35 168.793  15
  -1 -14   9 2746.19 169.839  45
  -1  14   9 2684.72 161.227  27
  -1 -14   8 5113.52 275.252  45
  -1  14   8 4624.57 283.850  15
  -1  14   8 5135.92 265.834  51
  -1  14   8 4913.51 270.275  27
  -1  14   7 2585.71 181.509  51
  -1 -14   7 2645.64 171.596  46
  -1 -14   7 2562.26 177.380  21
  -1 -14   6 1033.28 121.852  46
  -1  14   6 758.883 107.159  51
  -1 -14   6 768.507 110.131  21
  -1 -14   6 738.578 108.400  34
  -1 -14   6 922.270 125.972  54
  -1  14   5 651.186 102.579  51
  -1 -14   5 634.484 122.845  50
  -1  14   5 589.303 131.450  19
   1 -14  -5 462.522 112.871  17
  -1 -14   5 506.866 101.655  21
  -1 -14   5 702.078 117.466  46
   1  14  -5 656.622 99.4129  41
  -1 -14   5 552.875 114.842  54
  -1  14   5 670.008 130.288  27
  -1  14   4 1831.53 191.073  19
  -1 -14   4 1952.13 176.031  21
   1 -14  -4 2091.04 186.397  17
  -1  14   4 2185.42 165.311  51
  -1 -14   4 2043.40 187.372  50
  -1 -14   4 1943.07 179.408  54
  -1  14   4 2286.23 193.423  27
   1 -14  -3 1714.25 172.468  17
  -1 -14   3 1971.91 172.231  21
  -1  14   3 1591.20 183.465  19
  -1 -14   3 1582.12 171.311  50
  -1 -14   3 1537.50 161.315  54
  -1  14   3 1377.42 153.421  27
  -1 -14   2 5366.44 315.304  54
  -1  14   2 5241.04 333.861  19
  -1 -14   2 5738.96 319.494  21
   1 -14  -2 5239.22 321.968  17
  -1 -14   2 4865.25 318.848  50
  -1 -14   2 5025.78 578.398   8
  -1  14   2 5136.72 310.562  27
  -1 -14   1 20523.3 936.995  54
  -1  14   1 21284.4 969.126  19
  -1 -14   1 21718.1 957.882  50
   1 -14  -1 21042.9 972.061  50
   1 -14  -1 23158.4 1377.26   8
  -1 -14   1 21778.9 1352.27   8
  -1  14   1 21643.9 940.616  27
  -1 -14   0 12453.3 609.480  54
  -1 -14   0 13059.5 632.457  50
   1 -14   0 13655.7 655.049  50
   1 -14   0 11704.1 954.438   8
   1  14   0 13411.2 606.729  27
  -1  14   0 13189.8 610.054  27
   1  14   0 13071.1 624.869  19
  -1 -14   0 12972.8 633.001  17
  -1 -14  -1 13506.5 671.555  50
   1 -14   1 14059.9 694.398  50
   1 -14   1 12577.6 1015.23   8
  -1 -14  -1 12069.2 993.610   8
  -1  14  -1 14493.6 644.986  27
   1  14   1 14412.4 660.767  27
   1 -14   1 14758.4 677.859  21
  -1 -14  -1 13773.8 675.796  17
   1  14   1 15128.0 679.096  19
   1 -14   2 19246.9 876.736  50
  -1 -14  -2 17645.9 850.606  50
   1  14   2 20702.6 868.504  19
  -1 -14  -2 18031.7 861.281  17
  -1  14  -2 20149.2 877.678  23
  -1 -14  -2 18833.2 1252.00   8
   1  14   2 18338.7 845.129  27
  -1 -14  -3 2033.35 188.348  50
   1  14   3 2011.45 191.253  19
  -1  14  -3 2396.43 201.247  23
   1 -14   3 1999.02 188.982  54
  -1  14  -3 2146.19 182.639  41
   1  14   3 2047.00 183.674  27
  -1  14  -4 15901.4 711.504  41
   1  14   4 16148.4 732.208  27
  -1  14  -4 16103.8 735.519  23
   1 -14   4 15468.3 727.856  21
  -1 -14  -4 15148.9 733.295  17
  -1  14  -5 2083.45 162.105  41
   1  14   5 2134.17 186.039  27
   1  14   5 1800.38 151.586  51
   1 -14   5 1864.79 172.809  21
   1  14   6 7644.25 380.013  51
   1 -14   6 7475.52 405.492  54
   1  14   6 8068.98 409.102  27
   1 -14   6 7720.02 400.862  21
   1 -14   7 7150.54 376.461  54
   1  14   7 7215.43 357.069  51
   1 -14   7 7528.15 374.598  21
   1  14   8 7044.81 335.618  51
   1 -14   8 6799.29 343.088  21
   1 -14   8 7169.31 351.259  54
   1  14   8 6992.77 346.574  27
   1 -14   9 4781.71 247.844  45
   1  14   9 5002.27 244.470  51
   1 -14   9 5077.65 253.200  54
   1  14   9 4974.38 246.108  27
   1 -14  10 4998.05 239.244  45
   1  14  10 6221.63 250.525  51
  -1  14 -10 5232.50 249.219  40
   1 -14  10 6063.10 251.386  54
  -1  15   9 2306.28 127.745  51
  -1 -15   9 2230.11 137.743  45
  -1 -15   9 2501.96 141.088  54
  -1  15   9 2329.87 129.522  27
  -1 -15   8 554.300 83.9903  45
  -1  15   8 447.228 79.3176  15
  -1  15   8 476.050 75.2325  27
  -1  15   8 405.344 68.4620  51
  -1 -15   7 2439.24 173.891  45
  -1  15   7 2478.11 158.464  51
  -1 -15   7 2568.49 175.426  54
  -1 -15   6 3114.18 215.258  54
  -1 -15   6 3759.32 207.402  46
  -1  15   6 3431.55 198.965  51
  -1 -15   6 3334.71 209.204  21
  -1 -15   6 3233.59 201.127  34
  -1  15   6 3383.66 219.819  27
  -1 -15   5-21.1100 73.6537  46
  -1  15   5 49.4868 60.9182  51
  -1 -15   5 43.8492 70.6658  21
   1  15  -5 78.0863 63.2398  41
  -1 -15   5 96.6604 81.4496  54
  -1  15   5 36.0979 82.2633  27
  -1 -15   4 4914.84 294.177  50
   1 -15  -4 4788.40 292.750  17
  -1 -15   4 4903.55 281.738  21
  -1  15   4 4802.34 302.385  19
   1  15  -4 4576.59 266.210  41
  -1 -15   4 4622.05 281.565  54
  -1  15   4 4843.79 289.699  27
   1 -15  -3 1896.38 185.933  50
  -1 -15   3 2060.10 181.580  50
  -1 -15   3 2175.62 183.254  54
  -1  15   3 2208.62 183.188  27
   1 -15  -3 2315.62 195.095  17
  -1  15   3 2182.71 198.617  19
   1 -15  -2 1355.46 166.936  50
  -1 -15   2 1942.96 173.141  50
  -1 -15   2 1666.41 161.806  54
  -1  15   2 1593.28 159.876  27
  -1 -15   2 1593.89 159.894  17
   1 -15  -2 1533.49 167.556  17
  -1  15   2 1603.54 171.960  19
  -1 -15   1 1041.47 132.111  50
   1 -15  -1 559.466 124.607  50
  -1 -15   1 797.548 120.197  54
  -1  15   1 791.743 121.509  27
  -1 -15   1 738.842 126.732  17
   1 -15  -1 810.650 133.396  17
  -1  15   1 866.481 140.200  19
  -1 -15   0 241.297 92.1743  50
   1 -15   0 248.362 107.304  50
  -1 -15   0 407.185 96.2448  54
  -1  15   0 406.843 96.4805  27
   1  15   0 155.709 83.5573  27
  -1  15   0 396.299 117.582  19
  -1 -15   0 281.384 103.251  17
  -1 -15  -1 1891.28 180.174  50
   1 -15   1 2312.37 200.298  50
  -1 -15  -1 2227.67 189.501  17
  -1 -15  -1 2061.17 157.721  54
   1  15   1 2103.74 170.745  27
  -1 -15  -2 107.262 79.4641  50
   1 -15   2 48.0308 88.5031  50
  -1 -15  -2 119.296 94.6643  17
   1 -15   2 71.4454 93.5923  54
   1  15   2 73.8396 88.7546  27
  -1  15  -2 195.943 88.1255  41
  -1 -15  -3 1061.39 129.532  50
   1 -15   3 1016.68 142.606  50
  -1  15  -3 1150.30 131.625  41
   1 -15   3 1116.29 143.235  54
   1  15   3 1235.39 141.449  27
  -1 -15  -4 885.511 113.095  50
   1 -15   4 867.318 120.295  21
   1 -15   4 911.841 137.813  54
  -1  15  -4 820.117 111.979  41
   1  15   4 1051.37 131.859  27
  -1  15  -5 187.387 69.6457  41
   1  15   5 231.676 95.8688  27
   1 -15   5 142.496 75.6412  21
   1  15   6 3695.70 205.429  51
   1 -15   6 3987.13 241.050  54
   1  15   6 3836.99 232.253  27
   1 -15   6 3750.98 229.415  21
   1 -15   7 380.594 81.0485  54
   1  15   7 355.531 67.1316  51
   1 -15   7 351.441 75.6647  21
   1  15   8 1301.38 93.4701  51
   1 -15   8 1519.48 116.897  54
   1  15   8 1251.24 105.015  27
   1  15   9 519.674 47.9509  51
   1  15   9 514.088 55.9545  27
   1 -15   9 643.971 64.7940  54
  -1  16   8 22.7351 41.9217  27
  -1 -16   8-15.0407 47.9547  45
  -1  16   7 11920.0 541.856  15
  -1  16   7 11627.5 498.270  51
  -1 -16   7 13144.7 530.044  54
  -1 -16   6 6708.86 328.790  54
  -1 -16   6 7152.88 332.829  45
   1 -16  -6 6313.61 329.180  50
  -1 -16   6 6604.15 309.103  34
  -1  16   6 6830.50 331.722  27
  -1 -16   5 4621.87 244.278  54
   1 -16  -5 3842.79 241.757  50
  -1 -16   5 4226.82 231.030  46
  -1  16   5 3827.79 225.785  41
  -1 -16   5 4420.75 234.719  34
  -1  16   5 4401.89 243.393  27
  -1 -16   4 2500.00 176.247  46
   1 -16  -4 2182.31 178.615  50
  -1 -16   4 2571.91 178.629  17
   1  16  -4 2575.67 165.257  41
  -1 -16   4 2499.84 178.157  54
  -1  16   4 2849.29 187.363  27
   1 -16  -3 6443.34 364.761  50
  -1 -16   3 6715.76 355.642  50
  -1 -16   3 6626.82 356.449  17
   1 -16  -3 6879.53 367.094  17
  -1  16   3 7420.06 380.305  19
   1  16  -3 6998.00 349.404  41
  -1 -16   3 7237.94 355.910  54
  -1  16   3 6687.30 353.978  27
  -1 -16   2 176.368 74.8548  50
   1 -16  -2 258.090 97.4672  50
  -1 -16   2 178.027 79.8417  54
  -1  16   2 105.435 76.7091  27
  -1  16   2 228.271 95.7438  19
   1 -16  -2 211.483 88.0349  17
  -1 -16   2 72.3111 80.3137  17
   1 -16  -1 7505.24 400.979  50
  -1 -16   1 7715.92 388.807  50
  -1  16   1 7844.99 402.780  19
  -1 -16   1 7803.14 394.756  17
   1 -16  -1 7258.87 393.462  17
  -1 -16   1 7030.04 369.165  54
  -1  16   1 7239.52 370.246  27
  -1 -16   0 11.7329 73.9254  50
   1 -16   0 141.397 86.8357  50
  -1 -16   0 130.253 82.0450  17
  -1  16   0 173.432 91.2744  19
  -1  16   0 135.557 94.7799  41
   1 -16   0 151.756 84.2013  54
  -1  16   0 53.1103 67.3874  27
  -1 -16   0 114.305 74.0551  29
   1 -16   1 13836.0 638.022  50
  -1 -16  -1 13329.8 615.372  50
  -1  16  -1 14506.1 636.202  19
  -1 -16  -1 12794.2 624.394  17
  -1  16  -1 14101.1 627.122  41
   1 -16   1 13107.4 618.766  54
  -1 -16  -1 12712.3 599.980  29
   1  16   1 13512.7 600.307  27
   1 -16   2 8258.11 433.612  50
  -1 -16  -2 8629.42 416.318  50
  -1  16  -2 8044.84 425.102  19
  -1 -16  -2 8638.42 434.202  17
   1 -16   2 8355.21 425.106  54
   1  16   2 8614.93 413.142  27
  -1  16  -2 8541.64 422.392  41
   1 -16   3 1997.29 175.682  50
  -1  16  -3 2324.88 167.737  41
   1 -16   3 2237.42 177.699  54
   1  16   3 2236.86 168.460  27
   1 -16   4 10242.6 487.700  50
  -1  16  -4 9975.00 457.350  41
   1 -16   4 10600.1 480.662  21
   1 -16   4 9601.26 474.478  54
   1  16   4 9545.38 466.760  27
  -1  16  -5 9426.85 427.526  41
   1 -16   5 8803.11 426.180  34
   1 -16   5 11116.1 464.417  21
   1  16   5 10491.4 457.553  27
   1 -16   6 4805.05 258.411  21
   1  16   6 5371.82 265.836  27
   1 -16   7 3876.57 206.196  54
   1  16   7 3825.90 200.865  27
   1 -16   8 47.4878 39.2140  54
   1 -16   8 25.2539 38.9778  45
  -1 -17   7 112.901 35.1955  54
  -1  17   7 79.8821 38.1693  27
  -1 -17   7 61.8598 36.8671  45
  -1 -17   6 162.418 47.0906  54
  -1  17   6 143.054 55.7827  27
  -1 -17   6 101.132 50.4605  45
  -1 -17   5 247.686 62.2730  54
  -1 -17   5 252.412 60.2998  45
  -1 -17   5 248.914 58.0015  34
  -1  17   5 269.347 66.4919  27
  -1 -17   4 746.106 87.3104  54
  -1 -17   4 902.860 92.6875  46
   1 -17  -4 942.811 99.1974  50
   1  17  -4 961.874 82.1027  41
  -1 -17   4 1005.99 97.3626  45
  -1  17   4 987.157 97.3080  41
  -1 -17   4 907.922 101.240  34
  -1  17   4 967.717 101.607  27
  -1  17   3 4583.79 256.489  41
   1  17  -3 5026.32 251.667  41
   1 -17  -3 5470.85 277.771  17
  -1 -17   3 4551.99 256.204  17
  -1  17   3 4689.63 254.466  27
   1 -17  -3 5045.99 270.354  50
  -1 -17   3 4991.34 260.361  46
   1  17  -2 415.546 82.1767  41
   1 -17  -2 638.803 99.7400  17
  -1  17   2 383.830 82.7614  19
  -1 -17   2 560.970 92.7041  17
  -1  17   2 482.660 83.8894  27
  -1 -17   2 455.177 81.4277  50
   1 -17  -2 349.345 82.1724  50
  -1  17   1 1857.66 149.344  41
  -1  17   1 1980.65 152.103  19
  -1 -17   1 1629.55 141.131  17
   1 -17  -1 1628.46 145.230  17
  -1  17   1 1696.68 128.932  27
  -1 -17   1 2022.54 142.819  50
   1 -17  -1 1709.91 149.371  50
  -1  17   0-59.0328 69.0905  41
  -1  17   0-38.9127 66.9518  19
  -1 -17   0 94.0121 67.3133  17
   1 -17   0-8.67945 61.3489  54
   1 -17   0 10.9102 72.4698  50
   1 -17   1 2454.68 178.968  50
   1 -17   1 2186.18 172.152  17
  -1 -17  -1 2695.44 181.433  17
  -1  17  -1 2423.05 169.891  41
   1 -17   1 2589.46 169.971  54
  -1 -17  -1 2424.61 152.836  29
   1  17   1 2415.61 151.030  27
   1 -17   2 62.5108 71.7089  50
   1 -17   2 41.0699 62.9937  17
  -1  17  -2 17.2881 65.6942  41
   1 -17   2 27.2508 69.4208  54
  -1 -17  -2 43.6141 64.6803  29
   1  17   2-28.8127 60.5844  27
   1 -17   3 87.6755 65.7988  50
  -1  17  -3 118.949 66.8275  41
   1 -17   3 140.593 65.9640  17
   1 -17   3 147.609 65.7569  54
   1  17   3 59.0382 61.9316  27
  -1 -17  -3 133.508 67.4719  29
   1 -17   4 2170.73 145.969  54
  -1  17  -4 2382.13 133.136  41
   1 -17   4 1853.98 128.827  34
   1 -17   4 1931.24 142.896  17
   1  17   4 1952.63 138.755  27
   1 -17   5 20.4494 54.9453  54
   1  17   5 86.5779 55.9531  27
  -1 -17  -6 1093.37 88.9175  29
   1  17   6 1183.17 88.6059  27
   1 -17   7 305.150 41.3380  54
   1  17   7 354.004 42.0030  27
  -1 -17  -7 438.875 44.8298  29
   1 -17   7 276.250 41.1831  45
  -1  18   5 12455.3 512.730  27
  -1 -18   4 688.971 63.7927  34
  -1  18   4 734.340 69.6239  27
  -1  18   4 697.462 62.0969  41
  -1 -18   3 5472.38 249.807  34
  -1  18   3 5758.47 242.017  27
  -1  18   3 5706.51 250.772  41
   1  18  -3 4841.64 231.419  41
   1 -18  -2 32.1168 47.9842  50
  -1 -18   2-59.7354 55.0459  34
   1  18  -2-83.2996 55.5130  41
  -1 -18   2 40.0793 51.7716  46
  -1  18   2 13.0382 42.8779  27
   1  18  -1 6979.48 333.032  41
  -1  18   1 7845.60 342.355  41
   1 -18  -1 6802.82 334.720  50
   1  18   0 138.018 63.0086  41
  -1  18   0 216.896 66.5515  41
   1 -18   0 174.627 61.0033  50
  -1  18  -1 6272.32 297.394  41
   1  18   1 6198.39 299.404  41
   1 -18   1 6052.20 302.092  17
   1 -18   1 6136.57 298.385  50
   1 -18   2 219.566 59.1630  50
  -1  18  -2 225.513 61.5531  41
   1 -18   2 190.965 56.2361  17
   1 -18   2 242.056 53.7311  54
   1  18   2 254.130 45.5575  27
   1 -18   3 5518.02 254.837  54
   1 -18   3 5309.29 248.723  34
   1  18   3 5353.07 243.580  27
  -1 -18  -3 4866.56 239.531  29
  -1  18  -3 5923.62 250.692  41
   1  18   3 5824.73 260.510  41
   1 -18   4 124.315 41.4745  54
   1  18   4 46.8842 38.2387  27
  -1 -18  -4 142.617 38.8691  29
   1  18   4 145.585 41.4352  41
   1 -18   5 6362.68 269.994  54
   1  18   5 6132.40 264.875  27
  -1 -19   2 888.650 62.0786  34
  -1  19   2 800.795 59.8619  41
  -1 -19   1 279.111 45.7852  34
  -1  19   1 239.623 44.7186  41
   1  19  -1 309.517 39.1771  41
  -1  19   0 876.264 66.6399  41
   1  19   0 639.579 58.9069  41
  -1 -19  -1 617.004 54.8340  34
   1 -19   1 548.898 53.1643  34
  -1  19  -1 605.292 53.0932  41
   1  19   1 753.396 60.7131  41
   2   0 -15-38.4002 40.2223  42
  -2   0  15-6.33263 61.4311   5
  -2   0  15-17.0918 45.0185  57
   2   0 -14 14037.0 633.492  42
  -2   0  14 14074.4 634.398  38
  -2   0  14 16102.9 663.008  22
  -2   0  14 14254.8 643.770   5
  -2   0  13 13.8697 90.0726  22
  -2   0  13-51.0482 72.1646  28
  -2   0  13 94.9831 86.6028  38
  -2   0  13-25.4780 95.1598   5
  -2   0  12 17002.6 798.602  38
  -2   0  12 16909.5 777.713  39
  -2   0  12 18471.2 798.286  43
  -2   0  12 18767.2 822.623  22
   2   0 -11 68.6275 165.846  10
  -2   0  11 57.8328 89.4685  38
  -2   0  11 61.7890 83.2970  39
  -2   0  11 62.0137 205.964   2
  -2   0  11-27.2521 95.0657  43
  -2   0  10 73920.2 3107.81   9
   2   0 -10 68567.3 3100.30  10
  -2   0  10 65595.1 2704.02  38
  -2   0  10 65065.7 2688.65  39
  -2   0  10 65211.1 3058.22   2
  -2   0  10 68487.2 2702.35  43
   2   0  -9 53.8846 150.358  10
  -2   0   9-51.8822 172.311   9
  -2   0   9-24.2351 81.6664  43
   2   0  -8 58853.7 2678.34  10
  -2   0   8 60771.9 2684.93   9
   2   0  -7 36.3470 140.418  10
  -2   0   7 36.2156 136.836   9
   2   0  -6 92877.5 3977.25  10
  -2   0   6 101031. 4002.12   9
  -2   0   5-23.0340 98.1827   9
   2   0  -5 68.8119 97.7705  10
  -2   0   4 158467. 6281.94   9
  -2   0   3 37.1971 91.0018   9
  -2   0   2 5974.69 335.474  13
  -2   0   2 6423.50 311.204  12
  -2   0   2 6335.21 308.720   9
  -2   0   1 56.5613 87.8740   1
  -2   0   1 79.7016 75.7080  11
  -2   0   1-33.1813 66.1479  13
  -2   0   1-19.0554 54.3886  12
  -2   0   0 156285. 6143.78   1
  -2   0  -1 29.6422 76.3485  10
   2   0   1 29.4800 59.9673   9
  -2   0  -2 85133.6 3473.72  10
   2   0   2 88181.7 3461.83   9
  -2   0  -3 38.0312 102.816  10
   2   0   3 171.332 108.730   9
   2   0   4 318236. 12270.0   9
  -2   0  -4 305463. 12278.7  10
   2   0   5-29.1156 119.592   9
   2   0   6 357825. 14155.2   9
   2   0   7 44.3091 133.555   9
   2   0   8 7048.65 592.757   9
  -2   0  -9-103.144 160.940  14
  -2   0 -10 2651.37 375.487  14
   2   0  10 2621.50 204.519  22
  -2   0 -11 109.446 158.932  14
   2   0  11-55.4676 90.0571  22
  -2   0 -12 5327.83 335.758  18
   2   0  12 5901.28 317.806  22
  -2   0 -12 5254.22 338.757   3
   2   0  12 4930.82 301.132  53
  -2   0 -13 107.270 81.4654  42
   2   0  13 9.75565 69.4023  22
  -2   0 -13-61.3017 79.0065  18
   2   0  13-19.1411 67.2069  53
  -2   0 -13-42.7325 89.6131   3
  -2   0 -14 6243.29 310.051  42
   2   0  14 6100.44 289.940  53
  -2   0 -14 6391.27 324.530   3
   2   0  15 51.2277 35.9787   5
  -2   0 -15-34.5018 37.1842  42
   2   1 -15 1298.27 91.3697  42
  -2  -1  15 1236.89 95.4382  57
   2  -1 -15 1459.40 116.234   3
  -2   1  15 1402.80 107.937   5
   2   1 -15 1188.66 111.321   3
  -2   1  15 1276.40 105.303  22
  -2   1  14 492.887 93.4966   5
  -2   1  14 335.514 87.8692  22
  -2  -1  14 282.445 87.7524  22
  -2   1  14 406.260 81.0141  57
   2  -1 -14 478.996 84.3679  42
  -2  -1  14 359.045 81.4051  38
  -2   1  14 255.907 67.8659  28
  -2  -1  13 1709.78 143.077  28
  -2   1  13 2051.55 178.085  22
  -2  -1  13 1901.60 175.049  22
  -2  -1  13 1823.20 163.313  38
  -2   1  13 2034.25 167.637  38
  -2  -1  13 1962.49 150.201  39
  -2   1  13 1908.26 172.719   5
  -2  -1  12 15246.8 670.044  43
  -2   1  12 15409.8 695.867  22
  -2  -1  12 16412.9 703.996  22
  -2   1  12 13608.2 664.881  38
  -2   1  12 13742.8 647.637  39
  -2  -1  12 14737.1 662.920  39
  -2  -1  12 13956.3 673.131  38
  -2   1  12 13797.4 636.009  53
   2  -1 -11 10138.1 855.097  10
  -2   1  11 12519.3 897.903   9
   2   1 -11 10056.4 850.196  10
  -2   1  11 11798.2 570.343  43
  -2  -1  11 11424.5 564.781  43
  -2   1  11 11935.7 545.688  53
  -2   1  11 11679.4 569.959  38
  -2   1  11 11664.2 553.790  39
  -2  -1  11 12245.9 566.812  39
  -2  -1  11 11559.5 575.542  38
  -2   1  11 12944.0 880.076   2
   2  -1 -10 126.982 191.368  10
   2   1 -10 124.136 165.831  10
  -2   1  10-121.027 154.156   9
  -2  -1  10 13.0566 88.6431  43
  -2   1  10 54.1982 93.2740  43
  -2   1  10 42.8032 68.4464  53
  -2   1  10 23.5832 70.4705  39
  -2  -1  10 125.982 87.3196  39
  -2   1  10 67.7260 87.9892  38
  -2   1  10 172.780 173.594   2
  -2   1   9 581.855 107.443  43
  -2  -1   9 637.621 109.279  39
  -2   1   9 577.948 106.759  38
   2  -1  -9 546.617 221.522  10
  -2   1   9 1122.47 248.553   9
   2   1  -9 536.036 199.390  10
  -2  -1   9 1021.49 237.613   9
  -2   1   8 3881.98 394.466   9
   2   1  -8 3243.91 365.978  10
  -2  -1   8 2915.93 340.748   9
   2  -1  -8 2784.18 346.822  10
  -2   1   8 2889.78 190.062  15
  -2   1   7 4796.32 415.574   9
  -2  -1   7 4189.17 378.667   9
   2  -1  -7 5193.15 329.182  14
   2  -1  -7 4462.63 398.939  10
   2   1  -7 4984.58 408.327  10
  -2   1   7 4638.94 253.171  15
  -2  -1   6 10661.2 598.046   9
   2  -1  -6 9612.00 495.114  14
   2   1  -6 9207.52 571.661  10
   2  -1  -6 9796.24 598.493  10
  -2   1   6 9532.60 596.031   9
   2  -1  -5 2361.27 174.272  14
  -2   1   5 2371.95 241.131   9
  -2  -1   5 2420.43 231.067   9
   2   1  -5 2173.23 222.320  10
  -2  -1   4 16743.7 784.866   9
   2  -1  -4 17048.7 712.823  14
   2   1  -4 17073.2 787.759  10
  -2   1   4 15820.6 802.017   9
  -2   1   3 199622. 8147.28   2
  -2  -1   3 211429. 8116.63   9
  -2   1   3 201131. 8139.08   9
   2  -1  -3 209295. 8049.31  14
  -2   1   2 3390.57 228.369   2
  -2  -1   2 3281.70 185.799   9
  -2  -1   2 3393.59 179.426  12
  -2  -1   2 3327.19 163.558   8
  -2   1   2 3947.77 221.455  12
  -2   1   1 64416.7 2539.43   2
  -2   1   1 65465.9 2556.18   1
  -2   1   1 63030.7 2511.93  13
  -2  -1   1 64686.2 2525.02  11
  -2   1   1 57980.8 2524.59  12
  -2  -1   1 65625.4 2511.78   8
  -2   1   0 26981.7 1174.94   7
  -2   1   0 26665.8 1150.14   2
  -2  -1   0 27411.3 1151.97   7
  -2   1   0 27938.0 1168.66   1
  -2  -1   0 27531.7 1136.67  14
  -2  -1   0 27939.9 1153.11   8
   2   1   0 28154.3 1093.44   9
  -2   1  -1 50928.3 2078.34   7
  -2  -1  -1 49678.8 2019.41  10
   2   1   1 50769.7 2015.57   9
  -2  -1  -2 6521.71 365.816  10
   2   1   2 6890.93 368.377   9
  -2  -1  -3 143338. 5884.93  10
   2  -1   3 152862. 5889.77   9
   2   1   3 148552. 5890.60   9
   2  -1   4 15341.1 783.236   9
  -2  -1  -4 15838.9 799.327  10
   2   1   4 15726.9 793.639   9
   2   1   5 20552.5 1043.67   9
  -2  -1  -5 21041.5 1050.61  10
   2  -1   5 21075.7 1047.02   9
   2   1   6 13315.8 791.610   9
   2  -1   6 14407.0 813.348   9
  -2  -1  -6 13119.8 798.197  10
  -2  -1  -7 27682.2 1453.90  10
   2   1   7 29234.8 1464.81   9
   2   1   8 8601.54 667.994   9
  -2  -1  -8 8993.78 702.539  10
  -2  -1  -8 8273.49 615.835  14
   2  -1   8 8724.52 427.965  22
  -2  -1  -9 730.400 258.267  10
   2   1   9 556.860 224.910   9
  -2  -1  -9 714.986 227.320  14
   2  -1   9 861.644 118.456  22
  -2   1 -10 11002.0 881.324  10
  -2  -1 -10 10848.0 868.211  10
  -2   1 -10 10081.9 761.910  14
  -2  -1 -10 9617.75 744.661  14
   2  -1  10 10469.6 517.343  22
   2   1  11 527.439 94.5330  51
   2  -1  11 763.216 122.985  22
   2   1  11 900.943 125.857  22
  -2   1 -11 710.820 141.530  18
  -2   1 -11 751.512 286.469   7
  -2  -1 -11 379.034 176.268  14
  -2  -1 -11 449.996 235.323  10
  -2   1 -11 676.826 265.240  10
  -2   1 -11 608.990 205.901  14
  -2  -1 -12 1862.88 181.257  42
   2  -1  12 1881.37 173.329  22
  -2   1 -12 1932.96 186.823  18
   2   1  12 1532.69 160.587  22
  -2   1 -12 1822.10 185.164   3
   2   1  12 1937.45 168.378  53
  -2   1 -13 1100.88 133.657  42
  -2  -1 -13 1062.72 129.767  42
  -2  -1 -13 1229.14 141.466  18
   2   1  13 1330.07 127.020  22
  -2   1 -13 965.568 124.480  18
  -2   1 -13 1382.32 145.769   3
   2   1  13 928.636 112.657  53
   2  -1  13 1128.90 112.774  53
  -2   1 -14 99.7325 66.9019   3
  -2  -1 -14 176.886 65.4489   3
   2   1  14 173.816 51.3166  53
  -2  -1 -14 79.2619 68.3358  42
  -2   1 -14 48.9450 65.5538  42
  -2  -1 -15 456.610 49.0991  42
  -2   1 -15 368.253 49.8154  42
   2   1  15 395.113 46.5825   5
   2   2 -15 5861.09 273.976  42
  -2  -2  15 6039.75 278.731  57
  -2   2  15 6127.15 284.893   5
  -2  -2  15 6141.52 284.587   5
  -2   2  14 9183.48 440.452   5
  -2  -2  14 9896.72 446.212   5
  -2   2  14 9305.94 450.479  22
  -2   2  14 9005.67 417.804  57
   2  -2 -14 9630.72 425.040  42
  -2  -2  14 9251.13 438.322  38
  -2   2  14 9476.60 433.926  28
   2  -2 -13 1782.46 151.236  42
  -2   2  13 1734.40 166.762  22
  -2  -2  13 1540.94 161.563  22
  -2  -2  13 1363.67 131.969  39
  -2  -2  13 1518.85 156.081  38
  -2   2  13 1601.71 156.983   5
  -2  -2  13 1464.70 152.274   5
  -2  -2  12 6734.71 372.441  22
  -2  -2  12 6868.47 350.848  43
  -2  -2  12 6041.77 341.239  39
  -2   2  12 6149.87 350.324  38
  -2  -2  12 6406.53 364.820  38
  -2   2  12 6011.98 323.212  53
   2   2 -11 23457.2 1395.15  10
   2  -2 -11 25345.0 1448.42  10
  -2   2  11 24104.9 1408.66   9
  -2   2  11 26603.2 1355.17  12
  -2   2  11 23647.7 1017.24  53
  -2  -2  11 21814.4 1043.84  22
  -2  -2  11 24479.5 1037.26  43
  -2   2  11 24722.7 1045.25  43
  -2  -2  11 23575.6 1035.42  39
  -2   2  11 23928.5 1040.12  38
  -2   2  11 23915.2 1020.74  39
  -2  -2  11 22666.8 1359.25   2
  -2   2  11 24114.2 1369.78   2
  -2   2  10 13229.7 627.657  53
  -2   2  10 13797.9 654.387  43
  -2  -2  10 14373.0 650.003  43
   2   2 -10 15362.0 984.232  10
  -2   2  10 13441.4 945.073   9
   2  -2 -10 15043.7 992.708  10
  -2   2  10 14472.5 652.173  38
  -2   2  10 13458.0 632.136  39
  -2  -2  10 13863.8 648.861  39
  -2   2  10 14082.9 932.621   2
  -2  -2  10 12993.0 920.385   2
  -2  -2   9 17639.5 754.214  54
  -2   2   9 16792.3 763.029  43
  -2   2   9 16040.0 751.064  38
   2   2  -9 15842.0 1021.64  10
   2  -2  -9 16012.3 1033.42  10
  -2   2   8 21738.0 944.488  15
   2  -2  -8 23246.3 1221.28  10
   2   2  -8 23866.9 1211.49  10
  -2   2   8 21833.8 1211.74   9
  -2   2   7 35618.5 1442.77  15
   2  -2  -7 35908.6 1680.72  10
   2   2  -7 34570.7 1644.55  10
   2  -2  -7 33270.8 1513.73  14
  -2   2   7 38189.6 1708.40   9
   2   2  -6 30933.3 1449.21  10
  -2  -2   6 32634.0 1462.59   9
   2  -2  -6 31467.4 1350.62  14
  -2   2   6 31513.6 1495.03   9
   2   2  -5 51353.6 2168.85  10
  -2  -2   5 53125.1 2183.30   9
   2  -2  -5 50887.3 2084.81  14
  -2   2   5 50421.7 2213.82   9
  -2   2   4 65007.8 2753.31   9
   2  -2  -4 64654.2 2636.59   8
  -2  -2   4 71538.7 2724.27   9
   2   2  -4 66564.5 2705.00  10
  -2   2   3 15327.2 712.513   2
  -2  -2   3 15129.9 715.158   2
  -2  -2   3 14473.5 731.256  13
   2  -2  -3 14898.0 651.149   8
   2   2  -3 16109.6 684.945  10
  -2  -2   2 217675. 8431.12   2
  -2   2   2 218517. 8428.11   2
   2   2  -2 223601. 8380.44  10
  -2  -2   2 211793. 8396.56   8
  -2  -2   2 211638. 8348.88  12
  -2   2   1 19786.0 850.749   1
  -2  -2   1 19617.0 838.020   2
  -2  -2   1 19002.6 850.063   1
  -2   2   1 19502.0 838.173   2
  -2  -2   1 19649.7 837.056   8
  -2  -2   1 18965.2 803.575  11
  -2   2   1 20785.8 881.367  11
  -2  -2   0 216659. 8646.84   1
  -2   2   0 220500. 8647.29   1
  -2  -2   0 221027. 8623.23   7
  -2   2   0 223524. 8579.67  13
  -2  -2   0 217315. 8650.87   8
  -2  -2  -1 208053. 8355.51   1
  -2   2  -1 210598. 8356.94   1
  -2   2  -1 218565. 8381.22   7
   2   2   1 211769. 8325.15   9
  -2  -2  -1 215508. 8303.66  10
  -2   2  -2 37272.3 1591.28   7
  -2  -2  -2 37596.3 1577.41   8
   2   2   2 37314.0 1547.04   9
  -2  -2  -2 35485.8 1522.53  10
  -2   2  -3 21950.2 1023.54   7
  -2   2  -3 20980.4 991.782  10
  -2  -2  -3 20391.4 969.619  14
  -2  -2  -3 21235.5 961.500  10
   2   2   3 21241.5 982.448   9
  -2  -2  -4 55578.4 2296.26  14
  -2   2  -4 53258.9 2320.83  10
  -2  -2  -4 53529.4 2289.88  10
   2   2   4 54146.5 2308.95   9
  -2  -2  -5 40531.0 1714.91  14
  -2   2  -5 38769.4 1751.37  10
  -2  -2  -5 35087.6 1706.48  10
   2   2   5 38136.2 1734.23   9
   2  -2   6 63826.7 2557.79  22
  -2  -2  -6 65525.3 2770.75  14
  -2  -2  -6 63435.5 2803.24  10
  -2   2  -6 62414.1 2825.97  10
   2   2   6 68769.9 2830.82   9
   2  -2   7 21749.2 928.701  22
   2   2   7 22242.7 1202.42   9
  -2  -2  -7 22294.1 1162.16  14
  -2   2  -7 22606.8 1232.93  10
  -2  -2  -7 21407.9 1192.39  10
   2  -2   8 3323.92 217.005  22
  -2  -2  -8 3652.30 385.609  14
  -2   2  -8 3447.80 420.308  10
  -2  -2  -8 2954.68 392.967  10
   2   2   8 2910.28 401.169   9
   2  -2   9 1420.25 144.242  22
  -2  -2  -9 1019.73 232.094  14
  -2   2  -9 543.529 222.486  10
   2   2   9 751.538 234.570   9
  -2  -2  -9 725.561 246.700  10
   2  -2  10 43878.8 1741.08  22
  -2   2 -10 40359.3 1770.90  18
  -2  -2 -10 39642.6 2025.49  14
   2   2  10 42788.0 2150.06   9
  -2   2 -10 40059.8 2157.63  10
  -2  -2 -10 42801.4 2183.77  10
  -2   2 -10 39731.5 2212.72   7
  -2  -2 -11 399.388 113.103  42
   2  -2  11 375.671 103.722  22
   2   2  11 400.674 103.609  22
  -2   2 -11 265.342 109.466  18
   2   2  11 464.466 103.045  53
   2   2  11 368.385 90.4349  51
  -2   2 -11 167.448 168.839  14
  -2   2 -11 446.074 239.975  10
  -2  -2 -11 427.628 193.094  14
   2   2  12 6295.20 341.802  53
   2   2  12 5799.46 313.871  51
   2  -2  12 7144.40 356.617  22
  -2   2 -12 6146.01 359.638  18
   2   2  12 6283.80 343.812  22
  -2  -2 -12 6194.08 353.614  42
   2  -2  12 5854.53 316.033  38
  -2  -2 -12 6035.33 368.010   3
  -2   2 -12 6485.10 376.664   3
  -2  -2 -13 1272.65 138.343  42
  -2   2 -13 1429.95 136.714  18
  -2  -2 -13 1400.89 150.677  18
   2   2  13 1640.43 132.100  22
  -2   2 -13 1514.25 152.893   3
  -2  -2 -13 1398.44 147.457   3
   2  -2  13 1374.52 126.377  53
   2   2  13 1452.56 129.530  53
  -2  -2 -14 3877.85 205.937  42
  -2   2 -14 3705.00 208.857  42
  -2   2 -14 3191.73 207.741   3
  -2  -2 -14 3352.67 208.378   3
   2   2  14 3664.50 189.843  53
  -2  -2 -15 5413.88 227.290  42
  -2   2 -15 5457.08 233.261  42
   2   2  15 4819.42 223.284   5
   2  -2  15 5148.01 225.806   5
  -2  -3  15 740.198 74.5924   5
  -2   3  15 842.068 75.8523   5
  -2  -3  15 717.324 77.7896  57
   2   3 -15 769.765 72.0540  42
  -2  -3  15 743.166 72.6939  38
  -2   3  15 920.422 71.8117  28
  -2   3  14 3070.84 192.084  22
  -2   3  14 2593.66 170.715  28
  -2  -3  14 2539.02 154.657  39
  -2  -3  14 2749.28 178.131  38
  -2   3  14 2902.71 178.811   5
  -2  -3  14 2525.60 173.014   5
  -2   3  13-43.4433 68.2156  57
  -2   3  13-39.5890 80.9536  22
  -2  -3  13 26.7295 74.5849  22
   2  -3 -13 112.697 75.6482  42
  -2  -3  13-29.7850 72.8593  39
  -2  -3  13-60.7343 84.7351  38
  -2   3  13 68.8207 81.0740   5
  -2  -3  13 11.6369 80.0881   5
  -2   3  12 10062.3 488.624  51
  -2  -3  12 11875.2 553.004  22
  -2  -3  12 11128.1 517.929  43
   2  -3 -12 10743.1 517.557  42
  -2   3  12 10882.2 522.025  38
  -2  -3  12 11006.5 524.583  39
  -2  -3  12 11173.7 540.222  38
  -2   3  12 10429.9 502.488  53
   2  -3 -11 11886.9 898.423  10
   2   3 -11 11687.2 853.447  10
  -2   3  11 10496.6 790.873  12
  -2   3  11 11943.6 877.140   9
  -2   3  11 11219.6 523.338  51
  -2   3  11 10968.6 528.411  53
  -2  -3  11 9873.31 546.997  22
  -2  -3  11 11511.6 544.229  43
  -2  -3  11 11522.2 551.029  39
  -2   3  11 11313.1 545.281  38
  -2   3  11 12862.4 863.729   2
  -2  -3  11 10531.5 816.093   2
   2  -3 -10 1321.42 305.859  10
  -2   3  10 902.067 254.692   9
  -2   3  10 1601.11 273.843  12
   2   3 -10 1329.32 284.755  10
  -2   3  10 1552.93 144.793  53
  -2   3  10 1353.43 134.556  51
  -2   3  10 1359.93 158.900  43
  -2  -3  10 1226.61 149.384  39
  -2   3  10 1569.44 155.698  38
  -2  -3  10 1442.31 284.002   2
  -2   3  10 1575.01 301.977   2
  -2   3   9 1165.43 257.483   2
  -2  -3   9 828.523 223.700   2
  -2  -3   9 995.173 122.630  54
  -2   3   9 914.318 111.979  53
  -2   3   9 945.549 114.583  51
  -2   3   9 957.358 131.858  43
  -2   3   9 1091.97 129.833  38
  -2   3   9 669.568 103.123  39
  -2   3   9 997.018 120.394  15
  -2   3   9 1056.37 248.322   9
   2   3  -9 1444.38 271.556  10
   2  -3  -9 1164.81 255.247  10
  -2   3   8 3904.45 239.114  15
   2   3  -8 4468.12 420.667  10
   2  -3  -8 3188.62 384.647  10
  -2   3   8 3892.11 441.947   9
  -2  -3   7 574.365 88.1676  22
  -2   3   7 645.559 96.7900  15
   2  -3  -7 294.042 149.026  10
  -2   3   7 400.461 176.881   9
   2   3  -7 626.339 163.948  10
  -2  -3   6 34018.4 1399.91  22
   2   3  -6 35803.7 1574.71  10
  -2   3   6 34089.3 1632.45   9
   2   3  -5 2460.79 231.611  10
   2  -3  -5 1867.39 168.821   8
  -2   3   5 2249.20 252.085   9
  -2  -3   4 79.7011 92.2073   2
  -2   3   4 78.5768 104.968   2
   2  -3  -4-12.3857 66.1889   8
   2   3  -4 32.5862 89.0204  10
  -2   3   3 3127.24 239.649   2
  -2  -3   3 3517.91 250.222   2
   2  -3  -3 3762.96 236.015   8
   2   3  -3 3501.59 220.774  10
  -2  -3   3 3469.51 271.866  13
  -2  -3   2 29571.5 1223.45   2
  -2   3   2 29733.4 1220.69   2
  -2  -3   2 28732.3 1262.51  13
   2   3  -2 28838.2 1167.17  10
  -2   3   2 27902.1 1239.97  12
  -2  -3   2 28511.9 1225.57   8
  -2   3   1 15744.2 709.316   1
  -2  -3   1 16237.8 715.360   1
  -2   3   1 16455.8 699.771   2
  -2  -3   1 15341.5 695.458   2
  -2  -3   1 15098.3 724.884   8
  -2   3   1 16900.6 759.692  11
  -2  -3   0 115246. 4469.39   7
  -2   3   0 115657. 4501.36   1
  -2  -3   0 112274. 4500.44   1
  -2  -3   0 110414. 4532.28   8
  -2   3   0 113997. 4536.73  11
  -2  -3  -1 10028.4 517.711   1
  -2   3  -1 10648.0 551.739   7
  -2   3  -1 10530.7 523.530   1
  -2  -3  -1 11130.9 475.056  10
  -2   3  -2 8215.91 479.151   7
   2   3   2 7556.75 443.754   9
  -2  -3  -2 8173.27 450.030  14
  -2  -3  -2 8521.53 420.846  10
  -2  -3  -2 8661.77 478.657   8
  -2   3  -3 39994.0 1774.21   7
  -2  -3  -3 39994.6 1716.25  10
  -2  -3  -3 41684.9 1745.26  14
  -2  -3  -3 39250.6 1766.81   8
   2   3   3 41883.7 1765.39   9
  -2   3  -3 40690.7 1767.05  10
  -2   3  -4 34252.7 1568.93   7
  -2   3  -4 34420.1 1550.42  10
  -2  -3  -4 35096.1 1515.22  10
  -2  -3  -4 33624.3 1513.24  14
   2   3   4 32429.7 1536.14   9
  -2   3  -5 1581.12 259.237   7
   2   3   5 1149.24 216.329   9
  -2  -3  -5 1628.58 223.783  10
  -2  -3  -5 1647.93 213.679  14
  -2   3  -5 1754.01 263.056  10
   2  -3   6 22554.4 929.524  22
  -2  -3  -6 20990.4 1110.04  14
   2   3   6 22443.4 1175.79   9
  -2  -3  -6 21713.2 1147.79  10
  -2   3  -6 21789.7 1181.03  10
   2  -3   7 26295.6 1101.76  22
  -2  -3  -7 28151.1 1393.60  10
  -2   3  -7 24574.3 1388.37  10
  -2  -3  -7 25771.7 1324.85  14
   2   3   7 26575.3 1390.91   9
  -2   3  -8 38344.4 1623.80  18
   2  -3   8 39306.7 1590.67  22
  -2   3  -8 35878.5 1959.14   7
  -2  -3  -8 38070.4 1921.88  10
   2   3   8 38432.4 1932.84   9
  -2  -3  -8 38459.3 1853.13  14
  -2   3  -8 38197.6 1950.08  10
   2  -3   9 523.150 101.788  22
  -2   3  -9 346.519 110.192  18
  -2  -3  -9 309.056 171.833  14
  -2   3  -9 205.434 191.760  10
  -2  -3  -9 327.884 211.907  10
   2   3   9 704.868 248.068   9
  -2   3  -9 578.031 260.783   7
  -2   3 -10 412.985 119.631  18
   2  -3  10 168.091 98.8025  22
  -2  -3 -10 287.744 111.158  42
   2   3  10 480.899 228.354   9
  -2   3 -10-73.3285 213.170  10
  -2  -3 -10 379.964 185.735  14
  -2  -3 -10 215.188 216.387  10
  -2   3 -10 303.956 220.890   7
  -2  -3 -11 3520.99 257.159  42
  -2   3 -11 3802.95 268.919  18
   2  -3  11 3913.57 253.938  22
   2   3  11 3452.39 245.052  53
   2   3  11 3358.49 232.342  51
  -2   3 -11 3353.24 263.293   3
  -2  -3 -11 3432.59 261.636   3
  -2  -3 -12 934.041 138.452  42
  -2   3 -12 855.236 130.427  18
   2   3  12 744.620 115.653  22
   2   3  12 730.060 102.312  51
   2   3  12 806.257 113.731  53
  -2  -3 -12 769.817 132.603   3
  -2   3 -12 733.995 133.954   3
  -2  -3 -13 544.931 97.3977  42
   2   3  13 539.253 86.0113  22
  -2  -3 -13 498.728 105.819  18
   2   3  13 501.891 88.1669  53
   2  -3  13 417.520 76.7884  53
  -2   3 -13 524.404 100.171   3
  -2  -3 -13 523.453 105.158   3
  -2  -3 -14 6.90248 59.3647  42
   2   3  14 74.6994 51.9554  53
  -2   3 -14-59.4132 61.5316   3
  -2   3 -15 26.5351 26.4657  42
  -2   4  15 4703.23 209.634  28
   2   4 -15 4400.01 208.443  42
  -2  -4  15 4771.04 212.500  38
  -2   4  14 7382.13 347.270  28
  -2   4  14 7808.74 361.304  22
  -2   4  14 7268.12 342.451   5
  -2  -4  14 6897.35 340.826   5
  -2  -4  14 7177.03 350.076  38
  -2  -4  14 6701.88 327.581  39
  -2   4  13 4204.33 249.658  22
  -2  -4  13 3768.16 226.382  39
  -2  -4  13 3772.46 240.154  38
  -2   4  13 3486.67 225.775   5
  -2  -4  13 3445.19 226.817   5
  -2   4  12 88.1746 72.9403  57
  -2   4  12 156.273 70.9943  51
  -2   4  12 74.1998 67.9669  53
  -2  -4  12 270.229 96.8799  22
  -2  -4  12 97.5249 83.4245  43
   2  -4 -12 159.332 80.8837  42
  -2  -4  12 126.110 89.2872  39
  -2  -4  12 167.066 93.3084   5
  -2   4  12 139.369 89.7032   5
  -2   4  11 5629.65 541.710   2
  -2  -4  11 5658.67 555.453   2
  -2   4  11 6149.75 322.260  53
  -2   4  11 5349.03 307.823  57
  -2   4  11 5523.23 314.733  51
  -2  -4  11 6068.24 348.299  22
  -2  -4  11 5725.37 324.591  43
   2  -4 -11 5494.33 314.044  42
  -2  -4  11 5375.42 329.958  39
   2  -4 -11 6440.76 627.342  10
  -2   4  11 5132.03 571.034   9
   2   4 -11 5233.27 550.135  10
  -2   4  11 6694.38 572.541  12
  -2   4  10-55.0229 153.650   2
  -2  -4  10 56.4680 136.588   2
  -2  -4  10 190.272 87.0997  54
  -2   4  10 123.682 78.6751  51
  -2   4  10 247.164 76.6973  53
  -2   4  10 143.921 89.6270  38
  -2   4  10 278.181 173.672  12
  -2   4  10 133.167 207.808   9
   2   4 -10 176.353 206.486  10
   2  -4 -10 135.186 180.678  10
  -2  -4   9 9289.27 707.128   2
  -2   4   9 10768.3 732.620   2
  -2  -4   9 9762.11 486.274  54
  -2   4   9 9235.81 476.463  51
  -2   4   9 9654.26 474.396  53
  -2   4   9 9967.47 493.876  43
  -2   4   9 10018.2 484.294  38
  -2   4   9 9545.99 482.255  15
   2   4  -9 10663.1 750.226  10
   2  -4  -9 9586.96 750.521  10
  -2   4   9 9633.74 708.762  12
  -2   4   9 11487.4 814.372   9
  -2   4   8 3884.01 244.404  15
  -2  -4   8 3970.71 399.430   2
  -2   4   8 3934.97 395.728   2
   2  -4  -8 3531.75 415.072  10
  -2   4   8 3933.45 440.352   9
   2   4  -8 4085.16 408.682  10
  -2   4   7 61945.1 2565.70  15
  -2  -4   7 67339.4 2803.97   2
  -2   4   7 64031.9 2779.24   2
   2   4  -7 64978.2 2786.80  10
  -2   4   7 66778.5 2874.79   9
  -2  -4   6 6195.73 313.305  22
  -2   4   6 6153.25 441.828   2
  -2  -4   6 5639.83 438.008   2
   2   4  -6 6089.18 435.168  10
  -2   4   6 6684.18 514.955   9
  -2  -4   5 40436.3 1638.48  22
  -2   4   5 40268.7 1652.33  19
  -2   4   5 40003.4 1777.65   2
  -2  -4   5 40373.9 1784.69   2
   2   4  -5 41514.3 1767.84  10
  -2   4   5 41950.0 1863.45   9
   2  -4  -5 41665.1 1727.99   8
  -2   4   4 9431.06 519.261   2
  -2  -4   4 9252.41 518.732   2
   2   4  -4 9572.31 499.045  10
   2  -4  -4 9771.93 503.886   8
  -2   4   4 9429.53 545.251  12
  -2   4   3 7756.53 439.445   2
  -2  -4   3 8535.07 453.113   2
  -2  -4   3 8859.18 507.277  13
   2   4  -3 8483.35 423.345  10
  -2   4   3 9771.18 500.454  12
   2  -4  -3 8729.09 467.524   8
  -2  -4   2 22401.9 968.202   2
  -2   4   2 22706.7 966.569   2
  -2   4   2 22042.4 1012.94  12
  -2  -4   2 23090.4 1032.00  13
  -2  -4   2 21941.3 1012.49   8
  -2  -4   1 64354.0 2649.97   2
  -2   4   1 66970.5 2652.10   2
  -2   4   1 66097.8 2664.23   1
  -2  -4   1 64712.0 2666.39   1
  -2  -4   1 66042.6 2724.07   8
  -2   4   1 68184.7 2713.57  12
  -2  -4   1 68579.0 2719.78  13
  -2   4   1 69732.7 2738.21  11
  -2   4   0 1214.38 125.215   1
  -2  -4   0 1126.08 125.496   1
  -2  -4   0 1099.00 96.2341   7
  -2  -4   0 1356.97 160.571  13
  -2   4   0 892.945 150.654  11
  -2  -4   0 835.790 154.458   8
  -2  -4   0 1092.83 69.8156  10
  -2  -4  -1 58654.1 2416.97   1
  -2   4  -1 58362.3 2415.61   1
  -2   4  -1 61932.5 2473.62   7
  -2  -4  -1 59815.1 2370.91  10
  -2   4  -2 57157.4 2344.42   7
  -2  -4  -2 55331.0 2268.63  10
  -2  -4  -2 55172.3 2358.29   8
  -2   4  -3 38980.2 1698.57   7
  -2  -4  -3 39070.9 1643.35  10
  -2  -4  -3 39332.1 1680.70  14
   2   4   3 35336.7 1682.01   9
  -2  -4  -3 39287.6 1716.96   8
  -2   4  -4 43437.1 2008.42   7
  -2  -4  -4 47198.2 1968.09  10
  -2  -4  -4 46032.3 2017.85   8
   2   4   4 44502.5 2011.81   9
  -2  -4  -4 45758.9 1982.17  14
  -2   4  -5 60295.1 2465.12  18
   2  -4   5 63538.1 2441.32  22
  -2   4  -5 60885.7 2684.23   7
  -2  -4  -5 60878.2 2638.47  10
  -2   4  -5 58607.7 2668.38  10
  -2  -4  -5 57888.3 2620.75  14
   2   4   5 62891.1 2696.39   9
   2  -4   6 1865.71 141.724  22
  -2   4  -6 1721.62 163.480  18
  -2   4  -6 1660.66 266.087   7
   2   4   6 1662.53 276.729   9
  -2  -4  -6 1951.08 270.396  14
  -2   4  -6 1356.79 258.660  10
  -2  -4  -6 1606.88 255.586  10
  -2   4  -7 64907.1 2563.00  18
   2  -4   7 64654.1 2530.17  22
  -2  -4  -7 58688.8 2761.29  14
  -2  -4  -7 58781.9 2807.48  10
  -2   4  -7 61456.2 2861.80  10
   2   4   7 63189.1 2866.11   9
  -2   4  -7 59988.7 2855.43   7
  -2   4  -8 3940.81 281.521  18
   2  -4   8 4762.17 268.745  22
  -2  -4  -8 4165.22 426.194  14
  -2  -4  -8 4507.23 474.870  10
  -2   4  -8 3154.19 433.923  10
   2   4   8 4876.73 499.577   9
  -2   4  -8 3946.96 469.596   7
  -2  -4  -8 4198.38 273.733  42
   2  -4   9 102989. 3851.38  22
  -2   4  -9 94205.5 3872.26  18
  -2  -4  -9 91391.1 4144.58  14
  -2   4  -9 90186.0 4259.24  10
  -2  -4  -9 92341.4 4238.48  10
   2   4   9 100382. 4290.54   9
  -2   4  -9 90379.6 4259.10   7
  -2  -4  -9 95789.8 3858.28  42
  -2   4 -10 3828.72 281.400  18
   2  -4  10 4399.55 270.062  22
  -2  -4 -10 4050.94 277.531  42
  -2  -4 -10 3240.36 462.717  10
   2   4  10 4489.85 512.372   9
  -2   4 -10 3470.17 468.403   7
  -2  -4 -11 39539.5 1604.76  42
  -2   4 -11 36897.7 1607.51  18
   2   4  11 37164.9 1580.87  51
  -2  -4 -11 37316.6 1610.43   3
  -2   4 -11 39614.5 1621.32   3
  -2  -4 -12 2560.64 196.322  42
   2   4  12 2382.37 182.554  22
   2   4  12 2366.35 181.826  53
   2   4  12 2288.91 171.430  51
  -2   4 -12 2101.57 193.371   3
  -2  -4 -12 2609.46 207.170   3
   2   4  13 9570.90 435.229  53
   2   4  13 9830.04 433.459  22
  -2  -4 -13 8807.98 439.535  42
   2  -4  13 9128.58 414.854  38
  -2  -4 -13 8879.90 447.079   3
  -2   4 -13 9216.20 453.714   3
  -2  -4 -14 466.362 69.0398  42
   2   4  14 319.198 55.2123  53
   2   4  14 357.630 60.7709   5
   2  -4  14 425.550 60.4046   5
   2   5 -15 14.4707 35.3917  42
  -2  -5  15 90.2442 38.1142  38
  -2   5  15 61.0827 34.7171  28
  -2  -5  14 7290.41 327.132  38
  -2  -5  14 6343.43 301.339  39
   2   5 -14 6285.79 319.823   3
  -2   5  14 6109.80 301.978   5
  -2   5  14 6871.51 327.322  22
  -2   5  13 3235.25 194.014  53
  -2  -5  13 3444.47 210.685  39
  -2  -5  13 3503.19 222.839  38
  -2  -5  13 3435.79 209.970   5
  -2   5  13 3391.75 208.593   5
  -2   5  12 1963.26 160.640  53
  -2   5  12 2062.92 160.835  51
  -2  -5  12 2320.62 158.111  20
  -2  -5  12 2062.62 163.740  43
  -2  -5  12 2115.01 177.805  39
  -2   5  12 1963.09 170.068   5
  -2  -5  12 2089.75 171.518   5
  -2   5  11 785.468 116.196  51
  -2   5  11 874.577 115.747  53
   2  -5 -11 785.974 252.653  10
  -2   5  11 817.163 240.959   9
  -2   5  11 864.276 233.978  12
  -2  -5  11 735.289 124.194  39
  -2  -5  11 439.496 200.148   2
  -2   5  11 749.750 221.983   2
  -2   5  10 7360.94 375.023  53
  -2  -5  10 6622.45 378.240  54
  -2   5  10 7258.66 378.398  51
  -2   5  10 6487.57 367.495  15
  -2  -5  10 7509.92 615.932   2
  -2   5  10 5882.86 560.553   2
  -2   5  10 5918.47 571.910  12
   2  -5 -10 6693.36 642.599  10
  -2   5  10 7222.91 659.827   9
  -2  -5   9 447.871 104.735  54
  -2   5   9 452.047 98.1886  51
  -2   5   9 546.734 100.251  53
  -2   5   9 561.851 111.335  15
  -2  -5   9 386.278 98.6789  45
  -2  -5   9 352.074 182.100   2
  -2   5   9 391.121 185.613   2
  -2   5   9 720.568 224.608   9
   2  -5  -9 757.418 259.886  10
   2   5  -9 362.349 177.841  10
  -2   5   9 430.730 179.745  12
  -2  -5   8 75.5697 78.6202  54
  -2   5   8 57.2284 78.2657  53
  -2   5   8 12.1154 74.3597  51
   2   5  -8 90.1488 130.930  10
  -2   5   8 119.425 166.636   9
  -2   5   8 43.0681 120.198   2
  -2  -5   8 88.5034 133.392   2
  -2   5   8 93.0276 90.2315  15
   2   5  -7 1763.64 258.814  10
  -2   5   7 2057.48 312.843   9
  -2   5   7 1942.81 266.763   2
  -2  -5   7 2147.05 275.206   2
   2   5  -6 13656.3 754.310  10
   2  -5  -6 13317.3 705.551   8
  -2   5   6 11142.4 748.451  12
  -2   5   6 14613.1 861.650   9
  -2  -5   6 14428.4 769.724   2
  -2   5   6 13683.6 755.729   2
  -2  -5   6 13575.3 606.156  22
  -2   5   6 13878.3 626.497  19
  -2   5   5 6891.73 479.616  12
   2   5  -5 7230.67 447.860  10
   2  -5  -5 6983.46 440.566   8
  -2  -5   5 6837.15 451.365   2
  -2   5   5 7401.29 454.614   2
  -2   5   5 7132.06 360.656  19
  -2  -5   5 7181.82 348.037  22
   2  -5  -4 45.0201 100.955   8
  -2   5   4-80.9419 122.941  12
   2   5  -4 34.0236 85.5758  10
  -2  -5   4-19.7722 85.7675   2
  -2   5   4 19.0642 86.8683   2
  -2   5   4 35.9149 71.5973  19
  -2  -5   3 11158.9 640.528  13
  -2   5   3 12865.8 647.683  12
   2  -5  -3 11847.9 632.557   8
  -2  -5   3 11123.4 570.413   2
  -2   5   3 11956.8 572.899   2
  -2   5   2 29210.4 1252.89  12
  -2  -5   2 27470.8 1254.02  13
  -2  -5   2 27377.8 1255.71   8
  -2  -5   2 26931.4 1166.81   2
  -2   5   2 28020.3 1165.98   2
  -2  -5   1 66142.0 2664.54  13
  -2  -5   1 63854.4 2682.82   8
  -2   5   1 66455.6 2656.94  12
  -2  -5   1 62857.1 2565.82   2
  -2  -5   0 673.574 152.310   8
  -2   5   0 553.305 130.058  11
  -2  -5   0 461.964 127.122  13
   2   5   0 457.763 68.2287  12
  -2   5   0 391.195 79.7806   1
  -2  -5   0 465.619 83.4413   1
  -2  -5   0 391.224 60.1918   7
  -2   5  -1 11277.5 607.118  11
  -2   5  -1 12343.3 563.017   1
  -2  -5  -1 11563.1 557.696   1
  -2  -5  -2 10557.1 511.243  10
  -2  -5  -2 11199.3 618.649   8
  -2   5  -2 9692.67 526.515   1
  -2   5  -2 9940.10 565.458   7
  -2  -5  -2 9848.30 525.341   1
  -2  -5  -3 805.118 136.084  10
  -2   5  -3 662.493 148.894   7
  -2  -5  -3 631.398 159.148   8
  -2  -5  -4 102.709 113.360  10
   2   5   4 211.315 141.905   9
  -2   5  -4-62.7722 115.928   7
  -2  -5  -4 35.5194 121.456   8
  -2   5  -4 187.211 78.2755  18
   2   5   5 4668.00 419.523   9
  -2  -5  -5 4231.37 371.082  10
  -2   5  -5 3506.44 363.266   7
  -2   5  -5 4094.02 249.371  18
   2   5   6 4395.86 446.862   9
  -2  -5  -6 4116.31 391.941  10
  -2   5  -6 4192.93 419.029   7
  -2   5  -6 4404.65 272.302  18
   2   5   7 1651.22 148.479  53
  -2   5  -7 1654.55 162.934  18
  -2  -5  -7 1852.53 287.784  10
   2   5   7 1507.66 298.572   9
  -2   5  -7 1796.50 310.741   7
   2   5   8 170.476 87.4705  53
  -2   5  -8 244.737 105.443  18
  -2  -5  -8 268.358 92.0718  42
  -2  -5  -8 114.794 138.930  10
   2   5   8 187.962 182.141   9
  -2   5  -8 179.461 186.793   7
   2   5   9 182.644 92.9040  53
  -2   5  -9 224.386 103.353  18
   2   5   9 134.772 171.794   9
  -2  -5  -9 64.7536 165.095  10
  -2   5  -9 128.792 232.084   7
  -2  -5  -9 229.692 94.2038   3
  -2  -5  -9 167.557 99.1758  42
  -2   5 -10 1879.22 192.002  18
  -2  -5 -10 2335.83 378.217  10
   2   5  10 2074.02 359.563   9
  -2  -5 -10 1817.20 180.120   3
  -2   5 -10 1830.44 187.240   3
  -2  -5 -10 1811.58 185.281  42
  -2  -5 -11 1014.66 144.426  42
   2   5  11 954.018 130.635  51
  -2  -5 -11 1229.45 149.171   3
  -2   5 -11 1210.56 152.521   3
  -2  -5 -12-12.1983 86.2281  42
   2   5  12 142.257 79.3386  22
   2   5  12 72.0539 68.8825  51
  -2   5 -12 40.1222 90.7808   3
  -2  -5 -12-76.8901 88.2030   3
   2   5  13 418.701 78.6786  53
   2   5  13 656.670 82.0482  22
   2  -5  13 448.179 83.3215  20
  -2  -5 -13 463.765 86.5792  42
   2  -5  13 614.543 79.7752  38
  -2   5 -13 447.417 86.5697   3
  -2  -5 -13 433.086 82.8904   3
  -2  -5 -14-9.87083 46.3691  42
  -2   5 -14-47.9294 50.3908  42
   2   5  14-30.3459 32.7138   5
   2   5  14 4.70751 39.5973  53
  -2  -6  15 2281.04 119.731  57
  -2  -6  15 2480.55 119.399  38
  -2   6  15 2430.67 121.438  24
  -2  -6  14 128.473 66.0805  38
  -2  -6  14 99.2813 49.3019  39
  -2   6  14 23.3057 50.0968  22
  -2   6  14 3.60949 45.2693   5
  -2   6  13 6575.49 317.846   5
  -2   6  13 6448.19 315.511  53
  -2  -6  13 6559.64 342.025  38
  -2  -6  13 6773.98 334.425  39
  -2   6  13 6529.75 337.516  28
  -2   6  12 8379.63 393.791  53
  -2   6  12 7921.99 391.944  51
  -2  -6  12 7517.20 401.668  39
  -2  -6  12 7559.19 388.423   5
  -2   6  12 7911.51 390.963   5
  -2   6  11 414.671 96.4949  51
  -2   6  11 628.548 106.459  53
  -2  -6  11 420.836 89.7336  20
  -2  -6  11 420.942 102.023   5
  -2   6  11 460.601 104.296   5
  -2  -6  11 351.589 100.124  54
  -2  -6  10 1507.15 158.299  54
  -2   6  10 1287.19 147.449  53
  -2   6  10 1389.61 146.242  51
  -2  -6  10 1226.01 129.619  20
  -2   6  10 1413.84 150.568  15
  -2  -6  10 1231.31 134.166  45
  -2  -6  10 1206.79 138.154   5
  -2   6  10 1458.89 143.849   5
  -2  -6  10 1124.84 277.908   2
  -2   6  10 1351.16 284.557  12
  -2   6  10 1133.56 316.707   9
  -2  -6   9 7398.73 393.787  54
  -2   6   9 7652.06 386.844  53
  -2   6   9 6769.78 384.910  51
  -2   6   9 7180.00 394.558  15
  -2  -6   9 6578.87 369.503  45
  -2  -6   9 6863.29 576.287   2
  -2   6   9 7702.31 587.011   2
  -2   6   9 7738.99 691.864   9
  -2   6   8 17316.7 782.827  53
  -2  -6   8 17993.4 797.016  54
  -2   6   8 17827.5 794.174  51
  -2  -6   8 17718.8 790.900  46
  -2   6   8 18001.3 805.755  15
   2   6  -8 15077.8 966.882  10
  -2   6   8 17320.4 1116.36   9
  -2   6   8 18511.5 1000.31   2
  -2  -6   8 17414.8 1002.15   2
  -2   6   7 691.897 229.369   9
  -2   6   7 821.080 193.115  12
   2   6  -7 627.958 168.185  10
  -2   6   7 996.087 194.402   2
  -2  -6   7 666.134 168.488   2
  -2   6   6 50566.7 2135.92  19
  -2  -6   6 50751.1 2096.91  20
  -2   6   6 51705.6 2431.02   9
   2  -6  -6 56008.3 2284.93   8
  -2   6   6 56182.6 2372.36  12
  -2   6   6 55711.2 2287.78   2
  -2  -6   6 54736.5 2295.13   2
  -2  -6   5 9805.53 461.411  20
   2  -6  -5 10537.2 474.671  17
  -2   6   5 10955.8 658.173  12
   2  -6  -5 11254.4 624.850   8
  -2   6   5 10532.9 582.549   2
  -2  -6   5 11579.0 603.624   2
   2  -6  -4 17503.4 747.791  17
   2  -6  -4 18247.8 908.162   8
  -2   6   4 18944.7 939.902  12
  -2   6   4 17352.2 828.135   2
  -2  -6   4 17443.2 836.618   2
  -2  -6   3 2989.30 297.230  13
  -2   6   3 3499.77 290.091  12
  -2  -6   3 3136.07 293.812   8
   2  -6  -3 2706.02 282.991   8
  -2   6   3 3000.36 213.667   2
  -2  -6   3 2786.24 215.325   2
  -2   6   2 17759.1 873.932  12
  -2  -6   2 17962.6 885.513  13
  -2  -6   2 17722.5 905.520   8
  -2  -6   2 17958.0 772.370   2
  -2   6   2 17285.2 765.384   2
  -2  -6   1 40663.2 1818.49   8
  -2  -6   1 41458.2 1778.55  13
  -2   6   1 40826.9 1778.79  12
   2   6   0 964.033 97.4154  12
  -2  -6   0 1019.64 169.141  13
  -2  -6   0 1321.81 205.858   8
  -2   6   0 930.966 160.505  11
  -2  -6  -1 87154.4 3299.76  13
   2   6   1 84132.7 3200.93  12
  -2   6  -1 79188.6 3278.77  11
  -2   6  -1 75611.7 3174.65   1
  -2  -6  -1 77888.0 3177.64   1
  -2  -6  -2 222.839 83.7049  10
  -2  -6  -2 430.994 156.045   8
  -2   6  -2 265.170 115.322  11
  -2  -6  -2 218.396 87.6432   1
  -2   6  -2 300.446 96.6960   1
  -2  -6  -3 114078. 4603.55  17
  -2  -6  -3 118965. 4716.76  10
  -2  -6  -3 122682. 4856.26   8
  -2   6  -3 121913. 4780.19   7
  -2  -6  -3 117200. 4716.15   1
  -2   6  -4 16868.0 771.711  18
  -2  -6  -4 18639.4 903.011  10
  -2  -6  -4 20358.7 1016.12   8
   2   6   4 17185.2 966.477   9
  -2   6  -4 17478.2 925.533   7
  -2   6  -5 40562.4 1647.92  18
  -2  -6  -5 40601.5 1820.70  10
   2   6   5 41713.7 1924.50   9
  -2  -6  -5 40247.0 1899.81   8
  -2   6  -5 41507.5 1854.44   7
  -2  -6  -5 38474.0 1608.01   3
  -2   6  -6 817.399 123.165  18
  -2   6  -6 836.908 209.520   7
  -2  -6  -6 930.096 107.449   3
  -2  -6  -6 624.607 192.609  10
   2   6   6 1006.03 254.490   9
   2   6   7 23323.1 1026.93  53
  -2   6  -7 23567.5 1051.06  18
  -2  -6  -7 23299.0 1033.05  42
  -2  -6  -7 24467.8 1025.89   3
  -2   6  -7 24642.8 1319.17   7
   2   6   7 26531.7 1398.90   9
  -2  -6  -7 24614.8 1302.66  10
   2  -6   8 29642.2 1273.13  54
   2   6   8 29765.8 1288.39  53
  -2   6  -8 33372.0 1326.72  18
  -2  -6  -8 29944.6 1296.81  42
  -2   6  -8 28935.7 1593.94   7
  -2  -6  -8 29490.9 1287.26   3
  -2   6  -8 31522.3 1299.79   3
  -2  -6  -8 28074.1 1586.01  10
   2   6   8 32962.8 1696.24   9
   2  -6   9 26763.1 1143.55  54
   2   6   9 26420.3 1164.09  53
  -2   6  -9 27980.7 1194.93  18
  -2  -6  -9 28361.0 1538.74  10
   2   6   9 31843.7 1616.52   9
  -2  -6  -9 27331.4 1172.78   3
  -2   6  -9 27358.0 1177.44   3
  -2  -6  -9 25727.3 1172.62  42
   2   6  10 459.906 106.962  53
   2   6  10 556.628 118.829  51
   2   6  10 411.118 221.849   9
  -2  -6 -10 744.457 126.884   3
  -2   6 -10 628.921 125.476   3
  -2  -6 -10 527.478 120.931  42
  -2  -6 -11 10839.8 528.855  42
   2   6  11 10868.3 522.477  51
  -2   6 -11 10596.6 530.435   3
  -2  -6 -11 10394.0 521.707   3
  -2  -6 -12 1378.72 142.097  42
   2  -6  12 1628.33 144.431  20
   2   6  12 1551.81 135.775  51
  -2   6 -12 1421.76 142.706   3
   2   6  13 6070.92 286.431  51
  -2  -6 -13 6423.10 302.075  42
   2   6  13 5338.02 271.909   5
   2  -6  13 6312.29 289.269  38
   2  -6  13 6287.77 301.593  20
   2   6  14 1392.69 82.9253  53
  -2   6 -14 1227.14 89.4939  42
  -2   7  14-5.75652 50.1563  28
  -2  -7  14 48.1318 42.5883  39
  -2  -7  14-42.6651 51.7260  38
  -2   7  13 3829.35 210.891  53
  -2   7  13 4248.48 234.038  28
  -2  -7  13 4072.92 227.012  39
  -2  -7  13 4162.41 237.235  38
  -2   7  12 356.014 81.1370  53
  -2   7  12 271.909 83.3937  51
  -2  -7  12 173.848 88.2072  39
  -2   7  12 270.271 92.8561  28
  -2   7  11 1377.76 136.681  53
  -2   7  11 1040.60 131.999  51
  -2  -7  11 996.447 110.829  20
  -2  -7  11 1187.55 122.963  45
  -2  -7  11 1101.20 136.459  54
  -2  -7  11 852.619 114.879   5
  -2  -7  10 5234.03 316.778  54
  -2   7  10 5870.14 318.229  53
  -2   7  10 4988.83 310.056  51
  -2  -7  10 5329.52 294.818  20
  -2   7  10 5145.66 315.982  15
  -2  -7  10 5544.82 304.279  45
   2  -7 -10 4700.05 540.510  10
  -2   7  10 5631.80 593.520   9
  -2  -7  10 4782.70 286.525   5
  -2  -7   9 129.167 80.4150   5
  -2  -7   9-89.7044 213.744   2
  -2  -7   9-44.0653 86.9528  54
  -2   7   9-26.8980 81.0776  53
  -2   7   9 171.236 96.1758  51
  -2  -7   9-11.3739 67.9564  20
  -2   7   9 47.0409 92.8232  15
  -2  -7   9 25.4719 85.2252  45
   2  -7  -9 66.7651 186.302  10
  -2   7   9 72.4322 184.506   9
  -2   7   9 57.9489 174.658  12
  -2   7   9 75.2612 74.5100  27
  -2  -7   8 2409.62 303.831   2
  -2   7   8 2860.48 199.614  53
  -2  -7   8 2628.59 208.243  54
  -2   7   8 2735.73 206.791  51
  -2  -7   8 2621.37 203.314  46
  -2  -7   8 2560.89 182.146  20
  -2   7   8 2672.31 410.453   9
   2  -7  -8 2591.79 378.794  10
  -2   7   8 2215.11 343.532  12
  -2   7   8 2390.14 184.138  27
  -2  -7   7-13.1737 79.4675  54
  -2  -7   7 112.216 84.6820  46
  -2   7   7 71.9730 73.6496  53
  -2  -7   7 29.1619 92.5302  44
  -2   7   7 314.233 202.516   9
  -2   7   7 146.707 157.594  12
  -2  -7   7 176.462 110.144   2
  -2  -7   7 80.1799 62.6083  20
  -2   7   6 13996.0 864.236  12
  -2   7   6 14661.0 944.842   9
   2  -7  -6 15322.5 837.029   8
  -2  -7   6 14956.9 798.587   2
   2  -7  -6 15388.7 662.877  17
  -2  -7   6 14329.5 647.422  20
   2  -7  -5 580.041 161.050   8
  -2  -7   5 767.311 136.197   2
   2  -7  -5 816.128 101.291  17
  -2  -7   5 852.578 95.8163  20
  -2   7   4 169.990 147.702  12
   2  -7  -4 304.496 146.987   8
  -2  -7   4 159.701 74.7185   2
   2  -7  -4 216.854 73.4036  17
  -2  -7   4 235.662 65.2253  20
   2  -7  -3 56239.5 2500.08   8
  -2   7   3 57985.8 2475.92  12
  -2  -7   3 57226.0 2508.15   8
  -2  -7   3 60225.5 2500.77  13
  -2  -7   3 56315.4 2330.64   2
  -2  -7   3 57295.7 2284.14  20
  -2   7   3 58528.8 2323.52  23
  -2  -7   2 14495.4 773.531  13
  -2   7   2 14355.1 768.383  12
  -2  -7   2 14659.1 811.966   8
   2  -7  -2 14466.8 616.385  21
  -2   7   2 13906.6 639.064  23
  -2   7   1 6303.03 403.867  12
  -2  -7   1 4983.66 420.540   8
  -2  -7   1 5389.26 395.143  13
  -2   7   1 5516.71 298.809  23
   2  -7  -1 5620.43 275.964  21
  -2  -7   0 4932.51 415.384   8
   2   7   0 5116.28 278.798  12
  -2  -7   0 5402.63 379.487  13
  -2  -7  -1 9786.92 583.748  13
   2   7   1 10712.0 517.630  12
  -2   7  -1 10079.7 587.942  11
   2  -7   1 10390.3 462.697  20
   2  -7   2 4923.83 242.483  20
  -2  -7  -2 4403.55 244.710  17
  -2  -7  -2 4412.07 400.190   8
   2   7   2 4865.19 315.058  12
  -2   7  -2 4009.39 335.462  11
  -2  -7  -2 3980.63 261.100   1
   2  -7   3 1266.48 117.203  20
  -2  -7  -3 1433.51 128.456  17
   2   7   3 1428.95 127.392  19
  -2  -7  -3 1530.93 183.559  10
  -2   7  -3 707.406 156.613  11
  -2  -7  -3 824.011 131.178   1
  -2  -7  -3 1298.33 238.365   8
   2  -7   4 9.29554 63.9814  20
  -2   7  -4-26.8452 133.303   1
  -2  -7  -4 45.7688 132.929   8
  -2  -7  -4-232.777 119.684   1
   2   7   4 132.555 159.172   9
  -2  -7  -4 57.5790 101.088  10
  -2   7  -5 3650.60 371.147   7
  -2  -7  -5 3321.78 402.309   8
  -2  -7  -5 4576.24 384.584  10
   2   7   5 4524.41 450.788   9
  -2  -7  -6 49.4515 77.2200  42
   2   7   6 128.660 76.0429  53
   2  -7   6 118.594 80.2157  50
  -2   7  -6 42.9259 119.832   7
   2   7   6 114.739 172.945   9
  -2  -7  -6 85.8308 124.690  10
   2  -7   7-50.0423 94.5341  54
  -2  -7  -7-40.9780 82.3368  42
   2   7   7 38.8003 78.6541  53
  -2  -7  -7 33.4336 64.7344   3
   2   7   7-63.3512 169.247   9
  -2  -7  -7 252.964 182.252  10
   2  -7   8 453.522 102.215  54
  -2  -7  -8 455.335 117.012  42
   2   7   8 454.940 107.122  53
  -2   7  -8 516.135 105.655   3
  -2  -7  -8 273.726 85.9356   3
  -2  -7  -8 632.938 222.849  10
   2   7   8 202.828 189.325   9
   2  -7   9 1290.26 139.228  54
  -2  -7  -9 1868.66 170.623  42
   2   7   9 1363.28 155.141  53
  -2   7  -9 1307.55 152.941   3
  -2  -7  -9 1538.35 148.072   3
   2   7   9 1872.96 357.867   9
  -2  -7  -9 1364.54 292.490  10
   2   7  10 505.288 111.537  51
   2   7  10 471.063 103.672  53
  -2  -7 -10 505.150 113.311  42
   2  -7  10 533.339 100.629  54
  -2   7 -10 618.811 112.323   3
  -2  -7 -10 500.537 92.3733   3
   2   7  11 35.6812 77.8769  53
   2   7  11 111.254 82.7541  51
   2  -7  11 63.2324 72.7963  20
  -2  -7 -11 88.3426 89.2435  42
  -2   7 -11 77.6188 75.0082  40
  -2   7 -11 46.5499 73.2614   3
  -2  -7 -12 342.244 88.0850  42
   2  -7  12 478.231 91.8831  20
   2   7  12 557.158 88.6975  51
  -2  -7 -13 2229.97 141.949  42
   2  -7  13 2531.26 141.614  38
   2  -7  13 2204.56 144.711  20
   2   7  13 2304.45 138.325  51
   2   7  14 14.9391 26.5876  28
   2   7  14 11.0955 22.7914  53
  -2  -8  14 10552.6 376.639  38
  -2   8  14 9338.87 367.655  28
  -2   8  14 8140.17 359.711  24
  -2  -8  13 96.9680 66.1296  39
  -2  -8  13-24.9262 65.9538  38
  -2   8  13 84.0291 66.8792  28
  -2   8  13 72.7200 52.8476  51
  -2   8  13 59.4146 51.1484  53
  -2   8  12 14510.7 650.372  53
  -2   8  12 15142.0 657.854  51
  -2  -8  12 15567.1 670.737  39
  -2   8  12 14314.5 660.841  28
  -2   8  11 2044.38 172.252  51
  -2  -8  11 2010.82 148.326  20
  -2  -8  11 2046.13 158.945  45
  -2  -8  11 2135.25 177.741  54
  -2   8  11 2060.42 166.435  53
  -2   8  11 1955.86 176.715  28
  -2   8  10 18675.0 792.024  51
  -2  -8  10 16744.1 757.705  20
  -2   8  10 18009.9 795.587  15
  -2  -8  10 18291.6 777.471  45
  -2  -8  10 15675.1 779.847  54
  -2   8  10 17815.7 780.491  53
  -2   8  10 16425.7 745.024  27
  -2  -8   9 2485.28 210.447  54
  -2   8   9 3272.53 220.410  53
  -2   8   9 2962.90 233.602  15
  -2  -8   9 2810.13 198.782  20
  -2   8   9 3039.32 221.978  51
  -2   8   9 2758.68 434.610   9
   2  -8  -9 3155.49 429.770  10
  -2   8   9 2769.26 389.619  12
  -2   8   9 2654.59 197.398  27
  -2   8   8 19235.6 881.315  53
  -2  -8   8 20390.4 900.635  54
  -2  -8   8 19664.2 887.320  46
  -2  -8   8 19840.1 868.360  20
  -2   8   8 21482.3 1205.09  12
  -2   8   8 19753.9 1274.19   9
   2  -8  -8 19259.0 1205.73  10
  -2   8   8 20598.9 882.100  27
  -2  -8   7 283.333 108.208  54
  -2   8   7 343.284 91.1935  51
  -2  -8   7 225.817 90.8188  46
  -2   8   7 398.313 98.2500  53
  -2  -8   7 248.681 77.2021  20
  -2  -8   7 256.993 101.739  44
  -2   8   7 136.821 165.677   9
  -2   8   7 52.0596 157.284  12
  -2   8   7 376.150 96.4361  27
  -2  -8   6 36400.5 1485.26  20
   2  -8  -6 36895.4 1498.05  17
  -2  -8   6 37289.1 1509.47  46
  -2   8   6 35033.0 1504.16  51
  -2   8   6 35463.0 1497.24  53
  -2   8   6 39535.1 1793.64  12
  -2  -8   6 32087.8 1699.85   8
   2  -8  -6 36168.1 1719.41   8
  -2  -8   5-42.2848 131.923   8
  -2   8   5 42.2078 127.218  12
   2  -8  -5 40.0829 133.129   8
  -2  -8   5 27.5430 66.1592  20
  -2   8   5 43.1138 87.4080  19
   2  -8  -5 74.7361 76.4504  17
  -2   8   4 60228.8 2734.76  12
  -2  -8   4 63571.8 2779.88   8
   2  -8  -4 60630.7 2752.06   8
   2  -8  -4 63952.2 2523.21  17
  -2   8   4 63138.3 2550.33  19
  -2  -8   4 63044.5 2509.59  20
   2  -8  -3 595.240 165.906   8
  -2  -8   3 982.439 202.947   8
  -2   8   3 925.309 179.454  12
  -2  -8   3 1030.07 198.580  13
  -2   8   3 767.716 119.666  23
  -2  -8   3 768.825 93.3790  21
  -2  -8   2 24877.8 1298.07   8
  -2  -8   2 26936.4 1260.38  13
  -2   8   2 24902.2 1236.23  12
   2  -8  -2 24672.7 1292.58   8
   2  -8  -2 26538.4 1073.36  21
  -2   8   2 25716.7 1101.19  23
  -2  -8   2 25630.2 1068.46  21
  -2   8   1 88.7265 119.146  12
  -2  -8   1 59.8823 125.348  13
  -2  -8   1 122.582 127.501   8
  -2   8   1 46.2544 65.4417  16
  -2   8   1 172.335 85.8634  23
   2  -8  -1 107.435 63.5582  21
  -2  -8   1-7.98635 60.0621  21
  -2  -8   0 5671.97 469.054   8
  -2  -8   0 6321.26 430.334  13
  -2   8   0 5911.68 296.610  16
  -2  -8   0 5222.25 282.411  21
   2   8   1 5161.48 326.493  12
  -2  -8  -1 5532.94 413.909  13
   2  -8   1 5404.75 278.893  20
  -2   8  -1 5515.31 284.100  16
  -2  -8  -2 60128.5 2539.14  13
   2   8   2 58303.2 2447.57  12
  -2  -8  -2 59267.6 2639.64   8
  -2   8  -2 59880.1 2510.23  11
  -2   8  -2 58287.9 2349.68  16
  -2  -8  -2 56846.0 2353.60  17
   2   8   2 59962.2 2355.69  19
   2  -8   2 58927.5 2346.91  20
  -2  -8  -3 1113.10 118.024  17
   2  -8   3 1202.51 120.810  20
   2   8   3 1125.68 123.678  19
  -2  -8  -3 1170.25 174.438  10
   2   8   3 919.024 169.500  12
  -2   8  -3 980.953 173.154  11
  -2  -8  -3 1487.79 257.201   8
  -2  -8  -4 20444.4 1001.44  10
   2   8   4 19363.3 1004.33  12
   2   8   4 21608.2 1141.57   9
  -2   8  -4 17616.6 988.472  11
  -2  -8  -4 20920.6 1147.94   8
   2  -8   4 19540.3 849.608  20
   2  -8   5 172.519 76.6363  20
  -2  -8  -5 167.785 135.288   8
   2   8   5 166.835 161.627   9
  -2  -8  -5 110.137 114.692  10
   2  -8   6 4648.68 294.026  50
   2   8   6 4486.02 275.699  53
   2  -8   6 5174.62 290.199  20
   2  -8   6 4202.37 279.971  54
  -2  -8  -6 4892.26 438.401  10
   2   8   6 5225.25 536.188   9
  -2  -8  -6 4702.55 286.120  42
   2   8   7 173.332 84.6729  53
   2  -8   7 95.1390 85.6106  54
  -2  -8  -7 100.888 152.094  10
   2   8   7-66.6580 178.131   9
  -2  -8  -7 127.343 89.8425  42
   2   8   8 8184.83 432.537  53
   2  -8   8 8459.31 432.266  54
  -2  -8  -8 7430.42 645.081  10
   2   8   8 8308.84 653.050  12
   2   8   8 9212.44 768.748   9
  -2  -8  -8 8200.45 437.248  42
   2   8   9 5904.58 344.408  53
   2   8   9 5884.13 354.545  51
  -2  -8  -9 5886.22 347.816  42
   2  -8   9 6231.51 339.508  54
   2   8   9 6874.07 575.914  12
   2   8   9 7180.30 666.103   9
  -2  -8 -10 390.693 102.493  42
   2  -8  10 677.870 115.139  20
   2   8  10 458.955 107.496  53
   2  -8  10 512.124 93.8682  54
   2   8  11 2854.04 193.611  51
   2  -8  11 2648.77 191.697  20
  -2  -8 -11 2620.05 187.596  42
  -2   8 -11 2129.35 169.103  40
   2   8  11 2326.61 177.056  53
  -2  -8 -12 1845.86 139.875  42
   2  -8  12 1700.94 137.217  20
   2   8  12 1787.83 137.149  51
   2   8  12 1710.94 133.216  53
   2  -8  13 602.588 63.2467  38
  -2  -8 -13 620.459 62.4737  42
   2   8  13 683.422 66.6550  51
  -2  -9  14 756.217 56.2476  38
  -2   9  13 651.343 70.4134  51
  -2   9  13 670.614 77.3420  28
  -2  -9  13 669.775 81.8304  39
  -2   9  12 498.424 82.3819  51
  -2   9  12 291.356 69.1022  53
  -2  -9  12 563.501 90.5605  39
  -2   9  12 431.598 82.5487  28
  -2   9  11 718.418 104.022  53
  -2   9  11 845.085 114.015  51
  -2  -9  11 667.634 96.8431  45
  -2  -9  11 969.199 124.103  54
  -2   9  11 768.252 108.802  28
  -2   9  10 1509.60 157.467  51
  -2   9  10 1225.93 135.379  53
  -2   9  10 1191.63 154.009  15
  -2  -9  10 1514.19 133.408  20
  -2  -9  10 1396.19 144.616  45
  -2  -9  10 1578.17 157.320  54
  -2   9  10 1293.34 147.887  28
  -2   9  10 1573.63 132.314  27
  -2  -9   9 403.872 107.375  54
  -2   9   9 382.767 116.975  15
  -2  -9   9 397.641 91.2654  20
  -2   9   9 356.406 102.211  53
   2  -9  -9 263.719 199.224  10
  -2   9   9 600.592 277.491   9
  -2   9   9 469.403 206.514  12
  -2   9   9 308.459 87.7168  27
  -2   9   8 1743.67 170.716  53
  -2  -9   8 1882.36 182.743  54
  -2   9   8 2091.65 184.727  51
  -2  -9   8 1973.96 180.266  46
  -2   9   8 1896.50 358.471   9
   2  -9  -8 2263.75 360.749  10
  -2   9   8 1795.05 324.588  12
  -2   9   8 1951.68 173.192  27
  -2  -9   8 1678.39 154.800  20
  -2   9   7 1139.92 136.542  53
  -2  -9   7 1229.47 150.173  46
  -2   9   7 1422.59 152.325  51
  -2  -9   7 1033.44 123.326  20
  -2   9   7 1206.06 268.764  12
  -2   9   7 1094.39 139.449  27
  -2   9   6 294.648 100.917  27
  -2   9   6 283.053 96.7963  51
  -2  -9   6 469.913 93.2670  20
   2  -9  -6 481.410 101.884  17
  -2   9   6 290.097 117.383  19
  -2  -9   6 270.610 104.097  44
  -2  -9   6 323.744 101.629  46
  -2   9   6 455.278 191.581  12
  -2  -9   6 336.207 160.063   8
   2  -9  -6 136.277 194.070   8
  -2   9   5 30691.2 1321.91  51
  -2  -9   5 31961.3 1334.28  50
  -2   9   5 32252.1 1357.68  19
  -2  -9   5 31404.6 1307.12  20
   2  -9  -5 32257.9 1324.93  17
  -2  -9   5 29965.7 1327.83  54
  -2   9   5 33558.4 1604.35  12
   2  -9  -5 33989.6 1601.13   8
  -2  -9   5 30527.3 1592.63   8
  -2   9   5 31567.2 1333.57  27
   2  -9  -4 3424.27 386.684   8
  -2   9   4 2812.58 338.350  12
  -2  -9   4 2907.36 367.394   8
   2  -9  -4 3222.90 215.980  17
  -2   9   4 3689.56 247.411  19
   2  -9  -3 3613.25 408.176   8
  -2   9   3 4215.67 382.846  12
  -2  -9   3 4124.37 422.251   8
  -2  -9   3 4092.27 233.975  21
  -2  -9   2 1432.50 261.519   8
  -2  -9   2 1719.00 241.291  13
  -2   9   2 885.801 203.921  12
   2  -9  -2 1307.05 261.413   8
  -2  -9   2 1481.96 130.378  21
   2  -9  -2 1615.53 136.835  21
  -2   9   2 1638.63 164.975  23
  -2  -9   1 11023.1 764.947   8
  -2  -9   1 11860.3 695.243  13
   2  -9  -1 11592.3 530.445  21
  -2  -9   1 11814.4 528.017  21
  -2   9   1 11275.6 556.228  23
  -2  -9   0 4643.03 393.785  13
  -2  -9   0 4633.62 458.964   8
  -2   9   0 4659.80 289.891  23
  -2   9   0 4817.85 266.384  16
  -2  -9   0 4858.11 264.063  21
   2  -9   0 4970.53 269.022  21
  -2  -9  -1 12009.7 689.094  13
  -2  -9  -1 11172.2 526.211  17
   2   9   1 11065.7 521.495  19
  -2   9  -1 11541.2 523.923  16
  -2  -9  -2 6868.85 502.804  13
  -2  -9  -2 6866.20 583.850   8
  -2  -9  -2 7227.02 370.156  17
   2  -9   2 7445.26 362.855  20
   2   9   2 7346.43 369.382  19
  -2   9  -2 6669.26 354.565  16
  -2  -9  -3 3227.25 404.392   8
  -2  -9  -3 4102.53 374.945  13
   2   9   3 3568.33 318.940  12
  -2  -9  -3 3527.89 236.056  17
   2  -9   3 4102.54 236.801  20
   2   9   3 4018.67 248.006  19
   2  -9   4 5207.86 300.296  20
   2  -9   4 5620.65 319.923  50
   2   9   4 4511.95 401.361  12
  -2  -9  -4 5497.25 410.432  10
  -2  -9  -4 5096.66 514.442   8
  -2  -9  -4 6250.03 485.503  13
   2   9   5 4537.19 268.514  53
   2  -9   5 4290.92 282.246  50
   2  -9   5 4648.97 273.708  20
  -2   9  -5 4755.75 265.876  41
  -2  -9  -5 4264.61 271.375  42
  -2  -9  -5 3511.06 449.367   8
  -2  -9  -5 4379.35 388.773  10
   2   9   5 4261.41 406.157  12
   2   9   5 4532.20 499.952   9
   2  -9   6-57.3613 88.1211  54
   2  -9   6 186.923 89.7524  50
   2   9   6 153.826 87.1568  53
   2  -9   6 175.973 97.0497  20
  -2  -9  -6 234.370 89.6789  42
  -2  -9  -6 324.071 195.413   8
   2   9   6 458.576 230.073   9
   2   9   6-44.8661 130.405  12
   2   9   7 8229.00 437.190  51
   2  -9   7 8005.48 434.321  54
   2   9   7 8234.74 427.027  53
   2   9   7 8940.19 750.683   9
   2   9   7 7811.04 628.132  12
  -2  -9  -7 8219.57 435.914  42
   2   9   8 810.905 124.407  53
   2   9   8 539.236 119.101  51
   2  -9   8 636.653 120.693  54
   2   9   8 415.102 244.239   9
   2   9   8 564.304 195.482  12
  -2  -9  -8 755.790 124.847  42
  -2  -9  -9 4243.92 267.480  42
   2   9   9 3839.50 266.333  51
   2  -9   9 3694.30 248.450  54
   2   9   9 4109.35 260.137  53
  -2  -9 -10 12.1361 84.0952  42
   2  -9  10 88.5782 78.2947  20
   2   9  10 117.609 79.8263  53
   2   9  10-102.076 98.5826  51
   2  -9  10-20.1202 78.9845  54
   2  -9  11 11771.4 517.768  20
  -2  -9 -11 11271.9 509.329  42
  -2   9 -11 10545.5 497.929  40
   2   9  11 10844.6 505.258  53
   2  -9  11 10819.7 485.486  54
  -2  -9 -12 361.982 67.8741  42
   2  -9  12 392.044 68.1668  20
   2   9  12 347.826 68.5268  51
   2   9  12 300.244 67.9180  53
   2   9  13 623.973 56.2887  51
   2   9  13 774.672 57.4544  28
   2  -9  13 680.600 55.8727  38
  -2  10  13 1183.75 80.5528  51
  -2  10  13 1263.07 83.0342  28
  -2 -10  13 1298.26 90.2246  39
  -2  10  12 7457.36 350.036  51
  -2 -10  12 7168.64 355.533  39
  -2  10  12 7637.00 347.706  28
  -2  10  11 660.465 93.0917  53
  -2  10  11 462.639 95.3632  51
  -2 -10  11 519.061 96.2219  54
  -2  10  11 643.205 94.9363  28
  -2 -10  11 658.454 94.7797  45
  -2  10  10 12283.9 596.701  15
  -2 -10  10 12090.3 577.360  45
  -2 -10  10 12960.7 595.909  54
  -2  10  10 12573.6 583.003  53
  -2  10  10 12246.1 561.733  27
  -2  10  10 13034.2 582.007  28
  -2  10   9 6849.94 367.463  51
  -2  10   9 6063.76 373.905  15
  -2 -10   9 5828.88 350.886  45
  -2  10   9 6514.23 356.051  53
  -2 -10   9 7031.32 370.889  54
  -2  10   9 6057.68 340.356  27
  -2  10   9 6723.94 351.097  28
  -2  10   8 9624.48 486.333  51
  -2 -10   8 9879.26 484.939  46
  -2 -10   8 8936.58 486.748  54
  -2  10   8 9267.15 477.212  53
  -2 -10   8 9315.31 462.590  20
  -2  10   8 9435.90 479.553  27
  -2  10   8 9536.28 469.531  28
   2 -10  -8 9702.14 761.922  10
  -2  10   8 10092.2 753.750  12
  -2  10   7 3350.19 218.005  28
  -2  10   7 2910.68 223.230  27
  -2 -10   7 3389.25 236.151  46
  -2  10   7 2817.27 221.961  51
  -2 -10   7 2846.60 203.113  20
  -2 -10   7 2521.67 200.080  34
  -2  10   7 3056.20 395.410  12
  -2 -10   6 17129.2 796.947  54
  -2 -10   6 18406.3 801.305  46
  -2  10   6 17742.7 795.001  51
  -2  10   6 17095.7 818.741  19
   2 -10  -6 17902.3 792.291  17
  -2 -10   6 17851.7 797.437  44
  -2 -10   6 14923.6 1012.83   8
  -2  10   6 17136.7 1054.39  12
  -2  10   6 16583.6 791.443  27
  -2  10   5 2601.72 193.558  53
  -2 -10   5 2067.37 194.039  54
  -2  10   5 2525.24 194.311  51
  -2 -10   5 2481.36 204.902  50
  -2 -10   5 2450.26 183.715  21
   2 -10  -5 2273.23 188.448  17
  -2  10   5 2659.59 220.660  19
  -2 -10   5 2327.82 194.978  44
   2 -10  -5 2674.10 363.742   8
  -2  10   5 2029.98 322.799  12
  -2 -10   5 2519.73 354.367   8
  -2  10   5 2524.22 204.758  27
  -2 -10   4 27852.8 1172.23  21
   2 -10  -4 28629.4 1186.29  17
  -2  10   4 28576.6 1214.61  19
  -2  10   4 27931.0 1178.81  51
  -2 -10   4 27595.0 1190.55  50
  -2 -10   4 27569.0 1490.21   8
   2 -10  -4 26569.8 1466.74   8
  -2  10   4 29242.2 1450.40  12
  -2 -10   4 26181.0 1184.08  54
  -2  10   4 27898.1 1179.98  53
   2 -10  -3 1380.69 264.210   8
  -2  10   3 1606.53 262.451  12
  -2 -10   3 1323.47 270.176   8
  -2  10   3 1741.45 159.107  27
  -2 -10   3 1665.76 146.536  21
  -2 -10   2 34472.5 1682.99  13
  -2 -10   2 36206.7 1807.30   8
  -2  10   2 34841.3 1690.25  12
   2 -10  -2 36062.5 1796.67   8
   2 -10  -2 36178.1 1476.09  21
  -2 -10   2 35743.5 1470.22  21
  -2  10   2 35269.4 1507.91  23
  -2 -10   1 1272.73 268.928   8
   2 -10  -1 2035.81 320.914   8
  -2 -10   1 1802.13 262.372  13
  -2 -10   1 1967.42 155.305  21
  -2  10   1 1640.24 170.740  23
   2 -10  -1 1809.10 154.013  21
  -2 -10   0 30157.0 1597.91   8
  -2 -10   0 30002.0 1459.83  13
  -2  10   0 32008.1 1305.81  23
   2 -10   0 29712.9 1270.01  21
  -2  10   0 31147.1 1269.49  16
  -2 -10   0 29270.9 1266.76  21
  -2 -10  -1 1594.02 148.288  17
   2 -10   1 1403.90 141.967  21
   2  10   1 1389.65 141.426  19
  -2  10  -1 1200.21 153.024  23
  -2 -10  -1 1504.50 230.056  13
  -2 -10  -2 20908.4 928.984  17
   2  10   2 22134.8 930.257  19
  -2 -10  -2 20071.6 1099.23  13
  -2 -10  -2 23037.1 1276.04   8
   2 -10   2 20786.4 943.648  50
   2 -10   3 7823.99 431.938  50
   2 -10   3 8532.80 418.894  20
   2  10   3 9077.12 435.113  19
  -2 -10  -3 7608.69 419.334  17
  -2 -10  -3 8690.23 425.133  42
  -2  10  -3 8000.23 415.589  41
  -2 -10  -3 7825.08 578.917  13
  -2 -10  -3 7699.30 668.933   8
  -2 -10  -3 7933.17 423.005  26
   2  10   4 5062.51 282.415  53
   2 -10   4 4900.93 308.872  50
   2  10   4 4799.38 288.354  51
   2 -10   4 5288.41 297.917  20
  -2 -10  -4 4786.95 294.595  42
  -2  10  -4 4788.79 285.566  41
  -2 -10  -4 5421.56 467.900  13
  -2 -10  -4 5006.21 533.040   8
  -2 -10  -4 4373.10 289.805  26
   2  10   5 671.596 116.641  51
   2 -10   5 320.578 110.538  50
   2  10   5 220.468 87.8116  53
   2 -10   5 447.533 109.135  20
  -2  10  -5 343.597 88.7468  41
  -2 -10  -5 423.862 107.223  42
  -2 -10  -5 400.559 201.745   8
   2  10   5 194.267 209.161   9
  -2 -10  -5 315.499 182.119  13
   2  10   5 522.774 165.820  12
   2 -10   6 532.956 118.587  54
   2  10   6 575.700 108.358  53
   2  10   6 703.551 122.110  51
   2 -10   6 542.490 122.786  50
   2 -10   6 768.712 124.547  20
  -2 -10  -6 481.643 112.969  42
  -2 -10  -6 341.937 228.275   8
  -2 -10  -6 674.326 217.225  13
   2  10   6 718.183 189.260  12
   2  10   6 477.717 227.805   9
   2  10   7 4571.76 291.523  51
   2  10   7 4141.17 272.928  53
   2 -10   7 4745.75 292.669  54
   2  10   7 4716.48 543.852   9
   2  10   7 4077.07 441.201  12
  -2 -10  -7 4777.62 290.437  42
  -2 -10  -8 16063.5 722.767  42
   2 -10   8 15590.5 717.731  54
   2  10   8 15174.2 710.757  53
   2  10   8 15460.4 721.953  51
  -2 -10  -9 163.222 91.0822  42
   2  10   9 378.357 92.3153  53
   2  10   9 277.606 101.018  51
   2 -10   9 286.539 96.2784  54
  -2 -10 -10 1154.92 127.614  42
   2 -10  10 1268.59 133.569  20
   2  10  10 1500.76 143.261  51
   2 -10  10 1508.18 131.051  54
   2  10  10 1745.28 142.232  53
   2  10  11 81.6878 60.1029  53
  -2 -10 -11 165.356 66.4629  42
   2 -10  11 98.3811 63.3651  20
  -2  10 -11 74.1877 64.7838  40
   2 -10  11 137.382 54.9226  54
  -2 -10 -12 2750.54 142.536  42
   2  10  12 3158.64 161.522  53
   2  10  12 2702.72 144.436  28
  -2  11  12 58.4902 48.4130  51
  -2 -11  12 57.8270 54.6477  39
  -2  11  12 143.046 43.4183  28
  -2 -11  11 2006.32 138.998  45
  -2 -11  11 2081.74 151.303  54
  -2  11  11 1801.44 132.906  28
  -2  11  10 2474.42 184.929  51
  -2  11  10 2760.46 196.442  15
  -2 -11  10 2272.51 173.924  45
  -2 -11  10 2329.85 183.198  54
  -2  11  10 2755.63 183.532  53
  -2  11  10 2593.98 168.909  28
  -2  11  10 2213.41 159.430  27
  -2  11   9 2539.59 194.051  51
  -2  11   9 2064.16 195.042  15
  -2 -11   9 2286.89 186.675  45
  -2 -11   9 2038.15 185.568  54
  -2  11   9 2473.27 179.558  27
  -2  11   9 2224.75 170.731  28
  -2 -11   8 87.1687 71.8696  21
  -2 -11   8-26.3053 84.1153  46
  -2  11   8 14.1086 92.3481  51
  -2  11   8 132.427 85.3599  27
  -2  11   8 43.1507 72.7295  28
  -2  11   7 1558.27 169.425  27
  -2 -11   7 1682.23 170.369  46
  -2  11   7 1372.50 154.584  51
  -2 -11   7 1370.40 141.704  21
  -2 -11   7 1577.75 149.252  34
   2 -11  -7 1168.19 277.297  10
  -2  11   7 1638.67 297.070  12
  -2 -11   6 1243.06 148.024  54
  -2  11   6 1212.17 138.785  53
  -2  11   6 949.200 136.119  51
   2 -11  -6 963.006 137.901  17
  -2 -11   6 1244.61 135.690  21
  -2  11   6 1241.90 166.100  19
  -2 -11   6 1175.42 144.599  46
  -2  11   6 878.215 229.529  12
  -2  11   6 1031.68 141.389  27
  -2 -11   5 273.873 107.564  50
  -2  11   5 295.888 91.4870  51
  -2  11   5 397.785 105.552  53
  -2 -11   5 364.087 100.047  54
  -2 -11   5 308.805 93.1020  21
   2 -11  -5 412.245 100.593  17
  -2  11   5 345.597 116.033  19
  -2 -11   5 357.980 198.542   8
  -2  11   5 207.907 162.627  12
   2 -11  -5 55.9460 162.957   8
  -2 -11   4 20868.2 906.069  54
   2 -11  -4 20467.2 898.554  17
  -2  11   4 19772.7 921.780  19
  -2 -11   4 20761.6 886.906  21
  -2  11   4 19983.8 884.724  51
  -2 -11   4 20220.6 902.283  50
  -2 -11   4 20511.9 1227.71   8
  -2  11   4 19569.7 1135.61  12
   2 -11  -4 20656.9 1206.12   8
  -2  11   4 19118.9 900.266  27
  -2 -11   3 5972.93 352.038  54
  -2 -11   3 6657.16 347.354  21
  -2  11   3 6690.62 346.616  51
  -2 -11   3 6280.75 357.839  50
  -2  11   3 6076.57 517.956  12
  -2 -11   3 6252.18 609.789   8
   2 -11  -3 5592.20 576.219   8
  -2  11   3 6633.24 365.596  27
  -2 -11   2 6851.46 389.119  54
  -2 -11   2 7809.54 402.601  50
  -2 -11   2 7900.25 663.899   8
   2 -11  -2 7010.77 632.554   8
  -2  11   2 7281.29 399.359  27
   2 -11  -2 7867.74 398.849  21
  -2 -11   2 7565.74 391.119  21
  -2  11   2 7864.88 430.426  23
  -2 -11   1 744.662 115.115  50
   2 -11  -1 436.726 209.547   8
  -2  11   1 749.698 116.781  27
  -2  11   1 980.503 153.473  23
  -2 -11   1 860.691 114.804  21
   2 -11  -1 798.147 116.140  21
  -2 -11   0 3750.00 254.917  50
   2 -11   0 4538.15 499.647   8
  -2 -11   0 3676.53 454.781   8
  -2  11   0 3962.43 251.766  27
  -2  11   0 4509.48 291.334  23
   2 -11   0 4072.62 257.511  21
   2 -11   1 659.606 116.043  21
  -2  11  -1 896.893 141.769  23
  -2 -11  -1 715.984 113.337  17
   2 -11   1 662.156 123.781  50
  -2  11  -1 703.871 109.141  27
   2 -11   2 5757.39 364.068  50
   2 -11   2 6869.93 360.860  21
  -2 -11  -2 6457.92 359.285  17
   2  11   2 6727.45 360.920  19
  -2 -11  -2 6451.89 359.368  42
  -2 -11  -2 6467.41 629.083   8
  -2  11  -2 6419.83 383.071  23
  -2  11  -3 283.471 94.7037  41
  -2 -11  -3 404.918 107.110  42
  -2 -11  -3 428.012 110.070  17
   2  11   3 492.288 105.476  19
   2  11   3 410.482 83.5551  53
   2 -11   3 395.372 108.115  50
  -2 -11  -3 542.737 219.144   8
   2  11   4 3444.39 230.525  53
   2 -11   4 3519.73 261.157  50
   2  11   4 3667.88 236.364  51
   2 -11   4 3691.01 244.490  20
  -2 -11  -4 3669.90 247.673  42
  -2  11  -4 3368.13 236.220  41
   2  11   4 2846.81 416.596   9
  -2 -11  -4 3962.77 491.318   8
   2 -11   5 8953.63 468.009  50
   2  11   5 8742.69 445.328  51
   2 -11   5 8252.90 442.374  20
  -2 -11  -5 7828.93 736.338   8
   2  11   5 8335.09 733.984   9
   2 -11   5 8336.32 454.313  54
   2  11   5 8736.66 435.115  53
  -2  11  -5 8162.30 430.051  41
  -2 -11  -5 9076.77 450.197  42
   2  11   6 54.9851 82.2831  51
   2  11   6 247.013 92.6344  53
   2 -11   6 268.637 108.320  50
   2  11   6 206.587 214.894   9
  -2 -11  -6 70.3786 92.2587  42
  -2  11  -6 164.604 84.4828  41
   2 -11   6 46.8826 96.8316  54
  -2 -11  -7 710.799 123.342  42
   2  11   7 623.097 111.195  53
   2  11   7 687.194 115.278  51
   2 -11   7 653.779 120.072  54
  -2 -11  -8 907.969 125.421  42
   2 -11   8 769.883 119.316  54
   2  11   8 897.598 123.284  53
   2  11   8 665.278 120.645  51
  -2 -11  -9 421.358 99.4911  42
   2 -11   9 301.186 89.0296  20
   2 -11   9 360.557 94.2294  54
   2  11   9 402.579 89.6606  53
   2  11   9 370.944 97.6378  51
   2  11  10 2242.47 164.721  51
   2 -11  10 2394.24 169.598  20
  -2 -11 -10 2450.75 163.252  42
   2  11  10 2348.66 162.087  53
   2 -11  10 2481.28 162.256  54
   2  11  10 2378.90 161.183  27
   2  11  11 1828.23 125.353  53
  -2 -11 -11 1874.19 114.786  42
   2  11  11 1711.75 127.467  51
  -2  11 -11 1750.68 119.697  40
   2  11  11 1637.41 100.691  28
  -2 -12  12 5963.25 254.978  39
  -2 -12  12 5169.87 244.105  38
  -2  12  11 3899.41 199.031  51
  -2 -12  11 3488.59 199.301  39
  -2 -12  11 3760.19 199.642  54
  -2  12  10 3682.09 207.065  51
  -2  12  10 3016.99 205.265  15
  -2 -12  10 3207.86 197.913  45
  -2 -12  10 3333.05 205.071  54
  -2  12  10 2990.83 175.161  28
  -2  12   9 12523.6 557.194  51
  -2  12   9 11280.0 568.498  15
  -2 -12   9 11584.7 553.114  45
  -2 -12   9 12506.4 562.157  54
  -2  12   9 11314.8 519.358  28
  -2  12   9 11836.8 542.325  27
  -2 -12   8 234.386 69.8291  21
  -2  12   8 336.636 102.469  27
  -2 -12   8 212.731 87.3672  46
  -2  12   8 371.935 99.6490  51
  -2 -12   7 14953.2 684.128  46
  -2  12   7 15065.6 686.646  51
  -2 -12   7 14587.8 691.620  54
  -2 -12   7 14575.6 665.698  21
  -2 -12   7 14632.5 665.368  34
  -2  12   7 14478.4 687.388  27
  -2  12   6 7631.74 633.299  12
  -2 -12   6 7066.50 401.087  54
  -2  12   6 7452.06 395.689  51
  -2 -12   6 8079.13 410.442  46
   2 -12  -6 7781.57 405.893  17
  -2  12   6 7744.50 434.423  19
  -2 -12   6 7075.87 380.579  21
  -2 -12   6 6789.70 384.871  34
  -2  12   6 6719.57 398.232  27
  -2 -12   5 3234.50 248.363  50
  -2  12   5 3895.99 247.069  51
  -2 -12   5 3652.81 254.102  54
  -2 -12   5 3660.10 237.859  21
  -2  12   5 3214.88 262.738  19
   2 -12  -5 3430.75 247.939  17
  -2 -12   5 2811.19 409.732   8
  -2  12   5 4110.43 429.248  12
   2 -12  -5 3454.42 433.042   8
  -2  12   4 1703.59 162.573  51
  -2 -12   4 1881.97 181.917  50
  -2 -12   4 1846.39 176.118  54
  -2  12   4 1344.53 174.295  19
   2 -12  -4 1940.21 178.175  17
  -2 -12   4 1655.64 159.598  21
  -2 -12   4 2951.85 408.383   8
  -2  12   4 1863.25 292.355  12
   2 -12  -4 2656.98 382.167   8
  -2  12   4 1944.30 185.711  27
  -2 -12   3 17027.9 767.826  50
  -2  12   3 15986.8 737.126  51
  -2 -12   3 17084.7 766.260  54
  -2 -12   3 17593.1 757.731  21
   2 -12  -3 16270.5 761.704  17
  -2  12   3 15473.2 779.978  19
  -2 -12   3 16379.9 1095.81   8
   2 -12  -3 15827.4 1067.58   8
  -2  12   3 16848.2 767.740  27
  -2 -12   2 10739.1 526.988  50
  -2 -12   2 10923.4 523.296  54
  -2 -12   2 10960.1 517.963  21
   2 -12  -2 9482.84 812.227   8
  -2 -12   2 8984.08 788.520   8
  -2  12   2 9964.69 518.808  27
  -2 -12   2 10485.2 506.667  29
  -2 -12   1 17618.5 799.948  50
  -2 -12   1 17400.4 786.853  54
  -2  12   1 18050.9 832.758  23
   2 -12  -1 17829.2 796.563  21
   2 -12  -1 16629.5 1137.41   8
  -2 -12   1 17265.0 1144.86   8
  -2  12   1 17504.4 792.787  27
   2 -12   0 13.8713 83.6789  21
  -2 -12   0 199.856 92.7660  17
  -2  12   0 178.306 115.842  23
  -2 -12   0 56.1440 86.1674  50
  -2 -12   0 69.6187 168.267   8
   2 -12   0-211.478 196.727   8
  -2  12   0 112.888 86.3876  27
  -2  12  -1 9621.24 487.323  23
   2 -12   1 8275.81 447.018  21
  -2 -12  -1 8934.62 456.886  17
   2 -12   1 8684.10 472.248  50
  -2 -12  -1 7995.38 440.326  50
   2 -12   1 8958.17 765.425   8
  -2  12  -1 8680.15 431.041  27
  -2 -12  -2 682.610 124.116  17
  -2  12  -2 1077.77 155.246  23
   2 -12   2 940.213 135.827  21
   2  12   2 784.267 126.933  19
   2 -12   2 891.806 148.668  50
  -2 -12  -2 715.384 259.776   8
   2  12   3 9957.81 458.302  53
   2 -12   3 10034.8 507.018  50
   2 -12   3 8178.46 471.543  21
  -2 -12  -3 9754.17 488.568  17
   2  12   3 9667.13 485.476  19
  -2  12  -3 8657.42 466.348  41
  -2 -12  -3 8044.74 767.473   8
  -2  12  -3 9170.00 501.021  23
  -2 -12  -4 1177.63 147.552  42
  -2  12  -4 1206.13 137.276  41
  -2 -12  -4 1092.01 307.983   8
   2  12   4 1414.73 310.220   9
   2  12   4 1141.44 132.131  53
   2 -12   4 949.925 146.812  50
   2  12   4 1242.30 131.996  51
   2  12   5 404.572 97.7259  53
   2 -12   5 578.357 122.954  50
   2  12   5 450.763 104.236  51
   2 -12   5 289.409 103.369  54
  -2  12  -5 426.478 101.037  41
  -2 -12  -5 471.299 111.820  42
   2  12   5 614.028 258.320   9
  -2 -12  -5 576.040 246.655   8
   2 -12   6 8793.54 467.710  54
   2  12   6 8724.80 443.995  53
   2  12   6 8413.72 446.553  51
   2 -12   6 9326.69 477.729  50
  -2 -12  -6 9128.03 456.911  42
  -2  12  -6 8959.21 435.296  41
   2 -12   7 3355.07 239.941  54
   2  12   7 3873.14 235.567  53
   2  12   7 3391.60 233.495  51
  -2 -12  -7 3486.97 237.274  42
   2  12   8 2471.95 173.350  53
   2 -12   8 2162.94 175.212  54
   2  12   8 1945.15 165.222  51
  -2 -12  -8 1902.97 163.050  42
   2  12   9 5206.99 293.933  51
  -2 -12  -9 5534.94 291.955  42
   2  12   9 6245.93 301.661  53
   2 -12   9 5686.21 299.278  54
   2  12   9 5783.08 301.597  27
   2  12  10 2828.84 173.943  51
   2 -12  10 2946.46 178.945  21
   2 -12  10 2736.48 160.206  45
   2  12  10 3296.18 176.836  53
   2 -12  10 2865.50 166.104  54
   2  12  10 2700.84 165.082  27
  -2  12 -11 823.606 67.8656  40
   2  12  11 982.036 82.3105  51
   2 -12  11 840.590 68.2624  39
  -2 -13  11 984.338 83.1444  39
  -2  13  11 1002.58 78.5176  51
  -2 -13  10-7.10334 59.4678  45
  -2  13  10-31.9139 60.9742  15
  -2 -13  10 70.7582 65.8183  54
  -2  13  10 72.6557 60.5435  51
  -2 -13   9 796.262 101.956  45
  -2  13   9 676.606 114.728  15
  -2  13   9 839.331 103.590  51
  -2  13   9 788.534 94.9469  27
  -2 -13   8 1610.84 151.474  45
  -2  13   8 1513.88 162.890  15
  -2  13   8 1473.59 145.225  27
  -2 -13   8 1585.20 137.593  46
  -2  13   8 1611.90 145.335  51
  -2  13   7 205.219 94.1672  51
  -2 -13   7 387.223 94.8933  46
  -2 -13   7 161.989 97.6358  54
  -2 -13   7 192.859 74.5373  21
  -2 -13   7 213.841 79.9893  34
  -2  13   7 194.669 90.3374  27
  -2 -13   6 4266.64 259.415  21
  -2  13   6 4723.05 310.263  19
  -2 -13   6 4022.75 267.925  54
  -2 -13   6 4012.77 262.472  34
  -2 -13   6 4494.05 277.053  46
  -2  13   6 4178.00 263.997  51
  -2 -13   5 2103.05 178.091  21
   2 -13  -5 2265.84 194.007  17
  -2  13   5 2226.21 212.787  19
  -2 -13   5 2456.62 199.009  50
  -2  13   5 2590.22 190.253  51
  -2 -13   5 2016.90 188.541  54
  -2  13   5 2287.11 200.856  27
  -2 -13   4 413.570 108.479  54
  -2 -13   4 196.046 91.4443  21
   2 -13  -4 453.181 116.128  17
  -2  13   4 352.749 116.530  19
  -2 -13   4 255.402 102.754  50
  -2  13   4 345.528 93.9083  51
   2 -13  -4 189.567 183.956   8
  -2 -13   4 468.162 215.862   8
  -2  13   4 363.123 104.186  27
  -2 -13   3 3811.90 259.988  54
   2 -13  -3 3931.60 266.185  17
  -2 -13   3 4285.58 260.619  21
  -2  13   3 3684.97 276.315  19
  -2 -13   3 3005.98 447.794   8
   2 -13  -3 4626.48 517.671   8
  -2  13   3 3911.00 267.456  27
  -2  13   3 3887.23 241.593  51
  -2 -13   3 3980.59 265.331  50
  -2 -13   2 2678.14 203.682  54
  -2 -13   2 2943.51 218.555  50
   2 -13  -2 2603.92 410.377   8
  -2  13   2 2486.96 208.892  27
  -2 -13   2 3020.38 206.781  29
  -2 -13   1 11621.4 565.718  54
  -2 -13   1 12266.3 582.999  17
   2 -13  -1 11509.4 578.492  21
  -2 -13   1 12101.3 581.577  50
   2 -13  -1 11442.8 911.976   8
  -2 -13   1 11634.4 914.157   8
  -2  13   1 12102.8 576.644  27
  -2 -13   0 10402.0 529.853  54
  -2 -13   0 11237.1 554.498  50
   2 -13   0 10402.1 876.315   8
  -2 -13   0 11853.9 901.516   8
  -2  13   0 11603.1 544.837  27
  -2 -13   0 11739.4 564.016  17
  -2  13   0 11419.4 583.451  23
   2 -13   0 11659.8 558.230  21
  -2 -13  -1 1298.68 145.616  50
   2 -13   1 966.101 140.963  21
  -2  13  -1 1341.59 164.353  23
  -2 -13  -1 968.299 139.966  17
  -2  13  -1 1143.27 129.160  27
   2 -13   2 35.9939 102.508  50
  -2 -13  -2-41.4553 86.2204  50
  -2  13  -2 36.5616 113.108  23
   2 -13   2-15.0198 87.2453  21
  -2 -13  -2-15.7292 83.0837  17
  -2  13  -2 14.4553 93.1521  41
   2 -13   2-77.2084 175.906   8
  -2 -13  -2-74.6152 199.340   8
  -2  13  -3 25506.5 1093.59  41
  -2  13  -3 25311.2 1127.59  23
   2 -13   3 26505.1 1107.36  21
  -2 -13  -3 24934.0 1108.26  17
  -2 -13  -3 25342.1 1507.32   8
   2 -13   3 25592.1 1123.24  50
  -2 -13  -3 23675.4 1082.80  50
   2 -13   4 376.742 115.530  50
   2 -13   4 543.150 114.959  21
  -2  13  -4 229.823 108.522  23
  -2  13  -4 363.124 109.063  41
   2 -13   4 534.170 222.118   8
  -2 -13  -4 365.364 250.161   8
  -2  13  -5 232.821 87.6289  41
  -2  13  -5 135.126 98.2603  23
   2 -13   5 155.924 101.404  54
   2  13   5 171.125 80.8181  53
   2  13   5 55.8193 81.6101  51
   2 -13   5 82.0913 102.583  50
  -2  13  -6 9.59227 73.7639  41
   2 -13   6 159.029 99.5396  54
   2 -13   6 77.0831 96.2342  50
   2  13   6 66.7281 80.6765  53
   2  13   6 111.284 77.6841  51
  -2  13  -6 61.9611 97.4953  23
   2  13   7 4087.33 242.761  51
   2  13   7 4199.41 242.850  53
   2 -13   7 3919.87 254.650  54
  -2  13  -7 3642.43 255.816  23
   2 -13   7 4348.51 261.334  21
   2  13   8 155.517 74.4722  51
   2  13   8 179.334 70.0962  53
   2 -13   8 239.004 81.5344  54
   2  13   8 246.952 84.4850  27
   2 -13   8 215.868 77.1866  21
   2  13   9 1502.78 117.327  51
   2 -13   9 1587.60 125.728  21
   2 -13   9 1399.09 121.141  54
   2  13   9 1320.05 115.820  27
   2  13  10 247.688 54.2788  51
  -2  13 -10 276.289 63.4515  40
   2 -13  10 282.062 45.9369  45
   2 -13  10 362.443 53.7200  54
  -2 -13 -10 327.495 50.1903  60
  -2 -14  10 279.929 56.8756  45
  -2 -14  10 228.487 60.6009  54
  -2  14  10 282.652 54.2319  51
  -2 -14   9 1475.49 122.224  45
  -2  14   9 1256.67 121.939  15
  -2  14   9 1477.85 112.191  27
  -2  14   9 1500.12 114.657  51
  -2  14   8 4408.13 238.279  51
  -2  14   8 4401.51 265.589  15
  -2 -14   8 3986.44 241.911  45
  -2 -14   8 4218.66 244.674  54
  -2  14   8 4204.40 239.197  27
  -2 -14   7 9706.58 460.175  54
  -2 -14   7 9110.98 444.533  46
  -2  14   7 9464.54 446.457  51
  -2 -14   7 8864.03 453.998  45
  -2 -14   7 9112.81 433.584  34
  -2  14   7 10062.0 461.929  27
  -2 -14   6 36.0293 81.5506  46
  -2  14   6 106.366 77.1492  51
  -2 -14   6 50.7495 65.9608  21
  -2  14   6 18.5988 66.2014  41
  -2 -14   6 152.024 83.0163  34
  -2 -14   6 50.6285 80.9604  54
  -2  14   5 2346.88 211.866  19
  -2 -14   5 2359.57 182.838  21
   2 -14  -5 2202.09 191.586  17
  -2 -14   5 2544.71 201.974  46
  -2  14   5 2392.75 178.201  51
  -2 -14   5 2628.78 196.174  54
  -2  14   5 2067.56 191.205  27
  -2 -14   4 1307.38 138.475  21
   2 -14  -4 1374.97 151.906  17
  -2  14   4 1169.99 163.859  19
  -2 -14   4 1173.99 142.212  50
  -2  14   4 914.281 119.279  51
  -2 -14   4 1120.38 139.777  54
  -2  14   4 1126.45 142.053  27
  -2  14   3 10583.4 557.609  19
   2 -14  -3 10850.2 538.762  17
  -2 -14   3 10602.8 528.312  50
  -2 -14   3 11031.7 528.321  54
  -2  14   3 10439.4 529.170  27
  -2 -14   2 365.614 102.902  17
   2 -14  -2 418.951 112.667  17
  -2  14   2 434.761 124.605  19
  -2 -14   2 225.412 86.8144  50
  -2 -14   2 550.246 105.931  54
  -2 -14   2 341.449 95.3477  29
  -2  14   2 307.195 99.6864  27
  -2 -14   1 6022.57 348.782  54
  -2 -14   1 6979.93 371.163  50
   2 -14  -1 5856.96 630.903   8
  -2 -14   1 7311.00 685.520   8
  -2 -14   1 6780.06 358.506  29
  -2  14   1 6539.65 363.431  27
  -2 -14   1 6553.43 369.347  17
  -2 -14   0 2457.08 193.882  50
  -2 -14   0 2423.37 198.023  17
   2 -14   0 2275.74 192.052  21
   2 -14   0 1506.71 358.875   8
  -2 -14   0 2217.98 390.744   8
  -2  14   0 1982.57 177.142  27
   2  14   0 2143.30 174.774  27
  -2 -14  -1 5123.02 302.955  50
  -2  14  -1 4796.06 326.569  23
  -2 -14  -1 5023.19 311.702  17
   2 -14   1 5491.65 318.997  21
  -2  14  -1 5268.96 315.220  41
   2 -14   1 3974.12 533.106   8
  -2  14  -1 5024.20 288.027  27
   2  14   1 4794.30 297.199  27
  -2  14  -2 211.497 95.0848  41
  -2  14  -2 69.8999 94.4877  23
   2 -14   2 29.6207 89.3398  21
  -2 -14  -2 77.2683 87.2029  17
   2 -14   2 122.541 111.976  50
  -2 -14  -2 64.4825 78.5034  50
  -2  14  -3 4093.49 260.426  41
  -2 -14  -3 3860.85 267.102  17
   2 -14   3 4162.24 269.154  21
  -2  14  -3 4050.30 284.601  23
   2 -14   3 4101.95 281.713  50
  -2 -14  -3 3664.53 243.426  50
  -2  14  -4 1530.07 151.325  41
  -2  14  -4 1803.15 179.180  23
   2 -14   4 1447.24 165.596  54
   2 -14   4 1414.93 165.379  50
  -2 -14  -4 1186.84 125.073  50
  -2  14  -5 7402.42 389.860  41
  -2  14  -5 7674.17 421.295  23
   2 -14   5 8013.59 422.781  54
   2  14   5 8173.04 383.902  51
   2 -14   5 8115.44 427.415  50
  -2  14  -6 8520.22 381.485  41
   2 -14   6 7486.05 409.184  54
   2  14   6 7841.65 384.138  51
  -2  14  -6 8062.80 414.156  23
   2 -14   7 11636.1 537.601  54
   2  14   7 11454.1 514.989  51
   2 -14   7 11570.3 536.166  21
   2  14   8 4308.76 224.562  51
   2 -14   8 4286.44 237.444  21
   2 -14   8 4546.40 240.240  54
   2  14   8 4221.60 235.860  27
   2 -14   9 7188.41 314.795  45
   2  14   9 6962.60 309.558  51
   2  14   9 6303.70 312.665  27
   2 -14   9 7170.65 316.225  54
  -2  14 -10 1105.15 69.9560  40
  -2  15   9 362.278 55.5691  51
  -2 -15   9 328.940 60.6199  45
  -2 -15   9 305.424 56.2415  39
  -2  15   9 405.953 53.9719  27
  -2  15   8 3396.48 183.323  51
  -2  15   8 3316.58 207.310  15
  -2 -15   8 3624.55 199.431  45
  -2 -15   8 3062.20 189.477  54
  -2  15   8 3656.14 193.457  27
  -2 -15   7 1681.24 125.574  46
  -2  15   7 1557.24 125.250  51
  -2  15   7 1364.50 145.955  15
  -2 -15   7 1654.38 118.575  34
  -2 -15   6 1237.29 126.108  54
  -2 -15   6 1347.02 131.263  45
  -2  15   6 1124.12 111.394  51
  -2 -15   6 1485.93 130.870  46
  -2 -15   6 1039.46 115.449  34
  -2  15   6 1268.55 131.840  27
  -2 -15   5 133.697 83.9384  54
  -2  15   5 277.411 74.1278  51
  -2 -15   5 160.629 82.8957  46
  -2  15   5 155.418 77.3110  41
  -2 -15   5 162.248 78.1767  34
  -2  15   5 23.6871 88.6885  27
   2 -15  -4-66.2525 76.9667  17
  -2 -15   4 10.8256 73.4769  17
  -2  15   4 63.0111 86.9911  19
  -2  15   4-22.9607 81.6716  41
  -2 -15   4 34.8652 77.1959  54
  -2  15   4 12.5358 86.8631  27
  -2 -15   3 5916.90 326.442  50
   2 -15  -3 5745.37 349.877  50
  -2 -15   3 5778.89 321.177  54
  -2  15   3 6377.22 338.900  27
   2 -15  -3 5703.99 335.765  17
  -2 -15   3 5551.48 320.637  17
  -2  15   3 5889.71 353.519  19
  -2 -15   2 1890.53 164.940  50
   2 -15  -2 1940.95 189.951  50
   2 -15  -2 2124.19 183.696  17
  -2 -15   2 1704.58 163.781  17
  -2  15   2 2062.19 194.544  19
  -2 -15   2 1971.77 163.440  54
  -2  15   2 2099.86 177.987  27
   2 -15  -1 1803.38 185.346  50
  -2 -15   1 1692.30 157.137  50
   2 -15  -1 2054.92 182.398  17
  -2 -15   1 1974.63 172.556  17
  -2  15   1 1621.42 175.451  19
  -2 -15   1 1702.92 143.064  45
  -2 -15   1 1646.14 143.801  54
  -2 -15   1 1499.40 145.486  29
  -2  15   1 1847.97 166.330  27
  -2  15   0-55.5671 96.2648  41
  -2 -15   0-27.9210 91.3627  17
   2  15   0 29.4981 71.7287  27
  -2  15   0-22.0792 85.7621  27
  -2 -15   0-93.6355 91.4136  29
  -2 -15   0-12.0663 75.9184  50
  -2  15  -1 94.9093 93.3735  41
   2 -15   1 13.9262 90.5022  21
  -2 -15  -1 56.8132 87.9433  17
  -2  15  -1 211.007 79.9872  27
   2  15   1 144.302 83.4664  27
  -2 -15  -1 23.2083 70.0292  50
  -2  15  -2 8994.76 459.128  41
   2 -15   2 9746.84 471.741  21
  -2 -15  -2 9056.49 466.841  17
   2  15   2 9200.70 452.645  27
  -2 -15  -2 8675.22 437.879  50
  -2  15  -3 3203.43 224.125  41
   2 -15   3 3372.71 232.422  21
  -2  15  -3 3510.89 245.269  23
   2  15   3 3723.15 235.964  27
   2 -15   3 3275.93 244.230  50
  -2  15  -4 3649.84 239.125  23
   2  15   4 3391.87 229.086  27
   2 -15   4 3994.89 253.477  50
   2 -15   5 153.878 84.0734  50
   2 -15   5 169.577 86.3250  54
   2  15   5 109.516 78.0814  27
  -2  15  -5 117.410 67.0739  41
   2 -15   6 100.822 66.7238  21
   2 -15   6 218.859 77.1549  54
   2  15   6 144.307 71.2563  27
   2 -15   7-24.7484 53.9950  21
   2 -15   7-16.6243 65.6109  54
   2  15   7-39.3577 69.7547  27
   2  15   7-29.0211 48.9855  51
   2 -15   8 124.040 60.4788  54
   2  15   8 166.261 38.2433  51
  -2  15  -9 7.55746 33.6198  40
   2  15   9 17.8144 28.1965  27
  -2 -15  -9-25.5364 30.3142  29
  -2 -16   8 1702.83 111.517  45
  -2 -16   8 1663.07 105.766  54
  -2  16   8 1883.22 107.058  27
  -2  16   7 426.073 76.4219  15
  -2  16   7 343.836 49.3510  51
   2 -16  -7 441.064 70.5549  50
  -2 -16   7 366.061 61.3754  54
  -2 -16   6 1284.11 110.960  54
  -2 -16   6 1385.77 117.677  45
   2 -16  -6 1229.83 121.462  50
  -2  16   6 1240.03 94.4116  51
  -2 -16   6 1401.42 110.959  46
  -2 -16   6 1420.56 108.553  34
  -2  16   6 1515.63 122.025  27
  -2 -16   5 557.031 87.0866  54
  -2 -16   5 867.233 99.3416  46
   2 -16  -5 795.417 112.146  50
  -2  16   5 793.284 89.0400  41
  -2 -16   5 875.703 100.733  45
  -2 -16   5 814.355 95.5035  34
  -2  16   5 664.633 96.2895  27
  -2 -16   4 6895.00 341.543  54
   2 -16  -4 7192.13 370.454  50
  -2 -16   4 7390.74 359.510  46
   2 -16  -4 7316.65 362.958  17
  -2  16   4 6988.95 372.508  19
   2  16  -4 6204.80 324.672  41
  -2  16   4 6900.61 345.942  41
  -2 -16   4 6668.27 344.936  45
  -2 -16   4 7186.84 354.325  34
  -2  16   4 7053.05 353.969  27
   2 -16  -3 186.749 89.9862  50
  -2 -16   3 185.513 73.8308  17
   2 -16  -3 372.402 92.5124  17
  -2  16   3 420.853 101.470  19
  -2 -16   3 395.353 85.8574  45
  -2  16   3 190.782 84.8628  41
  -2 -16   3 367.610 81.5567  54
  -2  16   3 325.995 90.7711  27
  -2  16   2 17952.6 745.172  41
   2 -16  -2 16450.8 746.708  17
  -2 -16   2 16354.7 732.102  17
  -2  16   2 15739.4 751.820  19
   2 -16  -2 16793.6 757.397  50
  -2 -16   2 16325.6 723.263  50
  -2  16   2 16346.0 727.284  27
   2 -16  -1 6173.92 335.249  17
  -2 -16   1 5817.40 322.460  17
  -2  16   1 5614.79 339.174  19
  -2  16   1 6281.29 316.345  27
  -2 -16   1 5801.68 300.082  29
   2 -16  -1 6021.45 342.081  50
  -2  16   0 17586.6 746.741  41
   2 -16   0 16193.3 746.467  17
  -2  16   0 17041.4 758.769  19
  -2 -16   0 17380.5 742.809  17
  -2 -16   0 16751.5 719.122  29
  -2  16   0 15937.0 709.999  27
   2 -16   0 14599.8 744.182  50
  -2 -16  -1 13315.2 595.681  29
   2  16   1 12713.9 582.031  27
  -2 -16  -1 13530.5 613.628  17
  -2  16  -1 13294.8 623.754  19
  -2  16  -1 13146.2 606.486  41
   2 -16   2 7611.88 391.147  54
   2  16   2 7422.28 372.185  27
  -2  16  -2 7569.33 382.654  41
   2 -16   3 3590.80 224.721  21
   2 -16   3 3654.22 230.963  54
   2  16   3 3410.32 214.093  27
  -2  16  -3 3480.69 214.848  41
   2  16   4 3642.97 212.157  27
   2 -16   4 3450.63 223.112  50
  -2  16  -4 3292.52 199.388  41
  -2  16  -5 356.433 67.3113  41
   2  16   5 274.572 73.6306  27
   2 -16   6 6323.72 313.992  21
   2 -16   6 6822.85 321.808  54
   2  16   6 6482.50 312.429  27
   2 -16   7 157.135 52.7534  54
   2  16   7 100.567 49.9644  27
   2 -16   8 1016.55 67.0344  45
   2 -16   8 1062.57 66.2545  54
  -2  16  -8 984.123 69.7278  40
  -2  17   7 996.589 70.4225  33
  -2 -17   7 1218.19 74.9290  45
   2 -17  -6 86.1028 44.2169  50
  -2 -17   6 19.4905 43.7170  45
  -2 -17   6-5.84643 32.8112  34
  -2  17   6 42.3123 49.8756  27
   2 -17  -5 169.936 58.7327  50
  -2 -17   5 111.927 52.0079  46
  -2  17   5 89.0270 58.3770  15
  -2 -17   5 120.496 49.9178  45
  -2 -17   5 96.9678 52.9182  34
  -2  17   5-6.51930 55.9457  27
   2 -17  -4 35.4110 62.1753  50
  -2 -17   4 36.2042 63.9010  46
  -2  17   4 20.0533 66.1178  15
  -2  17   4 19.6209 55.7642  41
  -2 -17   4 7.36834 59.6579  34
  -2  17   4 51.3476 64.4649  27
   2 -17  -3-59.3727 67.2009  50
   2 -17  -3 93.3734 64.3009  17
  -2 -17   3 179.699 78.3192  46
  -2  17   3 103.523 64.1839  41
   2  17  -3 71.4252 59.2166  41
  -2 -17   3 102.331 68.7265  34
  -2  17   3-23.0972 62.3659  27
  -2  17   2 926.227 104.529  41
   2  17  -2 997.699 100.649  41
  -2  17   2 1007.58 105.692  27
   2 -17  -2 868.511 109.555  50
   2 -17  -2 882.648 106.559  17
  -2 -17   2 838.545 95.7342  17
  -2  17   2 1042.24 115.998  19
   2 -17  -1 65.7786 77.5553  50
   2 -17  -1 156.396 69.8356  17
  -2 -17   1 35.3170 62.0824  17
  -2  17   1 85.4287 69.4215  19
   2 -17  -1 102.424 67.0872  54
  -2  17   1 62.5628 60.3911  27
   2 -17   0 43.9984 71.4399  50
  -2  17   0 9.42075 66.5954  41
  -2 -17   0 46.5324 62.2773  17
   2 -17   0-31.6083 66.2916  17
  -2  17   0 115.995 71.5784  19
   2 -17   0-18.2140 62.6838  54
  -2 -17   0 31.3564 57.6045  29
  -2  17   0 17.1074 51.9769  27
  -2  17  -1 343.332 80.8650  41
   2 -17   1 320.919 83.2352  17
  -2  17  -1 442.837 89.0986  19
   2 -17   1 455.125 87.6589  54
  -2 -17  -1 254.790 69.0351  29
  -2  17  -2 8.26861 61.4098  41
  -2  17  -2 9.21614 65.5675  19
   2 -17   2 164.054 69.6505  54
   2  17   2-50.9535 60.2727  27
  -2 -17  -2 22.1968 60.1958  29
  -2  17  -3 262.211 69.9821  41
   2 -17   3 216.584 70.1127  17
   2 -17   3 299.579 75.2929  54
   2  17   3 263.636 64.7626  27
  -2 -17  -3 307.576 74.8682  29
  -2  17  -4 392.977 63.0837  41
   2 -17   4 432.953 53.4514  34
   2 -17   4 320.997 68.6981  17
  -2 -17  -4 396.154 72.1040  29
   2  17   4 586.658 75.4893  27
  -2 -17  -5 317.784 67.0249  29
   2  17   5 366.883 60.7541  27
   2 -17   6 18.4246 41.1807  54
  -2 -17  -6 71.3701 44.3278  29
   2  17   6 40.8563 40.4728  27
  -2  18   5 235.101 39.7115  27
   2 -18  -4 4579.45 203.600  50
  -2 -18   4 4746.77 201.568  34
  -2  18   4 4706.90 199.482  27
  -2 -18   3 195.068 50.1676  46
   2 -18  -3 108.157 49.2213  50
  -2 -18   3 100.248 56.6836  34
  -2  18   3 202.846 47.8715  27
  -2  18   3 169.865 48.8012  41
   2  18  -3 123.269 37.7263  41
  -2 -18   2 2849.63 162.552  46
   2 -18  -2 2870.11 167.245  50
   2  18  -2 3018.27 153.068  41
  -2  18   2 2723.79 160.553  41
  -2 -18   2 3081.14 167.118  34
  -2  18   2 2547.82 145.080  27
   2  18  -1 510.650 74.7368  41
   2 -18  -1 470.594 71.5518  17
  -2  18   1 625.133 68.0697  33
  -2 -18   1 698.063 83.2245  34
   2 -18  -1 581.042 80.0644  50
   2  18   0 4451.66 230.091  41
  -2  18   0 4991.86 236.477  41
   2 -18   0 4549.59 237.610  17
   2 -18   0 4151.13 234.337  50
  -2  18  -1 2460.61 144.244  41
   2 -18   1 2162.06 135.298  54
  -2 -18  -1 2086.67 138.627  34
   2 -18   1 2388.37 149.482  50
   2 -18   2 5371.49 251.336  50
   2 -18   2 5096.03 241.428  54
  -2 -18  -2 4934.12 236.647  34
  -2 -18  -2 4658.95 223.782  29
  -2  18  -2 5019.83 240.723  41
   2 -18   3 45.8035 44.1554  54
   2 -18   3 19.9933 29.8248  34
  -2 -18  -3-22.2253 40.5870  29
  -2  18  -3 19.8249 35.9962  41
   2 -18   4 1474.76 90.5920  54
  -2 -18  -4 1354.81 83.1819  29
   2  18   4 1331.89 83.3760  41
  -2 -19   2 681.568 51.3006  34
  -2 -19   1 1676.72 94.8028  34
   2  19   0 1920.95 98.2020  41
  -2  19   0 2097.87 102.969  41
  -2 -19   0 1869.02 100.161  34
   2  19   1 259.918 34.9461  41
  -2 -19  -1 152.144 32.8216  46
  -2  19  -1 263.088 34.1614  41
  -3   0  15 5831.10 263.202   5
  -3   0  15 4918.66 246.213  57
   3   0 -14 27.6227 63.4399  42
  -3   0  14 9.21241 67.2127  38
  -3   0  14 70.5323 63.9327  57
  -3   0  14 48.1703 71.5613   5
  -3   0  13 4301.35 258.999  28
  -3   0  13 4484.83 279.158  38
  -3   0  13 4927.54 268.581  39
  -3   0  13 5213.02 292.295   5
  -3   0  12-45.6018 104.617  22
  -3   0  12-72.1477 76.2705  28
  -3   0  12-27.1611 92.1783  43
  -3   0  12-14.4463 102.774  38
  -3   0  12 24.8071 85.9504  39
  -3   0  12 43.3674 98.1190   5
   3   0 -11 27689.3 1580.52  10
  -3   0  11 28584.4 1454.05  12
  -3   0  11 27960.3 1222.14  43
  -3   0  11 29478.1 1233.96  22
  -3   0  11 28656.5 1230.03  38
  -3   0  11 28309.7 1216.71  39
  -3   0  11 26737.7 1554.66   2
   3   0 -10 60.3723 145.892  10
  -3   0  10 43.3069 159.860  12
  -3   0  10-110.901 172.991   9
  -3   0  10 42.3217 95.7522  43
  -3   0  10-26.4952 84.0260  39
  -3   0  10-29.1575 90.9651  38
  -3   0  10-58.7480 177.063   2
  -3   0   9 37621.3 1775.08   9
   3   0  -9 35868.5 1783.49  10
  -3   0   9 33941.4 1479.23  43
  -3   0   9 33805.2 1473.66  39
  -3   0   9 36400.6 1480.28  31
  -3   0   9 36208.6 1488.08  38
  -3   0   9 38440.0 1812.08   2
  -3   0   9 35991.9 1467.18  15
   3   0  -8-44.0614 146.337  10
  -3   0   8 83.0436 137.902   9
  -3   0   8 137.474 122.424   2
  -3   0   8-20.2099 66.6268  15
   3   0  -7 20416.8 1062.77  10
  -3   0   7 21535.4 1056.61   9
  -3   0   7 18881.8 1064.98   2
  -3   0   7 20132.6 860.993  15
  -3   0   6-55.1692 104.272   9
   3   0  -6 176.448 105.990  10
  -3   0   6 97.9237 108.459   2
  -3   0   6 106.542 62.3682  15
  -3   0   5 65779.4 2763.18  12
  -3   0   5 69360.3 2790.46   9
  -3   0   5 66935.5 2826.92   2
  -3   0   4 80.4796 91.7524   9
  -3   0   4 151.814 85.6800  12
  -3   0   4 22.2617 109.137   2
  -3   0   3 27049.8 1232.06  13
  -3   0   3 29436.7 1194.16  12
  -3   0   3 28011.1 1181.47   9
  -3   0   3 27557.2 1238.86   2
  -3   0   2 114.168 88.3037  13
  -3   0   2-12.4366 50.5973   9
  -3   0   2 30.7004 69.9526  12
  -3   0   2 97.2193 96.8000  11
  -3   0   2-18.1374 107.364   1
  -3   0   1 85149.7 3371.74  14
  -3   0   1 86612.9 3429.57  13
  -3   0   1 85678.8 3453.41  11
  -3   0   1 88077.0 3474.55   1
  -3   0   0-11.9539 82.2733  13
  -3   0   0-33.2328 101.937   7
  -3   0   0-17.3979 112.115   1
  -3   0  -1 11940.6 620.222   1
  -3   0  -2 52.6031 93.7320  10
   3   0   2 95.7633 88.2040   9
   3   0   3 19771.1 902.854   9
  -3   0  -3 18653.5 926.072  10
  -3   0  -4 57.7263 120.808  10
   3   0   4-24.9779 108.350   9
   3   0   5 19790.2 981.539   9
  -3   0  -5 17917.9 991.766  10
  -3   0  -6-88.4494 142.494  10
   3   0   6 117.905 161.424   9
   3   0   7 4905.03 464.455   9
  -3   0  -7 5154.90 505.703  10
  -3   0  -8 62.2829 150.556  10
   3   0   8 109.072 82.0373  22
  -3   0  -9 906.990 241.438  14
  -3   0  -9 840.890 268.497  10
   3   0   9 1311.90 140.532  22
  -3   0 -10-59.1563 190.656  14
  -3   0 -10-148.823 216.160  10
   3   0  10-128.521 104.652  22
  -3   0 -10-176.942 246.907   7
  -3   0 -10-56.0934 103.353   3
  -3   0 -11 27555.9 1216.55  18
   3   0  11 27356.1 1161.40  22
  -3   0 -11 26863.4 1207.57   3
   3   0  12 10.1359 70.7461  22
  -3   0 -12-96.8882 101.618  18
  -3   0 -12-97.6040 86.9503   3
   3   0  12-83.3883 79.1631  53
  -3   0 -13 4237.61 244.002  42
  -3   0 -13 3545.45 241.318  18
   3   0  13 3943.58 226.379  53
  -3   0 -13 4347.76 259.359   3
  -3   0 -14-47.1592 56.4202  42
   3   0  14-40.4184 42.9081  53
  -3   1  15 2105.63 131.186   5
  -3   1  15 1729.55 106.859  57
  -3  -1  15 1702.99 119.040  57
  -3   1  15 2063.76 122.359  24
  -3   1  14 188.303 72.5716  57
  -3   1  14 154.578 64.5054  28
   3   1 -14 166.413 72.1672  42
  -3  -1  14 234.793 75.9660  38
  -3   1  14 160.671 73.7419   5
  -3   1  13 3014.65 225.720  22
  -3  -1  13 3333.92 197.645  28
  -3   1  13 3020.22 208.195  28
  -3  -1  13 3205.71 216.785  43
   3  -1 -13 3555.41 212.397  42
  -3  -1  13 3343.07 229.394  38
  -3  -1  13 3016.07 208.493  39
  -3   1  13 3871.31 235.859  38
  -3   1  13 3451.85 228.457   5
  -3   1  12 13333.2 636.022  22
  -3  -1  12 13113.0 635.768  22
  -3   1  12 12976.6 615.321  28
  -3  -1  12 12753.9 600.832  28
  -3  -1  12 13220.8 623.007  43
  -3   1  12 13319.7 627.751  43
  -3  -1  12 13576.5 636.856  38
  -3  -1  12 12754.3 615.382  39
  -3   1  12 14656.9 639.642  38
  -3   1  12 12731.5 608.383  39
  -3   1  12 13080.4 630.432   5
  -3  -1  11 11596.4 566.577  22
   3   1 -11 11028.4 847.336  10
  -3   1  11 11566.2 774.641  12
   3  -1 -11 10735.6 847.077  10
  -3   1  11 11492.6 562.588  43
  -3  -1  11 12113.8 566.893  43
  -3   1  11 10823.3 543.880  39
  -3  -1  11 11723.9 558.775  39
  -3  -1  11 11238.8 561.926  38
  -3   1  11 10804.2 557.504  38
  -3   1  11 10952.2 825.413   2
  -3   1  10 116.537 181.920   2
  -3  -1  10 217.385 100.672  22
  -3  -1  10 102.298 87.0816  31
  -3   1  10 243.842 105.501  43
  -3  -1  10 111.666 98.9163  43
  -3   1  10 232.423 93.3004  39
  -3  -1  10 148.063 97.8813  38
  -3   1  10 172.405 97.0848  38
  -3  -1  10 272.947 96.0977  39
   3  -1 -10 123.229 164.760  10
   3   1 -10 59.3966 185.436  10
  -3   1  10 139.221 144.950  12
  -3   1  10 228.359 189.739   9
  -3  -1  10 318.379 132.365  12
  -3   1   9 788.176 224.873   2
  -3   1   9 599.443 98.9288  15
  -3  -1   9 482.854 101.663  31
  -3   1   9 685.053 115.577  43
  -3  -1   9 417.007 100.733  39
  -3   1   9 434.176 109.949  38
  -3   1   9 458.113 96.7801  39
   3  -1  -9 322.236 168.760  10
  -3   1   9 812.899 213.607   9
   3   1  -9 361.865 182.627  10
  -3   1   9 845.678 190.710  12
  -3   1   8 853.731 111.241  15
   3   1  -8 949.606 214.175  10
  -3  -1   8 978.850 108.220  15
  -3   1   8 436.256 175.442   9
   3  -1  -8 1274.25 256.213  10
  -3  -1   8 968.649 203.240   9
  -3   1   8 731.803 194.399   2
  -3   1   7 155.268 76.3055  15
   3   1  -7-70.1717 135.605  10
   3  -1  -7 227.499 149.684  10
  -3   1   7 328.694 141.148   9
  -3  -1   7 99.1977 130.551   9
  -3  -1   7 115.977 69.4288  15
  -3   1   7 38.9741 117.541   2
  -3  -1   6 17741.1 762.928  15
  -3   1   6 17901.2 770.431  15
   3   1  -6 16969.2 899.838  10
  -3  -1   6 18954.7 909.723   9
  -3   1   6 17855.5 900.996  12
  -3   1   6 18609.9 934.481   9
  -3   1   6 18757.9 954.624   2
   3   1  -5 745.595 142.947  10
  -3   1   5 435.145 133.818   9
  -3  -1   5 588.584 125.296   9
  -3   1   5 587.424 126.995  12
  -3   1   5 433.160 139.593   2
  -3  -1   4 54359.1 2203.96  12
  -3  -1   4 56679.6 2226.53   9
  -3   1   4 53332.8 2244.20  12
  -3   1   4 52883.4 2252.36   9
  -3   1   4 52978.0 2279.45   2
  -3  -1   3-19.5601 105.694  13
  -3  -1   3 18.8299 59.7175  12
  -3  -1   3 9.29686 58.0098   9
  -3   1   3 14.6341 77.3002  12
  -3   1   3-14.0470 86.9133   9
  -3   1   3 91.7474 89.9088   2
  -3   1   2 177915. 7156.99  13
  -3   1   2 178657. 7207.81  11
  -3  -1   2 177229. 7189.09  13
  -3  -1   2 183423. 7116.18  12
  -3   1   2 185358. 7163.29  12
  -3   1   2 187958. 7212.30   1
  -3   1   2 185032. 7189.32   2
  -3   1   1 46542.0 1894.17  13
  -3  -1   1 47669.8 1932.66  13
  -3  -1   1 44612.0 1916.78  11
  -3   1   1 48291.8 1959.00   1
  -3   1   1 47420.5 1934.08   2
  -3  -1   0 15321.0 682.748  14
  -3  -1   0 16038.0 716.526  13
  -3   1   0 15351.1 676.344  13
  -3   1   0 14385.0 728.092   1
  -3  -1   0 15515.1 719.153   7
   3   1   1 82381.7 3154.22   9
  -3  -1  -1 78449.3 3197.72  14
  -3  -1  -1 78163.7 3242.28   7
  -3   1  -1 76660.4 3245.16   1
   3   1   2 35887.8 1512.00   9
  -3  -1  -2 36757.7 1534.55  10
  -3   1  -2 35547.1 1602.81   7
   3   1   3 4671.01 312.644   9
  -3  -1  -3 4881.61 333.256  10
  -3   1  -3 3704.56 317.728  10
  -3   1  -3 4499.71 373.610   7
   3   1   4 54842.6 2327.30   9
  -3  -1  -4 55359.8 2345.29  10
  -3   1  -4 53635.7 2361.91  10
  -3  -1  -5 28709.8 1383.10  10
  -3   1  -5 28148.9 1395.46  10
   3   1   5 28970.5 1364.37   9
  -3  -1  -6-43.3199 143.900  10
   3   1   6 118.977 135.562   9
  -3   1  -6 45.3538 141.518  10
   3  -1   6 92.2671 61.3739  22
  -3  -1  -7 986.664 221.412  14
  -3  -1  -7 1309.66 260.624  10
  -3   1  -7 1193.75 266.110  10
   3   1   7 1151.68 239.422   9
   3  -1   7 1185.48 115.534  22
  -3  -1  -8 153.465 174.830  14
  -3  -1  -8 61.4674 191.769  10
  -3   1  -8 126.357 176.300  10
   3   1   8 56.4525 150.827   9
   3  -1   8 10.9411 72.1612  22
   3  -1   9-12.2592 82.0458  22
  -3  -1  -9-56.3191 175.708  14
  -3  -1  -9-138.354 215.820  10
  -3   1  -9-70.9007 221.197  10
  -3   1  -9 82.7249 258.084   7
  -3   1 -10 10018.5 553.446  18
   3   1  10 10206.0 506.234  22
   3  -1  10 10621.8 509.618  22
  -3   1 -10 8704.64 853.198   7
  -3   1 -10 10245.7 546.779   3
  -3  -1 -10 10564.7 784.362  14
  -3   1 -10 11471.8 817.830  14
  -3  -1 -10 10942.9 872.469  10
  -3   1 -10 10055.0 843.152  10
  -3  -1 -11 4095.63 276.036  42
  -3   1 -11 3401.36 274.650   3
   3   1  11 3883.33 253.184  22
   3  -1  11 3962.98 254.460  22
  -3   1 -11 4432.76 299.982  18
  -3  -1 -12 27.4114 98.7559  42
  -3  -1 -12 16.4638 87.9801  18
  -3   1 -12 78.3701 99.4242  18
   3   1  12 10.0657 70.6988  22
  -3   1 -12 48.3046 88.9290   3
   3   1  12 59.6398 73.1874  53
  -3  -1 -13 3525.72 213.971  42
  -3   1 -13 3083.63 210.409  18
  -3  -1 -13 3277.63 221.758  18
   3   1  13 2969.52 194.889  53
   3  -1  13 3330.71 197.440  53
  -3   1 -13 3265.78 222.451   3
   3   1  14-15.4655 40.2620  53
   3  -1  14 9.41364 39.7662  53
  -3  -1 -14 72.7312 57.3636  42
  -3  -2  15 7995.64 355.441  57
  -3   2  15 7529.10 353.735   5
  -3  -2  15 8292.28 357.589   5
  -3   2  14 1301.37 111.023  57
  -3   2  14 1248.28 121.593   5
  -3  -2  14 1403.25 125.448   5
  -3  -2  14 1383.63 127.735  38
  -3  -2  14 1273.27 108.783  39
  -3   2  14 1319.23 113.467  28
  -3   2  13 12515.8 576.405  57
  -3   2  13 11774.3 590.295  22
  -3   2  13 12750.0 579.187  28
  -3  -2  13 12414.2 574.143  43
  -3  -2  13 12781.7 578.238  39
  -3  -2  13 13084.5 594.440  38
  -3  -2  13 12528.5 586.554   5
  -3   2  13 12289.8 583.959   5
  -3   2  12 4229.94 286.051  22
  -3  -2  12 4995.15 300.596  22
  -3  -2  12 4147.17 248.778  28
  -3  -2  12 4801.78 284.672  43
  -3   2  12 4383.28 279.870  38
  -3  -2  12 4451.01 280.837  39
  -3  -2  12 4998.86 299.512  38
  -3  -2  12 4675.03 286.662   5
  -3   2  12 4460.96 283.784   5
  -3  -2  11 1543.92 317.875   2
  -3   2  11 1816.36 326.817   2
  -3  -2  11 1880.01 175.731  22
  -3  -2  11 1660.80 147.188  28
  -3   2  11 1700.40 169.238  43
  -3  -2  11 2064.50 184.307  43
  -3  -2  11 1765.69 173.748  39
  -3   2  11 1552.99 169.086  38
  -3   2  11 1722.84 163.081  39
  -3  -2  11 1735.27 180.039  38
   3  -2 -11 2034.07 364.411  10
   3   2 -11 1551.84 315.494  10
  -3   2  11 1518.16 272.621  12
  -3   2  11 1977.07 329.482   9
   3  -2 -10 18317.0 1168.63  10
   3   2 -10 19259.7 1152.55  10
  -3   2  10 19289.1 1167.13   9
  -3   2  10 18624.8 1088.27  12
  -3   2  10 19153.6 855.616  43
  -3  -2  10 19196.1 854.726  22
  -3  -2  10 19080.0 853.495  39
  -3  -2  10 19512.0 843.504  31
  -3   2  10 18902.1 849.523  38
  -3   2  10 18439.0 837.588  39
  -3  -2  10 16614.8 1114.48   2
  -3   2  10 18504.5 1148.99   2
   3  -2  -9 3445.98 409.128  10
   3   2  -9 2957.68 383.376  10
  -3   2   9 3315.51 397.584   9
  -3   2   9 3843.83 397.122  12
  -3   2   9 3543.50 238.613  43
  -3   2   9 3295.89 233.289  38
  -3  -2   9 3320.12 235.640  39
  -3   2   9 3636.86 233.412  39
  -3  -2   9 3174.56 226.186  31
  -3   2   9 2244.16 350.849   2
  -3  -2   9 3168.70 386.216   2
  -3  -2   9 3438.71 227.787  22
  -3   2   9 3677.26 229.476  15
  -3   2   8 328.263 165.060   9
  -3   2   8 119.622 136.760  12
   3  -2  -8 524.127 188.383  10
   3   2  -8 128.347 150.660  10
  -3  -2   8 91.8167 128.624   2
  -3   2   8 182.675 133.141   2
  -3  -2   8 362.049 84.8177  22
  -3   2   8 478.651 95.6620  15
   3  -2  -7 724.991 192.874  10
   3   2  -7 1454.85 226.359  10
  -3   2   7 957.479 223.493   9
  -3   2   7 791.159 172.680  12
  -3  -2   7 781.157 189.884   2
  -3   2   7 1092.78 207.173   2
  -3   2   7 956.103 113.600  15
  -3  -2   7 1055.74 112.200  22
   3   2  -6 14003.6 731.084  10
  -3   2   6 13380.6 734.840  12
  -3   2   6 12953.5 756.428   9
  -3   2   6 12465.6 753.551   2
  -3  -2   6 12681.3 752.188   2
  -3  -2   6 12751.8 582.431  22
  -3   2   6 13364.3 596.441  15
  -3  -2   6 14409.8 590.786  15
   3   2  -5 38392.6 1716.47  10
  -3   2   5 41977.8 1760.74  12
  -3   2   5 40315.0 1774.90   9
  -3  -2   5 39648.6 1772.12   2
  -3   2   5 40490.9 1775.05   2
   3   2  -4 11483.1 565.419  10
  -3   2   4 11848.3 604.215  12
  -3  -2   4 10553.4 517.837  12
  -3   2   4 11547.5 615.328   9
  -3   2   4 12588.7 623.690   2
  -3  -2   4 11956.7 619.323   2
   3   2  -3 25985.1 1124.61  10
  -3  -2   3 27270.8 1092.81  12
  -3   2   3 27180.9 1183.21  12
   3  -2  -3 27632.6 1100.12   8
  -3  -2   3 26401.7 1092.32   8
  -3  -2   3 26668.2 1193.21   2
  -3   2   3 26301.6 1186.89   2
  -3   2   2 3002.24 231.359  12
  -3  -2   2 3341.95 199.454   8
  -3   2   2 3212.99 254.122   1
  -3  -2   2 2885.80 232.322   2
  -3  -2   2 2860.27 239.748   1
  -3   2   2 3331.84 238.734   2
  -3  -2   1 130184. 5029.44   8
  -3   2   1 125017. 4983.76  13
  -3   2   1 122226. 5036.97  12
  -3  -2   1 128289. 5014.63  11
  -3   2   1 131958. 5091.06  11
  -3  -2   1 126541. 5042.34   2
  -3   2   1 126275. 5044.14   2
  -3  -2   1 127029. 5068.74   1
  -3   2   1 129994. 5067.41   1
   3   2   0 336.391 50.7737   9
  -3   2   0 322.159 69.1843  13
  -3  -2   0 331.509 100.934   7
  -3  -2   0 281.154 112.169   1
  -3  -2   0 284.283 95.1928   8
  -3   2   0 399.782 116.989   1
  -3  -2  -1 59950.8 2560.62  14
  -3  -2  -1 62963.6 2514.23  10
  -3  -2  -1 62211.4 2595.07   8
   3   2   1 63438.1 2516.39   9
  -3   2  -1 64041.3 2629.77   7
  -3   2  -1 62542.6 2600.44   1
  -3  -2  -1 63354.8 2600.90   1
  -3  -2  -1 65246.3 2594.02   7
  -3  -2  -2 12752.1 620.573  10
  -3  -2  -2 12374.9 650.647  14
   3   2   2 13885.3 631.879   9
  -3   2  -2 12803.1 700.139   7
  -3  -2  -3 43520.4 1898.46  10
   3   2   3 44572.3 1904.32   9
  -3   2  -3 47074.3 1998.44   7
  -3  -2  -4 1240.87 196.015  14
  -3  -2  -4 1242.29 198.339  10
   3   2   4 1871.13 219.848   9
  -3   2  -4 1286.34 224.199   7
   3   2   5 18793.5 999.814   9
  -3  -2  -5 19672.3 998.398  14
  -3  -2  -5 18464.2 994.087  10
  -3   2  -5 19962.5 1089.42   7
   3   2   6 12339.0 740.622   9
  -3  -2  -6 10878.9 727.270  10
  -3  -2  -6 10731.4 703.713  14
  -3   2  -6 11972.2 807.494   7
   3  -2   6 11213.1 504.579  22
  -3  -2  -7 1658.04 298.736  10
   3   2   7 1476.40 267.323   9
  -3  -2  -7 1630.25 275.211  14
  -3   2  -7 1725.34 331.464   7
   3  -2   7 1614.30 137.574  22
  -3  -2  -8 1647.31 289.524  14
  -3  -2  -8 1944.02 350.345  10
   3   2   8 1373.47 300.223   9
  -3   2  -8 1363.10 140.450  40
   3  -2   8 1422.90 135.370  22
  -3   2  -8 1097.42 305.463   7
  -3   2  -9 2195.86 212.766  18
   3  -2   9 2058.20 172.765  22
  -3   2  -9 2090.44 402.613   7
  -3   2  -9 2215.99 206.469   3
  -3  -2  -9 2239.81 205.695   3
  -3  -2  -9 2140.66 334.541  14
  -3  -2  -9 2456.60 401.242  10
   3   2   9 1792.29 340.448   9
  -3   2 -10 7208.71 407.485  18
   3   2  10 6382.02 352.595  22
   3  -2  10 6191.28 350.557  22
  -3   2 -10 5974.00 670.012   7
  -3   2 -10 6965.44 397.276   3
  -3  -2 -10 6442.70 385.703   3
  -3  -2 -10 5194.30 550.827  14
  -3  -2 -10 6000.23 634.651  10
  -3  -2 -10 5856.61 366.813  42
  -3  -2 -11 15092.2 710.202  42
  -3  -2 -11 14583.2 721.932   3
  -3   2 -11 14330.3 720.234   3
   3   2  11 14954.6 682.242  22
  -3   2 -11 15087.5 728.552  18
   3  -2  11 15422.8 685.559  22
  -3  -2 -12 9453.51 474.083  42
   3   2  12 9783.06 450.917  22
  -3   2 -12 9347.82 483.804  18
  -3   2 -12 9031.07 483.880   3
  -3  -2 -12 9529.02 488.212   3
   3   2  12 9333.38 458.903  53
   3   2  12 9107.11 437.047  51
  -3  -2 -13 243.336 79.4809  42
  -3   2 -13 197.322 74.6719  18
  -3  -2 -13 253.372 87.1986  18
   3  -2  13 229.621 66.0859  53
   3   2  13 121.798 64.5954  53
  -3  -2 -13 213.648 81.9771   3
  -3   2 -13 36.2185 75.6414   3
   3   2  14 651.721 68.3535  53
  -3  -2 -14 796.364 84.4122  42
  -3   3  15 400.516 61.4065   5
  -3  -3  15 334.102 57.8079   5
  -3  -3  15 526.726 66.4146  57
  -3   3  14 3026.91 185.354   5
  -3  -3  14 3099.00 185.964   5
  -3   3  14 2698.32 162.442  57
  -3  -3  14 2723.31 171.752  39
  -3  -3  14 3153.21 189.788  38
  -3   3  14 2874.30 178.863  28
  -3  -3  13 2493.29 186.455   5
  -3   3  13 2669.19 193.161   5
  -3   3  13 2659.05 182.577  57
  -3   3  13 2772.18 201.523  22
  -3  -3  13 2358.48 180.676  43
  -3  -3  13 2647.57 199.172  38
  -3  -3  13 2595.20 188.673  39
  -3   3  13 2717.38 191.385  28
  -3   3  12 249.853 95.5492  57
  -3   3  12 190.677 63.1248  53
  -3  -3  12 119.012 93.7872  22
  -3  -3  12 125.543 100.802  43
  -3  -3  12 145.871 101.259  38
  -3  -3  12 119.547 94.0840  39
  -3  -3  12 81.4436 95.5120   5
  -3   3  12 173.098 98.4875   5
  -3   3  11 141.905 94.3527   5
  -3   3  11 59.0960 157.935   2
  -3  -3  11 121.034 168.917   2
  -3  -3  11 202.025 95.9448   5
  -3  -3  11 109.932 85.3127  31
  -3   3  11 30.7924 66.7909  53
  -3   3  11 113.234 65.4266  51
  -3  -3  11 231.691 103.436  22
  -3  -3  11 110.720 99.1776  43
  -3   3  11 105.592 100.286  43
  -3   3  11 169.951 88.4669  38
  -3  -3  11 87.1167 88.3999  39
   3  -3 -11 206.413 192.035  10
  -3   3  11 252.428 183.330   9
  -3   3  11-52.9883 153.951  12
  -3  -3  10 1510.25 293.076   2
  -3   3  10 2217.57 343.763   2
  -3   3  10 1942.61 155.992  53
  -3   3  10 1818.59 156.076  51
  -3  -3  10 1670.30 172.340  22
  -3   3  10 1831.21 163.089  15
  -3   3  10 1724.13 177.300  43
  -3   3  10 1495.32 158.883  39
  -3  -3  10 1770.06 165.555  31
  -3   3  10 2000.01 173.552  38
  -3  -3  10 2230.45 189.179  39
   3   3 -10 1185.42 262.648  10
   3  -3 -10 1941.09 344.933  10
  -3   3  10 1898.55 330.967   9
  -3   3  10 2185.61 324.105  12
  -3   3   9 10107.4 725.566   2
  -3  -3   9 9528.17 709.138   2
  -3   3   9 9404.97 450.025  53
  -3  -3   9 9729.51 474.622  54
  -3   3   9 8698.32 451.430  51
  -3   3   9 9539.96 480.360  43
  -3   3   9 8776.31 468.423  38
  -3  -3   9 9697.91 471.353  31
  -3   3   9 9230.44 463.376  39
  -3  -3   9 9800.89 475.761  22
  -3   3   9 10171.0 477.413  15
   3  -3  -9 9211.32 725.695  10
   3   3  -9 7974.04 654.109  10
  -3   3   9 10253.4 694.839  12
  -3   3   9 9632.71 731.124   9
  -3   3   8 3940.95 258.287  15
  -3  -3   8 4443.64 260.820  22
  -3   3   8 3962.62 418.300   2
  -3  -3   8 5005.28 452.516   2
   3  -3  -8 4436.68 443.601  10
   3   3  -8 3737.81 390.080  10
  -3   3   8 4678.43 425.564  12
  -3   3   8 4294.29 446.253   9
  -3  -3   7 3396.51 206.510  22
  -3   3   7 3255.96 212.848  15
  -3  -3   7 2233.59 297.865   2
  -3   3   7 3245.91 340.902   2
   3   3  -7 3072.99 313.909  10
  -3   3   7 3403.12 360.363   9
  -3   3   7 3103.94 334.800  12
  -3  -3   6 1177.22 111.369  22
  -3   3   6 1247.56 126.419  15
  -3   3   6 1447.16 216.990   2
  -3  -3   6 1053.86 198.650   2
  -3   3   6 1038.10 212.071   9
   3   3  -6 1467.60 193.982  10
  -3   3   6 992.176 193.367  12
  -3   3   5 299.820 86.5273  15
  -3  -3   5 273.680 114.734   2
  -3   3   5 298.899 120.060   2
   3   3  -5 61.4083 87.4896  10
  -3   3   5 271.615 123.936  12
  -3  -3   5 193.925 66.9750  12
  -3   3   5 311.046 139.651   9
  -3  -3   5 84.1052 47.3505   8
  -3  -3   4 1358.05 178.970   2
  -3   3   4 1335.86 184.269   2
  -3  -3   4 1341.94 119.707   8
  -3  -3   4 870.171 172.397  13
  -3  -3   4 1109.37 92.1146  12
  -3   3   4 1315.19 182.217  12
   3   3  -4 1339.99 142.473  10
   3  -3  -4 1076.23 110.624   8
  -3  -3   3 9684.58 513.470   2
  -3   3   3 9502.51 505.094   2
  -3  -3   3 9288.47 539.741  13
   3   3  -3 9614.85 434.715  10
  -3  -3   3 9057.16 454.577   8
  -3   3   3 8657.50 508.621  12
  -3  -3   2 8603.12 467.970   2
  -3   3   2 9084.92 473.677   2
  -3   3   2 9080.10 486.214   1
  -3  -3   2 8760.62 486.417   1
  -3  -3   2 9222.09 507.683  13
  -3  -3   2 8866.61 454.891   8
  -3   3   1 556.952 115.082   2
  -3  -3   1 623.475 132.989   1
  -3  -3   1 554.887 110.996   2
  -3  -3   1 805.462 132.539   8
  -3   3   1 605.124 129.201   1
  -3  -3   1 836.175 140.624  13
  -3  -3   1 539.654 82.7787  11
  -3   3   1 560.961 146.289  11
  -3   3   0 22986.4 1006.97   1
  -3  -3   0 22540.6 963.976   7
  -3  -3   0 23541.3 1010.32   1
  -3  -3   0 23945.9 1021.41  13
  -3   3   0 21341.1 1024.74  11
  -3  -3   0 22606.1 1012.25   8
  -3   3   0 21309.6 889.040  13
  -3   3  -1 17062.7 811.281   1
  -3  -3  -1 16746.7 794.054   7
  -3   3  -1 16236.0 831.746   7
  -3  -3  -1 15949.6 802.168   1
  -3  -3  -1 17916.5 833.438   8
   3   3   1 16711.3 754.804   9
  -3  -3  -1 16855.3 715.280  10
  -3   3  -2 635.426 151.268   1
  -3   3  -2 703.744 164.988   7
  -3  -3  -2 472.847 136.875   1
   3   3   2 530.747 126.630   9
  -3  -3  -2 786.220 112.140  10
  -3  -3  -3 3101.68 254.003  10
   3   3   3 2529.46 259.886   9
  -3   3  -4 13344.4 601.313  18
  -3   3  -4 12539.2 783.961   7
  -3  -3  -4 13358.8 732.093  14
  -3  -3  -4 13552.8 725.194  10
   3   3   4 13988.9 746.952   9
  -3   3  -5 3171.62 218.753  18
  -3   3  -5 3875.72 404.486   7
  -3  -3  -5 3209.96 204.159   3
  -3  -3  -5 3681.47 336.674  14
  -3  -3  -5 3489.73 339.563  10
   3   3   5 3419.61 349.998   9
  -3   3  -6 46782.5 1906.96  18
   3  -3   6 47264.0 1862.13  22
  -3   3  -6 47248.6 2219.02   7
  -3  -3  -6 45248.7 2106.01  14
  -3   3  -6 40739.6 2136.91  10
  -3  -3  -6 45257.1 2132.35  10
   3   3   6 45613.7 2133.59   9
  -3   3  -7 27600.1 1203.00  18
   3  -3   7 28842.8 1157.73  22
   3   3   7 25827.1 1436.63   9
  -3  -3  -7 25806.6 1401.53  14
  -3  -3  -7 26179.5 1443.94  10
  -3   3  -7 27848.8 1498.56  10
  -3   3  -7 26831.1 1516.78   7
  -3  -3  -8 9602.71 499.516  42
  -3   3  -8 9883.90 521.487  18
   3  -3   8 10862.6 483.964  22
  -3  -3  -8 8995.73 702.387  14
   3   3   8 8666.08 719.338   9
  -3  -3  -8 9145.06 744.800  10
  -3   3  -8 9424.13 770.658  10
  -3   3  -8 8710.50 787.397   7
  -3  -3  -8 9729.99 501.489   3
   3   3   9 11889.1 877.682   9
  -3  -3  -9 10009.1 836.041  10
  -3  -3  -9 11630.7 818.470  14
  -3   3  -9 12023.4 608.000  18
   3  -3   9 12395.5 561.963  22
  -3  -3  -9 11764.4 583.147  42
  -3   3  -9 11086.6 551.333  40
  -3   3  -9 10601.1 908.717   7
  -3  -3  -9 12516.6 596.649   3
  -3   3  -9 11154.0 590.071   3
   3   3  10 347.958 95.9811  53
  -3   3 -10 133.184 102.026  18
   3  -3  10 231.684 90.2029  22
  -3  -3 -10 141.069 179.874  10
  -3  -3 -10 406.214 219.418  14
   3   3  10 134.639 180.056   9
  -3  -3 -10 322.752 114.391  42
  -3   3 -10 145.241 95.1673   3
  -3  -3 -10 356.675 115.245   3
  -3   3 -10-78.6466 219.621   7
  -3  -3 -11 13849.3 670.341  42
  -3  -3 -11 13075.1 674.443   3
  -3   3 -11 14211.7 685.125   3
  -3   3 -11 15351.4 699.347  18
   3   3  11 13930.7 643.799  22
  -3  -3 -12 1098.25 139.561  42
  -3   3 -12 1192.32 145.573  18
  -3   3 -12 1069.08 142.010   3
  -3  -3 -12 976.391 135.596   3
   3   3  12 1043.60 115.567  51
  -3  -3 -13 980.519 112.651  42
  -3   3 -13 1003.80 112.977  42
  -3  -3 -13 901.828 117.802  18
  -3   3 -13 1093.10 123.060   3
  -3  -3 -13 812.297 110.862   3
   3   3  13 791.784 95.2149  53
   3  -3  13 779.776 91.0014  53
  -3  -3 -14 5400.59 259.936  42
  -3   3 -14 5596.61 261.169  42
   3   3  14 5259.96 249.651  53
  -3  -4  15 2499.12 139.692  57
  -3   4  15 2501.19 131.391  28
  -3   4  14 5547.40 291.868  22
  -3   4  14 5583.23 282.531  28
  -3  -4  14 5728.78 289.311  38
  -3  -4  14 5370.36 275.381  39
  -3  -4  14 5830.91 281.586   5
  -3   4  14 5582.03 280.223   5
  -3  -4  13 93.7196 72.6530   5
  -3   4  13 61.6692 72.6603   5
  -3   4  13 64.0324 63.8377  57
  -3   4  13 61.6202 80.6580  22
  -3  -4  13-9.13824 69.0630  43
  -3  -4  13-42.2846 73.7540  39
  -3  -4  13 83.1696 81.7803  38
  -3   4  13-32.9269 75.0285  28
  -3   4  12 16915.4 751.800   5
  -3  -4  12 17286.8 754.177   5
  -3   4  12 16174.2 731.191  57
  -3   4  12 16491.1 717.722  53
  -3   4  12 15698.2 715.043  51
  -3  -4  12 16901.8 745.892  43
  -3  -4  12 17247.0 764.706  38
  -3  -4  12 16076.4 750.173  39
  -3   4  12 17053.2 755.987  28
   3  -4 -11 903.065 264.505  10
  -3   4  11 769.054 255.027   9
  -3   4  11 603.878 200.473  12
  -3   4  11 840.741 123.062  57
  -3   4  11 960.008 112.720  53
  -3   4  11 1031.47 117.139  51
  -3  -4  11 932.646 246.179   2
  -3  -4  11 897.572 133.351   5
  -3   4  11 611.008 124.716   5
  -3   4  11 625.970 226.953   2
  -3  -4  11 892.630 133.534  22
  -3  -4  11 821.503 128.759  39
  -3  -4  11 839.028 119.653  31
  -3  -4  10 6938.95 622.231   2
  -3  -4  10 7364.77 392.532   5
  -3   4  10 7784.08 628.924   2
  -3   4  10 7532.56 392.546   5
  -3   4  10 6862.82 371.575  53
  -3  -4  10 7754.32 399.333  54
  -3   4  10 7788.49 392.488  57
  -3   4  10 7574.66 382.953  51
  -3   4  10 7265.63 390.244  15
  -3  -4  10 7464.08 401.547  22
  -3  -4  10 6991.10 382.279  31
  -3  -4  10 7037.11 399.746  39
  -3   4  10 6393.42 382.006  38
  -3   4  10 6970.20 648.760   9
   3  -4 -10 7781.32 686.880  10
  -3   4  10 6718.88 591.331  12
  -3   4   9 6194.47 573.833   2
  -3  -4   9 6208.76 565.438   2
  -3  -4   9 6791.63 381.443  54
  -3   4   9 7036.16 362.773  53
  -3   4   9 6249.94 363.892  51
  -3  -4   9 7029.47 364.005  45
  -3   4   9 7482.89 396.856  43
   3  -4  -9 7342.78 643.043  10
   3   4  -9 6460.02 559.469  10
  -3   4   9 7673.53 608.003  12
  -3   4   9 9279.30 697.469   9
  -3  -4   9 7395.00 380.549  31
  -3   4   9 6865.26 377.387  38
  -3  -4   9 7274.71 384.982  22
  -3   4   9 7658.55 394.630  15
  -3  -4   8 5919.44 518.628   2
  -3   4   8 5659.09 515.965   2
  -3  -4   8 7008.19 357.372  22
  -3   4   8 7124.11 367.247  15
  -3  -4   8 6340.73 352.376  54
  -3   4   8 6505.92 360.301  43
  -3   4   8 6603.07 356.258  38
   3   4  -8 6376.75 520.132  10
  -3   4   8 6862.35 548.411  12
  -3   4   8 6948.11 590.221   9
   3  -4  -8 6545.87 570.129  10
  -3  -4   7 38862.8 1618.33  22
  -3   4   7 39831.0 1633.90  15
  -3   4   7 39010.3 1842.60   2
  -3  -4   7 40235.2 1846.83   2
   3   4  -7 39970.9 1808.36  10
  -3   4   7 39734.4 1859.25  12
  -3   4   7 39894.1 1905.82   9
  -3   4   6 41750.9 1699.33  15
  -3  -4   6 41454.2 1681.52  22
  -3   4   6 41151.1 1695.29  19
  -3   4   6 40367.1 1859.49   2
  -3  -4   6 41264.3 1872.07   2
   3   4  -6 42975.9 1830.68  10
  -3   4   6 40981.1 1882.37  12
  -3   4   6 40334.4 1919.89   9
  -3  -4   5 6537.56 306.759  22
  -3   4   5 6103.21 315.213  19
  -3  -4   5 6334.97 426.888   2
  -3   4   5 6024.07 420.293   2
  -3  -4   5 5674.59 343.342   8
   3   4  -5 6336.29 387.647  10
  -3   4   5 5743.57 431.125  12
  -3   4   5 6615.86 479.872   9
  -3   4   4 557.397 140.073   2
  -3  -4   4 456.143 133.428   2
  -3  -4   4 707.663 160.543  13
  -3  -4   4 680.888 114.531   8
   3   4  -4 566.184 100.116  10
   3  -4  -4 794.539 116.882   8
  -3  -4   3 41104.4 1683.19   2
  -3   4   3 40907.2 1678.33   2
   3   4  -3 37026.8 1570.63  10
  -3  -4   3 40314.4 1664.61   8
  -3  -4   3 42308.9 1751.67  13
  -3   4   2 28933.6 1273.28   2
  -3  -4   2 28139.9 1271.05   2
  -3  -4   2 30350.5 1337.24  13
  -3  -4   2 31280.7 1305.19   8
  -3  -4   1 8463.90 469.143   1
  -3   4   1 8375.47 446.643   2
  -3  -4   1 8418.73 445.386   2
  -3   4   1 8974.80 468.190   1
  -3  -4   1 9999.42 512.560  13
  -3   4   1 8428.82 486.098  12
  -3  -4   1 9409.30 496.259   8
  -3   4   1 8734.14 512.805  11
  -3  -4   1 8295.66 374.423  11
  -3  -4   0 266157. 10568.5   7
  -3   4   0 278829. 10629.7   1
  -3  -4   0 263042. 10624.9   1
  -3  -4   0 292141. 10674.5  13
  -3  -4   0 266869. 10667.5   8
  -3   4   0 263939. 10673.9  11
  -3  -4  -1 22744.9 1040.64   1
  -3  -4  -1 23611.9 1027.72   7
  -3   4  -1 24454.6 1048.68   1
  -3  -4  -1 22172.4 931.677  10
  -3  -4  -1 21486.3 1068.56   8
  -3  -4  -2 89924.0 3661.68   1
  -3   4  -2 85492.1 3692.98   7
  -3   4  -2 87946.4 3657.12   1
   3   4   2 93588.1 3643.59   9
  -3  -4  -2 89179.2 3571.14  10
  -3   4  -3-27.3507 72.7050  18
  -3   4  -3-65.5176 129.275   7
  -3  -4  -3-32.7519 115.000   8
  -3  -4  -3-19.6564 90.9604  10
   3   4   3 26.4548 124.258   9
  -3   4  -4 61972.9 2499.10  18
  -3   4  -4 63359.2 2481.34   3
  -3   4  -4 59962.0 2710.29   7
  -3  -4  -4 61477.7 2666.72  14
  -3  -4  -4 60681.9 2625.55  10
   3   4   4 63380.3 2684.69   9
  -3   4  -5 15234.3 674.962  18
  -3   4  -5 14965.1 894.029   7
  -3  -4  -5 14187.4 649.262   3
  -3   4  -5 15128.3 657.001   3
  -3  -4  -5 14446.5 825.140  10
   3   4   5 15238.1 860.834   9
  -3  -4  -5 13146.9 816.347  14
  -3   4  -6 15119.9 695.080  18
   3  -4   6 15678.7 656.401  22
  -3  -4  -6 13028.1 857.135  14
  -3  -4  -6 14098.6 867.233  10
   3   4   6 14747.5 900.022   9
  -3   4  -6 14522.8 675.707   3
  -3   4  -6 15947.7 963.505   7
  -3  -4  -6 14687.7 672.676   3
  -3   4  -7 13389.2 644.684  18
   3  -4   7 14245.7 608.019  22
   3   4   7 13552.6 887.087   9
  -3  -4  -7 13416.5 868.621  10
  -3  -4  -7 10939.8 803.385  14
  -3   4  -7 13161.1 917.254   7
  -3   4  -7 13429.6 633.078   3
  -3  -4  -7 13491.9 628.343   3
  -3  -4  -7 12442.8 621.829  42
  -3   4  -8 15032.7 711.344  18
  -3  -4  -8 14513.6 685.245  42
  -3  -4  -8 13604.3 923.178  14
  -3  -4  -8 12766.9 926.999  10
   3   4   8 14484.6 972.011   9
  -3   4  -8 15421.5 1039.60   7
  -3   4  -8 14803.4 695.653   3
  -3  -4  -8 14317.2 685.269   3
  -3  -4  -9 66.0521 212.831  10
   3   4   9-65.2029 166.099   9
   3   4   9-14.2783 87.6142  53
  -3   4  -9 94.1795 102.924  18
  -3  -4  -9 110.738 96.2273  42
  -3   4  -9-12.9484 79.4581  40
  -3   4  -9 154.937 105.627   3
  -3  -4  -9 117.192 96.3270   3
  -3   4  -9 73.6813 258.711   7
   3   4  10 25379.3 1074.74  53
  -3   4 -10 25197.6 1110.24  18
  -3  -4 -10 24254.3 1083.77  42
  -3   4 -10 23002.8 1046.34  40
  -3  -4 -10 25726.1 1101.53   3
  -3   4 -10 21047.8 1425.39   7
  -3   4 -10 25144.3 1100.81   3
   3   4  10 27316.3 1486.36   9
  -3  -4 -10 24953.0 1453.95  10
  -3  -4 -11 3712.57 255.532  42
  -3   4 -11 3328.38 260.330  18
   3   4  11 3501.07 229.085  22
   3   4  11 3404.06 236.673  53
  -3  -4 -11 3582.84 256.483   3
  -3   4 -11 3531.25 258.090   3
  -3  -4 -12 10195.5 474.170  42
  -3   4 -12 9593.59 481.054   3
  -3  -4 -12 9112.21 472.587   3
   3   4  12 9174.99 446.991  51
  -3   4 -13 1386.69 127.253  42
  -3  -4 -13 1537.34 128.334  42
  -3  -4 -13 1501.73 140.211  18
   3  -4  13 1388.57 110.418  53
  -3  -4 -13 1432.17 127.349   3
  -3   4 -13 1589.05 137.363   3
  -3  -4 -14 12864.8 499.488  42
  -3   4 -14 12554.4 499.156  42
   3   4  14 11798.7 489.920  53
  -3  -5  15 16.3921 39.3452  57
  -3  -5  15 44.7083 38.8848  38
  -3   5  15 17.6790 31.0810  28
  -3   5  15 13.0313 37.8564  24
  -3   5  14 1983.50 139.051  28
  -3   5  14 1862.78 141.745  22
  -3   5  14 2177.04 131.841   5
  -3  -5  14 2368.62 151.557  38
  -3  -5  14 1856.23 132.764  39
  -3  -5  13 211.773 73.2180  43
  -3  -5  13 224.306 79.6176  39
  -3  -5  13 247.262 89.9910  38
  -3   5  13 160.486 79.0922   5
  -3  -5  13 216.403 76.2641   5
  -3   5  12 701.477 94.0777  51
  -3   5  12 783.440 92.6277  53
  -3   5  12 636.226 95.0138  57
  -3  -5  12 806.002 115.552  43
  -3  -5  12 480.957 111.236  39
  -3  -5  12 492.921 100.532   5
  -3   5  12 657.245 108.276   5
  -3  -5  11 2320.39 186.475   5
  -3   5  11 2450.10 190.709   5
  -3   5  11 2360.96 175.516  53
  -3   5  11 2329.03 178.145  57
  -3   5  11 2409.66 180.711  51
  -3  -5  11 2242.66 179.935  31
  -3  -5  11 2167.76 194.476  39
  -3   5  11 2021.34 325.913  12
  -3  -5  10 8420.69 421.659   5
  -3   5  10 7964.20 416.508   5
  -3   5  10 7229.15 626.341   2
  -3  -5  10 6145.50 590.319   2
  -3  -5  10 8019.38 428.852  54
  -3   5  10 7823.02 405.533  53
  -3   5  10 7506.15 405.180  57
  -3   5  10 8549.73 422.904  51
  -3  -5  10 9282.05 445.513  22
  -3   5  10 8040.97 428.805  15
  -3  -5  10 7951.18 407.520  45
  -3  -5  10 7876.01 415.445  31
   3  -5 -10 8735.15 731.182  10
  -3   5  10 7679.57 659.178  12
  -3   5  10 8608.46 723.355   9
  -3   5   9 599.746 202.303   2
  -3   5   9 577.621 107.612   5
  -3  -5   9 450.519 103.793   5
  -3  -5   9 563.264 171.260   2
  -3   5   9 481.102 96.1920  57
  -3  -5   9 539.319 109.728  54
  -3   5   9 460.315 106.962  51
  -3   5   9 707.396 103.828  53
  -3  -5   9 630.994 125.514  22
  -3   5   9 654.565 124.442  15
  -3  -5   9 436.545 105.196  45
   3  -5  -9 254.073 185.579  10
  -3   5   9 255.025 186.266   9
  -3   5   9 540.229 195.655  12
  -3  -5   9 491.091 107.059  31
  -3   5   8 375.368 98.0976  57
  -3  -5   8 249.731 92.4114  54
  -3   5   8 437.658 93.1005  51
  -3   5   8 232.356 81.0376  53
  -3  -5   8 356.462 95.8144  46
  -3  -5   8 401.998 102.992  22
  -3   5   8 345.984 99.8820  15
   3  -5  -8 571.540 211.287  10
  -3   5   8 117.451 177.369   9
  -3   5   8 197.221 138.061  12
  -3   5   8 256.065 90.8607   5
  -3   5   8 490.338 179.902   2
  -3  -5   8 316.899 90.0648   5
  -3  -5   8 273.507 160.467   2
  -3   5   8 292.559 96.5699  43
  -3  -5   8 103.287 87.4821  45
  -3  -5   7 2352.98 181.804  22
  -3   5   7 2794.89 206.369  15
  -3   5   7 2502.79 298.794   2
  -3  -5   7 2711.14 310.780   2
  -3   5   7 2461.73 351.220   9
   3   5  -7 2370.89 278.710  10
  -3   5   7 2368.03 315.074  12
  -3  -5   6 2725.34 176.921  22
  -3  -5   6 2338.98 148.283  20
  -3   5   6 2327.72 180.285  19
  -3   5   6 2438.94 272.128   2
  -3  -5   6 2685.55 288.178   2
  -3   5   6 2516.91 334.868   9
   3   5  -6 2195.00 238.531  10
  -3   5   5 760.042 101.856  19
   3  -5  -5 844.763 140.422   8
  -3  -5   5 330.769 124.401   2
  -3   5   5 674.316 152.789   2
  -3  -5   5 900.869 143.324   8
   3   5  -5 600.960 120.069  10
  -3   5   4 110.766 94.4243   2
  -3  -5   4-22.8042 86.1583   2
  -3  -5   4-43.2475 98.5318   8
  -3  -5   4-33.8179 130.641  13
   3  -5  -4 63.5777 95.0461   8
  -3   5   3 50840.9 2023.62  16
  -3  -5   3 49701.4 2107.46   2
  -3   5   3 50042.6 2102.20   2
  -3  -5   3 50305.9 2136.64   8
  -3  -5   3 49880.1 2190.13  13
  -3   5   3 50582.4 2169.16  12
  -3  -5   2-16.0576 70.8560   2
  -3   5   2-31.4078 83.9168   2
  -3  -5   2 26.6941 109.647  13
  -3   5   2-97.6604 109.505  12
  -3  -5   2 47.2925 102.580   8
  -3  -5   1 660.122 125.780   1
  -3   5   1 931.788 132.599   1
  -3  -5   1 541.407 137.257  13
  -3  -5   1 773.836 148.970   8
  -3   5   1 838.305 158.241  12
  -3   5   1 542.743 150.809  11
  -3  -5   0 7668.13 387.385   7
  -3   5   0 8247.02 450.037   1
  -3  -5   0 8267.07 455.107   1
  -3  -5   0 8902.32 510.419  13
  -3  -5   0 8657.70 527.822   8
   3   5   0 8553.74 371.080  12
  -3   5   0 8369.25 514.551  11
  -3  -5  -1 233.194 99.6427   1
  -3  -5  -1 205.178 125.444   8
  -3   5  -1 268.419 105.353   1
  -3  -5  -1 404.527 104.015   7
  -3  -5  -1 307.755 53.1864  10
  -3   5  -1 242.323 130.618  11
  -3   5  -2 3204.18 277.599   1
  -3  -5  -2 3421.54 281.916   1
  -3   5  -2 3473.11 317.695   7
  -3  -5  -2 3156.33 219.792  10
  -3   5  -3 5543.50 291.353  18
  -3   5  -3 5548.45 424.736   7
  -3  -5  -3 5000.21 385.587   1
  -3   5  -3 5108.97 396.233   1
  -3  -5  -3 5420.92 443.997   8
  -3  -5  -3 5377.11 347.648  10
   3   5   3 4443.90 380.123   9
  -3   5  -4 3345.03 221.412  18
  -3   5  -4 2932.50 325.957   7
  -3   5  -4 3261.01 200.317   3
  -3  -5  -4 3478.53 200.402   3
  -3  -5  -4 3315.96 295.018  10
  -3  -5  -4 3401.69 364.828   8
   3   5   4 4054.57 367.653   9
  -3   5  -5 18542.1 832.388  18
  -3   5  -5 18775.3 809.317   3
  -3  -5  -5 18545.3 808.190   3
  -3   5  -5 18883.1 1056.80   7
  -3  -5  -5 19041.0 991.116  10
   3   5   5 18925.5 1049.71   9
  -3   5  -6 14.8753 90.4634  18
   3   5   6 148.533 154.461   9
  -3  -5  -6-85.3892 137.563  10
  -3  -5  -6 34.7444 75.7890   3
  -3   5  -6-23.8804 72.6140   3
  -3   5  -6 52.8562 180.635   7
   3   5   7 946.086 122.545  53
  -3   5  -7 951.603 142.306  18
  -3  -5  -7 726.738 122.413  42
  -3  -5  -7 1023.35 232.603  10
   3   5   7 1408.84 271.223   9
  -3   5  -7 1386.98 293.915   7
  -3   5  -7 1176.52 136.830   3
  -3  -5  -7 992.064 129.306   3
   3   5   8 81.7995 87.2793  53
  -3   5  -8 54.4070 98.0985  18
  -3  -5  -8 150.674 94.1189  42
  -3  -5  -8 177.012 177.890  10
   3   5   8 247.763 172.894   9
  -3   5  -8-66.4194 177.500   7
  -3  -5  -8 195.218 94.5799   3
  -3   5  -8 124.391 104.134   3
   3   5   9 4030.08 265.360  53
  -3   5  -9 4145.94 289.338  18
  -3  -5  -9 4068.62 272.993  42
  -3  -5  -9 3469.18 452.854  10
   3   5   9 4659.79 518.574   9
  -3  -5  -9 3687.70 267.732   3
  -3   5  -9 3975.14 280.069   3
  -3   5  -9 2912.70 448.158   7
   3   5  10 16452.9 792.598  53
  -3   5 -10 18038.2 832.794  18
  -3   5 -10 16500.9 780.579  40
  -3  -5 -10 18393.8 816.039  42
  -3  -5 -10 18264.7 818.357   3
  -3   5 -10 18560.1 823.075   3
  -3  -5 -11 1916.72 176.649  42
   3   5  11 1821.59 164.482  53
   3   5  11 1834.60 163.619  51
  -3  -5 -11 1856.49 174.088   3
  -3   5 -11 1749.99 178.190   3
  -3  -5 -12 3437.59 226.038  42
  -3   5 -12 3140.42 223.066   3
  -3  -5 -12 3292.57 222.483   3
   3   5  12 3722.18 213.979  51
   3   5  12 3424.37 213.734  53
  -3   5 -13 1545.35 124.300  42
  -3  -5 -13 1518.35 120.714  42
  -3   5 -13 1195.94 112.847   3
  -3  -5 -13 1215.37 126.016  18
  -3  -5 -14 639.221 57.3036  42
  -3   5 -14 579.519 54.9970  42
   3   5  14 552.867 53.2927  53
  -3   6  15 1909.40 100.011  24
  -3  -6  14 4139.53 213.321  38
  -3  -6  14 3858.66 200.126  39
  -3   6  14 3509.50 206.116  22
  -3   6  13 10871.4 471.718  28
  -3  -6  13 9561.73 440.054  43
  -3  -6  13 9814.00 462.104  39
  -3  -6  13 10352.4 472.667  38
  -3   6  13 9251.61 440.773   5
  -3   6  12 336.112 97.8045  28
  -3   6  12 191.597 72.0491  53
  -3   6  12 390.124 82.7137  51
  -3  -6  12 324.764 92.6730  43
  -3  -6  12 187.737 89.6764  39
  -3   6  12 175.074 77.1059   5
  -3  -6  12 394.150 86.1517   5
  -3   6  11 15720.7 718.152   5
  -3  -6  11 16243.3 721.009   5
  -3   6  11 15667.5 714.756  53
  -3   6  11 16724.3 726.545  51
  -3   6  11 15993.0 729.854  15
  -3  -6  11 15808.6 707.474  45
  -3  -6  11 15726.0 716.236  31
  -3  -6  11 16657.6 747.952  39
  -3   6  11 16255.3 743.727  28
  -3   6  10 526.613 111.562   5
  -3  -6  10 647.377 109.436   5
  -3  -6  10 257.465 172.347   2
  -3  -6  10 473.732 113.261  54
  -3   6  10 585.752 112.962  51
  -3   6  10 765.408 111.896  53
  -3   6  10 645.547 124.575  15
  -3  -6  10 514.328 104.624  45
   3  -6 -10 621.935 249.850  10
  -3   6  10 477.563 220.853   9
  -3   6  10 701.911 206.483  12
  -3  -6  10 384.312 106.383  31
  -3  -6   9 29.2892 84.4485  54
  -3   6   9 161.724 84.6416  53
  -3   6   9 148.934 89.4650  51
  -3  -6   9 212.098 66.1576  20
  -3   6   9 347.750 106.690  15
  -3  -6   9 75.3874 86.6731  45
  -3   6   9 201.980 179.964   9
  -3   6   9 113.322 137.049  12
   3  -6  -9 131.824 159.386  10
  -3  -6   9 196.972 131.688   2
  -3   6   9 238.261 138.522   2
  -3  -6   9 83.4315 85.5358   5
  -3   6   9 174.718 93.5397   5
  -3  -6   8 15333.3 698.914  54
  -3   6   8 15111.8 682.457  53
  -3   6   8 15473.1 695.074  51
  -3  -6   8 14265.0 691.367  46
  -3  -6   8 14596.5 657.303  20
  -3   6   8 15964.0 717.276  15
  -3  -6   8 15200.0 690.546  45
  -3  -6   8 14623.1 672.279   5
  -3   6   8 15032.8 895.210   2
  -3  -6   8 15310.2 910.430   2
  -3   6   8 15670.2 1019.78   9
  -3   6   7 53619.2 2140.87  51
  -3  -6   7 53033.0 2143.88  46
  -3  -6   7 53368.2 2163.18  44
  -3   6   7 54779.2 2354.49   2
  -3  -6   7 53758.1 2358.21   2
  -3   6   7 51411.0 2481.19   9
  -3  -6   7 50683.2 2102.83  20
  -3  -6   6 24444.0 1209.07   2
  -3   6   6 24200.4 1200.28   2
  -3   6   6 26692.3 1359.32   9
  -3  -6   6 24084.7 1014.52  20
  -3   6   6 25416.7 1067.96  19
  -3   6   5 14187.9 766.702   2
  -3  -6   5 16188.4 795.392   2
  -3  -6   5 14627.1 778.590   8
   3  -6  -5 15642.2 782.196   8
  -3   6   5 14198.7 833.987  12
  -3  -6   5 14369.1 625.549  20
  -3   6   5 14318.3 667.466  19
   3  -6  -5 15255.3 640.560  17
  -3   6   4 34983.1 1510.54   2
  -3  -6   4 35017.7 1517.80   2
  -3  -6   4 33043.9 1547.21   8
   3  -6  -4 36069.6 1561.62   8
  -3  -6   4 32452.9 1614.52  13
  -3   6   4 34201.2 1597.83  12
   3  -6  -4 34471.4 1394.90  17
  -3   6   3 2947.00 241.146   2
  -3  -6   3 2791.44 239.803   2
  -3  -6   3 3023.02 289.122   8
  -3  -6   3 3724.94 331.908  13
  -3   6   3 2860.77 294.096  12
   3  -6  -3 3093.14 291.518   8
  -3   6   3 3490.13 209.534  23
  -3   6   2 2688.46 180.543  23
  -3   6   2 2410.10 170.371  16
  -3   6   2 2382.70 198.457   2
  -3  -6   2 2480.50 200.857   2
  -3  -6   2 2975.60 286.299   8
  -3  -6   2 2097.72 261.749  13
  -3   6   2 2153.32 246.649  12
  -3  -6   1 11082.0 626.733  13
  -3  -6   1 10559.6 631.416   8
  -3   6   1 10610.1 610.417  12
  -3   6   0 39966.8 1694.47   1
  -3  -6   0 39911.3 1698.56   1
  -3  -6   0 43476.0 1805.29  13
  -3  -6   0 39837.1 1821.46   8
  -3   6   0 39785.5 1798.20  11
  -3  -6  -1 66744.9 2779.08   1
  -3  -6  -1 66866.0 2755.04   7
  -3   6  -1 68849.3 2779.00   1
  -3  -6  -1 71784.9 2875.89  13
  -3  -6  -1 66904.2 2902.33   8
  -3   6  -1 66707.9 2866.63  11
  -3  -6  -2 42944.2 1765.89  17
   3  -6   2 44658.7 1763.12  20
  -3   6  -2 44577.1 1887.40   1
  -3  -6  -2 42766.3 1879.69   1
  -3  -6  -2 44659.0 1809.07  10
  -3   6  -2 43520.7 1952.81  11
  -3   6  -3 54062.9 2321.87   1
  -3  -6  -3 51211.9 2304.25   1
  -3   6  -3 53684.0 2382.87   7
  -3  -6  -3 55827.8 2431.67   8
  -3  -6  -3 54512.2 2255.80  10
   3   6   3 55107.7 2371.10   9
  -3   6  -4 43478.6 1791.67  18
  -3  -6  -4 41929.8 1951.31   1
  -3   6  -4 42891.1 2004.74   7
  -3  -6  -4 42865.4 1751.14   3
  -3   6  -4 44735.5 1974.21   1
  -3  -6  -4 43272.0 1904.88  10
  -3  -6  -4 47559.8 2074.83   8
   3   6   4 45467.9 2018.09   9
  -3   6  -5 20894.9 901.834  18
  -3  -6  -5 21634.4 1059.78  10
   3   6   5 20347.9 1130.01   9
  -3  -6  -5 19982.2 861.644   3
  -3   6  -5 19674.5 865.716   3
  -3   6  -5 19085.5 1105.29   7
   3   6   6 31989.3 1384.50  53
  -3   6  -6 35092.0 1429.49  18
  -3  -6  -6 32018.9 1393.48  42
  -3  -6  -6 32333.2 1614.47  10
   3   6   6 34112.0 1715.04   9
  -3   6  -6 35555.4 1396.58   3
  -3  -6  -6 32655.0 1383.13   3
  -3   6  -6 33675.7 1698.64   7
   3   6   7 2116.48 180.328  53
  -3   6  -7 2165.29 207.079  18
  -3  -6  -7 2506.63 197.571  42
   3   6   7 3018.19 396.772   9
  -3  -6  -7 2130.89 322.982  10
  -3   6  -7 2141.52 185.114   3
  -3   6  -7 2049.88 324.618   7
  -3  -6  -7 2195.83 183.675   3
   3   6   8 37204.3 1628.09  53
  -3   6  -8 41959.5 1679.08  18
  -3  -6  -8 38319.1 1643.05  42
   3   6   8 40814.6 2021.72   9
  -3  -6  -8 37887.4 1954.27  10
  -3   6  -8 40250.9 1645.78   3
  -3   6  -8 37195.1 1978.23   7
  -3  -6  -8 39398.4 1636.43   3
   3   6   9 5864.74 354.901  53
  -3   6  -9 7077.98 403.307  18
  -3  -6  -9 7054.33 384.438  42
   3   6   9 8059.23 684.021   9
  -3  -6  -9 5532.93 584.019  10
  -3  -6  -9 6405.13 369.244   3
  -3   6  -9 6616.91 376.393   3
   3   6  10 20714.8 918.325  53
  -3   6 -10 20606.3 909.186  40
  -3  -6 -10 21882.0 938.308  42
  -3   6 -10 20530.4 928.865   3
  -3  -6 -10 20183.2 921.261   3
  -3  -6 -11 2741.78 203.834  42
  -3   6 -11 2409.00 174.528  40
   3   6  11 2724.21 195.084  51
   3   6  11 2827.95 197.107  53
  -3   6 -11 2436.95 200.514   3
  -3  -6 -11 2401.01 188.959   3
  -3  -6 -12 2735.02 188.022  42
  -3   6 -12 2579.87 180.705   3
   3   6  12 2608.66 175.606  53
   3   6  12 2783.96 178.697  51
  -3  -6 -13 9456.37 455.491  18
  -3   6 -13 9520.07 435.639  42
  -3  -6 -13 10248.2 439.630  42
   3   6  14 2873.72 134.670  28
  -3  -7  14 5789.24 271.125  39
  -3  -7  14 6061.34 281.739  38
  -3   7  14 5900.38 276.976  28
  -3  -7  13 262.057 73.7317  39
  -3   7  13 352.080 77.5910  28
  -3   7  12 761.556 96.5319  53
  -3   7  12 886.522 104.608  51
  -3  -7  12 941.712 114.280  43
  -3  -7  12 1084.14 128.226  39
  -3   7  12 946.367 120.514  28
  -3  -7  11 2993.59 194.423   5
  -3   7  11 2819.47 199.031  53
  -3  -7  11 3241.25 225.422  54
  -3   7  11 2847.79 207.388  51
  -3   7  11 2991.60 214.910  15
  -3  -7  11 3152.39 202.379  45
  -3  -7  11 2905.81 219.760  39
  -3  -7  11 2944.45 202.718  31
  -3   7  11 3038.43 221.000  28
  -3  -7  10 53.8184 72.0202   5
  -3  -7  10-73.7556 87.3154  54
  -3   7  10 12.5355 77.5595  53
  -3   7  10-13.5897 82.6452  51
  -3   7  10 15.3999 90.3076  15
  -3  -7  10 37.0068 86.0518  45
  -3   7  10-69.4993 177.031   9
  -3   7  10-118.283 165.026  12
  -3  -7  10 63.1767 88.1427  31
  -3   7  10 43.3882 85.6084  28
  -3  -7   9 673.323 119.083  54
  -3   7   9 688.172 112.712  53
  -3   7   9 662.399 123.428  51
  -3   7   9 813.620 136.891  15
  -3  -7   9 647.433 92.4021  20
  -3  -7   9 701.283 122.874  45
  -3   7   9 282.213 242.501   9
  -3  -7   9 819.128 205.731   2
  -3  -7   9 618.646 101.119   5
  -3  -7   8 881.321 205.933   2
  -3  -7   8 951.394 133.609  54
  -3  -7   8 835.645 127.351  46
  -3   7   8 989.448 123.948  53
  -3   7   8 1065.18 139.715  51
  -3   7   8 832.365 134.130  15
  -3  -7   8 1020.52 106.638  20
  -3  -7   8 678.664 119.379  45
  -3   7   8 984.061 116.274  27
  -3   7   8 949.302 269.937   9
  -3  -7   7 73.7052 98.4678   2
  -3   7   7-22.6552 77.4412  27
  -3   7   7 39.2182 81.5832  51
  -3  -7   7 68.1242 83.5987  46
  -3   7   7 47.7986 68.7600  53
  -3  -7   7 77.1774 91.3813  44
  -3  -7   7 21.4485 73.3185  34
  -3   7   7 125.600 182.397   9
  -3   7   7 102.119 153.898  12
  -3  -7   7 26.9511 59.2560  20
  -3   7   7 161.799 104.277  19
  -3   7   6 146.920 99.8393  19
  -3  -7   6 180.394 63.8831  20
   3  -7  -6 96.8233 73.3261  17
  -3   7   6 452.183 187.787   9
  -3   7   6 276.630 157.638  12
  -3  -7   6-31.2650 94.3573   2
  -3  -7   5 3049.82 177.133  20
   3  -7  -5 3184.83 191.336  17
  -3   7   5 2869.95 209.279  19
  -3  -7   5 2520.29 291.728   8
   3  -7  -5 2934.57 302.705   8
  -3   7   5 2612.46 328.100  12
  -3  -7   5 2542.22 256.214   2
  -3  -7   4 1150.66 99.8429  21
   3  -7  -4 1171.50 111.815  17
  -3  -7   4 1077.64 194.393   8
  -3  -7   4 1063.03 217.457  13
   3  -7  -4 720.754 172.016   8
  -3   7   4 1120.48 201.625  12
  -3  -7   4 954.028 142.819   2
   3  -7  -3 3217.94 184.584  21
  -3  -7   3 3570.46 336.421   8
  -3  -7   3 2912.50 316.523  13
  -3   7   3 3370.91 323.702  12
   3  -7  -3 2306.52 284.937   8
  -3  -7   3 2799.31 226.493   2
  -3  -7   2 1212.37 218.169  13
  -3   7   2 858.473 179.072  12
  -3  -7   2 1052.98 202.991   8
   3  -7  -2 895.334 94.1057  21
  -3   7   2 842.934 107.827  16
  -3  -7   1 5176.39 418.162   8
  -3  -7   1 4988.42 389.151  13
   3  -7  -1 4609.34 244.375  21
  -3   7   1 4761.31 264.321  16
  -3  -7   0 46203.2 2021.78   8
  -3  -7   0 48794.9 1980.16  13
  -3   7   0 43851.8 1964.17  11
  -3  -7   0 42408.0 1765.50  17
  -3   7   0 44324.4 1785.21  16
  -3  -7  -1 2742.99 176.675  17
  -3   7  -1 2627.62 185.752  16
   3  -7   1 3362.97 183.564  20
  -3  -7  -1 2741.21 289.778  13
  -3   7  -1 3534.20 325.450  11
  -3  -7  -1 2489.21 210.537   1
  -3  -7  -1 2545.59 311.954   8
  -3  -7  -2 9468.89 445.070  17
   3  -7   2 9800.83 443.282  20
  -3  -7  -2 10309.0 617.360  13
  -3   7  -2 9539.47 609.117  11
  -3  -7  -2 8786.71 514.779   1
   3  -7   3 2860.34 184.713  20
  -3  -7  -3 2895.72 186.312  17
  -3  -7  -3 2487.80 227.150  10
   3   7   3 2914.33 326.592   9
  -3   7  -3 2705.00 303.006  11
  -3   7  -3 3239.14 278.344   1
  -3  -7  -3 2256.51 245.293   1
  -3  -7  -3 3258.86 371.748   8
   3  -7   4 49.8414 67.7254  20
  -3   7  -4 96.9887 116.501   1
  -3  -7  -4-51.3095 154.673   8
  -3  -7  -4 157.098 113.224   1
   3   7   4 44.6554 129.728   9
  -3  -7  -4 135.111 99.7928  10
  -3   7  -5 232.185 135.665   7
  -3   7  -5 637.034 164.189   1
  -3  -7  -5 272.081 137.262   1
   3   7   5 254.217 183.744   9
  -3  -7  -5 588.114 163.151  10
   3  -7   6 740.106 110.445  54
  -3  -7  -6 745.870 122.689  42
   3   7   6 869.719 117.063  53
   3  -7   6 679.387 115.255  50
  -3  -7  -6 791.802 213.953   1
  -3  -7  -6 592.843 98.7440   3
  -3   7  -6 568.055 207.120   1
  -3   7  -6 930.045 229.564   7
   3   7   6 453.318 200.791   9
  -3  -7  -6 593.225 182.628  10
   3  -7   7 12.1118 84.5478  54
  -3  -7  -7 88.4492 95.7851  42
   3   7   7 39.6479 78.2904  53
  -3  -7  -7 144.219 73.1544   3
  -3   7  -7 153.420 82.4459   3
  -3   7  -7 112.709 169.877   7
  -3  -7  -7-53.4932 142.944   1
   3   7   7 122.872 171.457   9
  -3  -7  -7 99.0262 132.314  10
   3  -7   8 11.6188 79.4208  54
   3   7   8 110.921 87.9466  53
   3   7   8-64.6272 147.245   9
  -3  -7  -8 220.280 188.203  10
  -3  -7  -8-12.9471 70.7405   3
  -3   7  -8 13.7793 76.9057   3
  -3  -7  -8 46.5309 95.9713  42
   3   7   9 13.8348 87.0409  53
  -3  -7  -9 61.8873 90.7327  42
   3   7   9-64.2524 179.289   9
  -3   7  -9 27.8147 81.5587   3
  -3  -7  -9 12.9879 76.8824   3
   3   7  10 628.025 104.655  53
   3  -7  10 590.300 113.390  20
  -3  -7 -10 646.176 126.066  42
  -3   7 -10 525.200 104.678  40
  -3   7 -10 562.771 110.377   3
  -3  -7 -10 566.493 93.4412   3
  -3   7 -11 691.527 104.546  40
   3   7  11 884.862 110.832  53
   3   7  11 889.321 118.868  51
  -3  -7 -11 946.720 122.911  42
   3   7  12 490.168 78.5117  53
   3   7  12 464.944 79.3505  51
  -3  -7 -12 289.691 75.3422  42
   3   7  13 83.7750 51.3832  53
   3   7  13 73.0826 39.2748  51
  -3  -7 -13 64.0395 49.8373  42
  -3   7 -13 65.5800 45.1505  42
  -3  -8  14 147.858 38.3746  39
  -3   8  14 103.647 42.9845  28
  -3   8  14 83.6716 37.2019  24
  -3  -8  13 30341.1 1237.97  39
  -3   8  13 30212.8 1235.03  28
  -3   8  12 665.798 92.2179  51
  -3   8  12 657.801 88.3444  53
  -3  -8  12 525.894 88.1387  43
  -3  -8  12 744.767 109.487  39
  -3   8  12 544.739 92.6958  28
  -3   8  11 9082.78 425.531  53
  -3  -8  11 8680.22 441.539  54
  -3   8  11 8803.96 432.311  51
  -3   8  11 8260.01 430.857  15
  -3  -8  11 8407.05 418.977  45
  -3  -8  11 8253.29 413.952  31
  -3  -8  11 8935.14 446.119  39
  -3   8  11 8812.72 438.471  28
  -3  -8  10 16274.0 732.360  54
  -3   8  10 15422.5 708.751  53
  -3   8  10 16412.8 726.756  51
  -3   8  10 15463.3 735.936  15
  -3  -8  10 15643.4 711.498  45
  -3  -8  10 15475.8 710.862  31
  -3   8  10 15358.3 722.629  28
  -3   8   9 19138.3 857.981  53
  -3  -8   9 19199.3 872.670  54
  -3   8   9 20599.4 875.098  51
  -3  -8   9 18852.1 829.999  20
  -3   8   9 19111.5 887.968  15
  -3  -8   9 18545.2 860.657  45
  -3   8   9 19174.6 840.207  27
  -3   8   9 19950.5 869.598  28
   3  -8  -9 20033.3 1223.72  10
  -3   8   9 20155.4 1265.53   9
  -3  -8   8 550.719 123.058  46
  -3   8   8 639.224 110.537  53
  -3   8   8 739.527 130.294  15
  -3  -8   8 590.715 93.1477  20
  -3  -8   8 521.628 117.869  45
  -3   8   8 343.272 111.118  28
  -3   8   8 702.115 112.057  27
  -3   8   8 522.768 199.714  12
  -3   8   8 358.448 183.923   9
  -3   8   7 47723.0 2280.83  12
  -3   8   7 49318.2 2385.51   9
  -3   8   7 46988.7 1955.10  53
  -3  -8   7 47965.8 1971.32  46
  -3  -8   7 47961.6 1931.57  20
  -3   8   7 49318.0 2002.21  19
  -3  -8   7 47559.2 1984.74  44
  -3  -8   7 47570.2 1946.84  34
  -3   8   7 46075.0 1956.06  28
  -3   8   7 48717.3 1957.32  27
  -3   8   6 2697.86 351.373  12
  -3   8   6 2474.60 187.704  53
  -3  -8   6 2214.79 190.254  54
  -3  -8   6 2328.59 195.128  46
  -3   8   6 2692.42 196.070  51
  -3  -8   6 2747.32 211.612  44
  -3  -8   6 2728.86 189.811  34
  -3   8   6 2064.83 179.432  27
  -3   8   6 2072.78 174.157  28
   3  -8  -6 2117.54 171.989  17
  -3  -8   6 2430.83 165.063  20
  -3   8   6 2573.35 209.901  19
  -3  -8   5 86122.0 3412.54  21
   3  -8  -5 90764.8 3433.20  17
  -3   8   5 78955.1 3454.40  19
  -3  -8   5 87121.4 3671.60   8
   3  -8  -5 87297.1 3661.72   8
  -3   8   5 91585.0 3746.56  12
   3  -8  -4 6411.72 334.509  17
  -3  -8   4 6504.22 321.632  21
   3  -8  -4 6762.85 511.142   8
  -3  -8   4 7262.12 523.638   8
  -3   8   4 6510.71 508.337  12
   3  -8  -3 22453.6 930.163  21
  -3  -8   3 21602.5 918.621  21
  -3  -8   3 20891.8 1141.22  13
  -3  -8   3 22703.1 1166.45   8
  -3   8   3 22099.3 1147.32  12
   3  -8  -3 22759.1 1157.43   8
  -3   8   2 11873.0 586.373  23
   3  -8  -2 13169.3 558.482  21
  -3   8   2 12624.1 576.594  16
  -3  -8   2 11742.2 545.504  21
  -3  -8   2 12758.8 756.680  13
  -3  -8   2 12431.3 768.921   8
  -3   8   2 14270.5 763.338  12
   3  -8  -1 3813.77 221.877  21
  -3   8   1 4201.43 241.301  16
  -3  -8   1 3705.33 214.929  21
  -3   8   1 3996.78 249.956  23
  -3  -8   1 3957.87 363.339  13
  -3  -8   1 3236.07 366.136   8
  -3  -8   0 2975.27 189.536  17
  -3   8   0 3295.14 205.056  16
  -3  -8   0 3486.99 328.796  13
  -3  -8  -1 30142.4 1289.96  17
   3  -8   1 32556.9 1291.17  20
  -3   8  -1 31946.6 1304.12  16
  -3  -8  -1 30871.4 1490.08  13
  -3  -8  -1 32115.5 1571.41   8
  -3   8  -1 28717.7 1475.35  11
  -3  -8  -2 2972.57 195.256  17
   3  -8   2 3191.34 198.466  20
  -3   8  -2 2639.39 194.210  16
  -3  -8  -2 3628.36 345.829  13
  -3   8  -2 3131.36 317.995  11
  -3  -8  -3 51350.9 2091.37  17
   3  -8   3 51092.8 2083.05  20
  -3  -8  -3 51890.4 2323.40  13
   3   8   3 52365.3 2210.62  12
   3   8   3 50372.3 2336.98   9
  -3   8  -3 51977.5 2309.24  11
  -3  -8  -3 53260.1 2422.72   8
   3  -8   4 5367.10 294.548  20
  -3  -8  -4 4730.07 491.344   8
   3   8   4 5436.41 502.005   9
  -3   8  -4 5108.48 442.940  11
   3  -8   5 2515.71 197.073  50
   3   8   5 2348.53 183.020  53
   3  -8   5 2762.28 197.795  20
  -3  -8  -5 2314.82 192.933  42
  -3   8  -5 2664.90 184.616  41
   3   8   5 3126.59 406.924   9
  -3   8  -5 2875.46 340.691  11
   3   8   6 1336.54 137.746  53
   3  -8   6 942.027 134.211  50
   3  -8   6 1121.91 138.742  20
  -3  -8  -6 1084.34 145.215  42
   3  -8   6 1486.11 150.348  54
   3   8   6 1020.95 259.985   9
   3   8   7 12124.5 575.793  53
   3  -8   7 11788.5 576.016  20
  -3  -8  -7 11340.9 580.152  42
   3  -8   7 11937.1 571.285  54
   3   8   8 82.2372 76.5518  53
   3  -8   8-14.5767 86.3372  20
  -3  -8  -8 185.323 98.7861  42
   3  -8   8 148.152 83.8523  54
   3   8   8-64.3822 187.010   9
  -3  -8  -9 17081.5 749.587  42
   3  -8   9 16182.8 736.793  20
   3   8   9 16207.7 741.582  51
   3   8   9 14921.5 721.367  53
   3  -8   9 15781.1 708.043  54
  -3  -8 -10 305.902 104.914  42
   3  -8  10 337.526 94.6876  20
  -3   8 -10 557.780 104.417  40
   3   8  10 344.582 91.4931  53
  -3   8 -11 4604.20 254.161  40
  -3  -8 -11 4914.72 270.956  42
   3   8  11 4523.97 259.751  53
  -3  -8 -12 1791.87 129.268  42
   3   8  12 1640.73 121.853  51
   3   8  12 1508.70 120.551  53
  -3  -8 -13 9754.93 427.779  42
   3   8  13 9945.08 426.679  51
  -3  -9  13 2546.09 146.721  39
  -3  -9  13 2064.59 140.130  38
  -3   9  13 2503.79 142.606  28
  -3   9  13 2104.99 130.407  24
  -3   9  12 1145.82 110.522  51
  -3  -9  12 1171.91 98.9282  45
  -3  -9  12 1317.44 124.819  39
  -3   9  12 1357.83 117.786  28
  -3  -9  11-59.2954 85.4571  54
  -3   9  11-9.96590 67.6624  53
  -3   9  11-98.6992 83.3532  51
  -3   9  11-34.3066 78.1791  15
  -3  -9  11-76.3801 80.3095  45
  -3  -9  11 36.5557 80.9563  39
  -3   9  11-11.0038 79.2966  28
  -3  -9  10 5633.15 340.745  54
  -3   9  10 6564.66 337.003  53
  -3   9  10 6277.20 344.409  51
  -3   9  10 6022.70 356.253  15
  -3  -9  10 5946.47 333.404  45
  -3  -9  10 6308.00 333.825  31
  -3   9  10 6234.97 341.951  28
  -3   9  10 5904.69 307.579  27
  -3  -9   9 179.438 97.1944  54
  -3   9   9 146.079 84.3270  53
  -3   9   9 68.8651 101.041  15
  -3  -9   9 110.563 83.4072  45
  -3   9   9 124.665 76.4868  27
  -3   9   9 26.8408 84.5289  28
  -3   9   9 59.5386 159.113  12
  -3   9   8 260.782 96.8259  53
  -3  -9   8 407.351 113.730  46
  -3   9   8 255.033 115.910  15
  -3  -9   8 102.376 93.9627  45
  -3   9   8 229.356 89.9544  27
  -3   9   8 267.321 104.239  28
  -3   9   8 223.264 207.867   9
  -3   9   8 178.429 172.984  12
  -3   9   7 5080.59 571.125   9
  -3   9   7 4731.10 490.049  12
  -3   9   7 5139.69 297.115  53
  -3  -9   7 5287.82 310.112  54
  -3  -9   7 5055.23 306.295  46
  -3   9   7 4839.69 300.473  51
  -3  -9   7 4449.97 266.101  21
  -3  -9   7 5086.59 318.102  44
  -3  -9   7 4781.62 284.522  34
  -3   9   7 5096.56 293.125  28
  -3   9   7 4575.49 288.485  27
  -3   9   6 6557.93 571.491  12
  -3   9   6 6351.07 366.168  53
  -3  -9   6 7193.68 381.494  54
  -3   9   6 7109.03 378.822  51
  -3  -9   6 7423.83 389.029  46
  -3  -9   6 7029.85 349.398  21
   3  -9  -6 6570.36 361.929  17
  -3  -9   6 7333.87 393.316  44
  -3  -9   6 6788.97 368.852  34
  -3   9   6 6391.89 356.637  28
  -3   9   6 6726.36 373.238  27
   3  -9  -5 4115.56 420.415   8
  -3  -9   5 4096.72 431.601   8
  -3   9   5 4300.54 435.222  12
  -3   9   5 4208.95 254.686  53
  -3  -9   5 3931.54 260.170  54
  -3   9   5 3908.17 258.098  51
  -3  -9   5 4098.49 236.467  21
   3  -9  -5 4234.35 252.805  17
  -3  -9   5 4012.05 268.389  44
  -3  -9   5 4124.55 284.559  32
  -3   9   5 3765.76 255.771  27
  -3   9   4 27963.9 1213.70  51
  -3  -9   4 28329.4 1194.05  21
   3  -9  -4 29657.0 1213.78  17
  -3   9   4 28526.3 1223.43  27
  -3  -9   4 28570.8 1473.46   8
   3  -9  -4 29171.9 1468.31   8
  -3   9   4 32662.2 1501.67  12
  -3  -9   3 44.4589 124.056  13
  -3   9   3-42.4328 127.890  12
  -3  -9   3-47.5431 153.185   8
   3  -9  -3 46.1466 139.083   8
  -3   9   3-15.0677 84.9601  23
  -3  -9   3 27.5155 59.1039  21
  -3  -9   2 500.085 175.799  13
   3  -9  -2 521.970 184.616   8
  -3   9   2 480.184 165.810  12
  -3  -9   2 580.934 200.043   8
  -3   9   2 711.893 117.324  23
  -3  -9   2 558.313 85.9272  21
   3  -9  -2 537.511 96.0394  21
  -3  -9   1 558.075 177.394  13
  -3  -9   1 939.896 233.500   8
   3  -9  -1 548.417 90.6353  21
  -3   9   1 592.368 98.6717  16
  -3   9   1 428.552 106.126  23
  -3  -9   1 755.368 95.4714  21
  -3  -9   0 1018.28 242.753   8
  -3  -9   0 1285.92 234.403  13
  -3   9   0 1073.09 141.208  23
  -3  -9   0 1016.53 115.042  17
   3  -9   0 1172.44 120.648  21
  -3   9   0 1022.55 122.356  16
  -3  -9  -1 16411.3 929.252  13
  -3  -9  -1 17028.9 1023.63   8
  -3  -9  -1 15940.9 726.956  17
  -3   9  -1 16906.2 736.319  16
  -3  -9  -2 617.223 185.096  13
  -3   9  -2 306.094 141.955  11
  -3   9  -2 431.014 89.0135  16
  -3  -9  -2 315.560 86.4370  17
   3  -9   2 332.660 87.6096  20
   3  -9   3 197.528 85.5835  50
  -3   9  -3 462.003 94.8356  16
  -3  -9  -3 113.823 78.8317  17
   3  -9   3 238.836 87.4346  20
  -3  -9  -3 341.328 88.7044  42
  -3  -9  -3 259.640 152.239  13
  -3   9  -3 236.242 149.067  11
  -3  -9  -3 117.982 164.884   8
   3   9   4 5105.50 286.152  53
   3  -9   4 4680.28 305.800  50
   3  -9   4 5485.36 304.072  20
  -3   9  -4 4837.14 293.286  41
  -3  -9  -4 5214.49 307.740  42
  -3  -9  -4 5279.92 544.429   8
  -3  -9  -4 5719.81 497.707  13
   3   9   4 5952.95 537.577   9
  -3  -9  -4 5513.26 318.198  26
  -3  -9  -5 1204.74 143.195  26
   3   9   5 1273.23 134.577  53
   3  -9   5 1352.88 154.324  50
   3  -9   5 1175.35 138.944  20
  -3   9  -5 1179.97 134.092  41
  -3  -9  -5 1196.13 150.642  42
   3   9   5 1113.94 258.731   9
  -3  -9  -5 1470.86 298.782   8
   3  -9   6 11077.2 553.445  54
   3   9   6 11363.7 542.266  53
   3  -9   6 11986.6 567.899  50
  -3  -9  -6 11582.6 559.675  42
  -3   9  -6 11084.2 530.150  41
   3  -9   6 10273.4 543.029  20
   3   9   6 10775.5 732.000  12
   3   9   6 10999.9 839.580   9
  -3  -9  -6 12065.3 555.593  26
   3  -9   7 3850.38 255.310  20
  -3  -9  -7 3745.70 259.706  42
   3   9   7 3269.74 234.006  53
   3  -9   7 3854.01 254.666  54
   3   9   7 4038.94 485.719   9
   3   9   7 3391.57 381.006  12
  -3  -9  -8 435.459 114.422  42
   3  -9   8 664.943 119.704  20
   3   9   8 529.729 101.315  53
   3   9   8 393.630 114.245  51
   3  -9   8 455.259 108.050  54
  -3  -9  -9 334.324 103.680  42
   3  -9   9 381.705 102.680  20
   3   9   9 445.023 99.9461  53
   3   9   9 368.147 104.447  51
   3  -9   9 232.534 82.2780  54
  -3  -9 -10-23.7800 80.1367  42
   3  -9  10 47.7138 71.9093  20
   3   9  10-10.6962 74.6214  53
   3   9  10 82.0848 76.7431  51
  -3   9 -11 15.3980 61.4148  40
   3   9  11 83.9973 61.6635  53
  -3  -9 -11 27.1871 66.1230  42
   3   9  12 609.808 74.1542  53
   3   9  12 639.049 75.2897  51
  -3  -9 -12 776.980 79.8137  42
  -3 -10  13 6191.42 286.337  39
  -3 -10  13 6616.80 284.376  38
  -3  10  13 6218.25 275.898  28
  -3  10  12 5873.16 278.409  51
  -3 -10  12 5136.12 256.518  45
  -3 -10  12 5834.56 283.722  38
  -3 -10  12 6426.98 293.168  39
  -3  10  12 5214.16 261.421  24
  -3  10  12 5848.15 276.847  28
  -3 -10  11 26234.1 1062.58  54
  -3  10  11 25874.0 1056.00  51
  -3 -10  11 24333.0 1041.17  45
  -3  10  11 24379.2 1052.84  15
  -3 -10  11 24971.2 1061.69  39
  -3  10  11 24683.4 1045.63  28
  -3 -10  10 1891.23 169.424  54
  -3  10  10 2083.43 161.168  53
  -3 -10  10 1662.84 157.108  45
  -3  10  10 1640.68 170.172  15
  -3 -10  10 1940.75 154.055  31
  -3  10  10 1709.18 155.595  28
  -3  10   9 4746.13 302.092  15
  -3 -10   9 4265.76 275.883  45
  -3  10   9 4021.69 264.089  53
  -3  10   9 4473.53 260.384  27
  -3  10   9 4162.78 261.569  28
  -3  10   8 15232.1 989.426  12
  -3  10   8 15410.4 1081.62   9
   3 -10  -8 15638.0 1030.40  10
  -3  10   8 15513.9 695.115  53
  -3  10   8 14997.8 702.534  51
  -3 -10   8 14932.5 703.524  46
  -3  10   8 15502.7 731.045  15
  -3 -10   8 14379.0 698.452  45
  -3 -10   8 14924.8 672.872  34
  -3  10   8 14545.5 680.933  28
  -3  10   8 14633.6 685.904  27
  -3  10   7 5031.20 502.825  12
  -3  10   7 4921.01 579.412   9
  -3 -10   7 4475.23 293.025  54
  -3  10   7 4424.44 284.174  53
  -3  10   7 4461.66 286.558  51
  -3 -10   7 4544.14 292.160  46
  -3 -10   7 4326.36 254.878  21
  -3 -10   7 4791.06 306.858  44
  -3 -10   7 4523.07 280.607  34
  -3  10   7 4535.16 275.314  28
  -3  10   7 4707.73 288.974  27
  -3  10   6-55.9861 149.605  12
  -3 -10   6 193.843 96.8894  54
  -3  10   6 151.637 89.5825  53
  -3  10   6 128.467 94.8697  51
  -3 -10   6 63.0323 65.6277  21
   3 -10  -6 65.1924 84.0832  17
  -3 -10   6 92.9274 105.171  44
  -3 -10   6 15.2769 94.5769  46
  -3 -10   6 78.8758 89.9104  34
  -3  10   6 57.0918 91.3118  27
  -3  10   6 101.894 82.1399  28
  -3 -10   5 9040.05 458.778  54
  -3  10   5 9092.43 456.843  51
  -3 -10   5 8504.26 428.128  21
   3 -10  -5 8767.53 445.706  17
  -3 -10   5 8835.80 464.882  44
  -3  10   5 9360.98 464.673  27
  -3  10   5 8226.56 659.275  12
  -3 -10   5 8268.80 657.356   8
  -3 -10   4 7456.01 411.633  54
  -3 -10   4 8213.55 413.921  50
  -3  10   4 7474.28 404.681  51
   3 -10  -4 8019.81 413.300  17
  -3 -10   4 8264.19 396.897  21
  -3  10   4 7790.55 439.021  19
  -3 -10   4 7994.90 423.934  44
  -3 -10   4 8273.24 435.822  32
   3 -10  -4 8995.28 661.718   8
  -3 -10   4 7181.96 612.207   8
  -3  10   4 8031.58 622.719  12
   3 -10  -3 25326.0 1418.99   8
  -3 -10   3 26707.3 1404.04  13
  -3 -10   3 25702.4 1429.48   8
  -3  10   3 27105.7 1404.78  12
  -3 -10   3 25641.1 1140.09  54
  -3  10   3 26797.0 1137.97  51
  -3 -10   3 27163.8 1149.91  44
  -3 -10   3 27888.3 1166.07  32
  -3 -10   3 26758.5 1135.12  29
  -3  10   3 26862.8 1152.89  27
  -3 -10   3 26088.2 1125.74  21
  -3  10   3 29826.6 1193.75  23
  -3  10   2 113.861 93.6815  23
   3 -10  -2 79.3518 82.3095  21
  -3 -10   2 156.882 74.5467  21
  -3  10   2 100.970 83.9612  27
  -3 -10   2 110.591 147.798   8
  -3 -10   2 90.5894 159.102  13
   3 -10  -2 272.137 200.960   8
   3 -10  -1 14937.2 648.276  21
  -3  10   1 14014.2 675.689  23
  -3  10   1 13409.9 640.807  27
  -3 -10   1 13060.6 840.153  13
  -3 -10   1 15695.9 957.085   8
  -3 -10   0 513.236 187.130  13
  -3 -10   0 696.145 220.539   8
  -3  10   0 594.125 123.097  23
   3 -10   0 754.130 111.696  21
  -3 -10   0 582.941 101.920  17
  -3  10   0 627.455 105.946  16
  -3  10  -1 12280.4 575.083  16
  -3 -10  -1 12044.4 570.365  17
   3 -10   1 12634.7 572.995  21
  -3 -10  -1 11772.8 576.906  42
  -3 -10  -1 13083.4 877.310   8
  -3 -10  -1 13035.9 789.331  13
  -3 -10  -1 11475.7 583.279  26
   3 -10   2 26337.5 1154.24  50
  -3 -10  -2 26369.8 1135.07  17
  -3  10  -2 27462.0 1137.66  16
  -3  10  -2 25879.2 1129.79  41
  -3 -10  -2 25851.2 1137.06  42
  -3 -10  -2 28770.0 1388.69  13
  -3 -10  -2 26562.5 1149.96  26
   3 -10   3 12413.9 628.540  50
  -3 -10  -3 13387.8 625.371  17
   3 -10   3 13504.8 617.221  20
  -3  10  -3 13213.6 618.011  16
  -3 -10  -3 13262.6 622.573  42
  -3  10  -3 12692.4 610.905  41
  -3 -10  -3 13618.5 845.311  13
   3  10   3 12928.7 876.397   9
  -3 -10  -3 12634.4 921.471   8
  -3 -10  -3 13246.2 630.228  26
  -3 -10  -4 3561.26 465.719   8
   3  10   4 3627.28 227.600  53
   3 -10   4 3306.92 250.558  50
   3 -10   4 3826.67 240.486  20
  -3  10  -4 3644.98 243.111  16
  -3 -10  -4 3580.86 247.790  42
  -3  10  -4 3313.86 236.033  41
   3  10   4 2864.29 403.970   9
  -3 -10  -4 3436.67 387.064  13
  -3 -10  -4 3983.83 258.344  26
  -3 -10  -5 3698.58 487.033   8
   3  10   5 4256.43 255.534  53
   3 -10   5 4190.81 279.356  50
  -3  10  -5 3679.12 254.922  16
   3 -10   5 4296.34 262.593  20
  -3 -10  -5 3864.45 264.970  42
  -3  10  -5 3713.90 247.926  41
   3  10   5 4562.23 503.187   9
  -3 -10  -5 3575.13 415.667  13
  -3 -10  -5 4122.65 268.882  26
   3 -10   6 860.574 131.882  54
   3  10   6 859.894 122.628  53
   3 -10   6 758.452 131.197  50
   3  10   6 672.249 115.305  51
   3 -10   6 646.967 111.162  20
  -3 -10  -6 630.595 123.707  42
  -3  10  -6 769.507 117.247  41
   3  10   6 1020.20 278.072   9
  -3 -10  -6 853.727 229.232  13
  -3 -10  -6 694.417 121.561  26
   3  10   7 6535.15 362.791  51
   3 -10   7 6512.28 362.994  20
  -3 -10  -7 6447.09 365.439  42
   3  10   7 6022.02 349.259  53
   3 -10   7 6261.88 356.516  54
  -3 -10  -7 6611.68 591.677  13
   3  10   7 6316.36 600.588   9
  -3 -10  -8 6320.82 359.722  42
   3 -10   8 6690.30 360.443  20
   3  10   8 5601.93 345.983  51
   3 -10   8 6572.52 349.758  54
   3  10   8 6271.18 342.815  53
  -3 -10  -9 10803.5 517.635  42
   3 -10   9 10812.7 515.334  20
   3  10   9 10236.7 510.382  51
   3 -10   9 10554.4 496.600  54
   3  10   9 10692.8 504.731  53
  -3 -10 -10 2305.68 171.971  42
   3  10  10 2751.61 180.052  51
  -3  10 -10 2435.85 176.203  40
   3  10  10 2519.18 169.853  53
   3 -10  10 2217.96 150.413  54
  -3 -10 -11 2394.56 154.153  42
  -3  10 -11 2071.18 144.233  40
   3  10  11 2350.05 154.593  51
   3  10  11 2654.21 154.361  53
  -3 -10 -12 6945.29 315.111  42
   3  10  12 8318.07 328.590  53
  -3  11  12 5.46937 47.0497  51
  -3 -11  12 80.3818 35.2325  45
  -3 -11  12 5.39269 44.7338  38
  -3 -11  12-12.5347 56.9010  39
  -3  11  12 12.2243 36.8566  28
  -3 -11  11 600.868 84.7943  45
  -3  11  11 544.886 87.5797  15
  -3 -11  11 536.889 90.2732  39
  -3  11  11 547.919 79.4857  28
  -3  11  10 463.714 101.219  15
  -3 -11  10 526.821 94.7690  45
  -3 -11  10 238.165 86.7077  54
  -3 -11  10 511.053 85.0029  31
  -3  11  10 366.344 81.3981  28
  -3 -11   9 1516.58 152.562  45
  -3  11   9 1098.75 153.727  15
  -3  11   9 1630.27 155.291  51
  -3  11   9 1372.31 134.366  28
  -3  11   9 1656.52 142.954  27
  -3 -11   8 232.185 97.4946  54
  -3 -11   8 140.735 95.2527  46
  -3  11   8 306.296 106.164  51
  -3  11   8 303.796 121.610  15
  -3 -11   8 256.403 101.068  45
  -3 -11   8 278.660 90.9710  34
  -3  11   8 119.886 83.7471  28
  -3  11   8 254.482 90.3662  27
  -3  11   7 305.716 231.129   9
  -3  11   7 639.543 230.211  12
  -3 -11   7 496.395 111.344  54
  -3  11   7 649.387 120.608  51
  -3 -11   7 560.199 117.872  46
  -3 -11   7 325.215 102.024  34
  -3  11   7 534.235 113.130  27
  -3  11   7 459.614 97.2100  28
  -3  11   6 1065.93 314.441   9
  -3  11   6 1143.81 270.616  12
  -3 -11   6 814.062 140.734  54
  -3  11   6 916.775 129.059  51
  -3 -11   6 799.292 105.937  21
   3 -11  -6 1036.10 134.919  17
  -3  11   6 832.045 150.522  19
  -3 -11   6 732.222 129.720  46
  -3 -11   6 726.307 133.107  44
  -3 -11   6 1070.53 138.526  34
  -3  11   6 678.970 126.741  27
  -3  11   5 18802.4 846.364  51
  -3 -11   5 18936.6 825.029  21
   3 -11  -5 18273.3 841.402  17
  -3  11   5 18499.1 877.251  19
  -3 -11   5 19210.9 854.552  44
  -3 -11   5 18332.1 1116.96   8
  -3  11   5 19030.2 1124.08  12
  -3 -11   5 19416.7 856.084  54
  -3 -11   4 2403.49 196.278  54
  -3  11   4 2747.17 199.550  51
  -3 -11   4 2212.04 192.208  50
   3 -11  -4 2273.73 194.862  17
  -3 -11   4 2726.84 187.336  21
  -3  11   4 2437.32 219.580  19
  -3 -11   4 2478.19 201.051  44
  -3  11   4 2202.54 200.173  27
  -3 -11   4 2729.05 365.472   8
   3 -11  -4 2509.13 354.793   8
  -3  11   4 2097.28 321.584  12
   3 -11  -3 5316.95 530.816   8
  -3 -11   3 4332.53 499.558   8
  -3 -11   3 5071.47 300.137  54
  -3 -11   3 5647.57 307.012  50
  -3  11   3 4892.93 291.954  51
  -3 -11   3 4900.26 285.221  21
  -3 -11   3 5113.51 305.610  44
  -3 -11   3 4875.38 314.434  32
  -3 -11   3 4959.87 290.674  29
  -3  11   3 5102.68 310.857  27
  -3 -11   2 16225.0 998.999  13
  -3 -11   2 16589.7 1080.63   8
   3 -11  -2 16550.6 1088.42   8
  -3 -11   2 16458.7 765.893  54
  -3 -11   2 17593.3 775.645  50
  -3  11   2 17977.2 764.839  51
  -3 -11   2 16762.4 775.688  44
  -3  11   2 17822.5 821.269  23
   3 -11  -2 17745.6 778.031  21
  -3 -11   2 16872.4 765.963  21
  -3 -11   2 18198.9 793.988  32
  -3 -11   2 17309.4 773.549  29
  -3  11   2 17082.3 783.107  27
   3 -11  -1 177.893 86.9798  21
  -3 -11   1 212.060 86.5674  17
  -3  11   1 158.903 110.266  23
  -3 -11   1 126.135 176.045   8
  -3 -11   1-46.3490 201.108  13
   3 -11  -1 63.1827 161.012   8
  -3  11   1 91.1075 80.6698  27
  -3 -11   1 87.3823 92.8277  44
   3 -11   0 6782.75 375.931  21
  -3 -11   0 6762.08 373.892  17
  -3  11   0 7696.53 419.165  23
  -3 -11   0 7288.92 379.008  44
  -3 -11   0 7909.67 583.772  13
  -3 -11   0 7502.60 657.170   8
  -3  11   0 6497.39 369.406  27
  -3  11  -1 2004.02 171.156  27
   3 -11   1 1765.67 184.720  50
  -3  11  -1 2434.30 185.067  16
   3 -11   1 2084.83 179.366  21
  -3 -11  -1 1867.99 171.800  17
  -3  11  -1 1909.25 190.870  23
  -3 -11  -1 2001.63 176.721  44
  -3  11  -1 1838.46 175.420  41
  -3 -11  -1 1734.74 278.430  13
  -3 -11  -1 2127.92 367.379   8
   3 -11   2 6419.40 378.443  50
  -3  11  -2 7270.81 365.559  16
   3 -11   2 5798.43 350.478  21
  -3 -11  -2 7321.94 376.638  17
  -3  11  -2 6162.39 355.881  41
  -3 -11  -2 6455.77 367.193  42
  -3 -11  -2 7278.67 566.789  13
  -3 -11  -2 6211.27 374.212  26
  -3  11  -2 6395.08 341.587  27
  -3 -11  -3 3772.71 272.346  26
   3 -11   3 4416.86 283.863  50
  -3 -11  -3 3985.40 268.560  17
  -3 -11  -3 3872.62 267.390  42
  -3  11  -3 4173.59 266.377  41
   3  11   3 3520.05 447.592   9
  -3 -11  -3 4416.96 440.101  13
  -3 -11  -3 3336.34 458.558   8
   3  11   4 7627.14 388.768  53
   3 -11   4 7700.71 427.478  50
   3  11   4 7594.37 397.190  51
   3 -11   4 8568.78 417.436  20
  -3  11  -4 7122.19 398.829  41
  -3 -11  -4 7828.88 416.972  42
  -3 -11  -4 7058.90 699.665   8
  -3 -11  -4 7224.06 600.938  13
   3  11   4 7449.91 666.446   9
  -3 -11  -4 7553.40 416.874  26
  -3 -11  -5 990.981 142.120  26
   3 -11   5 879.469 139.824  50
   3  11   5 987.328 124.821  53
   3  11   5 771.584 127.704  51
   3 -11   5 989.384 135.658  20
  -3 -11  -5 1086.51 143.484  42
  -3  11  -5 895.695 131.263  41
   3  11   5 1387.39 302.724   9
  -3 -11  -5 737.671 247.689   8
   3  11   6 1503.32 161.014  51
   3 -11   6 1508.97 170.124  50
   3 -11   6 1958.55 176.107  20
  -3 -11  -6 1324.86 159.639  42
  -3  11  -6 1654.32 152.503  41
   3 -11   6 1381.71 162.388  54
   3  11   6 1845.32 161.004  53
  -3 -11  -6 1676.24 164.921  26
  -3 -11  -7 182.897 97.5198  42
   3 -11   7 98.0512 89.5914  20
   3  11   7 11.9596 77.7089  53
   3  11   7 26.3045 84.1268  51
   3 -11   7 68.8358 90.1272  54
  -3 -11  -8 4100.78 264.320  42
   3 -11   8 4093.15 261.601  20
   3  11   8 4300.22 262.372  51
   3 -11   8 3962.46 252.513  54
   3  11   8 4419.39 253.787  53
  -3 -11  -9 64.1430 71.0832  42
   3 -11   9 101.151 76.3506  20
   3  11   9 162.691 69.8797  53
   3  11   9 52.6420 72.0330  51
   3 -11   9 44.9154 67.9552  54
   3 -11  10 169.767 54.6625  54
  -3 -11 -10 224.158 74.7020  42
   3  11  10 172.940 60.9759  53
   3  11  10 282.663 73.6963  51
  -3  11 -10 190.134 71.6820  40
   3  11  10 105.422 61.3790  27
  -3  11 -11 3427.15 183.486  40
  -3 -11 -11 3660.76 186.129  42
   3  11  11 3955.15 190.546  53
   3  11  11 4029.14 196.775  51
  -3 -12  12 5947.98 263.466  39
  -3  12  12 5745.88 256.588  51
  -3 -12  11 1376.58 105.730  45
  -3 -12  11 1318.00 99.7814  38
  -3  12  11 1335.77 84.9604  28
  -3 -12  10 7603.62 366.037  45
  -3  12  10 7527.30 380.182  15
  -3  12  10 8088.16 372.322  51
  -3  12  10 7191.68 341.207  28
  -3 -12   9 202.757 78.0250  45
  -3  12   9 154.662 93.8094  15
  -3  12   9 255.635 87.2493  51
  -3  12   9 195.853 66.7778  28
  -3  12   9 342.298 83.3141  27
  -3 -12   8 8392.46 412.485  54
  -3  12   8 8038.37 404.047  51
  -3 -12   8 7920.63 405.609  46
  -3  12   8 7197.37 425.497  15
  -3 -12   8 7630.40 404.048  45
  -3 -12   8 7210.42 375.163  34
  -3  12   8 7681.65 397.510  27
  -3 -12   7 7280.51 386.638  54
  -3  12   7 6622.52 376.308  51
  -3 -12   7 7351.69 391.218  46
  -3 -12   7 7217.92 392.457  45
  -3 -12   7 6498.31 363.884  34
  -3  12   7 6877.14 376.932  27
  -3  12   6 5769.27 563.558  12
  -3 -12   6 6265.66 368.412  54
  -3  12   6 6971.61 369.564  51
  -3 -12   6 7445.57 388.803  46
  -3 -12   6 5857.64 334.824  21
   3 -12  -6 7052.55 371.349  17
  -3  12   6 7566.55 414.995  19
  -3 -12   6 6444.53 369.733  44
  -3  12   6 6571.51 343.074  41
  -3 -12   6 6567.47 365.028  34
  -3  12   6 6407.49 370.342  27
  -3 -12   5 19926.4 894.468  44
  -3 -12   5 19519.5 870.046  21
   3 -12  -5 20772.7 898.706  17
  -3  12   5 20369.7 931.336  19
  -3  12   5 19314.8 886.188  51
  -3 -12   5 20568.8 899.612  54
  -3 -12   4 15012.1 700.867  54
  -3  12   4 16131.0 698.370  51
  -3 -12   4 15098.4 699.821  50
   3 -12  -4 15319.6 705.255  17
  -3 -12   4 15313.8 686.309  21
  -3  12   4 14307.9 728.811  19
  -3 -12   4 14798.7 699.128  44
  -3 -12   4 14332.7 995.127   8
   3 -12  -4 15690.4 1003.16   8
  -3  12   4 14439.5 707.035  27
  -3 -12   3 1725.15 164.938  50
  -3  12   3 2411.90 176.925  51
  -3 -12   3 2032.97 175.510  54
   3 -12  -3 1706.33 169.190  17
  -3 -12   3 1674.89 160.989  21
  -3  12   3 1811.69 179.498  27
  -3 -12   3 1725.06 160.169  29
  -3 -12   3 1419.24 311.405   8
   3 -12  -3 2760.73 394.804   8
   3 -12  -2 37011.3 1979.60   8
  -3 -12   2 41464.2 2027.59   8
  -3 -12   2 37544.4 1592.23  50
  -3  12   2 37659.0 1577.76  51
  -3 -12   2 39093.6 1595.54  17
  -3  12   2 40075.6 1650.85  23
  -3 -12   2 37854.7 1590.20  54
  -3 -12   2 37756.5 1602.07  32
  -3 -12   2 38951.4 1595.00  29
  -3  12   2 38267.2 1605.41  27
  -3  12   1 2866.04 240.905  23
  -3 -12   1 2702.23 207.333  17
   3 -12  -1 2567.20 205.803  21
  -3  12   1 2848.25 211.816  27
  -3 -12   1 3009.94 425.724   8
   3 -12  -1 2544.54 409.524   8
  -3  12   0 8370.38 475.463  23
   3 -12   0 8955.70 448.774  21
  -3 -12   0 8603.48 445.519  17
  -3 -12   0 8406.53 749.978   8
   3 -12   0 7913.02 729.640   8
  -3  12   0 8550.74 442.423  27
   3 -12   1 1086.98 155.550  50
   3 -12   1 1069.63 139.159  21
  -3 -12  -1 1202.85 143.101  17
  -3  12  -1 966.134 153.622  23
  -3  12  -1 1138.80 148.322  41
  -3  12  -1 1308.08 141.698  27
  -3 -12  -1 1291.23 314.281   8
  -3  12  -2 21760.5 970.207  41
  -3 -12  -2 22788.1 958.757  44
   3 -12   2 21354.1 967.037  21
  -3 -12  -2 22239.4 973.703  17
  -3  12  -2 21260.1 1000.89  23
  -3  12  -2 21757.4 942.920  27
   3 -12   2 21847.8 994.675  50
   3 -12   3 3683.06 272.174  50
   3 -12   3 4002.66 262.154  21
  -3 -12  -3 3899.20 264.684  17
  -3  12  -3 3359.43 249.767  41
  -3  12  -3 3793.92 282.864  23
  -3 -12  -3 3644.11 500.484   8
   3  12   4 15836.4 732.697  51
   3 -12   4 17251.7 780.916  50
   3  12   4 16397.0 730.252  53
  -3 -12  -4 14656.6 1101.21   8
  -3  12  -4 17772.7 758.735  41
  -3 -12  -4 15983.9 759.537  42
  -3 -12  -5 8280.14 456.681  42
  -3  12  -5 9451.66 453.707  41
   3  12   5 9273.32 440.032  53
   3 -12   5 8531.40 463.187  54
   3 -12   5 8933.50 474.303  50
   3  12   5 8737.47 445.965  51
  -3  12  -6 9095.11 458.055  41
  -3 -12  -6 9723.74 484.474  42
   3  12   6 9916.85 467.301  53
   3 -12   6 9295.04 487.768  54
   3  12   6 9714.26 470.892  51
   3 -12   6 9764.07 498.373  50
  -3 -12  -7 6238.62 344.894  42
   3 -12   7 6180.58 344.479  54
   3  12   7 6449.09 332.169  53
   3  12   7 6021.39 334.864  51
  -3 -12  -8 15820.1 701.569  42
   3 -12   8 15104.2 694.950  54
   3  12   8 16341.8 691.603  53
   3  12   8 15602.1 695.294  51
  -3 -12  -9 93.0347 69.5375  42
   3  12   9 53.6734 57.3510  53
   3  12   9 110.196 65.5563  51
   3 -12   9 52.4475 66.9976  54
   3  12  10 11188.1 468.584  51
  -3  12 -10 10300.8 468.360  40
   3  12  10 10640.2 460.442  53
   3 -12  10 10402.8 471.271  21
  -3 -12 -11 136.712 35.4447  60
   3  12  11 205.132 40.7795  51
  -3 -13  11 668.275 60.2571  45
  -3  13  11 837.680 72.3905  51
  -3 -13  10 554.802 78.9296  45
  -3  13  10 491.011 82.3120  15
  -3  13  10 444.172 55.2384  36
  -3 -13  10 418.150 72.7606  39
  -3  13  10 363.233 72.3856  51
  -3  13   9 1141.21 112.996  51
  -3  13   9 947.723 119.300  15
  -3 -13   9 861.267 111.143  45
  -3 -13   9 1180.04 118.429  54
  -3  13   9 1152.83 104.682  27
  -3 -13   9 786.163 95.5089  31
  -3 -13   8 124.934 77.9065  54
  -3 -13   8 138.955 81.9451  46
  -3  13   8 225.239 85.3436  51
  -3  13   8 177.098 96.0678  15
  -3 -13   8 195.848 84.2891  45
  -3 -13   8 215.980 72.6255  34
  -3  13   8 115.519 78.2664  27
  -3 -13   7 50.6412 77.0478  54
  -3 -13   7 281.025 94.9083  46
  -3  13   7-59.4007 90.8312  51
  -3  13   7 50.8656 94.6668  15
  -3 -13   7 107.072 77.6772  34
  -3  13   7 112.141 87.5462  27
  -3  13   6 149.546 93.1600  51
  -3 -13   6 99.8131 83.6932  46
  -3 -13   6 77.2541 64.7119  21
  -3  13   6 106.602 102.266  19
  -3  13   6 155.345 76.3101  41
  -3 -13   6 50.3427 83.0582  34
  -3 -13   6 26.9209 81.9364  54
  -3  13   5 212.805 94.7812  51
   3 -13  -5 390.846 101.874  17
  -3  13   5 515.049 131.386  19
  -3  13   5 247.117 85.0637  41
  -3 -13   5 364.834 108.088  46
  -3 -13   5 236.343 103.912  34
  -3 -13   5 288.435 104.448  54
  -3 -13   4 7174.02 371.082  17
   3 -13  -4 7128.01 391.578  17
  -3  13   4 7575.76 422.942  19
  -3  13   4 6978.33 375.005  51
  -3 -13   4 6737.86 378.800  50
  -3 -13   4 7270.66 387.825  54
  -3  13   4 6883.74 389.844  27
  -3 -13   3 144.313 86.6320  54
  -3 -13   3 125.601 80.4444  17
   3 -13  -3 119.706 94.2578  17
  -3  13   3 56.4952 99.5842  19
  -3 -13   3 145.418 87.9401  50
  -3  13   3 183.039 86.5751  51
   3 -13  -3 257.109 186.741   8
  -3 -13   3 132.179 176.626   8
  -3  13   3 29.8476 88.4658  27
  -3 -13   3 128.967 86.6865  29
  -3 -13   2 122.927 82.7457  54
  -3 -13   2 244.620 87.2367  50
   3 -13  -2 341.754 246.388   8
  -3 -13   2 414.714 208.516   8
  -3 -13   2 228.558 97.9869  29
  -3  13   2 291.274 104.000  27
  -3 -13   2 265.270 85.9471  17
  -3 -13   1 9111.21 456.906  50
   3 -13  -1 9489.44 474.201  21
  -3 -13   1 9334.63 466.548  17
  -3  13   1 9322.38 504.471  23
   3 -13  -1 9807.70 802.383   8
  -3 -13   1 8694.27 759.287   8
  -3 -13   1 8592.93 461.687  29
  -3  13   1 9088.51 468.780  27
  -3  13   0 643.719 124.268  27
   3 -13   0 684.716 131.205  50
  -3  13   0 771.422 143.454  23
   3 -13   0 421.418 111.667  21
  -3 -13   0 718.778 118.710  17
  -3  13   0 468.906 116.675  41
   3 -13   0 965.130 275.045   8
  -3 -13   0 437.668 243.394   8
  -3  13  -1 48.4950 83.4675  27
   3 -13   1 182.396 108.982  50
  -3  13  -1 96.2347 95.5952  23
   3 -13   1 29.3568 85.2889  21
  -3 -13  -1 14.8562 86.3213  17
  -3  13  -1-14.9158 88.3173  41
   3 -13   1 76.1278 183.977   8
  -3 -13  -1 296.863 215.555   8
   3 -13   2 8380.17 460.087  50
  -3  13  -2 8250.82 465.387  23
   3 -13   2 7847.46 433.455  21
  -3 -13  -2 7793.61 432.740  17
  -3  13  -2 8590.91 438.997  41
   3 -13   2 7193.56 728.029   8
  -3  13  -2 8233.26 407.502  27
  -3  13  -3 1571.60 164.097  41
  -3  13  -3 1837.38 195.221  23
   3 -13   3 1809.62 173.611  21
  -3 -13  -3 1568.28 357.243   8
   3 -13   3 1896.13 188.240  50
  -3  13  -4 441.841 103.286  41
   3 -13   4 455.094 106.841  21
  -3  13  -4 387.978 117.803  23
  -3 -13  -4 535.648 100.242  60
   3 -13   4 709.680 130.988  50
  -3  13  -5 695.550 114.555  41
   3 -13   5 596.857 122.394  21
  -3  13  -5 561.899 136.278  23
   3 -13   5 429.191 117.403  54
   3 -13   5 638.344 127.651  50
   3  13   5 727.364 107.543  51
   3  13   6 10979.2 514.842  51
   3 -13   6 10246.1 530.198  21
  -3  13  -6 11033.7 509.578  41
   3  13   6 11562.2 513.060  53
   3 -13   6 11115.6 538.582  54
  -3  13  -6 11530.4 563.835  23
   3 -13   7 978.181 122.157  54
   3  13   7 1231.14 115.729  53
   3  13   7 1470.08 126.070  51
  -3  13  -7 1069.48 140.328  23
   3 -13   8 630.685 90.1231  54
   3  13   8 526.899 82.1508  51
  -3  13  -8 434.915 91.9392  23
   3  13   9 104.786 54.6914  51
   3 -13   9 30.5829 54.4682  21
  -3 -13  -9 105.983 54.5664  60
   3 -13   9 112.147 55.5774  54
   3  13   9 26.4593 53.8900  27
   3  13  10 836.918 66.2056  51
  -3  13 -10 829.931 69.9560  40
  -3 -14  10 3484.33 177.084  45
  -3 -14  10 3316.94 173.760  39
  -3  14  10 3568.53 175.161  51
  -3 -14   9 4661.54 233.264  54
  -3  14   9 5079.24 233.295  51
  -3  14   9 4190.02 240.551  15
  -3 -14   9 4885.51 237.250  45
  -3 -14   9 4740.95 230.472  39
  -3  14   9 4336.84 220.091  27
  -3 -14   8 12973.1 575.367  54
  -3  14   8 12559.1 568.008  51
  -3  14   8 12833.1 598.731  15
  -3 -14   8 12869.1 577.872  45
  -3 -14   8 12452.0 546.939  34
  -3  14   8 13800.0 576.037  27
  -3 -14   7 829.553 110.529  54
  -3  14   7 910.342 109.277  51
  -3 -14   7 936.289 119.138  46
  -3  14   7 938.937 135.836  15
  -3 -14   7 1094.76 113.472  34
  -3  14   7 1145.50 121.652  27
  -3  14   6 18541.4 843.187  51
  -3 -14   6 20369.8 867.297  46
  -3 -14   6 19764.4 863.727  45
  -3 -14   6 19895.4 854.936  34
  -3 -14   6 19587.4 854.728  54
  -3 -14   5 1171.51 132.431  54
  -3  14   5 1012.20 124.501  51
   3 -14  -5 957.480 135.471  17
  -3  14   5 1270.73 158.750  19
  -3 -14   5 1013.01 133.493  45
  -3 -14   5 1148.77 146.188  46
  -3  14   5 1021.98 119.611  41
  -3 -14   5 1052.41 141.378  34
  -3  14   5 1136.58 140.408  27
  -3  14   4 7325.86 373.308  51
  -3 -14   4 7245.66 371.716  17
   3 -14  -4 7512.81 400.436  17
  -3  14   4 7404.01 421.959  19
  -3  14   4 6878.48 380.466  41
  -3 -14   4 7753.64 397.832  45
  -3 -14   4 7212.73 383.329  54
  -3  14   4 7765.86 402.379  27
  -3  14   3 2373.52 170.447  51
  -3 -14   3 2387.37 182.824  50
  -3 -14   3 2105.55 176.904  17
   3 -14  -3 2192.24 190.211  17
  -3  14   3 2913.79 235.662  19
  -3  14   3 2418.44 194.000  41
  -3 -14   3 2261.60 187.783  45
  -3 -14   3 2206.42 177.790  54
  -3 -14   3 2328.07 176.570  29
  -3  14   3 2464.27 200.450  27
  -3 -14   2 10501.2 505.822  50
   3 -14  -2 10305.2 528.759  17
  -3 -14   2 10915.5 516.549  17
  -3  14   2 10979.9 558.634  19
  -3 -14   2 10483.9 507.106  45
  -3  14   2 10799.9 527.860  41
  -3 -14   2 9810.79 494.727  54
  -3 -14   2 10771.3 507.380  29
  -3  14   2 10402.0 522.536  27
  -3 -14   1 786.388 103.727  45
  -3 -14   1 726.213 123.892  17
  -3 -14   1 994.522 130.187  29
  -3  14   1 798.135 124.485  27
  -3 -14   1 711.419 106.077  50
   3 -14  -1 707.808 140.437  50
  -3  14   0 7284.54 400.802  41
  -3  14   0 7765.64 435.643  23
   3 -14   0 7511.26 399.035  21
  -3 -14   0 7304.93 393.862  17
  -3  14   0 7260.67 385.107  27
  -3 -14   0 7142.80 392.365  29
   3  14   0 7238.22 374.768  27
   3 -14   0 6770.88 411.333  50
  -3  14  -1 43.3429 93.2389  41
   3 -14   1 172.028 94.6556  21
  -3  14  -1 184.708 107.408  23
  -3 -14  -1 57.5753 84.5596  17
  -3  14  -1 167.941 86.1798  27
   3 -14   1 211.261 115.318  50
   3 -14   2 16896.6 812.338  50
   3 -14   2 17526.1 793.300  21
  -3 -14  -2 18473.3 800.252  17
  -3  14  -2 17285.0 820.285  23
  -3  14  -2 16801.7 786.797  41
   3 -14   3 14715.8 705.428  50
  -3  14  -3 14412.2 713.949  23
   3 -14   3 14862.3 691.043  21
  -3  14  -3 15211.6 687.206  41
  -3  14  -4 23078.4 986.231  41
   3 -14   4 23113.6 999.165  21
  -3  14  -4 23338.4 1023.95  23
   3 -14   4 22908.0 1012.25  50
   3 -14   4 21780.7 1002.12  54
  -3  14  -5 4232.96 243.602  41
   3 -14   5 3938.18 254.934  21
  -3  14  -5 4144.85 275.751  23
   3 -14   5 4026.37 264.487  50
   3 -14   5 3934.21 261.090  54
  -3  14  -6 24527.8 990.267  41
   3 -14   6 24822.3 1023.37  21
  -3  14  -6 23895.9 1033.05  23
  -3 -14  -6 23249.0 985.868  60
   3 -14   6 23949.0 1021.36  54
   3  14   6 23192.6 987.172  51
  -3  14  -7 100.976 73.3443  23
   3  14   7 100.096 60.2684  51
   3 -14   7 128.503 70.2890  54
  -3 -14  -7 136.806 57.9455  60
   3  14   8 13611.8 556.082  51
   3 -14   8 14546.1 570.391  54
   3 -14   9 81.9775 33.9903  54
   3  14   9 85.9666 36.6072  51
  -3  14  -9 15.8797 48.1915  40
   3  14   9 105.402 42.6111  27
   3 -14   9 184.383 43.4733  45
  -3 -15   9-54.1166 51.0599  45
  -3 -15   9-27.1558 36.7122  39
  -3  15   9 43.1355 39.8328  51
  -3  15   8 487.472 67.0496  51
  -3  15   8 403.179 76.6490  15
  -3 -15   8 393.042 76.5321  45
  -3 -15   8 442.306 68.4804  54
  -3  15   8 362.029 67.6941  27
  -3 -15   7 181.274 64.8714  54
  -3 -15   7 206.370 71.0209  46
  -3  15   7 153.796 62.6530  51
  -3  15   7 199.151 80.9762  15
  -3 -15   7 163.843 65.0937  34
  -3  15   7 296.366 73.8478  27
  -3 -15   6 372.932 84.9655  46
  -3  15   6 448.593 80.8793  51
  -3 -15   6 448.580 93.8466  45
  -3 -15   6 349.962 82.8686  34
  -3 -15   6 359.590 80.1218  54
  -3 -15   5-9.67380 75.1484  54
  -3  15   5 24.7957 64.8937  51
  -3 -15   5 11.7211 81.7673  46
  -3  15   5-14.5697 79.5991  19
  -3 -15   5 129.341 79.0997  45
  -3  15   5 8.82390 64.7566  41
  -3 -15   5 10.7634 72.5403  34
  -3  15   5-22.7314 84.4081  27
  -3 -15   4 3062.34 200.454  54
  -3  15   4 3151.18 189.305  51
  -3 -15   4 3107.60 209.129  45
  -3  15   4 2818.72 203.270  41
   3 -15  -4 3249.94 220.040  17
  -3  15   4 3483.00 242.430  19
  -3 -15   4 3214.64 218.548  34
  -3  15   4 3160.06 220.129  27
   3 -15  -3 552.259 106.813  17
  -3 -15   3 487.586 87.3167  17
  -3  15   3 632.240 118.315  19
  -3 -15   3 658.290 93.1425  54
  -3 -15   3 646.887 105.649  45
  -3  15   3 516.372 105.359  41
  -3  15   3 731.526 116.593  27
  -3 -15   2 9.89486 66.7195  45
  -3  15   2 64.4015 88.0622  41
   3 -15  -2-68.7577 87.9468  17
  -3 -15   2 192.131 84.4512  17
  -3  15   2 99.6379 107.866  19
  -3 -15   2 130.792 77.3384  29
  -3  15   2 24.5301 87.2803  27
   3 -15  -1 1227.89 146.525  17
  -3 -15   1 1102.46 129.757  17
  -3  15   1 1037.34 144.734  19
  -3 -15   1 1034.60 125.489  29
  -3  15   1 1010.05 128.655  27
   3 -15  -1 988.034 149.855  50
  -3  15   0 1420.63 153.907  41
  -3 -15   0 1569.99 151.963  17
  -3 -15   0 1531.31 152.941  29
  -3  15   0 1696.88 148.527  27
   3 -15   0 1568.92 170.129  50
  -3  15  -1 3732.82 246.553  41
   3 -15   1 4002.01 251.112  21
  -3 -15  -1 4241.63 252.874  17
  -3 -15  -1 3483.57 238.939  29
   3  15   1 3647.13 228.448  27
  -3  15  -1 3517.40 220.231  27
   3 -15   1 3419.50 257.782  50
  -3  15  -2 5347.45 326.459  41
   3 -15   2 6239.77 335.522  21
  -3  15  -2 6076.57 358.223  23
   3  15   2 6190.73 326.121  27
   3 -15   2 5818.17 347.077  50
   3 -15   3 99.4505 90.1621  50
   3 -15   3 173.614 83.6305  21
  -3  15  -3 29.7794 89.8050  23
  -3  15  -3 147.784 84.9736  41
   3 -15   3-27.0122 92.3641  54
   3  15   3 56.6464 81.6810  27
   3 -15   4 1002.26 130.208  50
  -3  15  -4 999.234 116.456  41
  -3  15  -4 1238.90 144.324  23
   3 -15   4 1388.15 134.106  21
   3 -15   4 1263.25 135.819  54
   3  15   4 1138.44 126.485  27
  -3  15  -5 487.845 82.5962  41
   3 -15   5 395.960 93.3445  54
   3  15   5 460.152 92.1692  27
  -3  15  -5 541.419 101.499  23
   3 -15   5 413.531 88.4771  21
   3 -15   6 99.9779 64.7632  54
   3  15   6 172.183 74.4575  27
  -3  15  -6 17.9002 66.1771  23
   3 -15   6 109.932 65.6909  21
   3  15   7 1743.87 126.731  27
   3 -15   7 1829.80 129.195  54
   3 -15   8 28.1399 36.7874  54
  -3 -15  -8 4.65322 41.5779  29
  -3  15  -8 31.7106 45.4619  40
   3 -16  -8 366.046 49.3358  50
  -3  16   8 378.953 47.7561  27
  -3 -16   7 9556.70 391.920  45
  -3  16   7 8673.63 367.405  51
   3 -16  -7 9671.77 401.917  50
   3 -16  -6 811.684 99.5171  50
  -3 -16   6 684.596 85.8635  46
  -3  16   6 676.731 68.3695  51
  -3  16   6 891.149 105.622  15
  -3 -16   6 656.604 83.6040  45
  -3 -16   6 615.899 81.3369  34
  -3  16   6 719.814 91.5239  27
  -3 -16   5 9219.18 425.716  46
   3 -16  -5 8969.31 439.676  50
  -3  16   5 8719.66 442.822  15
  -3 -16   5 8811.81 418.556  34
  -3  16   5 9778.03 428.653  27
  -3 -16   5 8651.80 415.045  45
  -3  16   4 62.9157 79.8469  15
   3 -16  -4 100.140 73.5285  17
  -3  16   4 88.2214 79.3262  19
  -3 -16   4 155.891 77.7318  34
  -3  16   4 67.4666 71.1961  27
   3  16  -4-24.5520 61.9991  41
  -3 -16   4 74.6340 67.5070  45
  -3  16   4 75.6014 64.9470  41
  -3 -16   4 62.1182 70.8047  46
   3 -16  -3 17518.2 755.213  17
  -3  16   3 17350.6 772.731  19
  -3 -16   3 16778.2 750.002  34
  -3  16   3 16887.4 744.980  27
  -3  16   3 16882.9 744.219  41
  -3  16   2 3387.38 219.086  41
  -3  16   2 3317.35 232.942  19
   3 -16  -2 3321.30 219.905  17
  -3 -16   2 3213.33 191.396  29
  -3  16   2 3489.18 213.493  27
   3 -16  -1 7368.66 377.674  17
  -3 -16   1 6930.36 357.757  17
  -3  16   1 7131.06 389.078  19
  -3  16   1 7439.48 358.555  27
  -3 -16   1 7007.08 349.497  29
  -3  16   0 4325.58 256.774  41
   3 -16   0 4013.14 257.863  17
  -3  16   0 4436.88 276.289  19
   3 -16   0 4312.68 271.040  50
  -3 -16   0 4256.36 245.473  29
  -3  16   0 4485.34 239.633  27
   3 -16   1 13517.0 597.758  50
  -3  16  -1 11825.3 547.438  33
  -3  16  -1 13375.0 579.169  41
  -3 -16  -1 13118.4 569.187  29
   3  16   1 11476.2 542.734  27
  -3  16  -2 532.088 98.7356  41
   3  16   2 573.083 90.3298  27
  -3 -16  -2 543.433 95.1418  29
   3 -16   2 725.478 112.655  50
  -3  16  -3 10524.1 500.528  41
   3 -16   3 10780.7 508.350  21
  -3 -16  -3 11315.1 509.819  29
   3  16   3 10795.6 497.800  27
   3 -16   3 11680.6 526.545  50
   3 -16   4 874.360 110.774  50
  -3  16  -4 797.691 94.9385  41
   3 -16   4 1105.32 107.721  21
   3 -16   4 697.004 101.041  54
  -3 -16  -4 861.049 105.343  29
   3  16   4 810.509 96.4330  27
  -3  16  -5 8056.62 370.643  41
   3 -16   5 7952.54 393.849  54
   3  16   5 8441.34 388.283  27
  -3 -16  -5 9261.83 400.935  29
   3 -16   5 8748.91 396.655  21
  -3 -16  -6 4741.67 238.105  29
   3  16   6 4595.21 231.113  27
   3 -16   6 4553.37 233.259  54
   3 -16   7 7824.53 348.933  54
  -3  16  -7 8041.42 352.876  40
   3  16   7 8655.13 353.961  27
   3 -17  -6 1738.33 106.045  50
  -3 -17   6 1250.99 83.5278  34
  -3  17   6 1789.34 104.151  27
  -3 -17   6 1423.76 91.0901  45
   3 -17  -5-29.0170 58.4335  50
  -3 -17   5 22.7523 51.4303  46
  -3 -17   5 38.5908 51.2130  34
  -3  17   5-23.8598 52.8529  27
  -3 -17   4 385.373 77.6839  46
   3 -17  -4 283.773 72.5826  50
  -3  17   4 175.171 58.1991  41
  -3  17   4 336.362 73.1229  15
  -3 -17   4 385.647 73.4710  34
  -3  17   4 318.348 71.8695  27
  -3  17   3 157.414 62.2499  41
  -3 -17   3 142.063 73.1870  46
   3  17  -3 211.016 57.8019  41
  -3  17   3 212.768 68.5238  15
   3 -17  -3 254.830 69.8416  17
  -3  17   3 237.113 73.3134  19
  -3 -17   3 48.3774 67.2768  34
  -3  17   3 278.478 71.2979  27
  -3  17   2 121.917 61.4381  41
   3 -17  -2 44.7565 58.5998  17
  -3  17   2 20.7818 64.3116  19
  -3  17   2 77.3036 60.1971  27
  -3 -17   2-43.6744 65.6478  34
   3 -17  -1-28.0863 57.4361  17
  -3  17   1-31.8030 63.3316  19
  -3 -17   1 58.4955 49.7741  29
  -3  17   1 44.9828 57.6444  27
   3 -17   0 285.202 75.5077  54
   3 -17   0 256.256 70.6619  17
  -3  17   0 231.342 84.3493  19
  -3  17   0 191.194 69.5490  41
  -3 -17   0 317.239 76.6676  34
  -3  17   0 282.653 66.0885  33
  -3  17   0 145.987 55.6751  27
  -3 -17   0 250.608 66.9134  29
   3 -17   1 8.93701 64.7912  54
   3 -17   1 69.6771 71.7160  50
   3 -17   1-28.0072 59.6900  17
  -3  17  -1-50.3611 70.2643  19
  -3  17  -1 8.32685 62.9222  41
  -3 -17  -1 32.4819 62.4000  34
  -3 -17  -1 55.6413 60.0813  29
   3 -17   2 1114.57 111.856  54
   3 -17   2 1218.73 121.449  50
   3 -17   2 1349.30 116.039  17
  -3  17  -2 1241.30 119.615  19
  -3  17  -2 1157.89 110.048  41
  -3 -17  -2 1332.34 108.699  34
  -3 -17  -2 1244.60 111.646  29
   3  17   2 1007.16 89.7090  27
  -3  17  -3 63.6748 57.6178  41
   3 -17   3 177.973 57.5948  17
   3 -17   3 67.0447 65.4888  50
   3  17   3-37.5081 51.4825  27
  -3 -17  -3 81.5422 59.7524  29
   3 -17   4 341.922 66.6876  54
   3  17   4 136.147 54.2514  27
  -3 -17  -4 188.999 60.3490  29
  -3  17  -4 246.281 50.6891  41
  -3 -17  -5 1006.08 84.2840  29
   3  17   5 1045.06 77.3845  27
   3 -17   5 949.134 85.7719  54
  -3 -17  -6 732.150 56.5446  29
   3  17   6 723.939 53.0667  27
   3 -17   6 731.693 54.9121  54
  -3  18   5 5135.02 222.685  27
  -3  18   5 5260.08 227.196  33
  -3  18   4 1670.33 94.7685  27
  -3 -18   4 1591.09 96.2293  34
  -3  18   4 1785.92 101.688  33
   3 -18  -4 1653.45 100.123  50
  -3 -18   4 1394.67 90.4802  46
  -3  18   3 6299.76 285.674  41
  -3  18   3 6298.11 283.292  27
  -3  18   3 6497.65 292.298  33
  -3 -18   3 6551.23 297.281  34
   3 -18  -3 6931.84 302.209  50
  -3 -18   3 6578.71 294.413  46
  -3  18   2 500.556 62.0354  41
   3  18  -2 474.191 53.3723  41
  -3  18   2 430.935 52.3146  27
  -3 -18   2 519.559 72.9287  46
  -3  18   2 407.575 61.8119  33
  -3 -18   2 491.225 66.7202  34
  -3  18   1 4899.00 239.916  33
  -3 -18   1 5450.66 264.641  46
  -3 -18   0 1940.03 125.115  34
   3 -18   0 1703.11 114.894  54
  -3  18   0 1932.18 124.031  41
   3 -18   1 4543.36 199.098  54
  -3  18  -1 4390.79 199.607  41
  -3 -18  -1 4209.55 193.032  34
  -3  18  -2 2492.23 129.879  41
   3 -18   2 2692.52 140.675  50
   3 -18   2 2050.08 128.848  54
  -3 -18  -2 1908.17 114.181  29
  -3 -18  -3 1154.45 75.5944  29
  -3  18  -3 1145.94 72.5993  41
  -4   0  15 14.5187 45.3026  57
  -4   0  15 33.8342 51.7974   5
  -4   0  14 22848.8 968.653   5
  -4   0  14 24143.8 977.312  22
  -4   0  14 22231.6 964.537  57
  -4   0  13-87.8279 89.8295  22
  -4   0  13 109.727 67.5066  28
  -4   0  13-34.8678 89.7983  43
  -4   0  13 10.5871 80.4533  39
  -4   0  13-62.0996 85.4774  38
  -4   0  13-12.0790 85.9309   5
  -4   0  12 8801.54 455.894  22
  -4   0  12 8440.16 431.231  28
  -4   0  12 8425.21 449.433  43
  -4   0  12 8680.53 446.752  39
  -4   0  12 8581.18 454.858  38
  -4   0  12 9493.43 462.896   5
  -4   0  11-62.6457 181.949   2
  -4   0  11-45.1242 106.330   5
  -4   0  11-89.0988 99.3740  22
  -4   0  11-12.7137 85.0837  28
  -4   0  11-45.0820 95.3258  43
  -4   0  11-28.6836 90.9785  39
  -4   0  11-15.5415 86.7479  38
   4   0 -11-62.0860 173.250  10
  -4   0  10 14425.6 683.292   5
  -4   0  10 13689.2 958.031   2
  -4   0  10 15053.7 684.584  22
  -4   0  10 14997.8 687.664  43
  -4   0  10 14615.2 682.536  39
  -4   0  10 15683.5 695.600  38
   4   0 -10 14594.3 967.087  10
  -4   0  10 12250.1 819.609  12
  -4   0  10 13903.3 665.306  28
  -4   0   9-41.0109 79.4320   5
  -4   0   9 165.291 153.754   2
  -4   0   9 93.2305 89.7828  31
  -4   0   9 47.7899 77.0179  28
  -4   0   9 148.130 91.4239  39
  -4   0   9 28.1743 86.4431  38
  -4   0   9 24.8281 77.4842  15
   4   0  -9 103.092 149.719  10
  -4   0   9 74.7574 116.629  12
  -4   0   9 45.0528 140.567   9
  -4   0   8 7097.72 364.649  15
  -4   0   8 6722.65 570.296   2
  -4   0   8 6917.16 517.665   9
   4   0  -8 6420.15 530.724  10
  -4   0   8 6412.45 476.666  12
  -4   0   7-10.6677 74.9114  15
  -4   0   7-84.4171 131.678   2
   4   0  -7-36.7906 118.540  10
  -4   0   7 95.2068 102.253   9
  -4   0   7 28.5655 94.8714  12
  -4   0   6 38834.8 1600.87  15
  -4   0   6 39911.2 1813.66   2
  -4   0   6 40332.9 1731.73   9
  -4   0   6 40205.3 1720.78  12
   4   0  -6 37422.6 1757.11  10
  -4   0   5-34.7958 69.0179  15
  -4   0   5 19.4725 87.3366   9
  -4   0   5-40.0673 83.8567  12
  -4   0   5-30.8309 111.067   2
  -4   0   4 185834. 7509.58  12
  -4   0   4 192497. 7488.40   9
  -4   0   4 194197. 7599.65   2
  -4   0   3-42.2526 111.590  13
  -4   0   3-8.37530 53.1210   9
  -4   0   3 43.7528 74.2992  12
  -4   0   3-23.0767 101.813   2
  -4   0   2 10532.4 546.334  13
  -4   0   2 10690.9 571.664  11
  -4   0   2 9805.73 558.070   2
  -4   0   2 10689.3 589.846   1
  -4   0   1 41.3721 51.1977  14
  -4   0   1-65.7370 83.7251  13
  -4   0   1 41.9204 104.078  11
  -4   0   1-60.4898 96.0879   2
  -4   0   1-70.7154 124.508   1
  -4   0   0 18258.8 816.188  14
  -4   0   0 18889.2 851.425  13
  -4   0   0 18757.3 901.698   7
  -4   0   0 17908.9 902.044   1
  -4   0  -1-26.4021 106.345   1
  -4   0  -1-52.4441 123.170   7
  -4   0  -2 57458.5 2465.10   1
  -4   0  -2 56624.1 2463.10   7
  -4   0  -3 26.5415 106.929  10
  -4   0  -3-141.442 142.440   1
  -4   0  -4 29587.1 1386.77  10
  -4   0  -4 28852.5 1207.88   3
  -4   0  -5 40.4869 117.609  10
  -4   0  -5 68.5641 77.5959   3
  -4   0  -6 2250.27 315.143  10
  -4   0  -6 1997.91 178.063   3
  -4   0  -6 1890.87 342.037   7
  -4   0  -7 57.8404 180.446  10
  -4   0  -7-61.5430 93.5690   3
  -4   0  -7 73.2495 186.585   7
  -4   0  -8 3798.59 450.935  14
  -4   0  -8 4213.57 486.173  10
  -4   0  -8 3275.61 263.643   3
  -4   0  -8 3952.39 540.888   7
  -4   0  -8 3725.62 235.901  40
  -4   0  -9 60.7934 169.753  14
  -4   0  -9 142.962 199.557  10
  -4   0  -9 168.483 114.021   3
  -4   0  -9 440.913 275.176   7
  -4   0 -10 37112.1 1862.35  14
  -4   0 -10 30931.4 1854.23  10
  -4   0 -10 35526.0 1506.80  42
  -4   0 -10 36642.0 1530.43   3
  -4   0 -10 32849.0 1973.77   7
  -4   0 -11-44.1841 95.6487  42
  -4   0 -11 105.296 103.880   3
  -4   0 -11-74.3015 108.931  18
  -4   0 -12 30928.0 1282.29  42
  -4   0 -12 31689.3 1309.86  18
  -4   0 -12 31666.2 1304.42   3
   4   0  12 28350.1 1262.34  53
  -4   0 -13-34.6688 65.8721  42
  -4   0 -13 20.6969 68.7468  18
  -4   0 -13 10.5827 67.6691   3
   4   0  13 106.410 58.7342  53
   4   0  14 257.498 40.3796  53
  -4   0 -14 269.113 49.0675  42
  -4  -1  15 2253.30 128.544  57
  -4   1  15 2220.60 124.402  24
  -4   1  14 2077.47 160.204  22
  -4   1  14 2139.36 154.502   5
  -4  -1  14 2188.45 158.814  38
  -4  -1  14 2040.83 152.425  57
  -4   1  14 2177.78 152.392  57
  -4   1  13 6339.98 341.305  57
  -4   1  13 6455.47 349.066  22
  -4  -1  13 6245.81 348.586  22
  -4   1  13 6331.42 328.484  28
  -4  -1  13 6344.65 340.228  43
  -4   1  13 6137.25 340.941  38
  -4  -1  13 5945.64 332.649  39
  -4  -1  13 6631.66 352.328  38
  -4   1  13 6810.56 348.052   5
  -4   1  12 473.239 114.774  22
  -4  -1  12 358.022 112.866  22
  -4   1  12 530.471 107.339  28
  -4  -1  12 594.561 98.3968  28
  -4  -1  12 386.114 108.233  43
  -4   1  12 395.339 110.154  43
  -4   1  12 648.293 128.017  38
  -4  -1  12 485.717 120.082  38
  -4  -1  12 512.008 115.415  39
  -4   1  12 430.566 105.265  39
  -4   1  12 644.385 120.928   5
  -4   1  11 8311.33 695.157   2
  -4   1  11 8985.32 454.900   5
  -4   1  11 9013.10 456.072  22
  -4  -1  11 8920.05 455.727  22
  -4  -1  11 8445.10 426.953  28
  -4   1  11 8949.08 445.114  28
  -4   1  11 9105.00 458.070  43
  -4  -1  11 8728.05 453.804  43
  -4  -1  11 8270.32 452.689  38
  -4   1  11 7606.72 446.002  38
  -4   1  11 7729.18 436.649  39
  -4  -1  11 8695.47 449.192  39
   4  -1 -11 7177.68 679.880  10
   4   1 -11 8717.42 712.394  10
  -4   1  10 778.344 240.898   2
  -4   1  10 1305.49 156.228   5
  -4  -1  10 1035.81 136.636  22
  -4  -1  10 1163.89 134.322  28
  -4   1  10 1194.53 143.389  28
  -4  -1  10 989.627 142.695  31
  -4  -1  10 1017.26 149.588  43
  -4   1  10 1542.75 161.949  43
  -4   1  10 1121.92 148.716  39
  -4  -1  10 1362.14 155.122  39
  -4   1  10 1573.33 165.243  38
  -4  -1  10 1577.32 161.552  38
  -4   1  10 1322.51 139.832  15
   4  -1 -10 958.115 240.935  10
   4   1 -10 1757.18 299.613  10
  -4   1  10 750.247 197.123  12
  -4   1  10 1304.71 263.368   9
  -4   1   9 177.367 87.6034   5
  -4   1   9 274.420 187.738   2
  -4  -1   9 346.563 95.6641  22
  -4   1   9 206.056 85.2955  15
  -4  -1   9 132.799 87.2773  31
  -4  -1   9 224.399 81.2381  28
  -4   1   9 162.091 97.6516  31
  -4   1   9 250.757 101.935  43
  -4   1   9 154.733 98.4587  38
  -4  -1   9 178.586 90.2586  39
  -4   1   9 384.890 101.742  39
   4  -1  -9 266.141 187.065  10
   4   1  -9 99.9096 145.308  10
  -4   1   9 94.1428 126.013   9
  -4  -1   9 165.247 99.9352  12
  -4   1   9 288.289 148.579  12
  -4   1   8 9801.91 482.161  15
  -4  -1   8 9568.19 470.550  22
  -4  -1   8 10582.4 482.182  15
  -4   1   8 9490.03 694.730   2
   4  -1  -8 9713.04 684.872  10
  -4   1   8 9763.76 659.986   9
   4   1  -8 9813.36 663.773  10
  -4  -1   8 9089.66 581.014  12
  -4   1   8 9974.99 641.718  12
  -4   1   7 27776.2 1174.73  15
  -4  -1   7 28368.8 1169.29  15
  -4   1   7 27412.8 1401.37   2
  -4   1   7 26761.9 1341.92   9
  -4  -1   7 29612.2 1338.45   9
  -4  -1   7 27184.5 1277.40  12
  -4   1   7 28104.4 1335.71  12
   4   1  -7 27821.1 1354.65  10
   4  -1  -7 27140.5 1378.49  10
  -4   1   6 23865.0 995.104  15
  -4  -1   6 23180.1 987.492  15
  -4   1   6 23029.3 1183.52   2
   4   1  -6 22466.7 1120.84  10
  -4  -1   6 24483.3 1108.25   9
  -4  -1   6 23176.7 1073.28  12
  -4   1   6 23964.6 1128.75  12
  -4   1   6 23200.9 1129.85   9
  -4   1   5 48842.9 2036.00  15
  -4  -1   5 51604.5 2034.79  15
  -4   1   5 52092.8 2223.07   2
  -4  -1   5 51966.5 2114.15   9
  -4  -1   5 49736.9 2097.11  12
  -4   1   5 51180.6 2155.52  12
  -4   1   5 51780.2 2151.24   9
   4   1  -5 49904.9 2145.05  10
  -4   1   4 2684.92 263.518   2
  -4  -1   4 2544.72 184.538   9
  -4  -1   4 2247.39 186.462  12
  -4   1   4 2662.85 228.010  12
  -4   1   4 2438.28 211.439   9
  -4   1   3 14273.1 723.685   2
  -4  -1   3 13931.6 719.469  13
  -4  -1   3 14045.1 633.692  12
  -4   1   3 14457.1 683.895  12
  -4   1   3 13387.4 640.570   9
  -4   1   2 27066.5 1285.87   1
  -4   1   2 29052.1 1271.11   2
  -4   1   2 28921.9 1233.40  13
  -4  -1   2 28677.3 1269.86  13
  -4   1   2 28733.3 1234.41  12
  -4   1   2 28419.6 1293.54  11
  -4  -1   2 27357.5 1249.15  11
  -4   1   1 164.658 119.879   1
  -4   1   1 101.244 93.7534   2
  -4   1   1 104.724 57.8860  14
  -4   1   1 14.0627 76.8966  13
  -4  -1   1 37.6642 94.7890  13
  -4  -1   1 170.564 95.3897  11
  -4   1   1 46.0761 105.027  11
  -4  -1   0 36456.1 1592.55   7
  -4   1   0 33829.5 1600.35   1
  -4  -1   0 36314.0 1528.46  14
  -4   1   0 37059.7 1534.38  13
  -4  -1   0 38550.6 1580.75  13
  -4  -1  -1 6356.00 423.171   7
  -4   1  -1 6146.79 429.986   1
  -4  -1  -1 6706.60 385.712  14
  -4  -1  -2 8045.24 522.464   7
  -4   1  -2 7218.10 506.422   1
  -4  -1  -2 8166.06 466.675  14
  -4   1  -3 71258.3 3206.55   1
  -4   1  -3 76584.4 3236.80   7
  -4  -1  -3 76903.4 3233.46   7
  -4  -1  -3 73456.8 3124.47  10
   4   1   3 78329.4 3095.39   9
  -4   1  -4 3007.63 193.742   3
  -4   1  -4 3136.47 364.817   7
   4   1   4 3035.77 279.925   9
  -4  -1  -4 2805.05 294.490  10
  -4   1  -4 2296.89 287.058  10
  -4   1  -5 5351.29 295.785   3
  -4   1  -5 5212.13 497.421   7
   4   1   5 5809.51 437.926   9
  -4  -1  -5 4740.62 421.278  10
  -4   1  -5 4429.44 430.723  10
  -4   1  -6 4211.01 266.286   3
  -4   1  -6 3692.38 473.061   7
  -4  -1  -6 4274.86 409.844  14
   4   1   6 4517.71 420.203   9
  -4  -1  -6 4345.95 432.292  10
  -4   1  -6 3533.12 403.440  10
  -4   1  -7 46.3347 88.8466   3
  -4   1  -7 72.3174 184.210   7
  -4  -1  -7-50.6259 152.583  14
  -4  -1  -7 226.143 164.197  10
  -4   1  -7-236.479 178.183  10
  -4   1  -8 12515.0 592.441  40
  -4  -1  -8 12936.4 875.056  14
  -4  -1  -8 12926.3 921.057  10
  -4   1  -8 12145.1 922.807  10
  -4   1  -8 13242.6 638.409   3
  -4   1  -8 11673.8 975.598   7
  -4  -1  -8 14098.8 1054.02   7
  -4  -1  -9 725.934 235.005  14
  -4   1  -9 613.764 248.435  14
  -4  -1  -9 560.988 240.924  10
  -4   1  -9 290.105 249.093  10
  -4  -1  -9 609.151 126.309  42
  -4   1  -9 728.848 150.627  18
  -4   1  -9 614.106 103.113  40
  -4   1  -9 711.713 132.126   3
  -4  -1  -9 714.447 279.709   7
  -4   1  -9 779.072 280.009   7
  -4   1 -10 4287.21 304.222  18
  -4  -1 -10 3774.13 458.150  14
  -4   1 -10 4437.81 494.179  14
  -4  -1 -10 3975.58 498.001  10
  -4  -1 -10 3732.32 271.070  42
  -4   1 -10 3722.49 287.808   3
  -4   1 -10 3449.64 518.151   7
  -4  -1 -10 3395.29 525.532   7
  -4   1 -11 87.6922 91.9722  42
  -4   1 -11 109.283 108.826  18
  -4  -1 -11-18.7968 107.083  18
  -4   1 -11 52.3414 94.2989   3
  -4   1 -12-11.9596 81.7532  42
  -4   1 -12 101.112 83.1019   3
  -4  -1 -12 61.1507 84.4324  18
  -4   1 -12-14.6676 82.7135  18
  -4   1 -13 610.387 90.2788  42
  -4  -1 -13 495.482 88.1417  18
  -4   1 -13 494.569 88.0928  18
  -4   1 -13 521.362 89.6080   3
  -4  -1 -13 310.324 78.9947   3
   4   1  13 399.545 73.9505  53
   4  -1  13 304.725 63.7862  53
   4   1  14 317.266 43.2943  53
   4  -1  14 370.791 43.3166  53
  -4   1 -14 304.223 48.5860  42
  -4  -2  15 2574.43 141.032  57
  -4   2  15 2338.29 140.103  24
  -4   2  14 10234.7 481.110  57
  -4  -2  14 10905.6 495.377  57
  -4   2  14 11529.0 502.579  22
  -4   2  14 10501.1 490.467   5
  -4  -2  14 11405.3 497.055   5
  -4  -2  14 11462.3 499.924  38
  -4  -2  14 10740.9 483.939  39
  -4   2  14 10410.6 478.737  28
  -4   2  13 7767.35 405.905  57
  -4   2  13 8230.95 420.728  22
  -4  -2  13 9231.68 432.776  22
  -4   2  13 8685.85 419.187   5
  -4  -2  13 8350.61 417.575   5
  -4  -2  13 8108.26 413.169  43
  -4  -2  13 8133.94 419.876  38
  -4  -2  13 7685.48 406.377  39
  -4   2  13 8393.67 408.014  28
  -4   2  12 21251.8 917.166  57
  -4   2  12 20870.2 921.938  22
  -4  -2  12 21715.7 927.507  22
  -4   2  12 19896.6 905.813  28
  -4  -2  12 19725.5 873.880  28
  -4  -2  12 21626.9 921.655  43
  -4   2  12 20963.3 923.391  43
  -4   2  12 20947.3 922.381  38
  -4  -2  12 20713.1 923.239  38
  -4  -2  12 21861.2 923.702  39
  -4   2  12 20482.6 915.390   5
  -4  -2  12 19685.6 913.425   5
  -4   2  11 3446.87 258.072   5
  -4  -2  11 4278.35 478.625   2
  -4   2  11 4391.64 481.712   2
  -4  -2  11 4140.04 271.417   5
  -4  -2  11 3984.26 266.990  22
  -4  -2  11 3681.51 231.321  28
  -4   2  11 4054.25 261.867  28
  -4   2  11 3611.67 264.101  43
  -4  -2  11 3766.38 259.340  43
  -4  -2  11 3825.06 265.385  38
  -4   2  11 4034.34 263.509  38
  -4  -2  11 4106.76 264.989  39
  -4  -2  11 3748.57 253.879  31
  -4   2  11 3934.68 258.370  39
   4  -2 -11 3242.81 437.317  10
  -4   2  11 3335.29 379.861  12
  -4   2  11 3852.19 449.469   9
  -4   2  10 19303.2 865.987   5
  -4  -2  10 18240.7 858.159   5
  -4   2  10 17114.0 1135.16   2
  -4  -2  10 19324.7 1166.20   2
  -4  -2  10 19340.3 860.695  22
  -4   2  10 19986.6 860.079  15
  -4  -2  10 18536.2 831.929  28
  -4   2  10 20204.1 865.852  28
  -4   2  10 19551.0 870.465  43
  -4  -2  10 19817.5 864.963  31
  -4   2  10 18401.3 852.842  39
  -4  -2  10 19550.0 867.951  39
  -4   2  10 19144.4 865.252  38
   4  -2 -10 19361.5 1186.20  10
  -4   2  10 19496.5 1150.09   9
   4   2 -10 18042.8 1122.72  10
  -4   2  10 18297.7 1084.76  12
  -4   2   9 2403.18 358.403   2
  -4   2   9 2248.80 195.797   5
  -4  -2   9 2292.61 192.008   5
  -4  -2   9 2254.20 326.368   2
  -4  -2   9 2603.53 193.302  22
  -4   2   9 2700.36 199.483  15
  -4  -2   9 2210.69 169.874  28
  -4   2   9 2459.62 202.746  43
  -4   2   9 2531.66 192.911  39
  -4   2   9 2159.28 190.351  38
  -4  -2   9 2333.55 197.720  39
  -4  -2   9 2219.42 189.263  31
   4  -2  -9 2442.44 344.108  10
   4   2  -9 2614.51 352.200  10
  -4   2   9 2889.96 352.750   9
  -4   2   9 2239.32 305.029  12
   4  -2  -8 32701.1 1566.24  10
   4   2  -8 35576.5 1550.45  10
  -4   2   8 32630.5 1514.12  12
  -4   2   8 31745.8 1535.93   9
  -4   2   8 30646.9 1287.64  43
  -4   2   8 29356.4 1275.56  39
  -4   2   8 30126.9 1283.15  38
  -4  -2   8 30096.2 1283.79  39
  -4  -2   8 30764.7 1274.69  22
  -4   2   8 30939.7 1288.90  15
  -4  -2   8 29745.1 1549.29   2
  -4  -2   8 29993.4 1279.97   5
  -4   2   8 30494.4 1561.97   2
  -4   2   8 28854.3 1278.08   5
  -4  -2   7 2147.74 159.933  22
  -4   2   7 1897.10 166.374  15
  -4  -2   7 2071.68 290.668   2
  -4   2   7 2075.75 289.187   2
   4   2  -7 2272.79 268.356  10
  -4   2   7 2233.06 276.569   9
  -4  -2   7 2331.62 214.821  12
  -4   2   7 2300.82 276.940  12
  -4  -2   6 59835.7 2448.82  22
  -4   2   6 62347.9 2473.46  15
  -4  -2   6 62642.3 2465.50  15
  -4   2   6 59797.2 2673.74   2
  -4  -2   6 62433.7 2684.80   2
   4   2  -6 62596.9 2604.04  10
  -4  -2   6 60434.9 2519.89  12
  -4   2   6 63755.2 2644.61  12
  -4   2   6 61712.9 2646.91   9
  -4   2   5 87941.8 3490.39  15
  -4  -2   5 90554.7 3485.15  15
  -4   2   5 87345.5 3662.36   2
  -4  -2   5 84534.0 3658.73   2
   4   2  -5 88709.7 3582.15  10
  -4  -2   5 85108.2 3512.51  12
  -4   2   5 89297.6 3633.24  12
  -4   2   5 89152.5 3631.10   9
  -4   2   4 46274.5 1867.73  15
  -4   2   4 45773.0 2012.05   2
  -4  -2   4 49098.0 2027.91   2
   4   2  -4 47110.3 1922.24  10
  -4  -2   4 44401.5 2027.26  13
  -4  -2   4 45333.9 1873.23  12
  -4   2   4 48250.1 1991.99  12
  -4   2   4 46081.9 1970.23   9
  -4   2   3 40148.9 1754.04   2
  -4  -2   3 40003.1 1755.65   2
  -4  -2   3 39259.4 1772.53  13
  -4   2   3 42137.6 1740.31  12
  -4   2   2 600.235 143.194   1
  -4   2   2 383.153 121.297   2
  -4  -2   2 362.114 118.928   2
  -4  -2   2 343.353 133.676   1
  -4   2   2 584.130 104.707  13
  -4  -2   2 412.689 131.759  13
  -4   2   2 534.375 123.271  12
  -4  -2   2 397.123 105.565  11
  -4  -2   1 15846.7 783.579   2
  -4   2   1 15325.3 798.200   1
  -4   2   1 16549.2 787.018   2
  -4  -2   1 15266.8 800.644   1
  -4   2   1 15953.6 716.680  13
  -4  -2   1 16058.7 790.503  13
  -4  -2   1 17097.1 766.942  11
  -4  -2   0 20942.2 954.144   7
  -4  -2   0 19684.4 977.204   1
  -4   2   0 19936.9 974.669   1
  -4   2   0 20456.9 880.149  13
  -4  -2   0 19699.8 950.451  13
  -4  -2  -1 3012.48 293.482   1
  -4   2  -1 2940.43 286.441   1
  -4  -2  -1 3050.93 280.665   7
  -4   2  -1 3176.91 308.872   7
   4   2   1 3277.88 186.549   9
  -4  -2  -1 3316.73 258.810  14
  -4  -2  -2 34577.4 1626.42   1
  -4  -2  -2 34789.4 1623.07   7
  -4   2  -2 37435.8 1643.26   1
  -4   2  -2 35128.0 1654.82   7
   4   2   2 35827.4 1504.12   9
  -4  -2  -2 35688.4 1571.79  14
  -4  -2  -2 36741.9 1531.65  10
  -4   2  -3 46395.8 1895.63  18
   4   2   3 49703.0 1993.78   9
  -4  -2  -3 49400.5 2049.34  14
  -4  -2  -3 49047.8 2015.40  10
  -4   2  -3 47142.0 1887.15   3
  -4  -2  -3 44223.5 1884.44   3
  -4   2  -3 47770.7 2130.25   7
  -4   2  -3 45681.5 2096.82   1
  -4  -2  -3 47184.1 2105.57   1
  -4  -2  -3 48466.4 2124.79   7
   4   2   4 12338.0 681.785   9
  -4  -2  -4 12038.4 699.309  10
  -4   2  -4 12537.2 565.696   3
  -4  -2  -4 12329.5 563.496   3
  -4   2  -4 12599.9 795.912   7
   4   2   5 28541.3 1321.22   9
  -4  -2  -5 27662.6 1335.52  10
  -4   2  -5 25787.5 1127.05   3
  -4  -2  -5 26577.6 1130.90   3
  -4   2  -5 27366.2 1441.69   7
  -4  -2  -6 10656.7 709.114  14
   4   2   6 10683.7 699.513   9
  -4  -2  -6 10288.1 717.537  10
  -4   2  -6 9240.89 716.840  10
  -4   2  -6 10689.5 523.055   3
  -4  -2  -6 10826.5 520.316   3
  -4   2  -6 10776.1 808.148   7
   4   2   7 10772.5 732.944   9
  -4  -2  -7 8597.16 695.279  10
  -4   2  -7 9997.22 749.153  10
  -4  -2  -7 10379.4 712.998  14
  -4  -2  -7 8755.19 467.345  42
  -4   2  -7 9841.61 503.588  18
  -4   2  -7 9449.96 460.594  40
  -4  -2  -7 9203.27 484.919   3
  -4   2  -7 8857.67 482.647   3
  -4   2  -7 9642.74 791.613   7
  -4   2  -8 9312.51 504.156  18
  -4  -2  -8 10057.9 742.273  14
  -4  -2  -8 7977.48 717.844  10
  -4   2  -8 10007.4 507.171   3
  -4  -2  -8 8998.06 494.887   3
  -4   2  -8 10016.1 849.866   7
  -4  -2  -8 8839.38 479.826  42
  -4   2  -8 9204.90 461.293  40
  -4   2  -9 4278.97 301.731  18
  -4  -2  -9 3752.48 451.217  14
  -4  -2  -9 3836.93 482.840  10
  -4   2  -9 4166.27 292.931   3
  -4  -2  -9 3591.19 280.187   3
  -4   2  -9 2780.79 470.185   7
  -4   2  -9 3922.61 251.365  40
  -4  -2  -9 4107.81 276.140  42
  -4  -2 -10 47133.2 2305.22  14
  -4   2 -10 49278.4 2335.61  14
  -4   2 -10 46590.3 1989.42  18
  -4   2 -10 46568.0 1980.45   3
  -4  -2 -10 47754.9 1981.39   3
  -4   2 -11 13188.6 665.158  18
  -4   2 -11 13205.9 661.916   3
  -4  -2 -11 12836.3 656.176   3
   4   2  11 14789.4 643.248  53
  -4   2 -12 3557.51 232.873  42
  -4  -2 -12 3820.93 248.094   3
  -4   2 -12 3603.39 244.994   3
  -4   2 -12 3431.47 241.280  18
  -4  -2 -12 3512.84 251.795  18
  -4   2 -13 1289.94 113.410  42
  -4  -2 -13 1016.49 114.739  18
  -4  -2 -13 1261.82 121.843   3
  -4   2 -13 1269.48 122.558   3
   4  -2  13 1225.31 104.008  53
  -4   2 -14 2864.21 141.691  42
  -4  -2 -14 2629.12 145.123  42
   4   2  14 2782.77 137.896  53
  -4  -3  15 503.304 64.5947  57
  -4   3  15 564.848 62.9027  24
  -4   3  14 3970.66 218.281  57
  -4   3  14 4185.52 238.590  22
  -4   3  14 4658.37 236.779   5
  -4  -3  14 4326.34 233.315   5
  -4  -3  14 4199.12 230.089  39
  -4  -3  14 4310.56 239.562  38
  -4   3  14 4672.39 232.090  28
  -4   3  13 3433.20 214.165  57
  -4   3  13 3424.22 226.030  22
  -4  -3  13 3527.74 222.038   5
  -4   3  13 3545.45 221.227   5
  -4  -3  13 3042.62 211.908  43
  -4  -3  13 3642.93 222.971  39
  -4  -3  13 3558.79 229.441  38
  -4   3  13 3165.55 211.722  28
  -4   3  12 482.278 113.515  57
  -4  -3  12 754.614 116.996  22
  -4  -3  12 383.085 102.278   5
  -4   3  12 415.624 105.407   5
  -4  -3  12 577.080 115.941  43
  -4  -3  12 573.292 120.030  39
  -4  -3  12 688.383 121.640  38
  -4   3  12 325.214 100.231  28
   4  -3 -11 16494.2 1170.17  10
  -4   3  11 19605.6 1178.50   9
  -4   3  11 17650.2 1097.00  12
  -4   3  11 19222.2 868.177   5
  -4  -3  11 19046.4 869.232   5
  -4   3  11 17307.4 1144.20   2
  -4  -3  11 18821.6 1176.35   2
  -4   3  11 18664.2 862.953  57
  -4  -3  11 21006.9 883.605  22
  -4   3  11 19663.9 859.799  15
  -4   3  11 18374.4 872.853  43
  -4  -3  11 19207.7 870.523  43
  -4   3  11 19843.0 874.442  38
  -4  -3  11 20477.7 882.665  39
  -4  -3  11 20256.5 867.943  31
  -4   3  11 19488.6 868.946  28
  -4  -3  10-59.2500 172.086   2
  -4   3  10-14.1595 95.4374   5
  -4  -3  10 14.3000 94.9978   5
  -4   3  10 115.596 91.6589  28
  -4  -3  10 13.9425 91.2515  31
  -4   3  10 43.0213 73.5276  51
  -4   3  10 14.1424 91.1470  15
  -4  -3  10 86.8576 91.8290  22
  -4   3  10-15.4594 101.941  43
  -4   3  10 121.954 91.9837  39
  -4   3  10 74.6190 95.4273  38
  -4  -3  10 15.1951 99.4477  39
   4  -3 -10 126.801 176.916  10
  -4   3  10 57.0259 159.130   9
  -4   3  10 50.8607 129.563  12
  -4   3   9 160.604 104.257   5
  -4  -3   9 492.421 181.881   2
  -4  -3   9 268.872 98.9641   5
  -4   3   9 54.1445 169.096   2
  -4  -3   9 149.424 89.9037  31
  -4   3   9 282.286 83.3334  51
  -4  -3   9 226.612 84.9067  22
  -4   3   9 199.801 99.1979  15
  -4  -3   9 212.269 84.3007  45
  -4   3   9 233.718 101.518  43
  -4  -3   9 129.461 95.1632  39
  -4   3   9 85.3076 89.7878  38
  -4   3   9 277.090 96.5608  39
   4  -3  -9 290.572 175.326  10
  -4   3   9 159.962 155.055   9
  -4   3   9 48.1635 150.459  12
   4  -3  -8 309.895 176.703  10
  -4   3   8 192.543 150.397   9
   4   3  -8 78.8150 127.241  10
  -4   3   8 131.504 127.577  12
  -4  -3   8 319.566 90.1423  54
  -4  -3   8 212.672 78.9144  22
  -4   3   8 285.926 95.9680  15
  -4  -3   8 164.772 85.8184  31
  -4   3   8 145.831 83.8133  43
  -4   3   8 123.325 80.5146  39
  -4  -3   8 247.924 88.9500  39
  -4   3   8 273.457 91.8146  38
  -4   3   8 194.459 161.670   2
  -4  -3   8 146.121 147.032   2
  -4   3   8 291.518 90.0530   5
  -4  -3   8 242.825 91.0703   5
  -4  -3   7 1804.33 146.468  22
  -4   3   7 1874.23 167.114  15
  -4  -3   7 1356.93 242.495   2
  -4   3   7 2248.97 294.816   2
  -4   3   7 2410.05 309.213   9
   4   3  -7 1736.95 236.972  10
  -4   3   7 2022.60 269.943  12
  -4  -3   6 10331.8 478.570  22
  -4   3   6 10122.0 500.293  15
  -4   3   6 10603.7 660.016   2
  -4  -3   6 10589.3 666.737   2
   4   3  -6 10977.2 603.089  10
  -4   3   6 10403.9 642.851  12
  -4   3   6 11443.4 677.353   9
  -4  -3   5 1614.34 119.001  22
  -4   3   5 1287.99 134.749  15
  -4   3   5 1732.82 228.308   2
  -4  -3   5 1530.41 216.117   2
  -4   3   5 1505.29 217.122   9
   4   3  -5 1826.65 183.432  10
  -4   3   5 1777.15 226.895  12
  -4   3   4 10662.5 498.175  15
  -4   3   4 10851.3 614.103   2
  -4  -3   4 10744.5 616.420   2
   4   3  -4 10756.0 517.280  10
  -4   3   4 11005.5 614.539  12
  -4  -3   3 1849.40 212.794   2
  -4   3   3 1640.65 205.490   2
  -4  -3   3 1866.35 158.869   8
  -4   3   3 2090.33 218.518  12
  -4  -3   2 42142.7 1858.51   1
  -4   3   2 43223.5 1837.71   2
  -4  -3   2 43509.8 1839.98   2
  -4   3   2 41988.8 1853.74   1
  -4  -3   2 43798.9 1798.19   8
  -4   3   2 42235.6 1838.06  12
  -4   3   2 42789.6 1895.53  11
  -4   3   1 6769.86 444.066   1
  -4   3   1 7435.76 435.368   2
  -4  -3   1 7825.42 435.855   2
  -4  -3   1 7170.54 456.649   1
  -4   3   1 7343.42 346.601  13
  -4  -3   1 7550.78 431.988   8
  -4  -3   1 6983.84 388.188  11
  -4   3   1 6362.45 460.599  11
  -4  -3   0 7382.62 427.191   7
  -4   3   0 6947.51 453.490   1
  -4  -3   0 6799.00 460.368   1
  -4   3   0 7794.44 358.154  13
  -4  -3   0 8289.54 470.051   8
  -4   3   0 6854.10 474.048  11
  -4  -3  -1 4073.69 317.347   1
  -4   3  -1 3390.84 322.105   7
  -4  -3  -1 3444.65 286.613   7
  -4   3  -1 2804.46 289.742   1
   4   3   1 3740.71 215.676   9
  -4  -3  -2 244.727 121.153   1
  -4  -3  -2 294.795 121.516   7
  -4   3  -2 348.303 159.041   7
  -4   3  -2 121.916 120.713   1
  -4  -3  -2 199.346 106.706  14
   4   3   2 382.915 104.912   9
  -4  -3  -2 274.277 94.0392  10
  -4   3  -3 4289.77 259.161  18
  -4   3  -3 3421.56 362.215   1
  -4  -3  -3 4803.14 413.131   1
  -4  -3  -3 4659.91 252.857   3
  -4   3  -3 5595.23 447.053   7
  -4   3  -3 4699.76 251.361   3
  -4  -3  -3 5085.12 376.647  14
  -4  -3  -3 4640.89 330.447  10
   4   3   3 5519.44 350.604   9
  -4  -3  -4 781.976 99.6378   3
  -4   3  -4 1043.45 114.059   3
  -4  -3  -4 505.592 182.596   1
  -4   3  -4 873.391 221.534   7
  -4  -3  -4 936.258 174.725  10
   4   3   4 842.909 167.184   9
  -4   3  -5 570.150 108.929  18
  -4   3  -5 696.670 112.685   3
  -4  -3  -5 874.476 113.245   3
  -4   3  -5 535.692 212.868   7
  -4  -3  -5 447.527 143.107  10
   4   3   5 546.855 167.995   9
  -4   3  -6 171.640 96.8139  18
  -4  -3  -6 46.0989 157.708  14
  -4  -3  -6 229.298 165.360  10
   4   3   6 308.278 166.547   9
  -4   3  -6 124.082 200.029   7
  -4   3  -6 256.781 96.4168   3
  -4  -3  -6 186.172 91.1791   3
  -4  -3  -7 5965.16 543.127  14
   4   3   7 5807.87 529.307   9
  -4  -3  -7 5664.38 542.330  10
  -4  -3  -7 6043.24 342.785  42
  -4   3  -7 5859.34 333.448  40
  -4   3  -7 5762.15 350.453   3
  -4  -3  -7 6182.26 351.585   3
  -4   3  -7 4864.95 562.222   7
  -4   3  -7 5823.53 358.784  18
  -4  -3  -8 1209.03 270.859  14
  -4  -3  -8 1425.02 282.143  10
   4   3   8 1582.46 316.956   9
  -4   3  -8 1515.65 179.570  18
  -4   3  -8 1220.81 148.085  40
  -4   3  -8 1297.11 161.460   3
  -4  -3  -8 1029.26 148.856   3
  -4   3  -8 1240.55 322.191   7
  -4   3  -9 18567.3 875.255  18
  -4   3  -9 17921.7 819.431  40
  -4  -3  -9 19361.9 1148.55  14
  -4  -3  -9 18789.0 1189.23  10
  -4   3  -9 18810.8 865.581   3
  -4   3  -9 16788.6 1224.15   7
  -4  -3  -9 18817.9 1309.16   7
  -4  -3  -9 18217.6 857.650   3
  -4   3 -10 11587.6 554.319  40
  -4   3 -10 11040.9 608.105  18
   4   3  10 11797.0 576.022  53
  -4   3 -10 12851.4 614.234   3
  -4  -3 -10 12116.5 605.585   3
  -4   3 -11 1675.06 182.514  18
  -4  -3 -11 1787.88 181.873   3
  -4   3 -11 1816.83 183.043   3
   4   3  11 1566.11 155.530  53
  -4  -3 -12 469.669 104.372  42
  -4   3 -12 461.625 98.3009  42
  -4   3 -12 516.326 107.677  18
  -4  -3 -12 419.917 104.827  18
  -4   3 -12 430.882 98.1199   3
  -4  -3 -12 701.762 110.779   3
   4   3  12 437.062 85.0880  53
   4   3  12 431.197 82.7612  51
  -4   3 -13 1681.80 125.541  42
  -4  -3 -13 1671.78 138.286  18
  -4   3 -13 1326.98 124.144   3
  -4  -3 -13 1516.31 127.347   3
   4  -3  13 1556.78 115.905  53
  -4  -3 -14 717.234 58.9318  42
   4   3  14 603.155 51.1739  53
  -4  -4  15 5498.21 246.497  57
  -4   4  15 5170.60 233.148  28
  -4   4  14 533.372 84.3093  22
  -4   4  14 720.884 83.8371  28
  -4  -4  14 501.031 88.6839  38
  -4  -4  14 556.469 79.9998  39
  -4   4  14 838.461 90.3804   5
  -4  -4  14 541.043 78.3199   5
  -4   4  13 16173.0 715.199   5
  -4  -4  13 16999.5 719.839   5
  -4   4  13 16732.1 730.547  22
  -4  -4  13 16456.7 717.474  43
  -4   4  13 16163.1 705.397  57
  -4  -4  13 15693.2 721.622  39
  -4  -4  13 16807.5 732.136  38
  -4   4  13 15891.2 718.444  28
  -4   4  12 544.786 106.616   5
  -4  -4  12 381.055 98.7436   5
  -4   4  12 213.907 85.9976  57
  -4  -4  12 441.557 109.606  43
  -4  -4  12 430.327 108.890  39
  -4   4  12 517.406 110.866  28
  -4   4  11 24767.0 1368.73  12
  -4   4  11 24679.9 1091.32   5
  -4  -4  11 24631.1 1091.23   5
  -4  -4  11 23685.4 1394.64   2
  -4   4  11 25490.0 1409.82   2
  -4   4  11 25806.9 1091.50  57
  -4   4  11 24761.6 1067.46  51
  -4  -4  11 26867.5 1110.65  22
  -4   4  11 25447.5 1091.00  15
  -4  -4  11 25895.8 1109.75  39
  -4  -4  11 25956.3 1093.71  31
  -4   4  11 24447.8 1096.84  28
  -4   4  10 1930.48 331.425   2
  -4   4  10 2697.45 205.632   5
  -4  -4  10 2634.41 208.847   5
  -4  -4  10 2602.25 364.849   2
  -4   4  10 2632.15 179.523  53
  -4   4  10 2390.36 196.039  57
  -4   4  10 2478.58 189.344  51
  -4   4  10 2859.05 213.553  15
  -4  -4  10 2604.57 205.148  22
  -4  -4  10 2473.48 192.368  45
  -4   4  10 2260.70 201.154  43
  -4  -4  10 2379.81 205.728  39
  -4  -4  10 2476.93 203.614  31
   4  -4 -10 2486.41 388.731  10
  -4   4  10 2439.71 362.220   9
  -4   4  10 2363.40 346.247  12
  -4   4   9 3785.84 451.583   2
  -4   4   9 4652.08 294.534   5
  -4  -4   9 5195.14 504.550   2
  -4  -4   9 4824.57 297.556   5
  -4  -4   9 5716.56 314.451  54
  -4   4   9 5279.16 302.376  57
  -4   4   9 5042.09 275.220  53
  -4   4   9 4856.24 287.981  51
  -4  -4   9 5111.65 300.619  22
  -4   4   9 4424.27 301.805  15
  -4   4   9 5076.38 309.797  43
  -4  -4   9 5123.68 292.362  45
  -4  -4   9 5463.93 315.378  39
  -4  -4   9 4497.68 293.157  31
   4  -4  -9 4272.92 491.479  10
  -4   4   9 3596.90 441.224   9
  -4   4   9 4684.53 470.905  12
  -4   4   8 19168.1 837.706   5
  -4  -4   8 18471.6 833.822   5
  -4   4   8 21156.1 1117.88   2
  -4  -4   8 18757.0 1088.57   2
  -4  -4   8 19264.1 844.723  54
  -4   4   8 19132.4 840.315  57
  -4   4   8 18741.7 829.457  51
  -4  -4   8 19545.3 835.270  45
  -4   4   8 16780.4 835.203  38
  -4  -4   8 19656.1 841.332  22
  -4   4   8 19293.9 857.076  15
  -4   4   8 18885.1 1080.74  12
  -4   4   8 19709.8 1126.15   9
  -4  -4   7 44243.7 1769.63  22
  -4   4   7 43659.2 1791.58  15
  -4   4   7 41488.2 2006.24   2
  -4  -4   7 43937.0 2016.77   2
  -4   4   7 42418.8 2014.34  12
  -4   4   7 40341.2 2024.34   9
  -4  -4   6 8781.91 421.898  22
  -4   4   6 8924.47 448.479  15
  -4   4   6 9299.04 438.390  19
  -4   4   6 8395.24 585.439   2
  -4  -4   6 9720.42 609.393   2
  -4   4   6 8727.90 594.329  12
  -4   4   6 8183.46 603.794   9
  -4  -4   5 95775.6 3658.83  22
  -4   4   5 95619.5 3690.09  15
  -4   4   5 90313.8 3669.56  19
  -4  -4   5 92261.9 3849.97   2
  -4   4   5 91630.5 3845.12   2
  -4   4   5 86418.3 3849.96  12
  -4   4   5 89295.6 3874.00   9
  -4   4   4 2697.61 265.219   2
  -4  -4   4 3151.14 282.776   2
  -4  -4   4 3429.79 332.796  13
  -4   4   4 3350.83 297.533  12
  -4  -4   4 2809.81 208.017   8
  -4   4   3 24625.4 1069.79  15
  -4   4   3 26302.0 1187.36   2
  -4  -4   3 25696.9 1187.98   2
  -4  -4   3 26955.7 1249.08  13
  -4   4   3 26518.9 1211.64  12
  -4  -4   3 25947.6 1136.42   8
  -4   4   2 9368.90 518.029   2
  -4  -4   2 8774.99 512.585   2
  -4  -4   2 9575.08 544.712   1
  -4   4   2 8922.38 530.115   1
  -4  -4   2 10208.7 574.074  13
  -4  -4   2 8613.21 500.995   8
  -4  -4   1 221788. 8454.96   1
  -4   4   1 210495. 8436.73   1
  -4  -4   1 214425. 8443.11   8
  -4  -4   1 220294. 8485.22  13
  -4  -4   1 209456. 8336.03  11
  -4   4   1 205727. 8498.63  11
  -4  -4   0 13768.2 714.514   1
  -4  -4   0 13753.7 651.948   7
  -4   4   0 13317.6 705.327   1
  -4  -4   0 15272.9 744.919  13
   4   4   0 12725.1 587.362   9
  -4   4   0 13735.6 748.009  11
  -4  -4   0 13077.1 720.734   8
  -4  -4  -1 187405. 7225.73   7
  -4   4  -1 184696. 7263.06   1
  -4  -4  -1 177018. 7253.36   1
  -4   4  -1 174174. 7083.20  13
  -4  -4  -1 188470. 7299.57   8
  -4  -4  -1 199161. 7292.94  13
   4   4   1 186488. 7150.57   9
  -4   4  -2 13962.4 653.249  18
  -4   4  -2 15681.5 855.259   7
  -4  -4  -2 16127.8 812.429   7
  -4   4  -2 14467.7 803.560   1
  -4  -4  -2 14835.4 802.695   1
  -4  -4  -2 15214.9 685.047  10
   4   4   2 15250.5 734.062   9
  -4   4  -3 33616.5 1352.20   3
  -4  -4  -3 32831.1 1559.91   1
  -4  -4  -3 32270.7 1348.61   3
  -4   4  -3 34614.4 1621.68   7
  -4   4  -3 31672.8 1556.88   1
  -4  -4  -3 30148.5 1509.79  14
  -4  -4  -3 34974.1 1456.54  10
   4   4   3 33798.9 1489.91   9
  -4   4  -4 160.442 86.8703  18
  -4  -4  -4 217.793 77.5423   3
  -4   4  -4 80.5475 75.8807   3
  -4   4  -4 42.2350 136.212   1
  -4  -4  -4 42.2266 131.869   1
  -4   4  -4 234.474 164.761   7
   4   4   4 254.686 133.383   9
  -4  -4  -4 226.352 120.745  10
  -4   4  -5 45860.1 1871.74  18
  -4  -4  -5 44618.2 2084.41  14
  -4  -4  -5 46465.7 2052.98  10
   4   4   5 47731.1 2078.40   9
  -4  -4  -5 45318.3 1848.57   3
  -4  -4  -5 40648.1 2111.56   1
  -4   4  -5 45156.9 1851.65   3
  -4   4  -5 43932.0 2160.18   7
  -4  -4  -6 743.266 114.775  42
  -4  -4  -6 914.265 220.625  14
  -4  -4  -6 852.103 208.962  10
   4   4   6 646.050 191.113   9
  -4   4  -6 609.961 114.008   3
  -4  -4  -6 464.252 98.6535   3
  -4   4  -6 308.965 206.682   7
  -4   4  -6 757.920 128.298  18
  -4  -4  -7 16990.4 1033.00  14
   4   4   7 18866.9 1063.45   9
  -4  -4  -7 15932.9 1010.93  10
  -4   4  -7 17647.6 787.651   3
  -4  -4  -7 16299.2 777.706   3
  -4   4  -7 14437.3 1066.19   7
  -4   4  -7 17256.8 807.684  18
  -4  -4  -8 410.399 184.262  14
  -4  -4  -8 420.090 194.648  10
   4   4   8 590.392 243.517   9
  -4   4  -8 503.889 129.718  18
  -4   4  -8 658.017 120.368  40
  -4   4  -8 681.112 126.195   3
  -4   4  -8 526.716 227.880   7
  -4  -4  -8 610.494 131.453   3
   4   4   9 34421.9 1532.68  53
  -4   4  -9 36946.0 1582.81  18
  -4   4  -9 37769.7 1537.42  40
   4   4   9 42723.1 1966.00   9
  -4  -4  -9 34286.7 1888.94  10
  -4  -4  -9 38033.9 1567.68   3
  -4  -4  -9 34895.3 2047.09   7
  -4   4  -9 34026.6 1964.73   7
  -4   4  -9 36197.6 2001.85   1
  -4   4  -9 37061.2 1567.94   3
  -4  -4  -9 34393.9 1976.99   1
  -4  -4 -10 5915.23 343.433  42
  -4   4 -10 5513.43 315.372  40
  -4   4 -10 5605.10 361.584  18
  -4   4 -10 6257.72 357.682   3
  -4  -4 -10 5408.44 343.408   3
   4   4  10 5370.69 328.270  53
  -4  -4 -11 25850.1 1067.86  42
  -4   4 -11 24488.2 1083.11  18
   4   4  11 24380.8 1048.65  53
  -4  -4 -11 23821.4 1067.25   3
  -4   4 -11 23722.8 1068.59   3
  -4   4 -12 10.1406 72.1474  42
  -4  -4 -12 65.0474 75.1278  42
  -4  -4 -12 56.5661 71.1805   3
  -4   4 -12-47.0582 80.4161   3
   4   4  12 66.8320 66.1636  53
   4   4  12 8.33092 60.7751  51
  -4   4 -13 5829.27 277.313  42
  -4  -4 -13 5867.88 286.012  42
  -4  -4 -13 5775.17 300.762  18
   4  -4  13 5370.29 277.516  20
   4  -4  13 5613.78 269.519  53
   4   4  13 5912.97 277.624  53
  -4  -4 -14 863.066 58.6404  42
  -4   5  15-19.5535 26.3384  28
  -4   5  15 22.2567 32.0443  24
  -4  -5  15-21.0143 34.2067  57
  -4   5  14 1936.13 132.420  28
  -4  -5  14 1892.88 131.536  39
  -4  -5  14 2261.99 146.321  38
  -4   5  14 1870.56 133.975  22
  -4   5  13 359.999 71.5828  57
  -4   5  13 404.881 89.3241  22
  -4  -5  13 338.131 86.5350  43
  -4  -5  13 397.638 92.7816  39
  -4  -5  13 568.605 88.1383   5
  -4   5  13 386.045 83.1657   5
  -4   5  12 3643.91 229.228  57
  -4   5  12 3642.56 218.452  51
  -4  -5  12 4211.58 254.093  43
  -4  -5  12 3968.55 239.803  31
  -4  -5  12 3374.01 246.880  39
  -4   5  12 4254.60 244.758   5
  -4  -5  12 4096.63 242.428   5
  -4   5  11 249.240 98.8600   5
  -4  -5  11 202.458 96.1351   5
  -4   5  11 273.218 90.3158  57
  -4   5  11 348.044 87.3163  51
  -4   5  11 247.226 68.8062  53
  -4   5  11 188.321 89.9064  15
  -4  -5  11 196.743 86.4542  45
  -4  -5  11 296.213 111.085  39
  -4  -5  11 370.866 108.011  31
   4  -5 -10 537.590 254.772  10
  -4   5  10 555.792 244.615   9
  -4   5  10 504.967 217.783  12
  -4  -5  10 555.105 206.001   2
  -4   5  10 434.326 186.747   2
  -4   5  10 727.326 119.793   5
  -4  -5  10 435.521 101.402   5
  -4   5  10 423.570 110.493  57
  -4   5  10 492.529 90.8880  53
  -4   5  10 563.125 104.478  51
  -4   5  10 723.359 128.196  15
  -4  -5  10 423.245 104.796  45
  -4  -5  10 477.681 123.450  39
  -4  -5  10 756.571 134.263  31
  -4   5  10 743.228 121.600  28
  -4  -5   9 1535.76 160.615   5
  -4   5   9 1865.71 289.763   2
  -4   5   9 1449.42 152.575   5
  -4  -5   9 1057.41 262.854   2
  -4   5   9 1671.67 146.480  53
  -4   5   9 1598.28 157.882  57
  -4  -5   9 1677.16 165.929  54
  -4   5   9 1714.59 156.569  51
  -4   5   9 1627.32 174.322  15
  -4  -5   9 1605.05 159.557  45
   4  -5  -9 1791.17 327.644  10
  -4   5   9 1697.81 314.997   9
  -4   5   9 1530.31 288.551  12
  -4   5   9 1686.62 165.919  28
  -4  -5   9 1434.59 160.595  31
  -4   5   8 6262.64 342.904   5
  -4  -5   8 6371.92 345.542   5
  -4   5   8 6890.39 550.325   2
  -4  -5   8 6491.65 538.108   2
  -4   5   8 6993.16 359.007  57
  -4   5   8 6462.94 335.831  53
  -4   5   8 6484.63 350.037  51
  -4  -5   8 6322.08 362.728  46
  -4  -5   8 6466.19 350.620  22
  -4   5   8 6581.93 375.587  15
  -4  -5   8 5994.04 374.015  44
  -4  -5   8 6199.92 350.952  45
  -4   5   8 6325.43 554.995  12
  -4   5   8 6998.46 599.826   9
  -4   5   8 6113.26 356.969  28
  -4   5   7 1707.96 267.872   2
  -4  -5   7 1946.74 286.329   2
  -4  -5   7 1953.08 172.466  54
  -4  -5   7 1829.21 173.998  46
  -4  -5   7 2089.69 185.809  44
  -4   5   7 2279.85 183.933  43
  -4   5   7 2015.91 168.176  28
  -4   5   7 2579.18 351.922   9
  -4   5   7 2501.08 324.459  12
  -4   5   7 2385.02 197.371  15
  -4   5   6 732.271 204.911   9
  -4   5   6 869.914 189.029  12
  -4  -5   6 989.080 189.855   2
  -4   5   6 613.391 168.071   2
  -4   5   6 958.244 131.941  15
  -4   5   6 1026.31 119.146  19
  -4   5   5 1843.30 252.510  12
  -4  -5   5 1984.52 236.025   2
  -4   5   5 1330.47 198.906   2
  -4   5   5 1370.38 143.586  15
  -4   5   5 1186.00 130.079  19
   4  -5  -4-20.3144 89.6263   8
  -4  -5   4-77.5197 120.920  13
  -4  -5   4 98.0633 86.5302   8
  -4   5   4-26.6992 100.874   2
  -4  -5   4 54.5646 98.2803   2
  -4  -5   3 69.8064 122.613  13
  -4   5   3 164.334 107.046   2
  -4  -5   3 263.845 105.898   2
  -4  -5   3 68.3878 88.1507   8
  -4   5   3 119.441 77.8327  16
  -4   5   3 39.0509 65.9125  23
  -4  -5   2 382.862 152.258  13
  -4  -5   2 152.650 106.795   8
  -4   5   2 149.518 88.1043   2
  -4  -5   2 367.157 113.036   2
  -4   5   2 112.389 72.8133  23
  -4   5   2 291.075 83.2475  16
  -4  -5   1 8747.34 559.899  13
  -4  -5   1 8822.22 550.804   8
  -4   5   1 9036.61 587.733  11
  -4   5   1 9114.12 526.298   1
  -4  -5   1 9119.95 533.741   1
  -4   5   1 9500.56 434.934  16
  -4   5   0 18635.9 943.453  11
  -4  -5   0 17309.7 908.828   8
  -4   5   0 16546.5 859.604   1
  -4  -5   0 17349.2 868.916   1
  -4  -5   0 16616.4 780.900   7
  -4  -5  -1 3393.59 325.146   8
  -4  -5  -1 3269.87 309.892  13
   4   5   1 3143.51 247.946   9
  -4   5  -1 2825.00 310.855  11
  -4  -5  -1 2879.81 249.000   7
  -4   5  -1 2970.82 281.979   1
  -4  -5  -1 3247.07 293.577   1
   4   5   2 69.9980 95.9524   9
  -4  -5  -2 185.019 63.2360  10
  -4  -5  -2 76.6493 131.060   8
  -4  -5  -2 211.885 122.003   1
  -4  -5  -2 114.782 103.480   7
  -4   5  -2-30.5170 110.036   1
  -4  -5  -3 10761.8 561.938  10
   4   5   3 10342.8 622.007   9
  -4   5  -3 11165.4 488.614   3
  -4   5  -3 10952.0 708.354   7
  -4  -5  -3 9921.83 646.512   1
  -4   5  -3 10372.5 659.724   1
  -4  -5  -3 10472.7 483.607   3
  -4  -5  -4 18746.7 930.586  10
   4   5   4 18062.5 980.540   9
  -4  -5  -4 17997.9 798.785   3
  -4   5  -4 20653.3 1092.93   7
  -4   5  -4 19250.1 1038.12   1
  -4  -5  -4 17484.1 1021.55   1
  -4   5  -4 18555.0 802.360   3
  -4   5  -4 18868.8 828.643  18
   4   5   5 1546.11 262.894   9
  -4  -5  -5 1027.81 197.343  10
  -4   5  -5 1291.08 137.130   3
  -4  -5  -5 1105.36 125.161   3
  -4   5  -5 1141.85 244.620   1
  -4  -5  -5 1084.87 236.459   1
  -4   5  -5 1197.91 263.816   7
  -4   5  -5 1510.76 162.380  18
  -4  -5  -6 5286.15 472.456  10
   4   5   6 5864.14 515.622   9
  -4   5  -6 6081.13 324.846   3
  -4  -5  -6 5486.29 316.221   3
  -4  -5  -6 4578.98 501.080   1
  -4   5  -6 4441.60 510.668   1
  -4   5  -6 5227.21 538.768   7
  -4   5  -6 5428.31 338.962  18
   4   5   7 2884.79 210.332  53
  -4   5  -7 2716.24 233.670  18
  -4  -5  -7 2314.58 337.322  10
   4   5   7 2894.86 382.197   9
  -4   5  -7 3268.37 439.325   7
  -4   5  -7 3066.70 228.996   3
  -4   5  -7 2686.44 420.550   1
  -4  -5  -7 3503.91 435.982   1
  -4  -5  -7 2939.16 216.752   3
   4   5   8 33636.8 1457.08  53
  -4   5  -8 34344.3 1506.43  18
  -4  -5  -8 35002.5 1478.72  42
   4   5   8 39274.0 1856.34   9
  -4  -5  -8 35235.0 1792.69  10
  -4  -5  -8 34341.6 1477.57   3
  -4   5  -8 35046.8 1891.34   1
  -4   5  -8 35752.9 1905.37   7
  -4   5  -8 34629.0 1483.17   3
  -4  -5  -8 35172.2 1886.63   1
   4   5   9 122.461 177.834   9
   4   5   9-28.3558 86.9802  53
  -4   5  -9-19.6164 96.1192  18
  -4  -5  -9 47.8961 102.886  42
  -4   5  -9 56.0810 95.8323  40
  -4  -5  -9 86.6917 197.513   7
  -4   5  -9-72.8194 203.194   7
  -4   5  -9 16.8424 100.618   3
  -4  -5  -9 80.9578 98.4724   3
  -4  -5  -9-72.9559 166.219   1
  -4   5  -9 220.901 213.856   1
  -4   5 -10 1922.00 171.509  40
  -4  -5 -10 2200.19 189.914  42
  -4   5 -10 1744.43 190.655  18
   4   5  10 2134.99 179.035  53
  -4   5 -10 1826.45 187.107   3
  -4  -5 -10 1888.71 183.197   3
  -4   5 -11 1264.83 119.012  40
  -4  -5 -11 1548.52 154.740  42
  -4   5 -11 1390.30 146.462   3
  -4  -5 -11 903.118 126.556   3
   4   5  11 1282.73 132.418  53
   4   5  11 1206.56 133.298  51
  -4   5 -12 207.300 74.1840  42
  -4  -5 -12 30.0497 68.1440  42
   4  -5  12 38.3303 63.8203  20
   4   5  12 131.502 66.0309  53
   4   5  12 249.735 72.6993  51
  -4  -5 -12 233.964 74.3896   3
  -4   5 -12 19.9724 65.0183   3
   4   5  13 2715.17 151.608  53
  -4   5 -13 2618.28 147.121  42
  -4  -5 -13 2576.56 157.541  42
  -4  -6  14 10729.7 470.216  39
  -4   6  14 10953.5 477.075  24
  -4  -6  13 2156.23 156.905  43
  -4  -6  13 2545.60 171.230  39
  -4   6  13 2553.91 172.045  22
  -4   6  12 8828.67 438.985  28
  -4   6  12 8613.68 413.727  51
  -4  -6  12 8339.94 430.876  43
  -4  -6  12 9421.97 447.150  38
  -4  -6  12 9184.52 423.507  31
  -4  -6  12 8765.94 440.996  39
  -4   6  12 8678.47 417.259   5
  -4  -6  12 8511.39 415.989   5
  -4  -6  11 540.097 103.736   5
  -4   6  11 763.668 111.456   5
  -4   6  11 750.155 108.724  57
  -4   6  11 759.975 99.8916  53
  -4   6  11 736.209 111.810  51
  -4   6  11 554.050 110.062  15
  -4  -6  11 805.521 114.587  45
  -4  -6  11 821.992 130.637  39
  -4  -6  11 627.434 114.939  31
  -4   6  11 721.253 125.869  28
   4  -6 -10 748.965 265.500  10
  -4   6  10 952.603 282.510   9
  -4   6  10 1270.20 277.503  12
  -4   6  10 976.432 126.960   5
  -4  -6  10 899.094 121.705   5
  -4  -6  10 828.064 215.621   2
  -4   6  10 801.862 117.700  57
  -4  -6  10 1066.08 141.531  54
  -4   6  10 1062.59 116.465  53
  -4   6  10 856.881 121.487  51
  -4   6  10 1107.64 150.295  15
  -4  -6  10 1100.36 136.580  45
  -4  -6  10 720.332 132.719  39
  -4  -6  10 876.599 130.420  31
  -4   6  10 900.663 135.728  28
  -4  -6   9 4832.36 278.228   5
  -4   6   9 3430.93 410.157   2
  -4   6   9 4279.57 267.996   5
  -4  -6   9 4295.68 449.165   2
  -4  -6   9 4720.23 295.959  54
  -4   6   9 4356.34 272.921  57
  -4   6   9 4697.47 270.842  53
  -4   6   9 4597.22 281.803  51
  -4   6   9 4452.81 300.256  15
  -4  -6   9 4493.90 280.169  45
  -4   6   9 4756.98 294.605  28
   4  -6  -9 5446.19 558.171  10
  -4   6   9 4417.20 485.846  12
  -4   6   9 6149.50 583.011   9
  -4   6   8 2761.38 391.517   9
  -4   6   8 4240.94 437.050  12
  -4  -6   8 3114.56 214.418   5
  -4   6   8 3444.61 383.519   2
  -4  -6   8 3872.04 409.338   2
  -4   6   8 3428.70 221.117  53
  -4   6   8 3214.67 222.097  57
  -4   6   8 3501.54 234.860  51
  -4  -6   8 3242.03 238.175  46
  -4   6   8 3075.89 243.215  15
  -4  -6   8 3518.56 237.151  45
  -4  -6   8 3356.40 257.888  44
  -4  -6   8 3345.28 219.447  34
  -4   6   8 3191.10 232.566  28
  -4   6   7 36180.0 1755.16  12
  -4   6   7 34574.1 1787.02   9
  -4   6   7 36991.4 1695.43   2
  -4  -6   7 33385.7 1669.11   2
  -4   6   7 34789.5 1449.79  53
  -4  -6   7 34608.1 1466.08  54
  -4   6   7 34915.7 1456.94  57
  -4   6   7 34388.2 1465.70  51
  -4  -6   7 35096.9 1476.82  46
  -4  -6   7 35350.4 1466.69  45
  -4  -6   7 33246.3 1483.34  44
  -4  -6   7 34933.0 1453.28  34
  -4   6   7 34563.2 1465.96  28
  -4   6   7 36976.3 1499.40  15
  -4   6   7 37631.6 1493.37  19
  -4   6   6 90156.5 3952.59   9
  -4   6   6 88091.5 3823.63   2
  -4  -6   6 93971.0 3847.59   2
  -4   6   6 90451.6 3664.70  15
  -4   6   6 93175.5 3656.87  19
  -4   6   5 13176.7 733.276   2
  -4  -6   5 13851.8 748.073   2
  -4   6   5 12782.3 606.898  19
  -4  -6   4 7374.85 568.133  13
  -4  -6   4 8519.64 505.134   8
   4  -6  -4 7887.53 493.602   8
  -4   6   4 7243.76 479.277   2
  -4  -6   4 7876.73 495.663   2
  -4  -6   3 7155.05 535.450  13
  -4   6   3 7513.39 520.433  12
  -4  -6   3 7078.13 485.397   8
  -4  -6   3 7301.49 457.000   2
  -4   6   3 8364.60 471.889   2
  -4   6   3 7643.10 385.966  16
  -4   6   3 7669.79 385.736  23
  -4  -6   2 14338.5 795.702  13
  -4   6   2 13213.6 758.064  12
  -4  -6   2 12959.5 750.945   8
  -4   6   2 13902.6 621.397  23
  -4   6   2 13626.8 616.803  16
  -4   6   1 782.906 101.878  16
  -4  -6   1 708.664 169.303  13
  -4   6   1 333.258 145.078  11
  -4  -6   1 764.046 164.555   8
  -4   6   1 379.761 114.950   1
  -4  -6   1 837.982 153.093   1
  -4   6   0 139720. 5537.97  16
  -4  -6   0 139418. 5752.46   8
  -4   6   0 141470. 5760.84  11
  -4  -6   0 148797. 5749.67  13
  -4   6   0 139752. 5643.76   1
  -4  -6   0 139687. 5651.95   1
  -4  -6  -1 38541.8 1611.92  17
   4  -6   1 43667.6 1616.34  20
  -4  -6  -1 39258.6 1855.82   8
  -4  -6  -1 41029.6 1828.92  13
   4   6   1 38559.1 1732.03   9
  -4   6  -1 37443.4 1831.83  11
  -4  -6  -1 39566.3 1762.31   1
  -4  -6  -1 38836.9 1695.72   7
  -4   6  -1 38802.4 1752.74   1
   4  -6   2 30140.9 1212.45  20
  -4  -6  -2 30337.0 1482.32   8
  -4  -6  -2 27927.2 1419.83  13
   4   6   2 30547.8 1372.58   9
  -4   6  -2 27263.3 1425.34  11
  -4   6  -2 28989.7 1377.17   1
  -4  -6  -2 27107.7 1362.93   1
  -4  -6  -2 31751.0 1379.37   7
   4   6   3 29019.5 1311.41   9
  -4  -6  -3 25715.5 1090.35   3
  -4   6  -3 27837.4 1311.27   1
  -4  -6  -3 25938.2 1289.85   1
   4   6   4 781.491 200.516   9
  -4  -6  -4 1377.93 183.518  10
  -4   6  -4 968.001 111.763   3
  -4  -6  -4 930.100 108.621   3
  -4   6  -4 1037.73 228.631   7
  -4   6  -4 1237.26 231.172   1
  -4  -6  -4 1336.89 243.051   1
  -4   6  -5 28287.5 1193.58  18
  -4   6  -5 27993.0 1156.18   3
  -4  -6  -5 26052.3 1146.72   3
  -4   6  -5 27791.3 1476.39   7
  -4   6  -5 25919.7 1409.73   1
  -4  -6  -5 29129.6 1445.67   1
  -4  -6  -5 25708.3 1314.79  10
   4   6   5 28923.9 1426.86   9
  -4  -6  -6 168.018 92.1634  56
   4   6   6 205.748 89.5747  53
  -4   6  -6 35.2035 103.414  18
  -4  -6  -6 224.923 93.5913  42
  -4   6  -6 219.623 85.7307  41
   4   6   6 256.610 194.006   9
  -4  -6  -6 376.015 146.829  10
  -4   6  -6 244.482 170.665   7
  -4   6  -6 105.507 83.8877   3
  -4  -6  -6 126.664 80.5871   3
  -4   6  -6 111.805 201.479   1
  -4  -6  -6 55.4026 167.100   1
   4   6   7 36642.7 1527.11  53
  -4   6  -7 36686.2 1572.84  18
  -4  -6  -7 37249.4 1545.38  42
   4   6   7 39449.8 1882.72   9
  -4  -6  -7 36334.8 1532.05   3
  -4  -6  -7 30788.7 1837.97   1
  -4   6  -7 35021.1 1900.32   7
  -4   6  -7 36778.1 1538.07   3
  -4   6  -7 37225.3 1905.55   1
   4   6   8 6535.96 356.229  53
  -4   6  -8 6380.82 393.090  18
  -4  -6  -8 6911.81 377.250  42
   4   6   8 7257.98 629.254   9
  -4   6  -8 6017.12 359.708   3
  -4  -6  -8 5864.56 355.342   3
  -4   6  -8 6071.60 618.631   7
  -4   6  -8 5018.19 580.728   1
  -4  -6  -8 5504.53 595.972   1
   4   6   9 41338.1 1742.04  53
  -4   6  -9 42182.9 1751.39  40
  -4  -6  -9 42923.4 1762.39  42
  -4  -6  -9 40927.6 1748.52   3
  -4   6  -9 43077.0 1760.49   3
  -4  -6 -10 6214.92 348.206  42
  -4   6 -10 5690.07 324.787  40
  -4   6 -10 5358.25 333.797   3
  -4  -6 -10 5772.12 331.920   3
   4   6  10 6242.43 332.841  53
  -4   6 -11 13364.7 595.815  40
  -4  -6 -11 13948.8 625.322  42
   4  -6  11 13776.5 618.183  20
  -4   6 -11 13452.8 617.898   3
  -4  -6 -11 11887.8 602.350   3
   4   6  11 14164.7 613.351  53
   4   6  11 14016.3 616.026  51
  -4  -6 -12 3417.93 198.990  42
  -4   6 -12 3054.83 185.524  42
   4  -6  12 3386.42 197.217  20
   4   6  12 2938.05 182.697  51
   4   6  12 3087.61 186.442  53
   4   6  13 7125.36 321.226  53
  -4  -6 -13 7426.83 327.894  42
  -4  -7  14 168.806 47.6462  57
  -4  -7  14 267.891 55.5252  39
  -4  -7  14 315.915 55.1166  38
  -4   7  14 317.315 54.6443  24
  -4   7  14 230.517 55.4848  28
  -4   7  13 17.2606 61.0170  22
  -4  -7  13 102.063 62.0544  38
  -4  -7  13 8.50843 63.2021  39
  -4   7  13 24.7692 60.6055  28
  -4  -7  13 31.6191 57.6472  43
  -4   7  12 375.397 78.2457  51
  -4  -7  12 519.684 95.8962  43
  -4  -7  12 373.183 92.1182  38
  -4  -7  12 322.922 91.5792  39
  -4  -7  12 383.308 84.1496  31
  -4   7  12 176.473 85.8545  28
  -4  -7  11 695.040 115.233  31
  -4   7  11 776.034 121.796  28
  -4   7  11 853.109 103.893  53
  -4   7  11 1040.46 125.195  51
  -4   7  11 663.899 116.182  15
  -4  -7  11 654.301 105.375  45
  -4  -7  11 758.945 130.293  39
  -4  -7  11 839.742 102.004   5
  -4  -7  10 1165.50 123.571   5
  -4  -7  10 1225.30 150.269  54
  -4   7  10 1130.93 126.572  57
  -4   7  10 1279.54 131.175  53
  -4   7  10 1212.49 138.789  51
  -4   7  10 928.274 142.859  15
  -4  -7  10 1028.11 137.993  45
  -4  -7  10 948.393 140.474  39
  -4  -7  10 941.013 144.435  31
  -4   7  10 1020.09 143.336  28
  -4  -7   9 1311.09 135.804   5
  -4   7   9 1705.50 152.748  57
  -4   7   9 1581.03 146.047  53
  -4   7   9 1467.35 157.825  51
  -4   7   9 1369.62 170.988  15
  -4  -7   9 1717.08 165.064  45
  -4   7   9 1612.63 169.513  28
   4  -7  -9 1495.86 310.618  10
  -4   7   9 1808.37 333.446   9
  -4   7   9 1363.91 300.329  12
  -4   7   8-65.6798 183.282   9
  -4   7   8-57.3334 153.184  12
  -4  -7   8 174.754 136.311   2
  -4   7   8 83.8297 81.3096  57
  -4   7   8 12.3323 73.7004  53
  -4   7   8 84.0355 94.4140  51
  -4  -7   8 108.164 99.5958  46
  -4   7   8 175.410 98.9280  15
  -4  -7   8-55.6779 100.932  45
  -4  -7   8 70.3279 97.1150  44
  -4  -7   8 94.1749 81.5967  34
  -4   7   8 66.4266 71.3734  27
  -4   7   8 14.1857 90.7203  28
  -4   7   7 619.813 230.784   9
  -4  -7   7 669.241 187.362   2
  -4  -7   7 840.624 124.816  54
  -4   7   7 711.180 111.270  57
  -4   7   7 667.978 105.218  53
  -4  -7   7 826.814 133.219  46
  -4   7   7 930.098 125.581  51
  -4   7   7 917.337 146.032  15
  -4   7   7 762.799 136.086  19
  -4  -7   7 610.069 124.836  45
  -4  -7   7 818.442 140.945  44
  -4  -7   7 770.333 117.848  34
  -4   7   7 925.440 128.267  28
  -4   7   7 825.472 112.629  27
  -4   7   6 341.147 178.139   9
  -4  -7   6 379.732 148.054   2
  -4  -7   6 467.209 99.9730  54
  -4   7   6 505.687 94.1967  53
  -4  -7   6 386.388 98.2856  46
  -4  -7   6 514.753 110.440  45
  -4  -7   6 341.955 102.239  44
  -4  -7   6 613.166 109.122  34
  -4  -7   6 473.801 120.464  32
  -4   7   6 467.066 95.0095  27
  -4   7   6 383.687 97.4911  28
  -4   7   6 180.577 99.0956  19
  -4   7   5 13567.4 642.049  19
  -4   7   5 14937.1 877.761  12
  -4   7   5 12640.4 736.021   2
  -4  -7   5 14237.1 762.076   2
  -4  -7   4 609.745 159.024   8
   4  -7  -4 609.910 163.215   8
  -4  -7   4 554.380 191.230  13
  -4   7   4 579.327 165.012  12
  -4   7   4 667.359 138.544   2
  -4  -7   4 620.169 144.660   2
  -4   7   3 15951.1 695.896  16
   4  -7  -3 15719.2 656.002  21
  -4   7   3 14951.8 695.017  23
  -4  -7   3 14086.5 874.250  13
  -4   7   3 15644.2 875.315  12
  -4  -7   3 14353.3 837.164   8
   4  -7  -3 14292.0 834.617   8
  -4  -7   3 14519.2 756.016   2
  -4  -7   2 1465.84 246.986  13
  -4  -7   2 1358.98 230.197   8
  -4   7   2 1667.65 150.323  16
  -4   7   2 1679.86 151.918  23
   4  -7  -2 1672.05 127.098  21
  -4   7   1 67.4270 76.3262  16
   4  -7  -1 46.8288 65.9962  21
  -4  -7   1 113.222 142.618  13
  -4  -7   1 155.679 129.290   8
  -4  -7   0 1613.14 125.078  17
  -4   7   0 1824.87 151.723  16
  -4  -7   0 1906.60 264.327  13
  -4   7   0 1122.32 222.575  11
  -4  -7   0 1410.37 248.451   8
  -4   7   0 1266.40 165.451   1
  -4  -7   0 1642.23 183.977   1
  -4   7  -1 242.781 82.8012  16
  -4  -7  -1 218.061 70.2099  17
   4  -7   1 294.869 76.1728  20
  -4  -7  -1 114.994 119.966  13
  -4   7  -1 121.597 108.707  11
  -4  -7  -1 443.838 167.962   8
  -4   7  -1 350.932 115.030   1
  -4  -7  -1 289.582 112.075   1
   4  -7   2 9949.64 456.198  20
  -4  -7  -2 9515.82 691.041   8
  -4  -7  -2 10723.3 670.173  13
   4   7   2 10034.1 613.718   9
  -4   7  -2 9875.99 666.015  11
  -4  -7  -2 9537.93 561.314   7
  -4   7  -2 8871.23 567.324   1
  -4  -7  -2 9896.91 583.786   1
   4  -7   3 1046.85 115.545  20
   4   7   3 1051.70 210.444   9
  -4   7  -3 491.020 176.066  11
  -4   7  -3 813.002 171.455   1
  -4  -7  -3 987.545 195.935   7
  -4  -7  -3 996.340 181.010   1
   4  -7   4 162.058 77.9875  20
  -4   7  -4 154.685 128.525   1
  -4  -7  -4 37.8839 118.285   1
   4   7   4 85.9988 151.053   9
  -4  -7  -5 12203.2 609.452  56
   4  -7   5 13241.7 609.513  50
   4   7   5 13744.6 600.188  53
   4   7   5 13967.5 868.142   9
  -4   7  -5 13382.4 838.246   1
  -4  -7  -5 12604.7 814.419   1
  -4  -7  -5 12575.0 586.604   3
  -4  -7  -5 13402.8 617.649  42
  -4   7  -5 12696.7 598.806  41
   4   7   6 3029.31 213.642  53
   4   7   6 3445.04 406.199   9
  -4   7  -6 3381.84 418.930   7
  -4   7  -6 2890.12 212.937   3
  -4  -7  -6 2869.85 205.295   3
  -4  -7  -6 2866.10 365.467   1
  -4   7  -6 3509.18 216.693  41
  -4  -7  -6 3381.75 235.996  42
   4   7   7 2559.86 198.840  53
   4   7   7 2927.51 396.277   9
  -4  -7  -7 2555.12 196.370   3
  -4   7  -7 1915.60 343.486   7
  -4   7  -7 2375.34 197.945   3
  -4  -7  -7 2730.80 218.161  42
  -4  -7  -8 349.501 114.655  42
   4   7   8 325.932 98.9065  53
  -4   7  -8 474.511 104.649   3
  -4  -7  -8 353.940 89.5218   3
   4   7   9 65.4138 81.8873  53
   4  -7   9 196.751 96.2757  20
  -4  -7  -9 274.457 107.269  42
  -4   7  -9 156.632 86.0779  40
  -4   7  -9 266.694 97.4825   3
  -4  -7  -9 136.435 73.7046   3
  -4  -7 -10 366.373 108.894  42
   4  -7  10 343.770 94.7909  20
  -4   7 -10 294.054 93.6345  40
   4   7  10 280.232 88.5775  53
  -4  -7 -11 54.8173 78.5480  42
   4  -7  11 73.7605 68.4941  20
  -4   7 -11 73.6917 67.3252  40
   4   7  11 198.380 76.5298  53
   4   7  11 10.0157 69.4637  51
  -4  -7 -12 1908.32 136.968  42
   4  -7  12 1640.53 125.126  20
   4   7  12 1851.52 125.618  51
   4   7  12 1803.41 126.541  53
   4   7  13 3.46555 31.5824  53
  -4  -7 -13-3.76364 33.2099  42
  -4  -8  14 16157.2 670.384  39
  -4  -8  14 16019.0 669.928  38
  -4   8  14 17621.0 673.496  28
  -4   8  13 203.848 60.4425  22
  -4  -8  13 183.608 69.2968  39
  -4  -8  13 204.675 63.3855  38
  -4   8  13 163.236 62.5649  24
  -4   8  13 166.401 64.0090  28
  -4  -8  13 124.084 47.2658  43
  -4   8  12 6001.19 301.317  51
  -4  -8  12 5454.18 286.018  45
  -4  -8  12 6309.08 308.975  43
  -4  -8  12 6476.13 319.171  38
  -4  -8  12 5729.86 289.392  31
  -4  -8  12 6062.51 319.238  39
  -4   8  12 6318.78 317.297  28
  -4   8  11 4146.65 247.626  51
  -4   8  11 4021.36 257.013  15
  -4  -8  11 4009.80 239.932  45
  -4  -8  11 4317.23 247.370  31
  -4  -8  11 3832.07 258.681  39
  -4   8  11 3692.16 246.533  28
  -4   8  10 318.320 83.5531  53
  -4   8  10 481.649 103.778  51
  -4   8  10 173.435 98.0876  15
  -4  -8  10 176.244 94.0484  45
  -4  -8  10 285.416 100.076  54
  -4   8  10 258.222 102.036  28
  -4  -8  10 169.909 98.1662  31
  -4   8   9 1040.52 123.100  53
  -4   8   9 891.816 133.791  51
  -4   8   9 1215.59 160.482  15
  -4  -8   9 993.452 130.432  45
  -4   8   9 953.898 114.367  27
  -4   8   9 911.571 132.085  28
  -4   8   9 550.103 224.665   9
  -4   8   9 901.334 258.814  12
  -4   8   8 23466.3 1350.82   9
  -4  -8   8 21318.6 949.201  54
  -4   8   8 21584.9 933.503  53
  -4   8   8 21878.9 949.519  51
  -4  -8   8 20630.1 949.898  46
  -4   8   8 21201.8 973.814  15
  -4  -8   8 20783.2 970.241  44
  -4  -8   8 20491.3 945.283  45
  -4  -8   8 21440.0 927.950  34
  -4   8   8 21022.8 941.542  28
  -4   8   8 21653.1 926.267  27
  -4   8   7 7243.17 662.714   9
  -4  -8   7 7597.69 408.863  54
  -4   8   7 7689.58 399.281  53
  -4  -8   7 8497.65 426.357  46
  -4   8   7 7500.73 434.581  15
  -4   8   7 7376.87 425.814  19
  -4  -8   7 7239.39 408.621  45
  -4  -8   7 7957.63 434.145  44
  -4  -8   7 6803.33 391.185  34
  -4   8   7 7829.47 407.499  28
  -4   8   7 7723.84 397.135  27
  -4   8   6 48416.0 2217.47  12
  -4   8   6 45549.5 2259.39   9
  -4  -8   6 45730.5 1889.20  54
  -4   8   6 46024.7 1880.38  53
  -4   8   6 46773.2 1892.39  51
  -4  -8   6 47276.7 1903.90  46
  -4   8   6 44445.4 1910.85  19
  -4  -8   6 43869.4 1891.51  45
  -4  -8   6 46208.8 1909.06  44
  -4  -8   6 47679.8 1887.49  34
  -4  -8   6 46429.1 1921.46  32
  -4   8   6 45401.6 1878.85  28
  -4   8   6 44218.6 1879.88  27
  -4   8   5 592.849 191.598  12
  -4  -8   5 246.598 86.5244  54
  -4   8   5 524.251 97.6333  53
  -4   8   5 542.669 104.545  51
  -4  -8   5 360.344 102.618  44
  -4  -8   5 506.943 100.528  34
  -4  -8   5 390.287 110.923  32
  -4   8   5 421.210 98.0457  28
  -4   8   5 406.919 94.6967  27
   4  -8  -5 508.515 88.5042  17
  -4   8   5 478.116 116.443  19
   4  -8  -4 19171.1 832.281  17
   4  -8  -4 19829.1 1044.33   8
  -4  -8   4 18883.6 1109.54  13
  -4  -8   4 18958.1 1035.58   8
  -4   8   4 20641.5 1103.73  12
  -4   8   3 16620.8 765.312  23
  -4  -8   3 16666.0 980.722  13
  -4  -8   3 15718.1 928.154   8
  -4   8   3 16381.1 948.913  12
   4  -8  -3 18097.1 969.402   8
  -4   8   2 4613.91 290.949  23
  -4   8   2 5391.93 299.450  16
  -4  -8   2 4556.62 253.092  17
   4  -8  -2 5142.04 266.327  21
  -4  -8   2 4811.37 435.278   8
  -4   8   1 2700.34 196.129  16
   4  -8  -1 2786.64 180.404  21
  -4  -8   1 2349.89 167.852  17
  -4  -8   1 3250.19 348.671  13
  -4  -8   1 3387.53 369.243   8
  -4  -8   0 14297.1 667.092  17
  -4   8   0 16483.8 704.397  16
  -4  -8   0 16598.5 910.664  13
  -4  -8   0 15772.1 936.953   8
  -4   8  -1-12.5940 77.9377  16
  -4  -8  -1 9.95359 69.9142  17
   4  -8   1 86.8333 63.6330  20
  -4  -8  -1 151.834 135.221   8
  -4  -8  -1 127.238 127.838  13
  -4   8  -1-43.6672 145.035  11
   4  -8   2 85709.5 3301.72  20
  -4   8  -2 81778.1 3323.16  16
  -4  -8  -2 77759.1 3628.83   8
  -4  -8  -2 82044.0 3572.90  13
   4   8   2 82391.6 3519.26   9
  -4   8  -2 82065.4 3577.91  11
  -4  -8  -3 2904.67 220.351  42
   4   8   3 3500.28 371.694   9
  -4  -8  -3 3776.28 411.459  13
  -4   8  -3 3367.93 374.841  11
   4  -8   3 3751.79 225.220  20
  -4  -8  -4 5781.43 351.593  42
  -4   8  -4 6587.48 348.964  41
   4  -8   4 6555.68 346.585  20
  -4  -8  -4 7058.80 578.303  13
  -4  -8  -4 6242.28 599.106   8
  -4   8  -4 6602.49 559.747  11
   4   8   4 6914.22 561.171   9
   4  -8   4 6635.52 358.063  50
  -4   8  -5 13100.8 606.547  41
  -4  -8  -5 12901.8 620.975  42
   4  -8   5 13081.9 608.236  20
  -4   8  -5 13546.9 878.553  11
   4   8   5 14701.6 898.492   9
   4  -8   5 12332.8 613.438  50
   4   8   5 12960.8 598.408  53
   4   8   6 2517.64 189.153  53
   4  -8   6 2378.68 189.798  20
  -4  -8  -6 2315.08 206.767  42
  -4   8  -6 2264.24 180.392  41
   4   8   6 2724.80 377.574   9
  -4   8  -6 2398.71 353.895  11
   4  -8   6 2111.39 183.392  54
   4   8   7 156.930 94.1271  53
   4  -8   7 214.125 96.0032  20
  -4  -8  -7 173.209 100.339  42
  -4  -8  -7 204.398 182.277   7
   4  -8   7 472.927 98.6411  54
  -4  -8  -8 10284.8 530.641  42
   4  -8   8 11180.1 533.170  20
  -4  -8  -8 10691.4 520.801  26
   4   8   8 10251.3 513.856  53
   4   8   9 1036.03 124.933  53
  -4  -8  -9 1083.83 145.075  42
   4  -8   9 930.710 130.382  20
  -4   8 -10 9284.74 447.272  40
  -4  -8 -10 9970.01 462.269  42
   4  -8  10 8382.34 442.560  20
   4   8  10 8914.54 438.455  53
  -4  -8 -11 573.361 95.0528  42
   4  -8  11 505.958 83.6180  20
  -4   8 -11 511.663 79.1925  40
   4   8  11 457.878 78.9962  53
  -4  -8 -12 1562.14 109.119  42
   4   8  12 1438.62 101.398  53
[truncated: 689,248 more chars]
