# Supplementary material for: Modeling Complex Ligands for High Oxidation State Catalysis: Titanium Hydroamination with Unsymmetrical Ligands
Source: ACS Catal. 2024 Mar 29;14(8):5531–8. doi: 10.1021/acscatal.3c05658 (PMC11036360; doi:10.1021/acscatal.3c05658)
Supplement: Supplementary file 4 — cs3c05658_si_004.cif [file cs3c05658_si_004.cif]

data_zh-6-49-dpmcf3
_audit_creation_date               2021-12-28
_audit_creation_method
;
Olex2 1.5
(compiled 2021.12.09 svn.r5202d8cf for OlexSys, GUI svn.r6439)
;
_shelx_SHELXL_version_number       '2018/3'
loop_
  _audit_author_name
  _audit_author_email
  _audit_author_address
 'Hou, Z.' houzhili@msu.edu
;
Michigan State University
Department of Chemistry
Michigan State University
East Lansing, MI
48824
;

_audit_contact_author_address      ?
_audit_contact_author_email        ?
_audit_contact_author_name         ''
_audit_contact_author_phone        ?
_publ_contact_author_id_orcid      ?
_publ_section_references
;
Dolomanov, O.V., Bourhis, L.J., Gildea, R.J, Howard, J.A.K. & Puschmann, H.
 (2009), J. Appl. Cryst. 42, 339-341.

Sheldrick, G.M. (2015). Acta Cryst. A71, 3-8.

Sheldrick, G.M. (2015). Acta Cryst. C71, 3-8.
;
_chemical_name_common              ?
_chemical_name_systematic          ?
_chemical_formula_moiety           '2(C23 H26 F6 N4 Ti)'
_chemical_formula_sum              'C46 H52 F12 N8 Ti2'
_chemical_formula_weight           1040.75
_chemical_melting_point            ?
_chemical_oxdiff_formula           C23H26F6N4Ti
_chemical_oxdiff_usercomment       Ti(NMe2)2dpm-ArCF3
loop_
  _atom_type_symbol
  _atom_type_description
  _atom_type_scat_dispersion_real
  _atom_type_scat_dispersion_imag
  _atom_type_scat_source
 'C' 'C' 0.0181 0.0091 'International Tables Vol C Tables 4.2.6.8 and 6.1.1.4'
 'H' 'H' 0.0000 0.0000 'International Tables Vol C Tables 4.2.6.8 and 6.1.1.4'
 'F' 'F' 0.0727 0.0534 'International Tables Vol C Tables 4.2.6.8 and 6.1.1.4'
 'N' 'N' 0.0311 0.0180 'International Tables Vol C Tables 4.2.6.8 and 6.1.1.4'
 'Ti' 'Ti' 0.2191 1.8069 'International Tables Vol C Tables 4.2.6.8 and 6.1.1.4'

_shelx_space_group_comment
;
The symmetry employed for this shelxl refinement is uniquely defined
by the following loop, which should always be used as a source of
symmetry information in preference to the above space-group names.
They are only intended as comments.
;
_space_group_crystal_system        'monoclinic'
_space_group_IT_number             14
_space_group_name_H-M_alt          'P 1 21/n 1'
_space_group_name_Hall             '-P 2yn'
loop_
  _space_group_symop_operation_xyz
 'x, y, z'
 '-x+1/2, y+1/2, -z+1/2'
 '-x, -y, -z'
 'x-1/2, -y-1/2, z-1/2'

_cell_length_a                     15.8889(2)
_cell_length_b                     8.43720(10)
_cell_length_c                     35.4820(4)
_cell_angle_alpha                  90
_cell_angle_beta                   94.2020(10)
_cell_angle_gamma                  90
_cell_volume                       4743.85(10)
_cell_formula_units_Z              4
_cell_measurement_reflns_used      18354
_cell_measurement_temperature      99.99(10)
_cell_measurement_theta_max        78.3970
_cell_measurement_theta_min        2.9660
_shelx_estimated_absorpt_T_max     ?
_shelx_estimated_absorpt_T_min     ?
_exptl_absorpt_coefficient_mu      3.654
_exptl_absorpt_correction_T_max    1.00000
_exptl_absorpt_correction_T_min    0.92888
_exptl_absorpt_correction_type     multi-scan
_exptl_absorpt_process_details
;
CrysAlisPro 1.171.41.122a (Rigaku Oxford Diffraction, 2021)
Empirical absorption correction using spherical harmonics,
implemented in SCALE3 ABSPACK scaling algorithm.
;
_exptl_absorpt_special_details     ?
_exptl_crystal_colour              'clear light orange'
_exptl_crystal_colour_lustre       clear
_exptl_crystal_colour_modifier     light
_exptl_crystal_colour_primary      orange
_exptl_crystal_density_diffrn      1.457
_exptl_crystal_density_meas        ?
_exptl_crystal_density_method      ?
_exptl_crystal_description         block
_exptl_crystal_F_000               2144
loop_
  _exptl_crystal_face_index_h
  _exptl_crystal_face_index_k
  _exptl_crystal_face_index_l
  _exptl_crystal_face_perp_dist
 0 0 -1 0.0425
 0 0 1 0.0503
 -2 -1 1 0.0517
 2 1 -1 0.0798
 1 0 -2 0.0533
 -1 -2 1 0.0579
 -1 1 1 0.0495
 2 -1 -2 0.0542
 1 0 -1 0.0517
 2 -1 2 0.0367
 -2 1 -2 0.0404
 2 0 -1 0.0449
 -1 0 0 0.0556
 1 0 0 0.0488
 -2 0 -1 0.0455
 2 0 1 0.0508
 1 0 2 0.0383
 -1 0 -2 0.0425
 2 1 2 0.0602
 0 1 2 0.0579
 1 -1 -2 0.0616
 2 -1 -2 0.0500

_exptl_crystal_size_max            0.133
_exptl_crystal_size_mid            0.12
_exptl_crystal_size_min            0.077
loop_
  _exptl_oxdiff_crystal_face_indexfrac_h
  _exptl_oxdiff_crystal_face_indexfrac_k
  _exptl_oxdiff_crystal_face_indexfrac_l
  _exptl_oxdiff_crystal_face_x
  _exptl_oxdiff_crystal_face_y
  _exptl_oxdiff_crystal_face_z
 -0.0000 -0.0000 -1.0000 0.0039 0.0403 -0.0160
 0.0000 0.0000 1.0000 -0.0039 -0.0403 0.0160
 -2.0000 -1.0000 1.0001 -0.0769 0.0735 0.2460
 2.0000 1.0000 -1.0001 0.0769 -0.0735 -0.2460
 1.0000 0.0000 -2.0000 -0.0366 0.0458 -0.1111
 -1.0000 -2.0000 1.0004 -0.2834 0.0830 0.2386
 -1.0000 1.0000 0.9998 0.2026 -0.0497 0.0234
 2.0000 -1.0000 -1.9998 -0.2431 0.0552 -0.1185
 1.0000 -0.0000 -1.0000 -0.0406 0.0055 -0.0951
 2.0000 -1.0000 2.0002 -0.2588 -0.1060 -0.0545
 -2.0000 1.0000 -2.0002 0.2588 0.1060 0.0545
 2.0000 0.0000 -1.0000 -0.0851 -0.0293 -0.1743
 -1.0000 -0.0000 -0.0000 0.0445 0.0348 0.0791
 1.0000 0.0000 0.0000 -0.0445 -0.0348 -0.0791
 -2.0000 0.0000 -1.0000 0.0929 0.1099 0.1423
 2.0000 -0.0000 1.0000 -0.0929 -0.1099 -0.1423
 1.0000 0.0000 2.0000 -0.0523 -0.1154 -0.0471
 -1.0000 -0.0000 -2.0000 0.0523 0.1154 0.0471
 2.0000 1.0000 1.9998 0.0651 -0.1944 -0.1980
 -0.0000 1.0000 1.9998 0.1541 -0.1248 -0.0398
 1.0000 -1.0000 -1.9998 -0.1986 0.0900 -0.0394
 2.0000 -1.0000 -1.9998 -0.2431 0.0552 -0.1185

_exptl_transmission_factor_max     ?
_exptl_transmission_factor_min     ?
_diffrn_reflns_av_R_equivalents    0.0355
_diffrn_reflns_av_unetI/netI       0.0335
_diffrn_reflns_Laue_measured_fraction_full  0.996
_diffrn_reflns_Laue_measured_fraction_max  0.970
_diffrn_reflns_limit_h_max         16
_diffrn_reflns_limit_h_min         -20
_diffrn_reflns_limit_k_max         9
_diffrn_reflns_limit_k_min         -10
_diffrn_reflns_limit_l_max         45
_diffrn_reflns_limit_l_min         -42
_diffrn_reflns_number              38974
_diffrn_reflns_point_group_measured_fraction_full  0.996
_diffrn_reflns_point_group_measured_fraction_max  0.970
_diffrn_reflns_theta_full          67.684
_diffrn_reflns_theta_max           79.826
_diffrn_reflns_theta_min           2.497
_diffrn_ambient_environment        N~2~
_diffrn_ambient_temperature        99.99(10)
_diffrn_detector                   'Hybrid Pixel Array Detector'
_diffrn_detector_area_resol_mean   10.0000
_diffrn_detector_type              HyPix
_diffrn_measured_fraction_theta_full  0.996
_diffrn_measured_fraction_theta_max  0.970
_diffrn_measurement_details
;
List of Runs (angles in degrees, time in seconds):

  # Type    Start    End  Width  t~exp~   \w     \q     \k     \f   Frames
--------------------------------------------------------------------------
  1  \w    -76.00  25.00   0.50    1.03    --  -47.85  92.00  41.00  202
  2  \w      1.00  26.00   0.50    1.03    --   47.85 -92.00 -71.00   50
  3  \w     40.00  66.00   0.50    1.03    --   47.85 -92.00 -71.00   52
  4  \w    -72.00 -47.00   0.50    4.11    --  -91.75  92.00  41.00   50
  5  \w   -145.00-105.00   0.50    4.11    --  -91.75 -92.00 -71.00   80
  6  \w     42.00 102.00   0.50    4.11    --  113.25 -92.00 -71.00  120
  7  \w    -68.00  -2.00   0.50    1.03    --  -47.85  77.00-180.00  132
  8  \w    -27.00  28.00   0.50    1.03    --  -47.85  19.00 150.00  110
  9  \w    -26.00  23.00   0.50    1.03    --   47.85 -19.00-150.00   98
 10  \w    -19.00  23.00   0.50    1.03    --   47.85 -19.00 -90.00   84
 11  \w   -163.00-137.00   0.50    4.11    --  -91.75 -61.00   0.00   52
 12  \w     44.00  98.00   0.50    4.11    --  113.25 -77.00 -60.00  108
 13  \w    122.00 148.00   0.50    4.11    --  113.25  45.00  90.00   52
 14  \w     45.00  70.00   0.50    4.11    --  113.25 -61.00  60.00   50
 15  \w     42.00  93.00   0.50    4.11    --  113.25 -77.00   0.00  102
 16  \w     42.00  67.00   0.50    4.11    --  113.25 -61.00-180.00   50
 17  \w     43.00  69.00   0.50    4.11    --  113.25 -61.00 -60.00   52
 18  \w     42.00  67.00   0.50    4.11    --  113.25 -61.00 -30.00   50
 19  \w    105.00 175.00   0.50    4.11    --  113.25  30.00   0.00  140
 20  \w     42.00  67.00   0.50    4.11    --  113.25 -61.00  30.00   50
 21  \w    128.00 177.00   0.50    4.11    --  113.25  77.00  60.00   98
 22  \w     44.00  69.00   0.50    4.11    --  113.25 -61.00   0.00   50
 23  \w    140.00 178.00   0.50    4.11    --  113.25  77.00   0.00   76
 24  \w     57.00  99.00   0.50    4.11    --  113.25 -77.00 -30.00   84
 25  \w     44.00  69.00   0.50    4.11    --  113.25 -77.00  60.00   50
 26  \w    123.00 165.00   0.50    4.11    --  113.25  45.00 -60.00   84
 27  \w     42.00  67.00   0.50    4.11    --  113.25 -61.00 120.00   50
 28  \w    141.00 167.00   0.50    4.11    --  113.25  92.00  41.00   52
 29  \w     51.00 102.00   0.50    4.11    --  113.25-125.00 150.00  102
 30  \w    123.00 175.00   0.50    4.11    --  113.25  45.00 120.00  104
 31  \w    105.00 130.00   0.50    4.11    --  113.25  92.00  41.00   50
;
_diffrn_measurement_device         'four-circle diffractometer'
_diffrn_measurement_device_type    'XtaLAB Synergy, Dualflex, HyPix'
_diffrn_measurement_method         '\w scans'
_diffrn_orient_matrix_type        
 'CrysAlisPro convention (1999,Acta A55,543-557)'
_diffrn_orient_matrix_UB_11        -0.0444958000
_diffrn_orient_matrix_UB_12        0.1619819000
_diffrn_orient_matrix_UB_13        -0.0039263000
_diffrn_orient_matrix_UB_21        -0.0347981000
_diffrn_orient_matrix_UB_22        -0.0442317000
_diffrn_orient_matrix_UB_23        -0.0402940000
_diffrn_orient_matrix_UB_31        -0.0791379000
_diffrn_orient_matrix_UB_32        -0.0717446000
_diffrn_orient_matrix_UB_33        0.0159963000
_diffrn_radiation_monochromator    mirror
_diffrn_radiation_probe            x-ray
_diffrn_radiation_type             'Cu K\a'
_diffrn_radiation_wavelength       1.54184
_diffrn_source                     'micro-focus sealed X-ray tube'
_diffrn_source_type                'PhotonJet (Cu) X-ray Source'
_reflns_Friedel_coverage           0.000
_reflns_Friedel_fraction_full      .
_reflns_Friedel_fraction_max       .
_reflns_number_gt                  9011
_reflns_number_total               10024
_reflns_special_details
;
 Reflections were merged by SHELXL according to the crystal
 class for the calculation of statistics and refinement.
 
 _reflns_Friedel_fraction is defined as the number of unique
 Friedel pairs measured divided by the number that would be
 possible theoretically, ignoring centric projections and
 systematic absences.
;
_reflns_threshold_expression       'I > 2\s(I)'
_computing_cell_refinement         'CrysAlisPro 1.171.41.122a (Rigaku OD, 2021)'
_computing_data_collection         'CrysAlisPro 1.171.41.122a (Rigaku OD, 2021)'
_computing_data_reduction          'CrysAlisPro 1.171.41.122a (Rigaku OD, 2021)'
_computing_molecular_graphics      'Olex2 1.5 (Dolomanov et al., 2009)'
_computing_publication_material    'Olex2 1.5 (Dolomanov et al., 2009)'
_computing_structure_refinement    'SHELXL 2018/3 (Sheldrick, 2015)'
_computing_structure_solution      'SHELXT  (Sheldrick, 2015)'
_refine_diff_density_max           0.523
_refine_diff_density_min           -0.606
_refine_diff_density_rms           0.051
_refine_ls_extinction_coef         .
_refine_ls_extinction_method       none
_refine_ls_goodness_of_fit_ref     1.052
_refine_ls_hydrogen_treatment      constr
_refine_ls_matrix_type             full
_refine_ls_number_parameters       625
_refine_ls_number_reflns           10024
_refine_ls_number_restraints       0
_refine_ls_R_factor_all            0.0409
_refine_ls_R_factor_gt             0.0366
_refine_ls_restrained_S_all        1.052
_refine_ls_shift/su_max            0.004
_refine_ls_shift/su_mean           0.000
_refine_ls_structure_factor_coef   Fsqd
_refine_ls_weighting_details      
 'w=1/[\s^2^(Fo^2^)+(0.0435P)^2^+2.6680P] where P=(Fo^2^+2Fc^2^)/3'
_refine_ls_weighting_scheme        calc
_refine_ls_wR_factor_gt            0.0929
_refine_ls_wR_factor_ref           0.0956
_refine_special_details            ?
_olex2_refinement_description
;
1. Fixed Uiso
 At 1.2 times of:
  All C(H) groups
 At 1.5 times of:
  All C(H,H,H) groups
2.a Ternary CH refined with riding coordinates:
 C11(H11), C12(H12), C38(H38), C39(H39)
2.b Aromatic/amide H refined with riding coordinates:
 C4(H4), C31(H31), C33(H33), C8(H8), C35(H35), C29(H29), C6(H6), C56(H56),
 C27(H27), C28(H28), C54(H54), C55(H55)
2.c Idealised Me refined as rotating group:
 C43(H43A,H43B,H43C), C16(H16A,H16B,H16C), C42(H42A,H42B,H42C), C15(H15A,H15B,
 H15C), C58(H58A,H58B,H58C), C59(H59A,H59B,H59C), C64(H64A,H64B,H64C), C61(H61A,
 H61B,H61C), C62(H62A,H62B,H62C), C67(H67A,H67B,H67C), C65(H65A,H65B,H65C),
 C68(H68A,H68B,H68C)
;
_atom_sites_solution_hydrogens     geom
_atom_sites_solution_primary       dual
_atom_sites_solution_secondary     ?
loop_
  _atom_site_label
  _atom_site_type_symbol
  _atom_site_fract_x
  _atom_site_fract_y
  _atom_site_fract_z
  _atom_site_U_iso_or_equiv
  _atom_site_adp_type
  _atom_site_occupancy
  _atom_site_site_symmetry_order
  _atom_site_calc_flag
  _atom_site_refinement_flags_posn
  _atom_site_refinement_flags_adp
  _atom_site_refinement_flags_occupancy
  _atom_site_disorder_assembly
  _atom_site_disorder_group
 Ti1 Ti 0.09912(2) 1.01040(4) 0.60390(2) 0.01862(8) Uani 1 1 d . . . . .
 Ti2 Ti 0.61292(2) 0.04075(4) 0.60547(2) 0.01839(7) Uani 1 1 d . . . . .
 F18 F 0.67668(8) 0.12998(13) 0.81521(3) 0.0347(3) Uani 1 1 d . . . . .
 F45 F 0.42272(7) 0.89457(13) 0.73828(3) 0.0330(2) Uani 1 1 d . . . . .
 F19 F 0.67342(9) -0.07331(14) 0.77883(3) 0.0398(3) Uani 1 1 d . . . . .
 F46 F 0.29248(7) 0.89761(17) 0.74926(3) 0.0423(3) Uani 1 1 d . . . . .
 F47 F 0.37787(9) 1.07047(15) 0.77534(3) 0.0440(3) Uani 1 1 d . . . . .
 F22 F 0.68973(7) 0.63202(14) 0.74207(4) 0.0430(3) Uani 1 1 d . . . . .
 F20 F 0.56047(8) 0.00650(18) 0.80234(4) 0.0484(3) Uani 1 1 d . . . . .
 F49 F 0.40358(9) 1.58156(15) 0.65858(4) 0.0510(3) Uani 1 1 d . . . . .
 F50 F 0.28227(8) 1.61412(15) 0.67820(5) 0.0566(4) Uani 1 1 d . . . . .
 F23 F 0.56249(9) 0.65639(16) 0.75382(5) 0.0597(4) Uani 1 1 d . . . . .
 N36 N 0.20021(8) 1.18116(17) 0.58618(4) 0.0193(3) Uani 1 1 d . . . . .
 N25 N 0.61446(8) 0.15584(18) 0.55573(4) 0.0214(3) Uani 1 1 d . . . . .
 F51 F 0.38909(13) 1.57647(17) 0.71745(4) 0.0676(5) Uani 1 1 d . . . . .
 N52 N 0.01734(9) 1.15115(18) 0.57299(4) 0.0231(3) Uani 1 1 d . . . . .
 N9 N 0.51380(8) 0.21776(16) 0.62071(4) 0.0188(3) Uani 1 1 d . . . . .
 F24 F 0.59718(14) 0.67031(16) 0.69695(4) 0.0748(6) Uani 1 1 d . . . . .
 N57 N 0.71324(9) 0.11682(19) 0.63191(4) 0.0240(3) Uani 1 1 d . . . . .
 N60 N 0.63631(10) -0.17741(18) 0.59877(4) 0.0266(3) Uani 1 1 d . . . . .
 N63 N 0.08173(9) 1.07012(19) 0.65435(4) 0.0255(3) Uani 1 1 d . . . . .
 N66 N 0.06247(10) 0.79675(18) 0.60300(4) 0.0267(3) Uani 1 1 d . . . . .
 C4 C 0.58129(10) 0.0914(2) 0.71944(5) 0.0198(3) Uani 1 1 d . . . . .
 H4 H 0.575705 -0.020440 0.717575 0.024 Uiso 1 1 calc R U . . .
 C32 C 0.33931(10) 1.0995(2) 0.71024(5) 0.0215(3) Uani 1 1 d . . . . .
 C5 C 0.61095(10) 0.1608(2) 0.75359(5) 0.0218(3) Uani 1 1 d . . . . .
 C30 C 0.28358(10) 1.1331(2) 0.64566(5) 0.0205(3) Uani 1 1 d . . . . .
 C37 C 0.24288(10) 1.0744(2) 0.60966(5) 0.0196(3) Uani 1 1 d . . . . .
 C11 C 0.49639(10) -0.0337(2) 0.64264(5) 0.0211(3) Uani 1 1 d . . . . .
 H11 H 0.494410 -0.125868 0.660272 0.025 Uiso 1 1 calc R U . . .
 C13 C 0.47408(9) 0.1281(2) 0.59215(5) 0.0193(3) Uani 1 1 d . . . . .
 C31 C 0.30331(10) 1.0352(2) 0.67662(5) 0.0214(3) Uani 1 1 d . . . . .
 H31 H 0.292277 0.924652 0.674850 0.026 Uiso 1 1 calc R U . . .
 C10 C 0.52470(9) 0.1206(2) 0.65175(4) 0.0189(3) Uani 1 1 d . . . . .
 C33 C 0.35717(10) 1.2602(2) 0.71335(5) 0.0232(3) Uani 1 1 d . . . . .
 H33 H 0.382272 1.303221 0.736233 0.028 Uiso 1 1 calc R U . . .
 C3 C 0.55988(9) 0.1867(2) 0.68807(5) 0.0195(3) Uani 1 1 d . . . . .
 C8 C 0.56983(10) 0.3510(2) 0.69142(5) 0.0216(3) Uani 1 1 d . . . . .
 H8 H 0.555664 0.417144 0.670243 0.026 Uiso 1 1 calc R U . . .
 C53 C 0.03683(10) 1.2232(2) 0.53962(5) 0.0215(3) Uani 1 1 d . . . . .
 C14 C 0.45808(10) 0.1995(2) 0.55316(5) 0.0207(3) Uani 1 1 d . . . . .
 C34 C 0.33756(10) 1.3566(2) 0.68230(5) 0.0228(3) Uani 1 1 d . . . . .
 C26 C 0.54396(10) 0.2302(2) 0.53843(5) 0.0207(3) Uani 1 1 d . . . . .
 C35 C 0.30121(10) 1.2944(2) 0.64870(5) 0.0223(3) Uani 1 1 d . . . . .
 H35 H 0.288332 1.362293 0.627704 0.027 Uiso 1 1 calc R U . . .
 C40 C 0.17396(9) 1.1004(2) 0.55372(4) 0.0193(3) Uani 1 1 d . . . . .
 C7 C 0.60017(10) 0.4178(2) 0.72537(5) 0.0227(3) Uani 1 1 d . . . . .
 C29 C 0.68238(10) 0.2000(2) 0.53578(5) 0.0239(3) Uani 1 1 d . . . . .
 H29 H 0.739034 0.166816 0.541436 0.029 Uiso 1 1 calc R U . . .
 C12 C 0.46303(10) -0.0273(2) 0.60446(5) 0.0210(3) Uani 1 1 d . . . . .
 H12 H 0.433764 -0.115071 0.589778 0.025 Uiso 1 1 calc R U . . .
 C6 C 0.62059(10) 0.3231(2) 0.75696(5) 0.0234(3) Uani 1 1 d . . . . .
 H6 H 0.640716 0.369248 0.780323 0.028 Uiso 1 1 calc R U . . .
 C56 C -0.06178(11) 1.2060(2) 0.58061(5) 0.0271(4) Uani 1 1 d . . . . .
 H56 H -0.090987 1.176633 0.601973 0.033 Uiso 1 1 calc R U . . .
 C41 C 0.12022(10) 1.1866(2) 0.52333(5) 0.0217(3) Uani 1 1 d . . . . .
 C38 C 0.24016(10) 0.9224(2) 0.59323(5) 0.0218(3) Uani 1 1 d . . . . .
 H38 H 0.268904 0.824618 0.603617 0.026 Uiso 1 1 calc R U . . .
 C43 C 0.16507(11) 1.3410(2) 0.51300(5) 0.0250(3) Uani 1 1 d . . . . .
 H43A H 0.131011 1.396109 0.492907 0.037 Uiso 1 1 calc R U . . .
 H43B H 0.220545 1.315702 0.504201 0.037 Uiso 1 1 calc R U . . .
 H43C H 0.172155 1.409472 0.535324 0.037 Uiso 1 1 calc R U . . .
 C27 C 0.56675(11) 0.3175(2) 0.50838(5) 0.0252(3) Uani 1 1 d . . . . .
 H27 H 0.530364 0.379081 0.491753 0.030 Uiso 1 1 calc R U . . .
 C39 C 0.19706(10) 0.9405(2) 0.55696(5) 0.0221(3) Uani 1 1 d . . . . .
 H39 H 0.188698 0.857297 0.536957 0.027 Uiso 1 1 calc R U . . .
 C28 C 0.65569(11) 0.2985(2) 0.50674(5) 0.0271(4) Uani 1 1 d . . . . .
 H28 H 0.689815 0.345290 0.488866 0.032 Uiso 1 1 calc R U . . .
 C16 C 0.40767(10) 0.3544(2) 0.55596(5) 0.0248(3) Uani 1 1 d . . . . .
 H16A H 0.353310 0.331579 0.566168 0.037 Uiso 1 1 calc R U . . .
 H16B H 0.397999 0.401597 0.530773 0.037 Uiso 1 1 calc R U . . .
 H16C H 0.439643 0.428748 0.572719 0.037 Uiso 1 1 calc R U . . .
 C54 C -0.02875(10) 1.3189(2) 0.52648(5) 0.0257(4) Uani 1 1 d . . . . .
 H54 H -0.031597 1.380499 0.504007 0.031 Uiso 1 1 calc R U . . .
 C42 C 0.10708(11) 1.0831(2) 0.48789(5) 0.0269(4) Uani 1 1 d . . . . .
 H42A H 0.081060 0.982484 0.494446 0.040 Uiso 1 1 calc R U . . .
 H42B H 0.161695 1.062430 0.477700 0.040 Uiso 1 1 calc R U . . .
 H42C H 0.070078 1.138378 0.468866 0.040 Uiso 1 1 calc R U . . .
 C15 C 0.40752(11) 0.0842(2) 0.52690(5) 0.0261(4) Uani 1 1 d . . . . .
 H15A H 0.438654 -0.015621 0.525443 0.039 Uiso 1 1 calc R U . . .
 H15B H 0.398939 0.130803 0.501615 0.039 Uiso 1 1 calc R U . . .
 H15C H 0.352639 0.063692 0.536865 0.039 Uiso 1 1 calc R U . . .
 C44 C 0.35795(11) 0.9919(2) 0.74328(5) 0.0257(4) Uani 1 1 d . . . . .
 C21 C 0.61181(11) 0.5932(2) 0.72923(5) 0.0274(4) Uani 1 1 d . . . . .
 C55 C -0.09176(11) 1.3083(2) 0.55296(6) 0.0282(4) Uani 1 1 d . . . . .
 H55 H -0.144440 1.362047 0.551640 0.034 Uiso 1 1 calc R U . . .
 C48 C 0.35273(12) 1.5315(2) 0.68443(6) 0.0297(4) Uani 1 1 d . . . . .
 C58 C 0.72956(11) 0.2871(2) 0.63354(6) 0.0309(4) Uani 1 1 d . . . . .
 H58A H 0.688262 0.342181 0.616341 0.046 Uiso 1 1 calc R U . . .
 H58B H 0.786582 0.308199 0.625964 0.046 Uiso 1 1 calc R U . . .
 H58C H 0.724803 0.325091 0.659390 0.046 Uiso 1 1 calc R U . . .
 C17 C 0.63048(12) 0.0562(2) 0.78745(5) 0.0266(4) Uani 1 1 d . . . . .
 C59 C 0.77022(12) 0.0300(3) 0.65820(6) 0.0356(4) Uani 1 1 d . . . . .
 H59A H 0.760787 0.061973 0.684108 0.053 Uiso 1 1 calc R U . . .
 H59B H 0.828676 0.053378 0.653006 0.053 Uiso 1 1 calc R U . . .
 H59C H 0.759723 -0.083906 0.655250 0.053 Uiso 1 1 calc R U . . .
 C64 C 0.08736(13) 1.2371(2) 0.66501(6) 0.0342(4) Uani 1 1 d . . . . .
 H64A H 0.135273 1.252534 0.683659 0.051 Uiso 1 1 calc R U . . .
 H64B H 0.035165 1.269350 0.675968 0.051 Uiso 1 1 calc R U . . .
 H64C H 0.095440 1.301428 0.642570 0.051 Uiso 1 1 calc R U . . .
 C61 C 0.71585(13) -0.2009(3) 0.58076(6) 0.0363(4) Uani 1 1 d . . . . .
 H61A H 0.703985 -0.249803 0.555887 0.054 Uiso 1 1 calc R U . . .
 H61B H 0.753090 -0.270340 0.596607 0.054 Uiso 1 1 calc R U . . .
 H61C H 0.743474 -0.098282 0.577801 0.054 Uiso 1 1 calc R U . . .
 C62 C 0.59472(14) -0.3287(2) 0.60273(6) 0.0353(4) Uani 1 1 d . . . . .
 H62A H 0.540292 -0.312048 0.613450 0.053 Uiso 1 1 calc R U . . .
 H62B H 0.630229 -0.397308 0.619554 0.053 Uiso 1 1 calc R U . . .
 H62C H 0.585517 -0.378991 0.577881 0.053 Uiso 1 1 calc R U . . .
 C67 C -0.02547(12) 0.7824(3) 0.61303(6) 0.0351(4) Uani 1 1 d . . . . .
 H67A H -0.027508 0.715960 0.635598 0.053 Uiso 1 1 calc R U . . .
 H67B H -0.059674 0.733900 0.592002 0.053 Uiso 1 1 calc R U . . .
 H67C H -0.047787 0.887900 0.618181 0.053 Uiso 1 1 calc R U . . .
 C65 C 0.07665(15) 0.9685(3) 0.68709(6) 0.0381(5) Uani 1 1 d . . . . .
 H65A H 0.074684 0.857401 0.679007 0.057 Uiso 1 1 calc R U . . .
 H65B H 0.025497 0.993896 0.699716 0.057 Uiso 1 1 calc R U . . .
 H65C H 0.126323 0.985519 0.704666 0.057 Uiso 1 1 calc R U . . .
 C68 C 0.09599(14) 0.6408(2) 0.59489(7) 0.0391(5) Uani 1 1 d . . . . .
 H68A H 0.152540 0.652169 0.585890 0.059 Uiso 1 1 calc R U . . .
 H68B H 0.058808 0.588859 0.575378 0.059 Uiso 1 1 calc R U . . .
 H68C H 0.099196 0.576418 0.617936 0.059 Uiso 1 1 calc R U . . .

loop_
  _atom_site_aniso_label
  _atom_site_aniso_U_11
  _atom_site_aniso_U_22
  _atom_site_aniso_U_33
  _atom_site_aniso_U_23
  _atom_site_aniso_U_13
  _atom_site_aniso_U_12
 Ti1 0.01890(13) 0.01876(15) 0.01834(14) -0.00016(10) 0.00239(10) -0.00094(10)
 Ti2 0.01772(13) 0.01830(15) 0.01907(14) -0.00020(10) 0.00069(10) 0.00131(10)
 F18 0.0502(7) 0.0274(6) 0.0243(5) 0.0002(4) -0.0122(5) -0.0042(5)
 F45 0.0305(5) 0.0268(6) 0.0415(6) 0.0078(5) 0.0016(5) 0.0054(4)
 F19 0.0623(8) 0.0222(6) 0.0325(6) 0.0017(4) -0.0120(5) 0.0083(5)
 F46 0.0306(6) 0.0581(8) 0.0380(6) 0.0233(6) 0.0002(5) -0.0108(5)
 F47 0.0700(8) 0.0369(7) 0.0232(5) -0.0017(5) -0.0100(5) 0.0073(6)
 F22 0.0316(6) 0.0262(6) 0.0701(9) -0.0080(6) -0.0034(6) -0.0056(5)
 F20 0.0422(7) 0.0659(9) 0.0364(7) 0.0221(6) -0.0012(5) -0.0168(6)
 F49 0.0597(8) 0.0281(6) 0.0682(9) 0.0025(6) 0.0244(7) -0.0124(6)
 F50 0.0401(7) 0.0209(6) 0.1083(13) -0.0062(7) 0.0024(7) 0.0033(5)
 F23 0.0505(8) 0.0266(7) 0.1064(13) -0.0229(7) 0.0361(8) -0.0047(6)
 N36 0.0182(6) 0.0199(7) 0.0199(6) 0.0013(5) 0.0018(5) -0.0021(5)
 N25 0.0178(6) 0.0254(7) 0.0209(7) 0.0019(6) 0.0006(5) 0.0004(5)
 F51 0.1241(14) 0.0303(7) 0.0436(8) -0.0061(6) -0.0274(8) -0.0222(8)
 N52 0.0197(6) 0.0266(8) 0.0232(7) 0.0023(6) 0.0033(5) 0.0013(6)
 N9 0.0181(6) 0.0185(7) 0.0198(6) -0.0004(5) 0.0011(5) 0.0019(5)
 F24 0.1493(17) 0.0219(6) 0.0459(8) 0.0080(6) -0.0419(10) -0.0145(8)
 N57 0.0196(6) 0.0285(8) 0.0235(7) -0.0003(6) -0.0012(5) 0.0028(6)
 N60 0.0316(7) 0.0235(8) 0.0251(7) -0.0005(6) 0.0044(6) 0.0031(6)
 N63 0.0274(7) 0.0278(8) 0.0217(7) -0.0020(6) 0.0045(6) -0.0005(6)
 N66 0.0295(7) 0.0240(8) 0.0268(7) 0.0007(6) 0.0036(6) -0.0048(6)
 C4 0.0194(7) 0.0180(8) 0.0220(8) -0.0010(6) 0.0019(6) -0.0014(6)
 C32 0.0169(7) 0.0259(9) 0.0218(8) 0.0004(7) 0.0013(6) 0.0011(6)
 C5 0.0209(7) 0.0232(8) 0.0209(8) 0.0003(6) -0.0005(6) -0.0002(6)
 C30 0.0186(7) 0.0218(8) 0.0212(8) -0.0012(6) 0.0023(6) 0.0000(6)
 C37 0.0185(7) 0.0191(8) 0.0212(8) 0.0001(6) 0.0017(6) -0.0002(6)
 C11 0.0206(7) 0.0206(8) 0.0222(8) 0.0003(6) 0.0019(6) -0.0002(6)
 C13 0.0148(6) 0.0218(8) 0.0213(8) -0.0011(6) 0.0024(6) 0.0006(6)
 C31 0.0203(7) 0.0196(8) 0.0243(8) -0.0002(6) 0.0007(6) 0.0002(6)
 C10 0.0178(7) 0.0201(8) 0.0190(7) 0.0010(6) 0.0024(6) 0.0021(6)
 C33 0.0203(7) 0.0274(9) 0.0217(8) -0.0032(7) 0.0008(6) -0.0010(6)
 C3 0.0163(7) 0.0216(8) 0.0206(7) -0.0011(6) 0.0012(6) 0.0005(6)
 C8 0.0204(7) 0.0215(8) 0.0226(8) 0.0022(6) 0.0007(6) 0.0019(6)
 C53 0.0205(7) 0.0218(8) 0.0218(8) 0.0007(6) -0.0005(6) -0.0021(6)
 C14 0.0185(7) 0.0245(8) 0.0190(7) 0.0008(6) 0.0004(6) -0.0007(6)
 C34 0.0213(7) 0.0214(8) 0.0257(8) -0.0025(7) 0.0024(6) -0.0022(6)
 C26 0.0188(7) 0.0220(8) 0.0212(7) -0.0005(6) 0.0003(6) 0.0007(6)
 C35 0.0216(7) 0.0225(8) 0.0226(8) 0.0008(6) 0.0006(6) -0.0018(6)
 C40 0.0164(7) 0.0224(8) 0.0193(7) 0.0000(6) 0.0040(6) -0.0008(6)
 C7 0.0231(7) 0.0191(8) 0.0257(8) -0.0015(6) 0.0002(6) 0.0008(6)
 C29 0.0179(7) 0.0252(9) 0.0290(8) 0.0014(7) 0.0045(6) -0.0015(6)
 C12 0.0191(7) 0.0218(8) 0.0222(8) -0.0015(6) 0.0014(6) -0.0017(6)
 C6 0.0243(8) 0.0233(9) 0.0220(8) -0.0029(6) -0.0019(6) -0.0011(6)
 C56 0.0207(8) 0.0302(9) 0.0312(9) 0.0009(7) 0.0071(7) 0.0010(7)
 C41 0.0202(7) 0.0233(8) 0.0214(8) 0.0019(6) 0.0008(6) 0.0000(6)
 C38 0.0200(7) 0.0218(8) 0.0237(8) -0.0007(6) 0.0016(6) 0.0015(6)
 C43 0.0231(7) 0.0271(9) 0.0248(8) 0.0052(7) 0.0021(6) -0.0021(7)
 C27 0.0244(8) 0.0252(9) 0.0260(8) 0.0041(7) 0.0022(6) 0.0020(7)
 C39 0.0203(7) 0.0235(8) 0.0228(8) -0.0028(6) 0.0033(6) -0.0007(6)
 C28 0.0255(8) 0.0277(9) 0.0288(9) 0.0045(7) 0.0075(7) -0.0007(7)
 C16 0.0215(7) 0.0267(9) 0.0263(8) 0.0056(7) 0.0016(6) 0.0034(7)
 C54 0.0213(7) 0.0239(9) 0.0315(9) 0.0044(7) -0.0009(7) -0.0017(6)
 C42 0.0249(8) 0.0337(10) 0.0219(8) -0.0011(7) 0.0002(6) -0.0017(7)
 C15 0.0216(7) 0.0345(10) 0.0220(8) -0.0018(7) 0.0001(6) -0.0046(7)
 C44 0.0255(8) 0.0283(9) 0.0230(8) -0.0003(7) -0.0015(6) -0.0010(7)
 C21 0.0296(8) 0.0225(9) 0.0293(9) -0.0021(7) -0.0040(7) -0.0005(7)
 C55 0.0193(7) 0.0257(9) 0.0394(10) -0.0002(8) 0.0015(7) 0.0008(7)
 C48 0.0315(9) 0.0248(9) 0.0320(9) -0.0022(7) -0.0027(7) -0.0037(7)
 C58 0.0238(8) 0.0309(10) 0.0375(10) -0.0087(8) -0.0005(7) -0.0032(7)
 C17 0.0321(9) 0.0242(9) 0.0227(8) -0.0003(7) -0.0042(7) -0.0041(7)
 C59 0.0256(9) 0.0501(13) 0.0300(10) 0.0053(9) -0.0064(7) 0.0064(8)
 C64 0.0381(10) 0.0312(10) 0.0342(10) -0.0098(8) 0.0082(8) 0.0012(8)
 C61 0.0400(10) 0.0307(10) 0.0400(11) -0.0010(8) 0.0156(9) 0.0086(8)
 C62 0.0457(11) 0.0197(9) 0.0417(11) -0.0017(8) 0.0104(9) 0.0014(8)
 C67 0.0327(9) 0.0365(11) 0.0363(10) 0.0044(8) 0.0048(8) -0.0117(8)
 C65 0.0478(11) 0.0439(12) 0.0234(9) 0.0041(8) 0.0073(8) -0.0058(10)
 C68 0.0473(11) 0.0217(10) 0.0487(12) -0.0039(9) 0.0059(10) -0.0055(8)

_geom_special_details
;
 All esds (except the esd in the dihedral angle between two l.s. planes)
 are estimated using the full covariance matrix.  The cell esds are taken
 into account individually in the estimation of esds in distances, angles
 and torsion angles; correlations between esds in cell parameters are only
 used when they are defined by crystal symmetry.  An approximate (isotropic)
 treatment of cell esds is used for estimating esds involving l.s. planes.
;
loop_
  _geom_bond_atom_site_label_1
  _geom_bond_atom_site_label_2
  _geom_bond_distance
  _geom_bond_site_symmetry_2
  _geom_bond_publ_flag
 Ti1 N36 2.2803(14) . ?
 Ti1 N52 2.0231(15) . ?
 Ti1 N63 1.8992(15) . ?
 Ti1 N66 1.8939(16) . ?
 Ti1 C37 2.3415(16) . ?
 Ti1 C40 2.3390(16) . ?
 Ti1 C38 2.4170(16) . ?
 Ti1 C39 2.4340(16) . ?
 Ti2 N25 2.0163(14) . ?
 Ti2 N9 2.2646(13) . ?
 Ti2 N57 1.9009(15) . ?
 Ti2 N60 1.8962(16) . ?
 Ti2 C11 2.4331(16) . ?
 Ti2 C13 2.3410(15) . ?
 Ti2 C10 2.3351(16) . ?
 Ti2 C12 2.4477(16) . ?
 F18 C17 1.338(2) . ?
 F45 C44 1.339(2) . ?
 F19 C17 1.336(2) . ?
 F46 C44 1.339(2) . ?
 F47 C44 1.334(2) . ?
 F22 C21 1.329(2) . ?
 F20 C17 1.334(2) . ?
 F49 C48 1.335(2) . ?
 F50 C48 1.323(2) . ?
 F23 C21 1.327(2) . ?
 N36 C37 1.372(2) . ?
 N36 C40 1.377(2) . ?
 N25 C26 1.387(2) . ?
 N25 C29 1.384(2) . ?
 F51 C48 1.323(2) . ?
 N52 C53 1.386(2) . ?
 N52 C56 1.385(2) . ?
 N9 C13 1.380(2) . ?
 N9 C10 1.374(2) . ?
 F24 C21 1.323(2) . ?
 N57 C58 1.460(2) . ?
 N57 C59 1.450(2) . ?
 N60 C61 1.471(2) . ?
 N60 C62 1.449(2) . ?
 N63 C64 1.460(3) . ?
 N63 C65 1.451(2) . ?
 N66 C67 1.472(2) . ?
 N66 C68 1.456(3) . ?
 C4 H4 0.9500 . ?
 C4 C5 1.396(2) . ?
 C4 C3 1.395(2) . ?
 C32 C31 1.395(2) . ?
 C32 C33 1.388(3) . ?
 C32 C44 1.495(2) . ?
 C5 C6 1.382(2) . ?
 C5 C17 1.505(2) . ?
 C30 C37 1.475(2) . ?
 C30 C31 1.392(2) . ?
 C30 C35 1.392(2) . ?
 C37 C38 1.408(2) . ?
 C11 H11 1.0000 . ?
 C11 C10 1.407(2) . ?
 C11 C12 1.419(2) . ?
 C13 C14 1.513(2) . ?
 C13 C12 1.397(2) . ?
 C31 H31 0.9500 . ?
 C10 C3 1.476(2) . ?
 C33 H33 0.9500 . ?
 C33 C34 1.386(2) . ?
 C3 C8 1.399(2) . ?
 C8 H8 0.9500 . ?
 C8 C7 1.384(2) . ?
 C53 C41 1.516(2) . ?
 C53 C54 1.373(2) . ?
 C14 C26 1.519(2) . ?
 C14 C16 1.540(2) . ?
 C14 C15 1.533(2) . ?
 C34 C35 1.389(2) . ?
 C34 C48 1.496(2) . ?
 C26 C27 1.366(2) . ?
 C35 H35 0.9500 . ?
 C40 C41 1.512(2) . ?
 C40 C39 1.400(2) . ?
 C7 C6 1.395(2) . ?
 C7 C21 1.497(2) . ?
 C29 H29 0.9500 . ?
 C29 C28 1.367(3) . ?
 C12 H12 1.0000 . ?
 C6 H6 0.9500 . ?
 C56 H56 0.9500 . ?
 C56 C55 1.366(3) . ?
 C41 C43 1.542(2) . ?
 C41 C42 1.532(2) . ?
 C38 H38 1.0000 . ?
 C38 C39 1.421(2) . ?
 C43 H43A 0.9800 . ?
 C43 H43B 0.9800 . ?
 C43 H43C 0.9800 . ?
 C27 H27 0.9500 . ?
 C27 C28 1.428(2) . ?
 C39 H39 1.0000 . ?
 C28 H28 0.9500 . ?
 C16 H16A 0.9800 . ?
 C16 H16B 0.9800 . ?
 C16 H16C 0.9800 . ?
 C54 H54 0.9500 . ?
 C54 C55 1.425(3) . ?
 C42 H42A 0.9800 . ?
 C42 H42B 0.9800 . ?
 C42 H42C 0.9800 . ?
 C15 H15A 0.9800 . ?
 C15 H15B 0.9800 . ?
 C15 H15C 0.9800 . ?
 C55 H55 0.9500 . ?
 C58 H58A 0.9800 . ?
 C58 H58B 0.9800 . ?
 C58 H58C 0.9800 . ?
 C59 H59A 0.9800 . ?
 C59 H59B 0.9800 . ?
 C59 H59C 0.9800 . ?
 C64 H64A 0.9800 . ?
 C64 H64B 0.9800 . ?
 C64 H64C 0.9800 . ?
 C61 H61A 0.9800 . ?
 C61 H61B 0.9800 . ?
 C61 H61C 0.9800 . ?
 C62 H62A 0.9800 . ?
 C62 H62B 0.9800 . ?
 C62 H62C 0.9800 . ?
 C67 H67A 0.9800 . ?
 C67 H67B 0.9800 . ?
 C67 H67C 0.9800 . ?
 C65 H65A 0.9800 . ?
 C65 H65B 0.9800 . ?
 C65 H65C 0.9800 . ?
 C68 H68A 0.9800 . ?
 C68 H68B 0.9800 . ?
 C68 H68C 0.9800 . ?

loop_
  _geom_angle_atom_site_label_1
  _geom_angle_atom_site_label_2
  _geom_angle_atom_site_label_3
  _geom_angle
  _geom_angle_site_symmetry_1
  _geom_angle_site_symmetry_3
  _geom_angle_publ_flag
 N36 Ti1 C37 34.51(5) . . ?
 N36 Ti1 C40 34.65(5) . . ?
 N36 Ti1 C38 58.06(5) . . ?
 N36 Ti1 C39 57.71(5) . . ?
 N52 Ti1 N36 85.24(5) . . ?
 N52 Ti1 C37 119.71(6) . . ?
 N52 Ti1 C40 74.87(6) . . ?
 N52 Ti1 C38 131.41(6) . . ?
 N52 Ti1 C39 100.88(6) . . ?
 N63 Ti1 N36 104.27(6) . . ?
 N63 Ti1 N52 102.90(6) . . ?
 N63 Ti1 C37 93.73(6) . . ?
 N63 Ti1 C40 138.47(7) . . ?
 N63 Ti1 C38 115.46(6) . . ?
 N63 Ti1 C39 148.63(6) . . ?
 N66 Ti1 N36 144.95(6) . . ?
 N66 Ti1 N52 111.41(7) . . ?
 N66 Ti1 N63 101.69(7) . . ?
 N66 Ti1 C37 121.18(6) . . ?
 N66 Ti1 C40 117.95(6) . . ?
 N66 Ti1 C38 89.56(6) . . ?
 N66 Ti1 C39 88.22(6) . . ?
 C37 Ti1 C38 34.38(6) . . ?
 C37 Ti1 C39 56.43(6) . . ?
 C40 Ti1 C37 56.25(6) . . ?
 C40 Ti1 C38 56.73(6) . . ?
 C40 Ti1 C39 34.05(6) . . ?
 C38 Ti1 C39 34.07(5) . . ?
 N25 Ti2 N9 86.83(5) . . ?
 N25 Ti2 C11 131.10(6) . . ?
 N25 Ti2 C13 75.13(6) . . ?
 N25 Ti2 C10 121.54(6) . . ?
 N25 Ti2 C12 100.04(6) . . ?
 N9 Ti2 C11 58.03(5) . . ?
 N9 Ti2 C13 34.82(5) . . ?
 N9 Ti2 C10 34.71(5) . . ?
 N9 Ti2 C12 57.67(5) . . ?
 N57 Ti2 N25 101.88(6) . . ?
 N57 Ti2 N9 103.42(6) . . ?
 N57 Ti2 C11 117.62(6) . . ?
 N57 Ti2 C13 137.48(6) . . ?
 N57 Ti2 C10 94.61(6) . . ?
 N57 Ti2 C12 150.03(6) . . ?
 N60 Ti2 N25 110.04(6) . . ?
 N60 Ti2 N9 144.71(6) . . ?
 N60 Ti2 N57 102.99(7) . . ?
 N60 Ti2 C11 88.93(6) . . ?
 N60 Ti2 C13 118.08(6) . . ?
 N60 Ti2 C10 120.10(6) . . ?
 N60 Ti2 C12 88.27(6) . . ?
 C11 Ti2 C12 33.81(5) . . ?
 C13 Ti2 C11 56.45(6) . . ?
 C13 Ti2 C12 33.83(6) . . ?
 C10 Ti2 C11 34.25(6) . . ?
 C10 Ti2 C13 56.35(5) . . ?
 C10 Ti2 C12 56.25(6) . . ?
 C37 N36 Ti1 75.19(9) . . ?
 C37 N36 C40 106.79(14) . . ?
 C40 N36 Ti1 75.01(9) . . ?
 C26 N25 Ti2 122.95(11) . . ?
 C29 N25 Ti2 129.57(11) . . ?
 C29 N25 C26 106.66(14) . . ?
 C53 N52 Ti1 123.08(11) . . ?
 C56 N52 Ti1 130.27(12) . . ?
 C56 N52 C53 106.45(14) . . ?
 C13 N9 Ti2 75.62(9) . . ?
 C10 N9 Ti2 75.45(9) . . ?
 C10 N9 C13 106.59(13) . . ?
 C58 N57 Ti2 119.46(11) . . ?
 C59 N57 Ti2 127.48(14) . . ?
 C59 N57 C58 111.76(15) . . ?
 C61 N60 Ti2 111.59(12) . . ?
 C62 N60 Ti2 138.41(13) . . ?
 C62 N60 C61 109.63(15) . . ?
 C64 N63 Ti1 119.33(12) . . ?
 C65 N63 Ti1 128.20(13) . . ?
 C65 N63 C64 111.64(16) . . ?
 C67 N66 Ti1 111.73(13) . . ?
 C68 N66 Ti1 138.33(13) . . ?
 C68 N66 C67 109.94(16) . . ?
 C5 C4 H4 120.1 . . ?
 C3 C4 H4 120.1 . . ?
 C3 C4 C5 119.87(16) . . ?
 C31 C32 C44 118.66(16) . . ?
 C33 C32 C31 121.12(16) . . ?
 C33 C32 C44 120.22(15) . . ?
 C4 C5 C17 118.93(16) . . ?
 C6 C5 C4 121.24(16) . . ?
 C6 C5 C17 119.81(15) . . ?
 C31 C30 C37 122.90(16) . . ?
 C31 C30 C35 119.13(15) . . ?
 C35 C30 C37 117.96(15) . . ?
 N36 C37 Ti1 70.31(8) . . ?
 N36 C37 C30 118.11(15) . . ?
 N36 C37 C38 110.36(14) . . ?
 C30 C37 Ti1 121.07(11) . . ?
 C38 C37 Ti1 75.75(9) . . ?
 C38 C37 C30 131.52(15) . . ?
 Ti2 C11 H11 126.9 . . ?
 C10 C11 Ti2 69.06(9) . . ?
 C10 C11 H11 126.9 . . ?
 C10 C11 C12 105.97(15) . . ?
 C12 C11 Ti2 73.66(9) . . ?
 C12 C11 H11 126.9 . . ?
 N9 C13 Ti2 69.56(8) . . ?
 N9 C13 C14 119.36(14) . . ?
 N9 C13 C12 110.26(14) . . ?
 C14 C13 Ti2 113.74(10) . . ?
 C12 C13 Ti2 77.27(9) . . ?
 C12 C13 C14 130.00(15) . . ?
 C32 C31 H31 120.1 . . ?
 C30 C31 C32 119.90(16) . . ?
 C30 C31 H31 120.1 . . ?
 N9 C10 Ti2 69.84(8) . . ?
 N9 C10 C11 110.39(14) . . ?
 N9 C10 C3 119.46(15) . . ?
 C11 C10 Ti2 76.69(9) . . ?
 C11 C10 C3 130.13(15) . . ?
 C3 C10 Ti2 120.97(10) . . ?
 C32 C33 H33 120.7 . . ?
 C34 C33 C32 118.50(16) . . ?
 C34 C33 H33 120.7 . . ?
 C4 C3 C10 122.24(15) . . ?
 C4 C3 C8 118.93(15) . . ?
 C8 C3 C10 118.81(15) . . ?
 C3 C8 H8 119.8 . . ?
 C7 C8 C3 120.50(16) . . ?
 C7 C8 H8 119.8 . . ?
 N52 C53 C41 119.51(14) . . ?
 C54 C53 N52 109.68(15) . . ?
 C54 C53 C41 130.80(16) . . ?
 C13 C14 C26 106.71(13) . . ?
 C13 C14 C16 109.40(13) . . ?
 C13 C14 C15 110.39(14) . . ?
 C26 C14 C16 111.22(14) . . ?
 C26 C14 C15 110.07(13) . . ?
 C15 C14 C16 109.03(14) . . ?
 C33 C34 C35 121.05(16) . . ?
 C33 C34 C48 120.82(16) . . ?
 C35 C34 C48 118.11(16) . . ?
 N25 C26 C14 119.16(14) . . ?
 C27 C26 N25 109.72(14) . . ?
 C27 C26 C14 131.05(15) . . ?
 C30 C35 H35 119.9 . . ?
 C34 C35 C30 120.30(16) . . ?
 C34 C35 H35 119.9 . . ?
 N36 C40 Ti1 70.34(8) . . ?
 N36 C40 C41 118.62(14) . . ?
 N36 C40 C39 110.30(14) . . ?
 C41 C40 Ti1 114.01(10) . . ?
 C39 C40 Ti1 76.70(10) . . ?
 C39 C40 C41 130.76(15) . . ?
 C8 C7 C6 120.76(16) . . ?
 C8 C7 C21 121.01(16) . . ?
 C6 C7 C21 118.23(15) . . ?
 N25 C29 H29 125.1 . . ?
 C28 C29 N25 109.80(15) . . ?
 C28 C29 H29 125.1 . . ?
 Ti2 C12 H12 126.6 . . ?
 C11 C12 Ti2 72.53(9) . . ?
 C11 C12 H12 126.6 . . ?
 C13 C12 Ti2 68.90(9) . . ?
 C13 C12 C11 106.69(15) . . ?
 C13 C12 H12 126.6 . . ?
 C5 C6 C7 118.70(16) . . ?
 C5 C6 H6 120.7 . . ?
 C7 C6 H6 120.7 . . ?
 N52 C56 H56 124.9 . . ?
 C55 C56 N52 110.16(16) . . ?
 C55 C56 H56 124.9 . . ?
 C53 C41 C43 110.50(14) . . ?
 C53 C41 C42 111.03(13) . . ?
 C40 C41 C53 106.86(13) . . ?
 C40 C41 C43 109.23(13) . . ?
 C40 C41 C42 110.31(14) . . ?
 C42 C41 C43 108.89(14) . . ?
 Ti1 C38 H38 126.8 . . ?
 C37 C38 Ti1 69.87(9) . . ?
 C37 C38 H38 126.8 . . ?
 C37 C38 C39 105.97(15) . . ?
 C39 C38 Ti1 73.62(9) . . ?
 C39 C38 H38 126.8 . . ?
 C41 C43 H43A 109.5 . . ?
 C41 C43 H43B 109.5 . . ?
 C41 C43 H43C 109.5 . . ?
 H43A C43 H43B 109.5 . . ?
 H43A C43 H43C 109.5 . . ?
 H43B C43 H43C 109.5 . . ?
 C26 C27 H27 126.5 . . ?
 C26 C27 C28 106.92(15) . . ?
 C28 C27 H27 126.5 . . ?
 Ti1 C39 H39 126.7 . . ?
 C40 C39 Ti1 69.26(9) . . ?
 C40 C39 C38 106.49(15) . . ?
 C40 C39 H39 126.7 . . ?
 C38 C39 Ti1 72.31(9) . . ?
 C38 C39 H39 126.7 . . ?
 C29 C28 C27 106.91(15) . . ?
 C29 C28 H28 126.5 . . ?
 C27 C28 H28 126.5 . . ?
 C14 C16 H16A 109.5 . . ?
 C14 C16 H16B 109.5 . . ?
 C14 C16 H16C 109.5 . . ?
 H16A C16 H16B 109.5 . . ?
 H16A C16 H16C 109.5 . . ?
 H16B C16 H16C 109.5 . . ?
 C53 C54 H54 126.5 . . ?
 C53 C54 C55 106.95(16) . . ?
 C55 C54 H54 126.5 . . ?
 C41 C42 H42A 109.5 . . ?
 C41 C42 H42B 109.5 . . ?
 C41 C42 H42C 109.5 . . ?
 H42A C42 H42B 109.5 . . ?
 H42A C42 H42C 109.5 . . ?
 H42B C42 H42C 109.5 . . ?
 C14 C15 H15A 109.5 . . ?
 C14 C15 H15B 109.5 . . ?
 C14 C15 H15C 109.5 . . ?
 H15A C15 H15B 109.5 . . ?
 H15A C15 H15C 109.5 . . ?
 H15B C15 H15C 109.5 . . ?
 F45 C44 F46 105.68(15) . . ?
 F45 C44 C32 112.24(15) . . ?
 F46 C44 C32 111.92(14) . . ?
 F47 C44 F45 106.34(14) . . ?
 F47 C44 F46 107.38(15) . . ?
 F47 C44 C32 112.81(15) . . ?
 F22 C21 C7 112.39(15) . . ?
 F23 C21 F22 104.83(16) . . ?
 F23 C21 C7 112.49(16) . . ?
 F24 C21 F22 106.02(17) . . ?
 F24 C21 F23 107.29(18) . . ?
 F24 C21 C7 113.23(15) . . ?
 C56 C55 C54 106.75(15) . . ?
 C56 C55 H55 126.6 . . ?
 C54 C55 H55 126.6 . . ?
 F49 C48 C34 112.37(16) . . ?
 F50 C48 F49 105.42(17) . . ?
 F50 C48 C34 112.32(15) . . ?
 F51 C48 F49 105.70(17) . . ?
 F51 C48 F50 107.83(18) . . ?
 F51 C48 C34 112.69(16) . . ?
 N57 C58 H58A 109.5 . . ?
 N57 C58 H58B 109.5 . . ?
 N57 C58 H58C 109.5 . . ?
 H58A C58 H58B 109.5 . . ?
 H58A C58 H58C 109.5 . . ?
 H58B C58 H58C 109.5 . . ?
 F18 C17 C5 112.63(15) . . ?
 F19 C17 F18 106.69(14) . . ?
 F19 C17 C5 112.09(15) . . ?
 F20 C17 F18 106.44(15) . . ?
 F20 C17 F19 106.76(16) . . ?
 F20 C17 C5 111.82(15) . . ?
 N57 C59 H59A 109.5 . . ?
 N57 C59 H59B 109.5 . . ?
 N57 C59 H59C 109.5 . . ?
 H59A C59 H59B 109.5 . . ?
 H59A C59 H59C 109.5 . . ?
 H59B C59 H59C 109.5 . . ?
 N63 C64 H64A 109.5 . . ?
 N63 C64 H64B 109.5 . . ?
 N63 C64 H64C 109.5 . . ?
 H64A C64 H64B 109.5 . . ?
 H64A C64 H64C 109.5 . . ?
 H64B C64 H64C 109.5 . . ?
 N60 C61 H61A 109.5 . . ?
 N60 C61 H61B 109.5 . . ?
 N60 C61 H61C 109.5 . . ?
 H61A C61 H61B 109.5 . . ?
 H61A C61 H61C 109.5 . . ?
 H61B C61 H61C 109.5 . . ?
 N60 C62 H62A 109.5 . . ?
 N60 C62 H62B 109.5 . . ?
 N60 C62 H62C 109.5 . . ?
 H62A C62 H62B 109.5 . . ?
 H62A C62 H62C 109.5 . . ?
 H62B C62 H62C 109.5 . . ?
 N66 C67 H67A 109.5 . . ?
 N66 C67 H67B 109.5 . . ?
 N66 C67 H67C 109.5 . . ?
 H67A C67 H67B 109.5 . . ?
 H67A C67 H67C 109.5 . . ?
 H67B C67 H67C 109.5 . . ?
 N63 C65 H65A 109.5 . . ?
 N63 C65 H65B 109.5 . . ?
 N63 C65 H65C 109.5 . . ?
 H65A C65 H65B 109.5 . . ?
 H65A C65 H65C 109.5 . . ?
 H65B C65 H65C 109.5 . . ?
 N66 C68 H68A 109.5 . . ?
 N66 C68 H68B 109.5 . . ?
 N66 C68 H68C 109.5 . . ?
 H68A C68 H68B 109.5 . . ?
 H68A C68 H68C 109.5 . . ?
 H68B C68 H68C 109.5 . . ?

loop_
  _geom_torsion_atom_site_label_1
  _geom_torsion_atom_site_label_2
  _geom_torsion_atom_site_label_3
  _geom_torsion_atom_site_label_4
  _geom_torsion
  _geom_torsion_site_symmetry_1
  _geom_torsion_site_symmetry_2
  _geom_torsion_site_symmetry_3
  _geom_torsion_site_symmetry_4
  _geom_torsion_publ_flag
 Ti1 N36 C37 C30 -115.48(13) . . . . ?
 Ti1 N36 C37 C38 65.69(12) . . . . ?
 Ti1 N36 C40 C41 107.30(13) . . . . ?
 Ti1 N36 C40 C39 -66.88(11) . . . . ?
 Ti1 N52 C53 C41 5.0(2) . . . . ?
 Ti1 N52 C53 C54 -176.11(12) . . . . ?
 Ti1 N52 C56 C55 175.32(13) . . . . ?
 Ti1 C37 C38 C39 65.34(11) . . . . ?
 Ti1 C40 C41 C53 13.65(16) . . . . ?
 Ti1 C40 C41 C43 133.21(12) . . . . ?
 Ti1 C40 C41 C42 -107.14(13) . . . . ?
 Ti1 C40 C39 C38 -63.19(11) . . . . ?
 Ti1 C38 C39 C40 61.17(11) . . . . ?
 Ti2 N25 C26 C14 -11.8(2) . . . . ?
 Ti2 N25 C26 C27 170.95(12) . . . . ?
 Ti2 N25 C29 C28 -169.93(13) . . . . ?
 Ti2 N9 C13 C14 -106.46(13) . . . . ?
 Ti2 N9 C13 C12 67.16(11) . . . . ?
 Ti2 N9 C10 C11 -66.54(11) . . . . ?
 Ti2 N9 C10 C3 114.97(13) . . . . ?
 Ti2 C11 C10 N9 62.24(11) . . . . ?
 Ti2 C11 C10 C3 -119.49(17) . . . . ?
 Ti2 C11 C12 C13 -60.77(11) . . . . ?
 Ti2 C13 C14 C26 -14.26(16) . . . . ?
 Ti2 C13 C14 C16 -134.69(11) . . . . ?
 Ti2 C13 C14 C15 105.33(13) . . . . ?
 Ti2 C13 C12 C11 63.16(11) . . . . ?
 Ti2 C10 C3 C4 -89.73(17) . . . . ?
 Ti2 C10 C3 C8 92.11(16) . . . . ?
 N36 Ti1 N63 C64 35.23(15) . . . . ?
 N36 Ti1 N63 C65 -133.42(16) . . . . ?
 N36 Ti1 N66 C67 -165.24(11) . . . . ?
 N36 Ti1 N66 C68 14.1(3) . . . . ?
 N36 C37 C38 Ti1 -62.28(11) . . . . ?
 N36 C37 C38 C39 3.06(18) . . . . ?
 N36 C40 C41 C53 -66.19(18) . . . . ?
 N36 C40 C41 C43 53.37(19) . . . . ?
 N36 C40 C41 C42 173.02(13) . . . . ?
 N36 C40 C39 Ti1 62.87(11) . . . . ?
 N36 C40 C39 C38 -0.32(18) . . . . ?
 N25 Ti2 N60 C61 54.49(14) . . . . ?
 N25 Ti2 N60 C62 -117.5(2) . . . . ?
 N25 C26 C27 C28 -0.4(2) . . . . ?
 N25 C29 C28 C27 0.0(2) . . . . ?
 N52 Ti1 N63 C64 -53.07(15) . . . . ?
 N52 Ti1 N63 C65 138.28(16) . . . . ?
 N52 Ti1 N66 C67 -51.43(14) . . . . ?
 N52 Ti1 N66 C68 127.9(2) . . . . ?
 N52 C53 C41 C40 -12.5(2) . . . . ?
 N52 C53 C41 C43 -131.23(16) . . . . ?
 N52 C53 C41 C42 107.84(17) . . . . ?
 N52 C53 C54 C55 0.8(2) . . . . ?
 N52 C56 C55 C54 0.1(2) . . . . ?
 N9 Ti2 N60 C61 168.91(12) . . . . ?
 N9 Ti2 N60 C62 -3.1(3) . . . . ?
 N9 C13 C14 C26 64.76(18) . . . . ?
 N9 C13 C14 C16 -55.66(18) . . . . ?
 N9 C13 C14 C15 -175.64(13) . . . . ?
 N9 C13 C12 Ti2 -62.29(10) . . . . ?
 N9 C13 C12 C11 0.87(18) . . . . ?
 N9 C10 C3 C4 -172.68(14) . . . . ?
 N9 C10 C3 C8 9.2(2) . . . . ?
 N57 Ti2 N60 C61 -53.51(14) . . . . ?
 N57 Ti2 N60 C62 134.5(2) . . . . ?
 N63 Ti1 N66 C67 57.59(13) . . . . ?
 N63 Ti1 N66 C68 -123.1(2) . . . . ?
 N66 Ti1 N63 C64 -168.53(14) . . . . ?
 N66 Ti1 N63 C65 22.82(18) . . . . ?
 C4 C5 C6 C7 -0.1(3) . . . . ?
 C4 C5 C17 F18 164.87(15) . . . . ?
 C4 C5 C17 F19 44.5(2) . . . . ?
 C4 C5 C17 F20 -75.3(2) . . . . ?
 C4 C3 C8 C7 -0.2(2) . . . . ?
 C32 C33 C34 C35 -0.3(2) . . . . ?
 C32 C33 C34 C48 177.94(16) . . . . ?
 C5 C4 C3 C10 -177.26(15) . . . . ?
 C5 C4 C3 C8 0.9(2) . . . . ?
 C30 C37 C38 Ti1 119.10(18) . . . . ?
 C30 C37 C38 C39 -175.56(16) . . . . ?
 C37 Ti1 N63 C64 68.56(14) . . . . ?
 C37 Ti1 N63 C65 -100.09(17) . . . . ?
 C37 Ti1 N66 C67 159.30(11) . . . . ?
 C37 Ti1 N66 C68 -21.4(2) . . . . ?
 C37 N36 C40 Ti1 69.07(10) . . . . ?
 C37 N36 C40 C41 176.37(13) . . . . ?
 C37 N36 C40 C39 2.19(17) . . . . ?
 C37 C30 C31 C32 -177.92(15) . . . . ?
 C37 C30 C35 C34 178.38(15) . . . . ?
 C37 C38 C39 Ti1 -62.80(11) . . . . ?
 C37 C38 C39 C40 -1.62(18) . . . . ?
 C11 Ti2 N60 C61 -171.64(13) . . . . ?
 C11 Ti2 N60 C62 16.4(2) . . . . ?
 C11 C10 C3 C4 9.2(3) . . . . ?
 C11 C10 C3 C8 -168.99(16) . . . . ?
 C13 Ti2 N60 C61 137.89(13) . . . . ?
 C13 Ti2 N60 C62 -34.1(2) . . . . ?
 C13 N9 C10 Ti2 69.81(10) . . . . ?
 C13 N9 C10 C11 3.27(17) . . . . ?
 C13 N9 C10 C3 -175.21(13) . . . . ?
 C13 C14 C26 N25 16.8(2) . . . . ?
 C13 C14 C26 C27 -166.64(18) . . . . ?
 C31 C32 C33 C34 0.7(2) . . . . ?
 C31 C32 C44 F45 71.1(2) . . . . ?
 C31 C32 C44 F46 -47.5(2) . . . . ?
 C31 C32 C44 F47 -168.77(15) . . . . ?
 C31 C30 C37 Ti1 74.97(19) . . . . ?
 C31 C30 C37 N36 157.83(15) . . . . ?
 C31 C30 C37 C38 -23.6(3) . . . . ?
 C31 C30 C35 C34 -0.4(2) . . . . ?
 C10 Ti2 N60 C61 -156.74(12) . . . . ?
 C10 Ti2 N60 C62 31.3(2) . . . . ?
 C10 N9 C13 Ti2 -69.69(10) . . . . ?
 C10 N9 C13 C14 -176.15(13) . . . . ?
 C10 N9 C13 C12 -2.54(17) . . . . ?
 C10 C11 C12 Ti2 61.88(11) . . . . ?
 C10 C11 C12 C13 1.11(17) . . . . ?
 C10 C3 C8 C7 178.01(14) . . . . ?
 C33 C32 C31 C30 -1.0(2) . . . . ?
 C33 C32 C44 F45 -109.32(18) . . . . ?
 C33 C32 C44 F46 132.03(17) . . . . ?
 C33 C32 C44 F47 10.8(2) . . . . ?
 C33 C34 C35 C30 0.1(2) . . . . ?
 C33 C34 C48 F49 122.31(19) . . . . ?
 C33 C34 C48 F50 -119.01(19) . . . . ?
 C33 C34 C48 F51 3.0(3) . . . . ?
 C3 C4 C5 C6 -0.8(2) . . . . ?
 C3 C4 C5 C17 177.67(15) . . . . ?
 C3 C8 C7 C6 -0.7(3) . . . . ?
 C3 C8 C7 C21 179.47(15) . . . . ?
 C8 C7 C6 C5 0.8(3) . . . . ?
 C8 C7 C21 F22 -125.40(18) . . . . ?
 C8 C7 C21 F23 116.56(19) . . . . ?
 C8 C7 C21 F24 -5.3(3) . . . . ?
 C53 N52 C56 C55 0.4(2) . . . . ?
 C53 C54 C55 C56 -0.5(2) . . . . ?
 C14 C13 C12 Ti2 110.44(16) . . . . ?
 C14 C13 C12 C11 173.59(15) . . . . ?
 C14 C26 C27 C28 -177.25(17) . . . . ?
 C26 N25 C29 C28 -0.2(2) . . . . ?
 C26 C27 C28 C29 0.3(2) . . . . ?
 C35 C30 C37 Ti1 -103.75(15) . . . . ?
 C35 C30 C37 N36 -20.9(2) . . . . ?
 C35 C30 C37 C38 157.65(17) . . . . ?
 C35 C30 C31 C32 0.8(2) . . . . ?
 C35 C34 C48 F49 -59.4(2) . . . . ?
 C35 C34 C48 F50 59.3(2) . . . . ?
 C35 C34 C48 F51 -178.69(17) . . . . ?
 C40 Ti1 N63 C64 28.57(18) . . . . ?
 C40 Ti1 N63 C65 -140.08(15) . . . . ?
 C40 Ti1 N66 C67 -135.16(12) . . . . ?
 C40 Ti1 N66 C68 44.2(2) . . . . ?
 C40 N36 C37 Ti1 -68.95(10) . . . . ?
 C40 N36 C37 C30 175.57(13) . . . . ?
 C40 N36 C37 C38 -3.26(18) . . . . ?
 C29 N25 C26 C14 177.68(15) . . . . ?
 C29 N25 C26 C27 0.42(19) . . . . ?
 C12 Ti2 N60 C61 154.55(13) . . . . ?
 C12 Ti2 N60 C62 -17.4(2) . . . . ?
 C12 C11 C10 Ti2 -64.98(11) . . . . ?
 C12 C11 C10 N9 -2.74(18) . . . . ?
 C12 C11 C10 C3 175.53(15) . . . . ?
 C12 C13 C14 C26 -107.40(18) . . . . ?
 C12 C13 C14 C16 132.17(17) . . . . ?
 C12 C13 C14 C15 12.2(2) . . . . ?
 C6 C5 C17 F18 -16.7(2) . . . . ?
 C6 C5 C17 F19 -137.02(17) . . . . ?
 C6 C5 C17 F20 103.12(19) . . . . ?
 C6 C7 C21 F22 54.7(2) . . . . ?
 C6 C7 C21 F23 -63.3(2) . . . . ?
 C6 C7 C21 F24 174.83(18) . . . . ?
 C56 N52 C53 C41 -179.63(15) . . . . ?
 C56 N52 C53 C54 -0.7(2) . . . . ?
 C41 C53 C54 C55 179.51(17) . . . . ?
 C41 C40 C39 Ti1 -110.38(17) . . . . ?
 C41 C40 C39 C38 -173.57(16) . . . . ?
 C38 Ti1 N63 C64 96.32(14) . . . . ?
 C38 Ti1 N63 C65 -72.34(17) . . . . ?
 C38 Ti1 N66 C67 173.53(13) . . . . ?
 C38 Ti1 N66 C68 -7.1(2) . . . . ?
 C39 Ti1 N63 C64 85.30(18) . . . . ?
 C39 Ti1 N63 C65 -83.4(2) . . . . ?
 C39 Ti1 N66 C67 -152.42(13) . . . . ?
 C39 Ti1 N66 C68 26.9(2) . . . . ?
 C39 C40 C41 C53 106.60(19) . . . . ?
 C39 C40 C41 C43 -133.84(18) . . . . ?
 C39 C40 C41 C42 -14.2(2) . . . . ?
 C16 C14 C26 N25 136.03(16) . . . . ?
 C16 C14 C26 C27 -47.4(2) . . . . ?
 C54 C53 C41 C40 168.90(18) . . . . ?
 C54 C53 C41 C43 50.2(2) . . . . ?
 C54 C53 C41 C42 -70.8(2) . . . . ?
 C15 C14 C26 N25 -103.03(17) . . . . ?
 C15 C14 C26 C27 73.6(2) . . . . ?
 C44 C32 C31 C30 178.60(15) . . . . ?
 C44 C32 C33 C34 -178.84(15) . . . . ?
 C21 C7 C6 C5 -179.31(16) . . . . ?
 C48 C34 C35 C30 -178.14(16) . . . . ?
 C17 C5 C6 C7 -178.52(15) . . . . ?

_shelx_res_file
;
TITL zh-6-49-dpmcf3_a.res in P2(1)/n
    zh-6-49-dpmcf3.res
    created by SHELXL-2018/3 at 16:35:26 on 28-Dec-2021
REM Old TITL ZH-6-49-dpmCF3 in P2(1)/n
REM SHELXT solution in P2(1)/n: R1 0.116, Rweak 0.006, Alpha 0.045
REM <I/s> 0.460 for 694 systematic absences, Orientation as input
REM Formula found by SHELXT: C46 N66 F24 Ti2
CELL 1.54184 15.8889 8.4372 35.482 90 94.202 90
ZERR 4 0.0002 0.0001 0.0004 0 0.001 0
LATT 1
SYMM 0.5-X,0.5+Y,0.5-Z
SFAC C H F N Ti
UNIT 184 208 48 32 8

L.S. 12
PLAN  2
TEMP -173
CONF
fmap 2
MORE -1
BOND $H
ACTA
REM <olex2.extras>
REM <HklSrc "%.\\ZH-6-49-dpmCF3.hkl">
REM </olex2.extras>

WGHT    0.043500    2.668000
FVAR       1.14116
TI1   5    0.099118    1.010404    0.603902    11.00000    0.01890    0.01876 =
         0.01834   -0.00016    0.00239   -0.00094
TI2   5    0.612923    0.040749    0.605473    11.00000    0.01772    0.01830 =
         0.01907   -0.00020    0.00069    0.00131
F18   3    0.676681    0.129975    0.815209    11.00000    0.05016    0.02737 =
         0.02428    0.00018   -0.01219   -0.00416
F45   3    0.422718    0.894567    0.738277    11.00000    0.03054    0.02679 =
         0.04148    0.00780    0.00161    0.00540
F19   3    0.673422   -0.073308    0.778829    11.00000    0.06233    0.02223 =
         0.03246    0.00173   -0.01199    0.00826
F46   3    0.292482    0.897607    0.749259    11.00000    0.03056    0.05808 =
         0.03800    0.02330    0.00021   -0.01084
F47   3    0.377867    1.070465    0.775342    11.00000    0.06997    0.03686 =
         0.02318   -0.00168   -0.01001    0.00730
F22   3    0.689728    0.632023    0.742072    11.00000    0.03163    0.02615 =
         0.07014   -0.00796   -0.00340   -0.00559
F20   3    0.560471    0.006500    0.802345    11.00000    0.04215    0.06589 =
         0.03644    0.02208   -0.00124   -0.01681
F49   3    0.403584    1.581560    0.658584    11.00000    0.05969    0.02805 =
         0.06817    0.00246    0.02438   -0.01242
F50   3    0.282275    1.614124    0.678202    11.00000    0.04010    0.02089 =
         0.10834   -0.00616    0.00243    0.00330
F23   3    0.562490    0.656386    0.753818    11.00000    0.05050    0.02660 =
         0.10640   -0.02293    0.03613   -0.00467
N36   4    0.200215    1.181162    0.586176    11.00000    0.01817    0.01988 =
         0.01992    0.00127    0.00183   -0.00212
N25   4    0.614464    0.155841    0.555725    11.00000    0.01785    0.02540 =
         0.02091    0.00187    0.00062    0.00040
F51   3    0.389095    1.576467    0.717446    11.00000    0.12407    0.03028 =
         0.04359   -0.00611   -0.02744   -0.02218
N52   4    0.017339    1.151152    0.572990    11.00000    0.01970    0.02663 =
         0.02322    0.00230    0.00328    0.00132
N9    4    0.513795    0.217759    0.620713    11.00000    0.01806    0.01852 =
         0.01983   -0.00037    0.00112    0.00185
F24   3    0.597182    0.670310    0.696948    11.00000    0.14930    0.02192 =
         0.04585    0.00802   -0.04193   -0.01447
N57   4    0.713236    0.116822    0.631912    11.00000    0.01958    0.02848 =
         0.02352   -0.00032   -0.00118    0.00282
N60   4    0.636312   -0.177414    0.598771    11.00000    0.03156    0.02347 =
         0.02507   -0.00047    0.00436    0.00310
N63   4    0.081726    1.070119    0.654352    11.00000    0.02737    0.02780 =
         0.02175   -0.00205    0.00454   -0.00047
N66   4    0.062468    0.796755    0.602998    11.00000    0.02955    0.02399 =
         0.02680    0.00073    0.00360   -0.00479
C4    1    0.581292    0.091443    0.719443    11.00000    0.01944    0.01796 =
         0.02201   -0.00100    0.00185   -0.00138
AFIX  43
H4    2    0.575705   -0.020440    0.717575    11.00000   -1.20000
AFIX   0

C32   1    0.339307    1.099506    0.710241    11.00000    0.01691    0.02590 =
         0.02176    0.00042    0.00132    0.00106
C5    1    0.610948    0.160810    0.753593    11.00000    0.02091    0.02325 =
         0.02094    0.00033   -0.00051   -0.00020
C30   1    0.283575    1.133129    0.645659    11.00000    0.01855    0.02182 =
         0.02124   -0.00124    0.00228   -0.00001
C37   1    0.242880    1.074390    0.609657    11.00000    0.01847    0.01912 =
         0.02120    0.00008    0.00169   -0.00016
C11   1    0.496390   -0.033692    0.642642    11.00000    0.02056    0.02061 =
         0.02220    0.00028    0.00193   -0.00017
AFIX  13
H11   2    0.494410   -0.125868    0.660272    11.00000   -1.20000
AFIX   0
C13   1    0.474077    0.128076    0.592152    11.00000    0.01478    0.02181 =
         0.02132   -0.00112    0.00236    0.00062

C31   1    0.303312    1.035166    0.676621    11.00000    0.02026    0.01956 =
         0.02429   -0.00017    0.00074    0.00022
AFIX  43
H31   2    0.292277    0.924652    0.674850    11.00000   -1.20000
AFIX   0

C10   1    0.524703    0.120587    0.651754    11.00000    0.01776    0.02014 =
         0.01896    0.00100    0.00237    0.00214
C33   1    0.357171    1.260246    0.713347    11.00000    0.02031    0.02743 =
         0.02172   -0.00316    0.00081   -0.00097
AFIX  43
H33   2    0.382272    1.303221    0.736233    11.00000   -1.20000
AFIX   0

C3    1    0.559882    0.186720    0.688073    11.00000    0.01632    0.02157 =
         0.02062   -0.00110    0.00123    0.00052
C8    1    0.569834    0.350964    0.691424    11.00000    0.02045    0.02154 =
         0.02264    0.00216    0.00075    0.00192
AFIX  43
H8    2    0.555664    0.417144    0.670243    11.00000   -1.20000
AFIX   0

C53   1    0.036830    1.223219    0.539623    11.00000    0.02046    0.02177 =
         0.02182    0.00069   -0.00052   -0.00214
C14   1    0.458080    0.199486    0.553158    11.00000    0.01845    0.02454 =
         0.01899    0.00084    0.00043   -0.00070
C34   1    0.337556    1.356608    0.682303    11.00000    0.02128    0.02143 =
         0.02570   -0.00245    0.00242   -0.00224
C26   1    0.543963    0.230203    0.538427    11.00000    0.01875    0.02201 =
         0.02123   -0.00047    0.00033    0.00069
C35   1    0.301213    1.294435    0.648704    11.00000    0.02159    0.02249 =
         0.02260    0.00084    0.00057   -0.00181
AFIX  43
H35   2    0.288332    1.362293    0.627704    11.00000   -1.20000
AFIX   0
C40   1    0.173958    1.100351    0.553718    11.00000    0.01643    0.02242 =
         0.01931    0.00000    0.00404   -0.00079

C7    1    0.600173    0.417779    0.725367    11.00000    0.02306    0.01913 =
         0.02566   -0.00148    0.00016    0.00084
C29   1    0.682376    0.199983    0.535783    11.00000    0.01794    0.02522 =
         0.02901    0.00135    0.00453   -0.00155
AFIX  43
H29   2    0.739034    0.166816    0.541436    11.00000   -1.20000
AFIX   0
C12   1    0.463029   -0.027336    0.604459    11.00000    0.01906    0.02182 =
         0.02225   -0.00154    0.00141   -0.00172
AFIX  13
H12   2    0.433764   -0.115071    0.589778    11.00000   -1.20000
AFIX   0
C6    1    0.620586    0.323075    0.756958    11.00000    0.02431    0.02329 =
         0.02202   -0.00288   -0.00192   -0.00112
AFIX  43
H6    2    0.640716    0.369248    0.780323    11.00000   -1.20000
AFIX   0

C56   1   -0.061780    1.205952    0.580613    11.00000    0.02066    0.03022 =
         0.03123    0.00092    0.00708    0.00099
AFIX  43
H56   2   -0.090987    1.176633    0.601973    11.00000   -1.20000
AFIX   0
C41   1    0.120219    1.186572    0.523332    11.00000    0.02019    0.02334 =
         0.02144    0.00194    0.00082   -0.00001
C38   1    0.240165    0.922372    0.593228    11.00000    0.01995    0.02177 =
         0.02373   -0.00073    0.00159    0.00149
AFIX  13
H38   2    0.268904    0.824618    0.603617    11.00000   -1.20000
AFIX   0
C43   1    0.165071    1.341046    0.512999    11.00000    0.02312    0.02707 =
         0.02480    0.00521    0.00207   -0.00205
AFIX 137
H43A  2    0.131011    1.396109    0.492907    11.00000   -1.50000
H43B  2    0.220545    1.315702    0.504201    11.00000   -1.50000
H43C  2    0.172155    1.409472    0.535324    11.00000   -1.50000
AFIX   0

C27   1    0.566755    0.317483    0.508380    11.00000    0.02445    0.02517 =
         0.02601    0.00406    0.00219    0.00197
AFIX  43
H27   2    0.530364    0.379081    0.491753    11.00000   -1.20000
AFIX   0

C39   1    0.197062    0.940481    0.556957    11.00000    0.02028    0.02349 =
         0.02279   -0.00276    0.00328   -0.00068
AFIX  13
H39   2    0.188698    0.857297    0.536957    11.00000   -1.20000
AFIX   0

C28   1    0.655694    0.298454    0.506736    11.00000    0.02549    0.02770 =
         0.02878    0.00450    0.00753   -0.00068
AFIX  43
H28   2    0.689815    0.345290    0.488866    11.00000   -1.20000
AFIX   0
C16   1    0.407675    0.354443    0.555959    11.00000    0.02149    0.02666 =
         0.02628    0.00563    0.00159    0.00340
AFIX 137
H16A  2    0.353310    0.331579    0.566168    11.00000   -1.50000
H16B  2    0.397999    0.401597    0.530773    11.00000   -1.50000
H16C  2    0.439643    0.428748    0.572719    11.00000   -1.50000
AFIX   0

C54   1   -0.028752    1.318918    0.526479    11.00000    0.02128    0.02393 =
         0.03149    0.00442   -0.00086   -0.00166
AFIX  43
H54   2   -0.031597    1.380499    0.504007    11.00000   -1.20000
AFIX   0
C42   1    0.107079    1.083147    0.487893    11.00000    0.02492    0.03370 =
         0.02186   -0.00109    0.00024   -0.00170
AFIX 137
H42A  2    0.081060    0.982484    0.494446    11.00000   -1.50000
H42B  2    0.161695    1.062430    0.477700    11.00000   -1.50000
H42C  2    0.070078    1.138378    0.468866    11.00000   -1.50000
AFIX   0

C15   1    0.407519    0.084194    0.526903    11.00000    0.02162    0.03452 =
         0.02198   -0.00178    0.00008   -0.00463
AFIX 137
H15A  2    0.438654   -0.015621    0.525443    11.00000   -1.50000
H15B  2    0.398939    0.130803    0.501615    11.00000   -1.50000
H15C  2    0.352639    0.063692    0.536865    11.00000   -1.50000
AFIX   0

C44   1    0.357951    0.991894    0.743285    11.00000    0.02545    0.02827 =
         0.02303   -0.00035   -0.00153   -0.00096
C21   1    0.611810    0.593215    0.729227    11.00000    0.02961    0.02253 =
         0.02930   -0.00206   -0.00399   -0.00053
C55   1   -0.091763    1.308318    0.552959    11.00000    0.01930    0.02566 =
         0.03945   -0.00025    0.00150    0.00077
AFIX  43
H55   2   -0.144440    1.362047    0.551640    11.00000   -1.20000
AFIX   0
C48   1    0.352729    1.531529    0.684435    11.00000    0.03146    0.02478 =
         0.03199   -0.00216   -0.00274   -0.00366

C58   1    0.729563    0.287066    0.633535    11.00000    0.02375    0.03093 =
         0.03753   -0.00870   -0.00050   -0.00323
AFIX 137
H58A  2    0.688262    0.342181    0.616341    11.00000   -1.50000
H58B  2    0.786582    0.308199    0.625964    11.00000   -1.50000
H58C  2    0.724803    0.325091    0.659390    11.00000   -1.50000
AFIX   0
C17   1    0.630479    0.056201    0.787450    11.00000    0.03209    0.02417 =
         0.02269   -0.00027   -0.00424   -0.00411
C59   1    0.770223    0.030035    0.658199    11.00000    0.02560    0.05007 =
         0.02999    0.00535   -0.00639    0.00636
AFIX 137
H59A  2    0.760787    0.061973    0.684108    11.00000   -1.50000
H59B  2    0.828676    0.053378    0.653006    11.00000   -1.50000
H59C  2    0.759723   -0.083906    0.655250    11.00000   -1.50000
AFIX   0

C64   1    0.087364    1.237072    0.665013    11.00000    0.03808    0.03123 =
         0.03416   -0.00976    0.00825    0.00118
AFIX 137
H64A  2    0.135273    1.252534    0.683659    11.00000   -1.50000
H64B  2    0.035165    1.269350    0.675968    11.00000   -1.50000
H64C  2    0.095440    1.301428    0.642570    11.00000   -1.50000
AFIX   0

C61   1    0.715850   -0.200921    0.580765    11.00000    0.04004    0.03065 =
         0.04003   -0.00099    0.01564    0.00857
AFIX 137
H61A  2    0.703985   -0.249803    0.555887    11.00000   -1.50000
H61B  2    0.753090   -0.270340    0.596607    11.00000   -1.50000
H61C  2    0.743474   -0.098282    0.577801    11.00000   -1.50000
AFIX   0
C62   1    0.594724   -0.328675    0.602735    11.00000    0.04568    0.01969 =
         0.04168   -0.00166    0.01036    0.00137
AFIX 137
H62A  2    0.540292   -0.312048    0.613450    11.00000   -1.50000
H62B  2    0.630229   -0.397308    0.619554    11.00000   -1.50000
H62C  2    0.585517   -0.378991    0.577881    11.00000   -1.50000
AFIX   0

C67   1   -0.025473    0.782432    0.613033    11.00000    0.03269    0.03648 =
         0.03634    0.00444    0.00481   -0.01172
AFIX 137
H67A  2   -0.027508    0.715960    0.635598    11.00000   -1.50000
H67B  2   -0.059674    0.733900    0.592002    11.00000   -1.50000
H67C  2   -0.047787    0.887900    0.618181    11.00000   -1.50000
AFIX   0
C65   1    0.076645    0.968488    0.687091    11.00000    0.04777    0.04386 =
         0.02338    0.00407    0.00733   -0.00581
AFIX 137
H65A  2    0.074684    0.857401    0.679007    11.00000   -1.50000
H65B  2    0.025497    0.993896    0.699716    11.00000   -1.50000
H65C  2    0.126323    0.985519    0.704666    11.00000   -1.50000
AFIX   0
C68   1    0.095994    0.640801    0.594888    11.00000    0.04730    0.02171 =
         0.04873   -0.00392    0.00593   -0.00553
AFIX 137
H68A  2    0.152540    0.652169    0.585890    11.00000   -1.50000
H68B  2    0.058808    0.588859    0.575378    11.00000   -1.50000
H68C  2    0.099196    0.576418    0.617936    11.00000   -1.50000
AFIX   0
HKLF 4


REM  zh-6-49-dpmcf3_a.res in P2(1)/n
REM wR2 = 0.0956, GooF = S = 1.052, Restrained GooF = 1.052 for all data
REM R1 = 0.0366 for 9011 Fo > 4sig(Fo) and 0.0409 for all 10024 data
REM 625 parameters refined using 0 restraints

END

WGHT      0.0434      2.6696

REM Highest difference peak  0.523,  deepest hole -0.606,  1-sigma level  0.051
Q1    1   0.3337  1.5925  0.7178  11.00000  0.05    0.52
Q2    1   0.5432  0.6651  0.7240  11.00000  0.05    0.51
;
_shelx_res_checksum                29294
_shelx_hkl_file
;
   0   0  -2 37889.7 1508.59   8
   0   0  -3 6.88878 10.3596   8
   0   0  -4 528.633 30.5475   8
   0   0  -5 12.5846 16.3071   8
   0   0  -6 55639.4 2221.06   8
   0   0  -7-7.42102 23.0698   8
   0   0  -8 10852.9 446.449   8
   0   0  -9 3.87385 25.9737   8
   0   0 -10 24797.6 1004.32   8
   0   0 -11 24.0962 31.2728   8
   0   0 -12 5264.33 233.463   8
   0   0 -13 14.5677 29.6919   8
   0   0 -14 57476.9 2311.27   8
   0   0 -15 34.5461 32.8469   8
   0   0 -16 6004.11 271.204   8
   0   0 -17 20.1400 34.9667   8
   0   0 -18 6143.50 281.372   8
   0   0 -19-9.30216 35.5317   8
   0   0 -20 36576.2 1496.09   8
   0   0 -21 5.29640 34.0756   8
   0   0 -22 61.8326 36.5421   8
   0   0 -23 23.7751 36.9769   8
   0   0 -24 23932.4 966.516   8
   0   0  24 21647.6 980.510   9
   0   0  25 19.6555 25.8437  31
   0   0  25-9.07457 45.4717   9
   0   0  26 1007.51 102.735   9
   0   0  26 967.903 58.1171  23
   0   0  26 919.836 62.3584  31
   0   0  27-56.8243 32.2325  31
   0   0  27 4.22569 23.5559  23
   0   0  27 10.6440 59.4711   2
   0   0  27-20.1862 52.5882   9
   0   0  28 8480.73 407.964   9
   0   0  28 8132.90 345.268  31
   0   0  28 7784.56 338.332  23
   0   0  28 8649.41 413.817   2
   0   0  29-17.5136 35.7461  31
   0   0  29 35.7479 23.8571  23
   0   0  29-81.0530 68.7809   2
   0   0  29 43.7886 57.7418   9
   0   0  30 1172.08 122.849   9
   0   0  30 1370.83 75.5980  23
   0   0  30 1380.27 85.7009  31
   0   0  30 1542.18 141.449   2
   0   0  31 12.2309 34.7189  31
   0   0  31 2.28029 25.2009  23
   0   0  31 12.2405 67.6385   2
   0   0  31-34.4976 61.3878   9
   0   0  32 1016.79 63.4833  13
   0   0  32 1066.80 112.674   2
   0   0  32 1001.47 62.1629  23
   0   0  32 1021.25 72.6900  31
   0   0  33 20.1352 27.0921  13
   0   0  33 62.2104 65.6288   2
   0   0  33 22.1728 25.1836  23
   0   0  33-18.4762 37.3715  31
   0   0  34 7821.26 334.756  13
   0   0  34 7865.99 335.255  23
   0   0  34 8492.82 346.151  31
   0   0  34 7838.54 341.740  21
   0   0  35 21.8885 23.6609  13
   0   0  35 32.5367 35.3285  21
   0   0  36 870.097 61.9517  21
   0   0  37 63.1373 32.4752  21
   0   0  38 5223.61 228.217  21
   0   0  39 34.3536 28.4289  21
   0   0  40 523.944 41.2599  21
   0   0  41 12.4414 28.3158  28
   0   0  41 6.10021 22.5801  21
   0   0  42 2933.28 128.258  28
   0   0  42 2770.03 124.459  21
   0   0  43 12.5448 21.1239  28
   0   0  43 31.1512 16.3763  21
   0   0  44 2984.90 128.126  28
   0   0  45 16.7097 10.8904  28
   0   0  45-6.49873 11.7427   6
   0   1   0 23.7340 13.5361  10
   0   1   1 102858. 4153.92  10
   0   1  -1 105754. 4153.15  10
   0  -1  -2 41329.1 1649.43   7
   0  -1  -3 40.5056 13.5747   7
   0  -1  -4 23020.6 921.600   7
   0   1   5 197962. 7779.03   9
   0  -1  -5 194297. 7771.41   7
   0  -1  -6 20183.2 809.036   7
   0  -1  -7 11486.0 464.143   7
   0  -1  -9 2866.14 137.890   8
   0  -1 -10 6365.20 277.743   8
   0   1  11 4784.92 219.140   9
   0  -1  11 4797.43 217.957   9
   0  -1 -11 4789.03 217.332   8
   0   1  12 6101.32 275.827   9
   0  -1  12 6279.89 275.095   9
   0  -1 -12 6078.40 273.734   8
   0   1  13 5264.93 240.869   9
   0  -1  13 5163.19 238.438   9
   0  -1 -13 5167.19 237.932   8
   0   1  14 4655.15 229.453   9
   0  -1  14 4804.67 229.569   9
   0  -1 -14 5107.85 227.567   8
   0  -1  15 26847.6 1093.71   9
   0   1  15 26195.6 1095.61   9
   0  -1 -15 26634.3 1090.63   8
   0   1  16 6473.48 300.877   9
   0  -1  16 6365.30 297.783   9
   0  -1 -16 6546.50 295.261   8
   0   1  17 690.485 72.6282   9
   0  -1  17 731.031 71.2760   9
   0  -1 -17 728.660 68.3437   8
   0   1  18 627.454 69.8681   9
   0  -1 -18 620.277 61.5108   8
   0  -1  18 644.335 68.5147   9
   0   1  19 17058.8 744.569   9
   0  -1  19 17496.8 742.279   9
   0  -1 -19 17470.0 735.570   8
   0   1  20 1773.47 120.575   9
   0  -1  20 1580.51 115.492   9
   0  -1 -20 1778.55 113.200   8
   0   1  21 4518.32 245.326   9
   0  -1  21 4934.24 245.653   9
   0  -1 -21 4683.90 236.383   8
   0  -1  22 2556.12 162.461   9
   0   1  22 2634.19 166.666   9
   0  -1 -22 2830.65 157.129   8
   0  -1  23 17870.8 768.773   9
   0  -1 -23 17390.3 755.676   8
   0  -1  24 1214.62 107.200   9
   0  -1 -24 1288.14 99.9247   8
   0  -1 -25 2121.44 137.343   8
   0  -1  25 2012.65 100.274  16
   0  -1  25 2043.21 103.102  31
   0   1  25 2044.10 103.349  31
   0  -1  25 1927.11 100.095  23
   0  -1  25 2113.63 146.123   9
   0  -1  26 20.1469 26.0783  16
   0   1  26-20.1938 58.2209   2
   0  -1  26-40.4737 55.2880   2
   0   1  26-25.6897 28.6273  31
   0  -1  26 2.58790 27.8767  31
   0  -1  26 18.9602 50.6093   9
   0  -1 -26 22.7656 39.5349   8
   0  -1  26 20.2412 25.6709  23
   0  -1  27 132.659 30.7078  16
   0  -1  27 159.619 34.0769  31
   0   1  27 166.579 36.5630  31
   0  -1  27 130.757 29.3275  23
   0   1  27 137.812 67.3637   2
   0  -1  27 180.562 66.9224   2
   0  -1  27 179.262 61.1580   9
   0  -1 -27 298.295 58.1706   8
   0  -1  28 2121.41 111.348  31
   0   1  28 2124.05 112.272  31
   0  -1  28 2516.65 170.961   2
   0   1  28 2191.43 165.050   2
   0  -1  28 2204.12 159.832   9
   0  -1 -28 2353.38 148.684   8
   0  -1  28 2009.34 106.032  23
   0   1  29 13336.2 556.850  31
   0  -1  29 13340.8 557.159  31
   0  -1  29 14073.0 630.205   2
   0   1  29 12811.8 622.486   2
   0  -1  29 14085.2 624.302   9
   0  -1 -29 14014.7 602.045   8
   0  -1  29 12997.5 551.994  23
   0  -1  30 205.635 42.2037  31
   0   1  30 177.714 41.1631  31
   0  -1  30 158.074 34.0026  23
   0  -1  30 177.362 64.9190   9
   0  -1  30 166.209 71.5144   2
   0   1  30 106.543 63.5561   2
   0   1  31 2046.75 109.992  31
   0  -1  31 1961.98 108.791  31
   0  -1  31 2237.94 166.430   9
   0  -1  31 2012.54 104.030  23
   0  -1  31 2047.11 164.227   2
   0   1  31 1996.94 163.209   2
   0  -1  32 170.531 41.4014  31
   0   1  32 163.518 41.2483  31
   0   1  32 130.641 35.6258  13
   0  -1  32 68.3678 56.5630   9
   0   1  32 134.585 70.7456   2
   0  -1  32 24.4830 66.3333   2
   0  -1  32 150.763 32.4953  23
   0  -1  33 799.989 57.6826  21
   0  -1  33 739.018 62.1502  31
   0   1  33 810.387 61.1007  31
   0   1  33 732.045 57.3091  13
   0  -1  33 806.426 105.463   9
   0  -1  33 891.662 57.2190  23
   0  -1  33 783.361 107.900   2
   0   1  33 526.232 100.570   2
   0   1  34 32.0629 30.2079  13
   0  -1  34 71.7821 29.9009  23
   0   1  34 40.7952 36.5427  21
   0  -1  34 55.8634 32.8743  21
   0   1  34 62.2316 37.7970  31
   0  -1  34 56.5911 38.4610  31
   0   1  35 1456.83 85.6978  21
   0  -1  35 1432.30 80.8025  21
   0  -1  35 1445.06 78.9469  23
   0   1  35 1344.38 78.5345  13
   0  -1  36 52.8479 30.9535  21
   0  -1  36 117.463 29.5341  23
   0   1  36 51.2743 35.8290  21
   0   1  36 67.2762 28.8667  13
   0   1  37 2620.10 127.894  21
   0  -1  37 2526.70 123.106  21
   0  -1  37 2617.93 121.432  23
   0   1  37 2600.71 121.603  13
   0   1  38 211.044 39.1056  21
   0  -1  38 182.373 30.9141  21
   0   1  38 181.089 26.3676  13
   0  -1  39 2681.87 122.233  21
   0   1  39 2618.79 126.158  21
   0   1  40 732.894 50.1573  21
   0  -1  40 656.677 50.6053  28
   0   1  40 778.413 52.5607  28
   0   1  41 138.018 28.4666  21
   0  -1  41 146.376 29.9315  28
   0   1  41 180.902 31.2083  28
   0   1  42 78.5205 22.7371  21
   0   1  42 73.7335 24.6445  28
   0  -1  42 47.0155 24.3115  28
   0   1  43 1923.33 91.5940  21
   0  -1  43 2014.44 92.6895  28
   0   1  43 2180.61 93.1770  28
   0   1  44 71.6362 14.9132  21
   0   1  44 70.5718 16.5014  28
   0  -1  44 49.7390 15.2306  28
   0   2   0 4094.41 180.033  10
   0   2   1 84006.2 3359.78  10
   0   2  -1 84344.7 3358.69  10
   0   2   2 60422.2 2413.66   2
   0   2   2 62221.8 2428.43  10
   0  -2   3 2760.13 114.850   2
   0  -2  -3 2679.62 126.048   7
   0   2   3 2648.37 129.180  10
   0  -2  -4 4509.81 197.462   7
   0   2   4 4573.71 202.250  10
   0  -2  -5 2701.67 124.351   7
   0  -2  -6 1408.93 73.0273   7
   0  -2  -7 522.658 38.1382   7
   0  -2  -8 1746.78 84.8493   7
   0  -2  -9 5585.49 236.440   7
   0  -2 -10 16862.2 683.992   7
   0  -2 -11 1.58394 17.8424   7
   0  -2 -12 12.3150 37.9599   8
   0  -2 -13 214.392 45.5297   8
   0  -2 -14 2074.97 121.943   8
   0  -2 -15 44.5124 38.2869   8
   0  -2  15 71.8159 39.5050   9
   0  -2  16 9855.82 425.693   9
   0  -2 -16 9308.90 425.267   8
   0  -2  17 5628.85 268.060   9
   0  -2 -17 5462.98 267.830   8
   0  -2  18 17520.4 751.283   9
   0  -2 -18 17770.1 753.177   8
   0  -2  19 1017.50 88.0721   9
   0  -2 -19 1235.75 94.5742   8
   0  -2  20 3252.57 182.643   9
   0  -2 -20 3154.27 179.797   8
   0  -2 -21 145.641 51.7061   8
   0  -2  21 130.838 48.5824   9
   0  -2  22 796.421 88.3486   9
   0  -2 -22 911.636 87.6626   8
   0  -2  23 418.418 73.7226   2
   0  -2 -23 563.843 70.9707   8
   0  -2  23 499.999 71.9385   9
   0  -2  24 20853.2 836.686   9
   0  -2  24 18958.2 776.919  19
   0  -2  24 18401.7 775.619  16
   0  -2  24 18586.8 776.632  23
   0  -2  24 19144.3 777.883  31
   0   2  24 18786.1 777.031  31
   0  -2  24 20157.8 836.798   2
   0   2  24 20181.8 836.919   2
   0  -2 -24 21051.7 831.341   8
   0  -2 -25 2312.90 152.508   8
   0  -2  25 2138.11 109.378  16
   0  -2  25 2233.84 110.017  23
   0  -2  25 2264.27 111.816  31
   0   2  25 2110.29 110.308  31
   0  -2  25 2468.59 160.016   9
   0   2  25 2273.44 159.615   2
   0  -2  25 2465.13 161.842   2
   0  -2  26 409.645 40.4465  16
   0  -2  26 423.917 41.3215  23
   0   2  26 442.652 44.5109  31
   0  -2  26 513.140 45.4392  31
   0  -2 -26 426.707 70.8662   8
   0  -2  26 374.466 73.0185   9
   0   2  26 559.744 80.1780   2
   0  -2  27 338.411 40.9092  16
   0  -2  27 397.001 40.9772  23
   0  -2  27 421.731 43.5831  31
   0   2  27 360.692 44.4090  31
   0  -2  27 504.141 90.4189   2
   0   2  27 533.199 87.0860   2
   0  -2  27 419.986 74.3884   9
   0  -2 -27 359.885 69.9591   8
   0  -2 -28 4858.74 258.278   8
   0  -2  28 4688.41 207.603  16
   0  -2  28 4533.31 207.792  23
   0   2  28 4695.99 210.362  31
   0  -2  28 4468.82 209.312  31
   0  -2  28 4909.23 267.960   9
   0  -2  28 4887.65 271.876   2
   0   2  28 4769.65 270.235   2
   0  -2  29 74.4891 58.9756   9
   0  -2 -29 118.034 53.0788   8
   0  -2  29 169.517 33.8235  16
   0   2  29 139.674 38.2888  31
   0  -2  29 138.629 36.4609  31
   0  -2  29-11.2395 66.9169   2
   0   2  29 22.4181 62.7869   2
   0  -2  29 96.4587 31.3073  23
   0  -2  30 1010.27 63.3033  21
   0  -2  30 846.396 107.438   9
   0  -2 -30 1020.26 101.800   8
   0  -2  30 1096.62 67.2489  16
   0  -2  30 872.780 108.799   2
   0   2  30 825.051 113.018   2
   0   2  30 1116.71 71.2162  13
   0  -2  30 949.889 65.8334  23
   0  -2  30 1130.53 71.6114  31
   0   2  30 986.134 69.3442  31
   0  -2  31 395.220 83.4625   2
   0   2  31 348.237 82.2463   2
   0  -2  31 430.290 41.4688  21
   0  -2  31 427.948 45.4971  23
   0   2  31 370.408 45.6654  13
   0  -2  31 406.435 82.1047   9
   0   2  31 435.205 46.9974  31
   0  -2  31 443.189 47.5989  31
   0   2  32 279.674 77.8162   2
   0  -2  32 279.637 77.8062   2
   0  -2  32 241.692 71.7902   9
   0   2  32 261.772 41.3100  13
   0  -2  32 366.775 44.8834  31
   0   2  32 382.730 47.1483  31
   0  -2  32 299.679 36.8854  21
   0  -2  32 348.587 42.4546  23
   0   2  33 57.6714 33.4784  13
   0   2  33-2.96288 38.7448  21
   0  -2  33-21.8386 27.4016  21
   0  -2  33 13.1112 33.1137  23
   0  -2  34 3652.43 167.455  23
   0   2  34 3654.56 168.589  13
   0   2  34 3592.02 171.534  21
   0  -2  34 3613.10 162.860  21
   0  -2  35 519.363 46.4537  23
   0   2  35 535.142 48.7665  13
   0   2  35 491.961 50.9582  21
   0  -2  35 564.175 41.5677  21
   0   2  36 97.7256 32.2573  13
   0   2  36 110.724 37.5209  21
   0  -2  36 62.9179 29.7589  23
   0  -2  37 798.148 53.3347  23
   0   2  37 737.126 52.3260  13
   0   2  37 815.136 60.5034  21
   0  -2  38 1927.13 95.6753  23
   0   2  38 2074.64 102.573  21
   0   2  38 1911.92 96.1226  13
   0   2  39 114.604 30.4412  28
   0  -2  39 119.431 30.8018  28
   0  -2  39 114.389 25.6231  23
   0   2  39 128.315 26.6772  13
   0   2  40 773.759 49.6617  28
   0  -2  40 747.086 49.1677  28
   0  -2  41 202.644 27.3813  28
   0   2  41 145.940 25.8705  28
   0   2  42 2009.64 89.0307  28
   0  -2  42 1916.76 89.1437  28
   0   2  43 110.100 18.1443   6
   0  -2  43 111.187 16.9744   6
   0   2  43 86.9006 15.9366  28
   0  -2  43 117.801 16.5627  28
   0   3   0-2.75870 29.3668  10
   0   3   1 9300.27 395.651  10
   0   3  -1 9339.17 394.272  10
   0   3   2 449.545 46.7370  10
   0  -3  -2 453.552 48.5225   7
   0   3   3 7973.89 345.176  10
   0  -3  -3 8012.25 344.967   7
   0   3   4 7479.17 267.045  10
   0  -3  -4 7642.37 266.047   7
   0   3   5 881.417 65.8116  10
   0   3   5 820.296 44.6858   2
   0  -3   5 902.757 44.1604   2
   0  -3  -5 1005.56 64.0912   7
   0   3   6 26174.8 1012.11  10
   0  -3   6 24643.8 990.407   2
   0   3   6 23751.8 990.751   2
   0  -3  -6 25378.5 1004.15   7
   0   3   7 12596.5 518.646  10
   0  -3   7 12041.2 498.511   2
   0   3   7 11967.4 498.752   2
   0  -3  -7 12426.2 508.564   7
   0   3   8 5671.64 251.998  10
   0  -3   8 5374.24 233.910   2
   0   3   8 5284.36 234.063   2
   0  -3  -8 5518.88 239.782   7
   0   3   9 8174.64 350.890  10
   0  -3   9 7793.36 333.149   2
   0  -3  -9 7712.48 334.614   7
   0  -3  10 39.2725 28.7848   2
   0  -3 -10 64.2654 25.8824   7
   0   3  10 109.361 40.8508  10
   0  -3 -11 17797.4 728.840   7
   0  -3 -12 1796.06 92.3322   7
   0  -3 -13 6835.10 292.193   7
   0  -3 -14 651.559 70.5096   8
   0  -3 -15 2989.55 169.028   8
   0  -3  16 382.450 53.1278   2
   0  -3 -16 175.153 52.4319   8
   0  -3 -17 6357.70 310.937   8
   0  -3  17 7012.90 309.775   9
   0  -3  17 5922.78 298.469   2
   0  -3 -18 6379.08 313.641   8
   0  -3  18 6544.97 309.379   9
   0   3  18 5995.63 301.652   2
   0  -3  18 6773.33 307.111   2
   0  -3 -19 9102.68 418.352   8
   0  -3  19 9512.52 416.753   9
   0  -3  19 8437.33 407.349   2
   0   3  19 8861.09 409.474   2
   0  -3 -20 5534.11 281.044   8
   0  -3 -20 5271.61 230.568  11
   0  -3  20 6200.38 283.572   9
   0  -3  20 5772.20 278.161   2
   0   3  20 5538.76 275.491   2
   0  -3 -21 4388.35 232.270   8
   0  -3  21 4693.84 233.033   9
   0  -3 -21 4032.76 178.508  11
   0  -3  21 4387.25 226.609   2
   0   3  21 3929.32 221.431   2
   0  -3  22 1425.69 78.9623  19
   0  -3  22 1411.54 117.399   2
   0   3  22 1658.03 122.320   2
   0  -3  22 1657.91 122.720   9
   0  -3 -22 1595.94 122.909   8
   0  -3 -23 8576.91 399.707   8
   0  -3  23 7976.52 342.728  19
   0  -3  23 8153.00 343.215  16
   0   3  23 8524.80 393.266   2
   0  -3  23 8446.47 394.353   2
   0   3  23 8077.95 341.416  31
   0  -3  23 7850.68 341.128  31
   0  -3  23 8752.08 396.829   9
   0  -3  24 508.221 42.9962  16
   0   3  24 445.687 40.3360  31
   0  -3  24 366.956 38.8525  31
   0   3  24 520.322 75.9229   2
   0  -3  24 434.353 70.8596   2
   0  -3 -24 357.060 70.2826   8
   0  -3  24 315.965 61.3160   9
   0  -3  24 395.320 41.3419  19
   0  -3  25 7818.74 370.847   9
   0  -3  25 7139.95 312.966  19
   0  -3  25 7639.66 314.221  16
   0  -3  25 7130.53 313.939  23
   0  -3  25 7367.35 366.992   2
   0   3  25 7794.15 369.578   2
   0  -3  25 7068.17 311.804  31
   0   3  25 7154.05 312.108  31
   0  -3 -25 8574.58 377.733   8
   0  -3  26 5009.05 265.140   9
   0   3  26 4303.62 256.509   2
   0  -3  26 4674.68 260.934   2
   0  -3  26 4965.73 210.091  23
   0  -3  26 4497.19 207.157  19
   0  -3  26 4537.00 206.373  31
   0   3  26 4474.06 205.626  31
   0  -3  26 4744.30 207.864  16
   0  -3 -26 4784.31 261.436   8
   0  -3 -27 909.707 97.4646   8
   0  -3  27 784.586 93.8990   9
   0  -3  27 819.254 57.7482  16
   0  -3  27 828.301 57.6071  31
   0   3  27 799.315 56.6406  31
   0   3  27 880.711 64.7051  13
   0  -3  27 860.424 59.6859  23
   0   3  27 729.379 96.2052   2
   0  -3  27 640.301 90.1251   2
   0  -3  28 637.482 87.0825   9
   0  -3 -28 662.144 87.8421   8
   0  -3  28 634.282 49.9571  16
   0   3  28 656.847 52.3196  31
   0  -3  28 597.327 50.7544  31
   0   3  28 691.006 56.9651  13
   0  -3  28 410.835 85.3348   2
   0   3  28 626.254 90.5873   2
   0  -3  28 641.118 51.9748  23
   0  -3  29 3722.50 173.329  23
   0  -3 -29 3637.12 224.299   8
   0  -3  29 3847.25 172.259  16
   0   3  29 3600.88 171.119  31
   0  -3  29 3637.15 171.506  31
   0  -3  29 3889.30 230.746   9
   0   3  29 3980.40 176.247  13
   0  -3  29 3284.02 222.488   2
   0   3  29 3453.33 225.215   2
   0  -3  30 271.923 42.4188  23
   0  -3  30 314.285 67.0819   9
   0  -3 -30 176.461 60.2305   8
   0  -3  30 259.629 36.6022  16
   0   3  30 208.977 73.5588  10
   0   3  30 190.110 67.0545   2
   0   3  30 304.754 43.8567  13
   0  -3  30 284.684 70.7784   2
   0  -3 -31-76.9377 62.3786   8
   0  -3  31 10.4213 47.7962   9
   0  -3  31 26.1279 28.9557  16
   0  -3  31-14.0034 32.2984  23
   0   3  31 20.4326 36.0667  21
   0   3  31 41.3429 35.4185  13
   0   3  31-10.5399 61.3919   2
   0  -3  31-21.0057 57.3883   2
   0   3  31-46.3061 65.3758  10
   0   3  32 308.821 42.2039  13
   0  -3  32 252.073 36.4229  16
   0  -3  32 232.912 39.3042  23
   0   3  32 261.610 44.2574  21
   0   3  33 2204.04 112.921  13
   0  -3  33 2203.55 110.893  23
   0   3  33 1985.11 111.718  21
   0   3  34 1737.95 96.1037  13
   0  -3  34 1775.73 94.7885  23
   0   3  34 1797.58 97.9512  21
   0   3  35 1224.42 73.3286  13
   0   3  35 1163.29 74.0930  21
   0  -3  35 1222.53 71.9380  23
   0   3  36 854.442 58.2422  13
   0   3  36 858.086 61.0554  21
   0  -3  36 937.801 58.0414  23
   0   3  36 839.165 55.8241  28
   0   3  37 1043.06 63.0367  13
   0   3  37 1169.38 67.1845  21
   0  -3  37 1107.04 63.5700  23
   0   3  37 1003.39 60.2449  28
   0  -3  37 1015.43 60.9075  28
   0   3  38 353.534 36.6106  13
   0   3  38 429.836 41.7535  21
   0  -3  38 420.583 36.7615  23
   0   3  38 365.033 34.4960  28
   0  -3  38 372.914 35.5002  28
   0   3  39 1402.17 69.6515  13
   0   3  39 1372.40 66.3094  28
   0  -3  39 1163.98 64.8089  28
   0   3  39 1451.52 72.3920  21
   0  -3  39 1250.87 67.7172  23
   0   3  40 1076.48 56.7197  21
   0   3  40 910.101 49.8137  28
   0   3  41 360.586 30.9538  21
   0   3  41 305.834 23.8825   6
   0   3  41 306.258 22.2769  28
   0   3  42 591.846 35.3762  21
   0   3  43 1258.11 56.9675  21
   0  -4   0 23009.0 955.253   7
   0  -4  -1 5523.76 268.381   7
   0   4   1 6004.31 265.432  10
   0  -4  -2 14964.6 620.951   7
   0   4   2 14312.4 615.911  10
   0  -4  -3 2416.24 132.607   7
   0   4   3 2359.12 131.558  10
   0  -4  -4 29288.9 1203.20   7
   0   4   4 29354.4 1202.99  10
   0  -4  -5 18263.4 742.602   7
   0   4   5 17177.9 743.576  10
   0  -4  -6 320.286 48.1150   7
   0   4   6 330.387 51.3826  10
   0  -4  -7 624.041 57.3602   7
   0   4   7 546.134 62.2001  10
   0  -4  -8 191.275 37.2779   7
   0   4   8 220.610 48.6521  10
   0  -4  -9-7.77976 29.1954   7
   0   4   9 55.1341 44.2684  10
   0  -4 -10 15817.4 647.042   7
   0   4  10 14864.3 662.580  10
   0   4  11 7456.53 339.117  10
   0  -4 -11 7500.65 317.628   7
   0  -4  11 6865.09 306.446   2
   0   4  12 8702.60 390.774  10
   0  -4 -12 8711.95 366.193   7
   0  -4  12 8092.77 360.215   2
   0   4  13 465.160 64.0844  10
   0  -4 -13 400.787 43.0847   7
   0  -4  13 430.110 44.9644   2
   0   4  14 4405.42 227.038  10
   0  -4  14 4158.98 200.283   2
   0   4  15 1896.67 132.009  10
   0  -4 -15 2037.72 135.465   8
   0  -4  15 1838.33 108.661   2
   0   4  16 4773.92 252.785  10
   0  -4 -16 4871.79 254.785   8
   0  -4  16 4674.88 227.942   2
   0   4  17 15352.1 660.060  10
   0  -4 -17 15480.5 662.167   8
   0  -4  17 14111.5 630.649   2
   0  -4  18 4850.68 241.783   9
   0   4  18 4519.60 250.676  10
   0  -4  18 4269.00 224.108   2
   0  -4 -18 4717.86 251.329   8
   0  -4  19 4848.78 216.550  19
   0   4  19 4864.95 219.870  13
   0  -4  19 5665.46 267.118   9
   0   4  19 4998.00 271.601  10
   0  -4  19 4849.94 246.662   2
   0  -4 -19 5579.35 277.459   8
   0  -4  20 2120.59 106.316  19
   0   4  20 2108.91 110.170  13
   0   4  20 2281.72 158.370  10
   0  -4  20 2598.56 152.375   9
   0  -4 -20 2125.26 103.746  11
   0  -4  20 1980.47 133.948   2
   0  -4 -20 2709.07 164.983   8
   0  -4  21 4231.36 192.225  19
   0   4  21 4307.16 196.100  13
   0  -4  21 4611.43 241.645   9
   0   4  21 4315.51 249.009  10
   0  -4 -21 4329.16 189.295  11
   0  -4  21 4228.21 226.664   2
   0  -4 -21 4633.42 249.889   8
   0  -4  22 1575.43 83.4942  19
   0   4  22 1502.59 87.3552  13
   0  -4  22 1642.27 126.330   9
   0  -4 -22 1551.58 79.8664  11
   0   4  22 1789.96 142.320  10
   0  -4  22 1299.49 110.790   2
   0  -4 -22 1527.91 129.734   8
   0  -4  23 1838.41 95.6331  19
   0   4  23 2021.86 102.340  13
   0   4  23 1769.25 146.501  10
   0  -4 -23 1904.91 91.9937  11
   0  -4  23 1754.68 135.922   9
   0  -4  23 1639.58 127.997   2
   0  -4 -23 1789.13 146.106   8
   0  -4  23 1765.26 131.790   7
   0  -4  24 428.657 43.3366  19
   0  -4 -24 507.231 38.6783  11
   0   4  24 527.747 87.9137  10
   0   4  24 480.352 50.2258  13
   0  -4  24 439.355 68.7007   2
   0  -4  24 570.089 72.7816   7
   0  -4 -24 373.576 74.8830   8
   0  -4  24 391.737 69.9414   9
   0  -4  25 2057.80 105.173  16
   0   4  25 1944.43 107.968  13
   0   4  25 1895.80 157.174  10
   0  -4  25 2024.68 148.053   9
   0  -4 -25 2151.47 156.762   8
   0  -4  25 2004.78 140.421   7
   0  -4  25 2017.56 104.315  19
   0  -4  26 486.968 45.2681  19
   0  -4  26 643.365 50.2988  16
   0   4  26 625.407 55.8119  13
   0   4  26 540.894 89.0855  10
   0   4  26 458.911 50.1070  21
   0  -4  26 543.942 51.7631  23
   0  -4 -26 690.273 91.4279   8
   0  -4  26 534.995 77.0349   9
   0  -4  27 1276.06 77.3701  19
   0  -4  27 1344.99 77.6588  16
   0   4  27 1281.77 78.9371  21
   0  -4  27 1354.49 80.6851  23
   0   4  27 1236.46 129.429  10
   0  -4  27 1201.74 116.540   9
   0  -4 -27 1298.01 123.131   8
   0   4  27 1385.08 84.2269  13
   0  -4  28 3581.52 164.666  16
   0  -4  28 3468.81 166.273  23
   0   4  28 3317.30 164.771  21
   0  -4  28 3307.74 213.204   9
   0   4  28 3721.14 232.576  10
   0  -4 -28 3841.64 224.895   8
   0   4  28 3700.32 169.905  13
   0   4  29 714.455 100.527  10
   0  -4  29 792.388 56.5604  16
   0   4  29 716.281 57.5875  21
   0  -4  29 866.141 60.8555  23
   0  -4  29 569.231 83.8692   9
   0  -4 -29 685.390 92.9892   8
   0  -4  30 3598.92 161.933  16
   0   4  30 3218.77 161.630  21
   0  -4  30 3519.62 163.647  23
   0  -4  31 1120.12 69.9013  16
   0  -4  31 1260.31 74.5174  23
   0   4  31 1035.78 71.2123  21
   0  -4  32 2740.54 127.986  28
   0  -4  32 2865.23 136.234  23
   0  -4  32 2829.89 134.083  16
   0   4  32 2796.01 135.370  21
   0  -4  33 186.569 33.8006  16
   0   4  33 212.753 38.3678  21
   0  -4  33 210.090 38.3283  23
   0  -4  34 1497.79 84.5977  23
   0   4  34 1588.77 85.4660  21
   0   4  35 362.561 40.3247  13
   0   4  35 401.663 40.8145  21
   0  -4  35 370.092 41.0792  23
   0   4  36 96.5145 30.5697  13
   0  -4  36 41.2966 28.2317  23
   0   4  36 30.6761 27.8440  21
   0  -4  37 1993.74 97.6260  23
   0   4  37 1960.08 98.1587  13
   0   4  37 2106.46 98.0113  21
   0   4  38 864.392 50.8624  21
   0  -4  38 859.951 50.6512  23
   0   4  39 1234.43 63.8212  21
   0  -4  39 1303.57 64.3872  23
   0   4  40 30.2971 17.7077  21
   0   4  41 1318.84 59.7411  21
   0  -5   0 12.9774 40.3572   7
   0  -5  -1 5805.54 282.766   7
   0  -5   1 5816.22 285.426   7
   0  -5   2 1654.74 119.922   7
   0  -5  -2 1747.85 114.975   7
   0   5   3 4832.01 236.698  10
   0  -5  -3 5038.25 241.542   7
   0  -5   3 4451.12 243.620   7
   0  -5  -4 524.246 62.8756   7
   0  -5   4 432.147 67.2611   7
   0   5   4 615.381 64.8914  10
   0  -5  -5 6104.93 297.369   7
   0  -5   5 6487.60 311.146   7
   0   5   5 6355.76 300.869  10
   0  -5   6 4413.80 240.855   7
   0  -5  -6 4583.09 230.657   7
   0   5   6 4866.90 236.909  10
   0  -5  -7 7365.31 339.518   7
   0   5   7 7383.66 347.039  10
   0  -5  -8 4481.21 223.273   7
   0   5   8 4532.80 233.566  10
   0  -5  -9 2219.40 129.594   7
   0   5   9 2134.48 140.258  10
   0  -5 -10 1160.38 84.5726   7
   0   5  10 1045.80 96.2366  10
   0  -5 -11 2770.30 150.964   7
   0   5  11 2868.02 170.280  10
   0   5  12 8330.44 395.775  10
   0   5  13 2209.67 150.299  10
   0  -5 -14 1092.74 110.060   8
   0  -5  14 1285.40 71.4353  27
   0   5  14 1163.52 108.777  10
   0   5  15 19631.8 792.141  13
   0   5  15 20646.7 850.849  10
   0  -5 -15 20510.6 857.400   8
   0  -5  15 18793.6 789.208  19
   0   5  16 10892.7 455.311  13
   0   5  16 10933.7 511.878  10
   0  -5 -16 12112.0 521.456   8
   0  -5  16 10731.8 452.832  19
   0   5  17 1817.74 95.8939  13
   0   5  17 1901.27 143.699  10
   0  -5  17 1841.62 139.163   7
   0  -5 -17 1906.74 144.934   8
   0  -5  17 1808.64 93.4641  19
   0   5  18 3009.96 140.600  13
   0   5  18 2931.81 191.024  10
   0  -5  18 3041.39 180.858   9
   0  -5 -18 3299.68 202.158   8
   0  -5  18 3008.80 187.885   7
   0  -5  18 2746.71 136.309  19
   0   5  19 244.192 40.0325  13
   0   5  19 368.819 78.7563  10
   0  -5  19 125.023 57.2567   7
   0  -5  19 184.835 54.7660   9
   0  -5 -19 296.027 71.2979   8
   0  -5  19 211.203 33.6364  19
   0   5  20 213.643 38.5871  13
   0   5  20 211.345 65.0853  10
   0  -5 -20 256.218 33.9071  11
   0  -5  20 193.386 56.9275   7
   0  -5 -20 248.307 73.2633   8
   0  -5  20 189.565 54.6871   9
   0  -5  20 165.639 32.5868  19
   0   5  21 104.185 36.1991  13
   0  -5  21 61.1803 29.5629  19
   0  -5  21 26.4068 41.1188   9
   0  -5  21 96.6086 50.4144   7
   0  -5 -21 142.919 63.4582   8
   0  -5 -21 68.9188 28.4073  11
   0   5  21 65.1776 62.0628  10
   0   5  22 100.751 39.0545  13
   0  -5  22 96.0804 52.5669   7
   0  -5  22 42.2933 27.2415  19
   0  -5  22 17.9437 49.0957   9
   0  -5 -22-11.1254 58.7417   8
   0   5  22 66.7349 59.4368  10
   0  -5 -22 113.663 29.7282  11
   0   5  23 50.1173 28.8355  21
   0   5  23 67.4269 39.0644  13
   0  -5  23 18.9251 48.0908   7
   0  -5 -23 42.3077 26.7182  11
   0   5  23-11.3355 60.5468  10
   0  -5  23 54.5709 48.5948   9
   0  -5 -23 168.480 64.7962   8
   0  -5  23 50.3600 28.0530  19
   0  -5  24 2250.92 111.576  19
   0  -5  24 2170.58 113.828  23
   0   5  24 2135.26 108.870  21
   0  -5  24 2246.96 157.470   9
   0   5  24 2056.95 167.278  10
   0  -5 -24 2324.11 108.723  11
   0   5  24 2235.31 117.350  13
   0  -5  24 2068.98 153.035   7
   0  -5 -24 2308.42 170.751   8
   0  -5  25 1314.20 72.6968  19
   0  -5  25 1388.38 76.5881  16
   0  -5  25 1230.09 75.6873  23
   0   5  25 1136.65 70.0278  21
   0   5  25 1320.06 127.551  10
   0  -5 -25 1157.46 67.1114  11
   0   5  25 1106.14 75.1127  13
   0  -5  25 1192.04 108.702   7
   0  -5 -25 1110.96 119.251   8
   0  -5  25 918.159 101.886   9
   0  -5  26 867.123 57.6931  19
   0  -5  26 901.265 62.3095  16
   0   5  26 804.877 56.6183  21
   0  -5  26 795.367 61.7852  23
   0   5  26 695.144 100.041  10
   0  -5 -26 831.631 52.0946  11
   0   5  26 807.066 63.7746  13
   0  -5  26 801.687 89.1777   9
   0  -5 -26 867.036 103.961   8
   0  -5  27 3599.65 172.582  19
   0   5  27 3988.67 179.657  13
   0  -5  27 3911.10 176.250  16
   0   5  27 3731.62 171.915  21
   0   5  28 1094.95 74.1651  13
   0  -5  28 1084.63 69.8203  16
   0   5  28 1153.47 68.4735  21
   0   5  29 671.896 56.3764  13
   0  -5  29 620.364 50.9572  16
   0   5  29 602.438 48.8875  21
   0   5  30 2952.11 141.071  13
   0  -5  30 2944.88 137.495  16
   0   5  30 2754.12 133.957  21
   0   5  31 77.1203 33.9723  13
   0  -5  31 97.8185 29.8670  16
   0   5  31 71.5613 28.7683  21
   0  -5  32 1740.34 89.0498  16
   0   5  32 1735.31 92.6264  13
   0  -5  32 1708.29 91.2185  23
   0   5  32 1655.72 86.9180  21
   0  -5  33 1677.74 85.9242  16
   0   5  33 1725.26 90.5008  13
   0  -5  33 1585.32 87.7944  23
   0   5  33 1774.61 85.5170  21
   0   5  34 29.5631 23.4569  30
   0   5  34 16.4227 29.9694  13
   0   5  34 9.54035 23.3631  21
   0  -5  34-3.91971 26.5329  23
   0  -5  35 511.471 41.9856  23
   0   5  35 582.529 38.4982  30
   0   5  35 574.753 39.2728  21
   0  -5  36 1231.43 64.8799  23
   0   5  36 1160.50 59.4439  21
   0  -5  37 733.220 43.7214  23
   0   5  37 690.389 38.8664  21
   0   5  38 61.8144 13.8065  21
   0  -5  38 95.7946 19.8112  23
   0  -5 -39 258.824 19.5944  26
   0  -6   0 2177.19 148.711   7
   0  -6  -1 57.2219 51.5166   7
   0  -6   1 204.326 56.7530   7
   0  -6  -2 5382.50 279.792   7
   0  -6   2 5552.96 286.835   7
   0  -6  -3 878.216 88.9818   7
   0  -6   3 831.554 96.6265   7
   0  -6   4 2528.89 170.749   7
   0  -6  -4 2698.93 163.098   7
   0  -6  -5 180.382 47.2409   7
   0  -6   5 248.943 63.4588   7
   0  -6   5 152.821 30.4920  27
   0  -6   6 1426.84 125.800   7
   0  -6  -6 1659.68 119.441   7
   0  -6   6 1668.06 86.3294  27
   0  -6   7 150.923 31.8706  27
   0  -6  -7 157.071 44.3618   7
   0  -6   7 114.674 56.4909   7
   0   6   7 125.278 51.4955  10
   0  -6   7 136.548 25.8032  19
   0  -6   8 130.651 30.2619  27
   0  -6   8 48.7554 55.7741   7
   0  -6  -8 48.4961 39.3010   7
   0   6   8 64.7388 46.3330  10
   0  -6   8 103.869 26.0400  19
   0  -6   9 775.842 52.6011  27
   0  -6  -9 631.597 71.9527   7
   0  -6   9 833.320 95.4640   7
   0  -6   9 658.223 47.3576  19
   0   6   9 617.927 79.3829  10
   0  -6  10 5537.69 302.745   7
   0  -6  10 5900.23 246.763  27
   0   6  10 5563.20 291.177  10
   0  -6  10 5473.74 242.237  19
   0  -6  11 4198.69 185.653  27
   0   6  11 4314.74 233.773  10
   0  -6  11 3955.98 181.590  19
   0  -6  12 2699.96 132.078  27
   0   6  12 2662.24 128.487  13
   0   6  12 2818.44 180.465  10
   0  -6  12 2832.67 129.344  19
   0  -6  13 1830.78 94.7473  19
   0  -6  13 1728.33 145.707   7
   0   6  13 1771.59 140.035  10
   0   6  13 1935.34 97.0842  13
   0  -6  13 1997.42 100.727  27
   0  -6  14 10266.0 471.642   7
   0   6  14 9855.47 461.961  10
   0   6  14 9652.36 402.202  13
   0  -6  14 9368.85 400.808  19
   0  -6  15 2496.27 170.314   7
   0   6  15 2261.48 161.113  10
   0   6  15 2199.27 110.459  13
   0  -6  15 2134.65 107.827  19
   0  -6  16 6595.91 354.887   7
   0   6  16 6980.38 353.428  10
   0   6  16 6878.46 293.254  13
   0  -6  16 6757.87 291.294  19
   0  -6  17 4324.64 253.363   7
   0  -6 -17 4380.98 256.888   8
   0   6  17 4578.76 254.914  10
   0   6  17 4455.79 194.227  13
   0  -6  17 4022.37 189.482  19
   0  -6  18 5481.34 293.446   7
   0  -6 -18 5309.88 297.034   8
   0  -6  18 5069.17 228.450  19
   0  -6  18 5055.34 274.264   9
   0   6  18 5387.61 293.611  10
   0   6  18 5353.54 232.151  13
   0  -6  19 202.430 53.2121   9
   0  -6 -19 372.020 82.3085   8
   0  -6  19 118.234 60.0634   7
   0  -6 -19 257.287 37.5975  11
   0   6  19 195.322 65.0741  10
   0   6  19 328.550 40.0069  13
   0  -6  19 162.988 31.7448  19
   0  -6  20 9126.26 456.521   7
   0  -6 -20 9324.69 466.591   8
   0  -6  20 8910.38 392.360  19
   0   6  20 9356.04 461.294  10
   0  -6 -20 9659.20 395.780  11
   0   6  20 9700.15 397.141  13
   0  -6  21 229.486 64.5810   7
   0  -6  21 189.270 31.4075  19
   0   6  21 188.523 70.4235  10
   0  -6 -21 157.804 33.9339  11
   0   6  21 121.569 37.1171  13
   0   6  22 460.742 46.5292  13
   0  -6  22 446.910 75.3562   7
   0   6  22 478.586 84.7400  10
   0  -6 -22 381.032 39.7907  11
   0  -6  22 421.138 40.7397  19
   0  -6 -22 358.789 75.7759   8
   0  -6  22 472.944 46.2803  23
   0  -6  23 799.429 58.6775  23
   0  -6 -23 858.708 55.8157  11
   0  -6  23 798.205 54.4141  19
   0   6  23 902.176 61.7446  13
   0  -6  24 2173.05 110.990  19
   0  -6 -24 2298.54 111.026  11
   0  -6  24 2336.47 116.317  23
   0   6  24 2304.70 116.150  13
   0  -6  25 1533.49 80.3840  19
   0  -6 -25 1476.41 78.9279  11
   0  -6  25 1470.17 83.3971  16
   0  -6  25 1476.08 83.3993  23
   0   6  25 1435.01 85.5545  13
   0  -6  26 269.816 33.1245  19
   0  -6  26 341.915 39.8525  16
   0   6  26 305.397 43.4772  13
   0  -6 -26 226.172 30.8183  11
   0  -6  26 264.626 38.4012  23
   0  -6  27 60.2982 30.8227  16
   0   6  27 78.9032 34.7439  13
   0  -6 -27 24.2407 22.3847  11
   0  -6  27 24.5629 31.7769  23
   0   6  28 129.279 35.0723  13
   0  -6  28 153.251 32.0866  16
   0  -6  28 187.839 33.6920  23
   0   6  29-6.93577 30.4727  13
   0  -6  29 17.7772 28.1223  23
   0  -6  29 12.8988 27.3218  16
   0  -6  30 845.818 54.6204  16
   0   6  30 859.910 58.0732  30
   0  -6  30 836.328 55.3221  23
   0  -6  31 745.752 50.3724  16
   0   6  31 836.027 54.0219  30
   0  -6  31 836.874 53.3195  23
   0  -6  32 700.235 45.4516  16
   0   6  32 659.398 46.2265  30
   0  -6  32 699.848 46.7559  23
   0  -6  33 113.243 24.0253  16
   0  -6 -33 119.865 25.3509  26
   0   6  33 88.9566 24.5746  30
   0  -6 -34 392.033 32.1043  26
   0   6  34 347.618 30.0320  30
   0  -6 -35 841.833 45.0107  26
   0   6  35 776.728 41.4742  30
   0  -6 -36 26.8508 14.2739  26
   0  -6 -37 137.697 13.9122  26
   0  -7   0 59.4394 55.9498   7
   0  -7   0 12.9144 23.9960  19
   0  -7   1 928.151 104.614   7
   0  -7  -1 1010.59 107.753   7
   0  -7   1 976.653 59.8076  19
   0  -7  -1 1016.76 60.0578  19
   0  -7  -2 1150.32 113.518   7
   0  -7   2 1314.73 120.406   7
   0  -7   2 1225.66 68.8467  19
   0  -7  -2 1222.99 68.9352  19
   0  -7   2 1261.34 74.2130  27
   0  -7   3 855.545 57.9328  27
   0  -7   3 740.639 95.5459   7
   0  -7  -3 612.872 83.9571   7
   0  -7  -3 850.027 53.6942  19
   0  -7   3 865.880 53.5911  19
   0  -7   4 1643.66 84.8873  19
   0  -7  -4 1601.59 84.5260  19
   0  -7   4 1709.95 89.4014  27
   0  -7  -4 1430.78 124.267   7
   0  -7   4 1717.45 138.733   7
   0   7   4 1580.53 85.3938  30
   0  -7  -5 96.5422 52.6710   7
   0  -7   5 53.8787 54.7551   7
   0  -7   5 78.4425 33.2157  27
   0   7   5 29.0550 27.8532  30
   0  -7   5 43.2607 25.4666  19
   0  -7   6 196.462 66.0071   7
   0  -7  -6 187.347 57.1947   7
   0  -7   6 188.727 37.7850  27
   0   7   6 245.127 35.1564  30
   0  -7   6 219.437 30.0923  19
   0  -7  -7-32.9313 46.9902   7
   0  -7   7-22.0869 53.0484   7
   0  -7   7 18.0107 33.1143  27
   0   7   7 36.0584 29.0212  30
   0  -7   7 37.0892 24.8472  19
   0  -7   8 111.889 61.1930   7
   0   7   8 105.821 30.6215  30
   0  -7   8 32.9003 24.5148  19
   0  -7   8 67.4995 32.1848  27
   0  -7   9 3185.43 143.551  19
   0  -7   9 2789.04 200.733   7
   0  -7   9 3065.56 147.371  27
   0  -7  10 84.1425 27.2468  19
   0  -7  10 79.6381 60.8755   7
   0  -7  10 153.176 37.7190  27
   0  -7  11 3870.16 172.562  27
   0  -7  11 3697.52 166.475  19
   0  -7  11 3272.15 223.675   7
   0  -7 -11 3405.60 226.239   8
   0  -7  12 3523.37 161.997  27
   0  -7  12 3458.36 156.433  19
   0   7  13 6590.08 355.481  10
   0  -7 -13 6823.69 369.612   8
   0  -7  13 7202.77 300.099  19
   0   7  14 1802.28 143.423  10
   0  -7  14 1846.95 90.3119  19
   0  -7  14 1697.05 147.181   7
   0  -7 -15 188.314 41.2440  26
   0   7  15 70.1563 55.0888  10
   0  -7 -15 210.359 68.3339   8
   0  -7  15 155.477 28.7952  19
   0  -7  15 102.636 59.7132   7
   0  -7 -16 2091.74 110.697  26
   0  -7 -16 2275.81 111.530  11
   0   7  16 2081.91 159.227  10
   0  -7  16 2203.00 105.169  19
   0  -7  16 1751.17 155.526   7
   0  -7 -16 1823.43 160.209   8
   0  -7 -17 114.259 34.4588  11
   0  -7  17 98.2489 27.5648  19
   0  -7  17 122.265 56.6380   7
   0  -7 -17 164.089 37.9246  26
   0  -7 -18 895.041 65.6046  26
   0  -7 -18 1033.61 66.8293  11
   0  -7  18 962.704 58.8938  19
   0  -7  18 1010.51 61.5750  23
   0  -7 -19 1419.10 84.5176  26
   0  -7 -19 1447.56 81.9273  11
   0  -7  19 1383.33 76.9695  19
   0  -7  19 1564.53 81.1105  23
   0  -7 -20 542.721 50.5711  26
   0  -7 -20 481.643 44.2731  11
   0  -7  20 520.985 41.5977  19
   0  -7  20 477.107 44.0833  23
   0  -7 -21 59.3287 29.8327  11
   0  -7 -21 50.8662 35.6553  26
   0  -7  21 67.5046 24.7332  19
   0  -7  21 89.0423 30.6183  23
   0  -7 -22 1377.54 78.2638  26
   0  -7  22 1327.58 74.1124  23
   0  -7  22 1255.85 69.8821  19
   0  -7 -22 1314.17 74.1487  11
   0  -7 -23 113.856 35.4252  26
   0  -7 -23 90.3964 27.8936  11
   0  -7  23 89.0357 28.4104  23
   0  -7  23 56.3400 22.9803  19
   0  -7  24 35.9794 21.9557  19
   0  -7  24 18.2503 29.2076  16
   0  -7 -24 54.3950 32.8492  26
   0  -7 -24 50.4569 24.6511  11
   0   7  24 2.57878 35.1271  30
   0  -7  24 39.7464 26.9547  23
   0  -7  25 1196.49 68.8811  16
   0  -7  25 1182.60 66.0558  23
   0  -7 -25 1170.64 70.0983  26
   0   7  25 1212.40 74.1886  30
   0  -7 -25 1120.48 63.2958  11
   0  -7 -26 172.473 26.4252  11
   0  -7  26 239.887 30.9740  23
   0  -7 -26 225.943 33.9311  26
   0  -7  26 198.484 31.2893  16
   0  -7  27 250.943 30.5244  23
   0  -7 -27 241.914 34.1836  26
   0  -7  27 240.966 32.1706  16
   0  -7  28 45.7217 23.6318  23
   0  -7  28 89.8613 25.4752  16
   0  -7 -28 62.0325 25.9519  26
   0  -7  29 754.196 45.9007  16
   0  -7  29 712.082 44.8764  23
   0  -7 -29 725.631 46.9689  26
   0  -7  30 385.667 30.9971  16
   0  -7 -30 309.525 30.6778  26
   0   7  30 337.060 32.6086  30
   0  -7  30 313.513 29.7355  23
   0   7  31 131.379 24.2285  30
   0  -7  31 148.322 21.0564  23
   0  -7  31 172.572 22.7759  16
   0  -7 -31 127.752 22.4390  26
   0   7  32 202.348 22.2497  30
   0  -7 -32 196.938 21.3001  26
   0  -7  32 219.211 20.2364  23
   0  -7 -33 244.764 19.4582  26
   0  -7  33 234.955 19.1744  23
   0   7  33 225.945 19.2969  30
   0  -8   0 1223.43 67.5185  19
   0  -8   0 1288.59 75.4540  27
   0  -8   0 1137.28 116.354   7
   0  -8   1 1614.88 83.3901  27
   0  -8  -1 1500.49 81.6275  27
   0  -8   1 1365.27 73.7466  19
   0  -8  -1 1291.94 73.0594  19
   0  -8   1 1100.14 120.979   7
   0  -8  -1 1477.26 127.648   7
   0  -8   2 1159.41 65.9984  19
   0  -8  -2 1153.14 65.9886  19
   0  -8   2 1314.07 75.3967  27
   0  -8  -2 1421.59 75.9409  27
   0  -8  -2 927.042 107.693   7
   0  -8   2 1075.67 115.059   7
   0  -8   3 273.671 31.4290  19
   0  -8  -3 313.421 31.5474  19
   0  -8   3 319.595 41.4469  27
   0  -8  -3 281.408 62.9438   7
   0  -8   3 321.492 73.7546   7
   0  -8   4 588.862 42.9137  19
   0  -8  -4 616.749 44.1274  19
   0  -8   4 521.628 87.0592   7
   0  -8   4 720.854 53.6995  27
   0  -8   5 5.86336 21.5416  19
   0  -8  -5 29.6795 21.4396  19
   0  -8   5 65.8074 54.2089   7
   0   8   5-39.2578 25.6616  30
   0  -8   5 22.7083 32.1999  27
   0  -8   6 86.7580 22.6876  11
   0  -8   6 46.6469 21.3709  19
   0  -8  -6 80.8367 22.0372  19
   0  -8   6 44.2825 55.5208   7
   0   8   6 27.1399 26.7137  30
   0  -8   6 37.8697 32.7695  27
   0  -8   7 7646.58 332.537  11
   0  -8  -7 7820.67 333.895  19
   0  -8   7 8105.66 334.059  19
   0  -8   7 8443.55 340.971  27
   0   8   7 8078.98 338.038  30
   0  -8   8 34.5134 21.9650  19
   0  -8  -8-1.94891 20.3945  19
   0  -8   8 57.8454 33.2271  27
   0   8   8 45.5547 29.6419  30
   0  -8   9 890.629 51.5537  19
   0  -8  -9 772.672 50.5662  19
   0  -8   9 939.848 61.6700  27
   0   8   9 792.266 57.2132  30
   0  -8  10 226.645 27.9590  19
   0  -8 -10 282.322 29.5548  19
   0   8  10 281.410 37.9421  30
   0  -8  11 57.1361 21.8071  19
   0  -8 -11 20.6730 20.4362  19
   0   8  11 70.7365 31.0551  30
   0  -8 -12 261.879 29.1275  19
   0  -8 -12 349.244 40.8985  11
   0   8  12 289.953 38.6855  30
   0  -8  13 3548.42 158.531  19
   0  -8 -13 3685.63 168.521  11
   0   8  13 3635.64 167.600  30
   0  -8  14 1129.39 61.7718  19
   0   8  14 1181.25 72.6908  30
   0  -8 -14 1252.89 72.2563  11
   0   8  15 461.101 44.3055  30
   0  -8 -15 420.766 44.8890  26
   0  -8 -15 370.582 42.6251  11
   0   8  16 998.714 66.3970  30
   0  -8 -16 1076.84 66.0764  11
   0  -8 -16 1026.52 67.2714  26
   0   8  17 61.4868 32.4001  30
   0  -8 -17 79.0954 32.7998  26
   0  -8 -17 63.4258 29.8480  11
   0   8  18 425.250 45.2413  30
   0  -8 -18 440.075 44.6074  26
   0  -8 -18 495.950 42.8689  11
   0   8  19 324.168 39.6855  30
   0  -8 -19 314.641 38.5364  26
   0  -8 -19 321.073 36.5575  11
   0   8  20 356.459 41.1643  30
   0  -8 -20 281.630 37.8004  26
   0  -8 -20 347.295 34.6407  11
   0   8  21 2477.61 121.265  30
   0  -8 -21 2615.64 118.324  11
   0  -8 -21 2461.29 118.998  26
   0  -8 -22 18.7191 21.6260  11
   0  -8 -22 43.9166 28.6738  26
   0   8  22 56.9944 28.7355  30
   0  -8 -23 436.181 38.3373  26
   0   8  23 438.637 40.1578  30
   0  -8 -23 387.103 33.3550  11
   0  -8  23 439.062 36.8087  16
   0  -8 -24 4.06320 18.3332  11
   0   8  24 15.9076 26.1675  30
   0  -8 -24 6.27739 23.7321  26
   0  -8  24-4.80669 21.4858  16
   0   8  25 202.836 28.9471  30
   0  -8 -25 193.899 27.3366  26
   0  -8  25 241.090 27.5864  16
   0   8  26 54.0807 22.6310  30
   0  -8 -26 53.4961 20.8355  26
   0  -8  26 57.6582 21.3475  16
   0   8  27 1283.57 64.7555  30
   0  -8 -27 1278.87 63.3533  26
   0  -8  27 1335.09 63.3813  16
   0  -8 -28 176.133 20.8986  26
   0  -8  28 209.880 20.3419  16
   0   8  28 214.294 22.8211  30
   0  -8  29 82.5592 14.5662  16
   0  -8 -29 62.9756 13.4811  26
   0  -9   0 7.82206 24.3261  11
   0  -9   0-29.6518 29.2224  27
   0  -9  -1 631.061 45.3800  11
   0  -9   1 556.362 42.9432  11
   0  -9   1 691.747 47.8489  27
   0  -9  -1 619.172 46.9465  27
   0  -9   2 1015.23 58.1844  11
   0  -9  -2 1045.83 61.4531  11
   0  -9   2 1033.19 62.0344  27
   0  -9  -2 998.230 61.2922  27
   0  -9   3-6.73196 19.9461  11
   0  -9  -3-14.8159 24.7184  11
   0  -9  -3 11.5817 27.1244  27
   0  -9   3 13.8586 28.3879  27
   0  -9  -4 161.058 30.9612  11
   0  -9   4 171.529 32.7832  27
   0  -9  -4 122.035 29.9007  27
   0  -9  -5 106.229 28.4769  11
   0  -9  -5 80.7117 28.4557  27
   0  -9   5 91.9985 29.8293  27
   0  -9  -6 1702.68 90.1485  11
   0  -9  -6 1825.79 89.1112  27
   0  -9  -7 269.646 33.2147  11
   0  -9  -7 185.917 31.1187  27
   0  -9  -8 1432.81 79.6051  11
   0  -9  -8 1526.33 77.1724  27
   0   9   9 1222.83 65.9286  30
   0  -9  -9 1347.62 72.7784  11
   0  -9  -9 1339.95 69.2495  27
   0   9  10 211.177 27.3762  30
   0  -9 -10 231.926 31.9824  11
   0  -9 -10 231.455 30.5870  27
   0   9  11 552.504 39.8173  30
   0  -9 -11 607.622 42.6237  27
   0   9  12 333.036 32.6547  30
   0  -9 -12 337.135 37.9560  26
   0  -9 -12 310.296 31.9533  27
   0   9  13 136.881 25.7786  30
   0  -9 -13 129.025 30.3027  26
   0  -9 -13 135.723 24.9244  27
   0   9  14 291.973 31.6977  30
   0  -9 -14 332.885 34.3366  11
   0  -9 -14 330.130 30.3618  27
   0  -9 -14 375.302 37.2123  26
   0   9  15 251.855 28.6023  30
   0  -9 -15 257.251 28.6610  11
   0  -9 -15 226.349 31.4483  26
   0  -9 -15 201.046 25.9245  27
   0   9  16 847.696 50.8282  30
   0  -9 -16 903.253 51.7998  11
   0  -9 -16 842.477 47.4220  27
   0  -9 -16 972.181 54.2580  26
   0   9  17 80.1912 22.4027  30
   0  -9 -17 65.0767 21.5416  11
   0  -9 -17 73.6181 24.5577  26
   0  -9 -17 86.7292 20.3615  27
   0  -9 -18 742.133 42.3591  27
   0  -9 -18 862.006 48.3956  11
   0   9  18 808.021 48.1430  30
   0  -9 -19 112.504 16.9966  27
   0  -9 -19 153.745 22.0784  11
   0  -9  19 172.857 25.2193  16
   0  -9 -19 129.632 24.0724  26
   0  -9 -20 915.621 52.4868  26
   0   9  20 988.911 52.3181  30
   0  -9 -20 954.464 51.0449  11
   0   9  21-2.15846 17.4980  30
   0  -9 -21-3.23741 18.2264  26
   0  -9  21 52.2939 18.8309  16
   0   9  22 484.906 31.7685  30
   0  -9 -22 551.236 33.2346  26
   0  -9  22 593.919 33.7141  16
   0   9  23 8.99040 13.1133  30
   0  -9  23 43.1462 13.8426  16
   0  -9 -23 11.0842 12.4508  26
   0   9  24 25.5417 10.7204  30
   0  -9 -24 5.55414 10.1177  26
   0  -9  24 28.0014 11.6570  16
   0 -10  -6 20.0582 16.8251  11
   0 -10  -7 113.466 19.0645  11
   0 -10  14 54.4777 13.6686  16
  -1   0  45 285.528 20.0035   6
  -1   0  45 268.339 19.2645  28
  -1   0  44 4.05702 17.6245   6
  -1   0  44-3.00465 18.3369  28
  -1   0  43 34.6453 15.4043  21
  -1   0  43 6.41136 21.4370  28
  -1   0  42 62.0187 20.4398  21
  -1   0  42 6.19174 25.3282  28
  -1   0  41 29.2612 22.9561  21
  -1   0  41 9.00850 28.5218  28
  -1   0  40 12.5653 25.6177  21
  -1   0  40 18.3792 31.9227  28
  -1   0  39 142.159 31.3589  21
  -1   0  38-6.72513 30.4558  21
  -1   0  37 99.6580 33.7371  21
  -1   0  36-20.6835 33.2093  21
  -1   0  35 257.546 42.0751  21
  -1   0  34-2.01985 24.1740  13
  -1   0  34 22.6404 27.5408  23
  -1   0  34 5.59087 35.9732  21
  -1   0  33 6214.53 273.253  13
  -1   0  33 6302.38 275.783  23
  -1   0  33 7026.29 360.410   2
  -1   0  33 6732.19 282.107  21
  -1   0  32 15.3690 26.2294  13
  -1   0  32 14.2747 35.5253  21
  -1   0  32 19.0178 28.0565  23
  -1   0  32 6.15966 37.3864  31
  -1   0  31 2374.38 114.994  13
  -1   0  31 2323.48 116.352  23
  -1   0  31 2497.13 124.148  31
  -1   0  31 2205.05 178.633   2
  -1   0  30 15.6343 26.0192  13
  -1   0  30-11.9653 68.9944   2
  -1   0  30-11.8205 26.4880  23
  -1   0  30-20.9438 33.7934  31
  -1   0  29 235.781 40.1189  31
  -1   0  29 249.642 33.9325  13
  -1   0  29 220.635 33.7405  23
  -1   0  29 336.096 82.6803   2
  -1   0  29 245.483 69.8866   9
  -1   0  28-5.62152 30.1884  31
  -1   0  28 4.52481 24.8641  23
  -1   0  28 44.5789 51.1140   2
  -1   0  28-30.8666 52.9286   9
  -1   0  27 2998.36 148.101  31
  -1   0  27 3053.45 196.674   9
  -1   0  27 3085.98 142.712  23
  -1   0  27 3532.43 209.961   2
  -1   0  26 2.57224 28.8207  31
  -1   0  26 10.1028 57.6579   2
  -1   0  26 6.30778 21.7724  23
  -1   0  26 18.7422 51.7836   9
  -1   0  25 718.335 87.2829   9
  -1   0  25 706.498 88.5824   2
  -1   0  25 666.998 50.4045  31
  -1   0  24 8.35031 51.4810   9
   1   0 -24 50.7118 36.8506   8
  -1   0  24-8.99475 55.9458   2
   1   0 -23 85.7962 38.8733   8
  -1   0  23 70.4780 47.0548   9
  -1   0  23 59.1205 52.6089   2
   1   0 -22 30.4363 36.6671   8
  -1   0  22-36.6004 43.0617   9
   1   0 -21 788.141 67.7502   8
  -1   0  21 791.101 79.6739   9
   1   0 -20 4.47926 32.1686   8
  -1   0  20-31.7434 43.7561   9
   1   0 -19 991.022 73.8361   8
  -1   0  19 1018.23 84.8642   9
   1   0 -18 3.89199 31.7387   8
  -1   0  18 10.8920 39.6211   9
   1   0 -17 11094.2 469.370   8
  -1   0  17 10877.1 481.895   9
   1   0 -16-6.66699 30.0825   8
  -1   0  16-13.8864 36.3750   9
   1   0 -15 543.331 50.0563   8
  -1   0  15 534.851 56.8773   9
   1   0 -14 16.8587 27.5859   8
  -1   0  14 7.75790 33.9700   9
   1   0 -13 7017.87 296.015   8
  -1   0  13 6659.03 303.791   9
   1   0 -12 6.96030 24.4762   8
  -1   0  12 6.39095 30.6981   9
   1   0 -11 375.144 39.3299   8
  -1   0  11 397.173 47.5537   9
   1   0 -10 11.0986 22.8569   8
  -1   0  10-5.13554 30.7982   9
   1   0  -9 6339.72 267.102   8
   1   0  -8 33.7590 21.7495   8
   1   0  -7 6074.31 252.347   8
   1   0  -6-3.93746 15.4710   8
   1   0  -5 12733.4 512.738   8
  -1   0   4 12.8507 6.63114   7
  -1   0   4 3.44345 16.4646   1
  -1   0   3 36862.9 1475.36   7
  -1   0   3 37742.4 1481.04   1
  -1   0   2 2.24004 10.5645   1
  -1   0   1 122.050 12.5526   1
  -1   0   0 5.09775 7.34625   7
  -1   0   0-1.20278 8.53791   1
  -1   0  -1 10259.9 413.651   1
  -1   0  -2 2.35427 11.3821   8
  -1   0  -3 5921.13 244.044   8
  -1   0  -4-10.6821 18.1385   8
  -1   0  -5 847.222 48.4341   8
  -1   0  -6-3.22546 24.5681   8
  -1   0  -7 8275.44 345.268   8
  -1   0  -8 41.1478 31.2005   8
  -1   0  -9 199.425 35.3048   8
  -1   0 -10-7.59480 30.2934   8
   1   0  11 29112.1 1175.10   9
  -1   0 -11 28697.7 1171.89   8
  -1   0 -12 15.1984 29.8375   8
   1   0  12-17.2979 30.5607   9
   1   0  13 6703.88 299.790   9
  -1   0 -13 6726.76 296.409   8
  -1   0 -14 14.3280 34.0482   8
   1   0  14 45.8633 35.8759   9
   1   0  15 463.585 55.9565   9
  -1   0 -15 503.119 53.9510   8
  -1   0 -16 12.5204 31.3248   8
   1   0  16 14.8225 37.5270   9
   1   0  17 701.828 73.7325   9
  -1   0 -17 893.065 70.9454   8
   1   0  18-5.79818 41.6400   9
  -1   0 -18-14.4373 35.4594   8
   1   0  19 963.712 85.9426   9
  -1   0 -19 1023.75 80.0967   8
  -1   0 -20-32.9163 37.0133   8
  -1   0 -21 4665.36 233.364   8
  -1   0 -22 6.18127 39.7687   8
  -1   0 -23 502.446 64.4532   8
  -1   0 -24 13.7304 42.6989   8
   1   0  25 24.9958 27.6422  31
   1   0  26 7.87157 28.0164  31
   1   0  27 1701.33 85.5571  23
   1   0  27 1620.75 92.9271  31
   1   0  28 21.0382 23.7033  23
   1   0  28-2.84965 30.5196  31
   1   0  29 137.401 29.5531  23
   1   0  29 152.998 39.3348  31
   1   0  30-11.9857 64.7445   2
   1   0  30-12.0645 34.6986  31
   1   0  30-15.1831 23.8439  23
   1   0  31 1738.56 91.0591  23
   1   0  31 1849.09 102.397  31
   1   0  31 1727.23 154.941   2
   1   0  32-24.7017 38.6601  31
   1   0  32-111.527 72.1808   2
   1   0  32 10.6893 25.7055  23
   1   0  32 35.4479 55.9153   9
   1   0  33 172.183 43.0850  31
   1   0  33 86.8345 68.7986   2
   1   0  34-3.02457 36.3643  31
   1   0  34-15.5765 26.7554  13
   1   0  35 1561.02 89.9583  31
   1   0  35 1488.40 79.7910  13
   1   0  36 30.7995 33.1629  21
   1   0  36-2.81066 36.6827  31
   1   0  36 5.68889 22.3142  13
   1   0  37 93.6728 32.6626  21
   1   0  38 13.2456 29.8300  21
   1   0  39 436.464 40.1146  21
   1   0  40 17.4006 25.2870  21
   1   0  41 32.5406 23.2497  21
   1   0  42 31.1432 19.1111  21
   1   0  42-23.4391 24.3480  28
   1   0  43 7.98398 13.7538  21
   1   0  43 11.9339 19.7379  28
   1   0  44-3.60875 15.6072  28
  -1   1  44 51.3010 16.2520  28
  -1  -1  44 66.8838 16.1503  28
  -1   1  44 76.5656 15.5997  21
  -1  -1  44 66.8825 16.3822   6
  -1   1  44 61.7292 17.7574   6
  -1   1  43 185.606 23.4017  21
  -1  -1  43 193.900 25.2452  28
  -1   1  43 215.109 25.0569  28
  -1   1  42 40.5431 23.2626  21
  -1   1  42 33.1940 24.2177  28
  -1  -1  42 14.5054 23.7765  28
  -1   1  41 63.1427 27.0018  21
  -1   1  41 76.4504 28.7462  28
  -1  -1  41 97.3066 28.7467  28
  -1   1  40 179.655 31.9490  21
  -1   1  40 170.781 34.2602  28
  -1  -1  40 150.160 33.8154  28
  -1  -1  39 222.281 30.3924  21
  -1   1  39 222.701 36.2784  21
  -1   1  39 225.142 36.8257  28
  -1  -1  39 217.563 38.1949  28
  -1  -1  38 290.431 33.6761  21
  -1   1  38 261.386 39.6845  21
  -1  -1  37 165.845 31.2417  23
  -1  -1  37 135.803 31.4222  21
  -1   1  37 139.780 39.4327  21
  -1   1  37 144.850 27.0277  13
  -1  -1  36 224.589 33.4658  23
  -1   1  36 189.203 41.1356  21
  -1  -1  36 263.244 36.7763  21
  -1   1  36 200.487 31.9395  13
  -1   1  35 500.380 52.2672  21
  -1  -1  35 483.058 45.8178  21
  -1   1  35 474.478 44.0228  13
  -1  -1  35 560.542 46.3976  23
  -1   1  34 717.010 59.0111  21
  -1  -1  34 672.487 54.0758  21
  -1   1  34 683.350 52.3733  13
  -1  -1  34 701.543 53.3182  23
  -1   1  33 1609.29 91.7885  13
  -1  -1  33 1868.98 94.3934  23
  -1   1  33 1434.76 147.434   2
  -1  -1  33 1644.58 152.301   2
  -1  -1  33 1773.85 94.3119  21
  -1   1  33 1763.66 98.6911  21
  -1  -1  32 584.655 88.0386   9
  -1   1  32 453.161 93.4296   2
  -1  -1  32 429.343 86.1847   2
  -1  -1  32 549.644 48.0521  23
  -1   1  32 586.511 49.3950  13
  -1   1  32 601.967 55.5675  21
  -1  -1  32 501.279 50.1298  21
  -1   1  32 638.063 55.7052  31
  -1  -1  32 526.446 53.4173  31
  -1  -1  31 6327.86 354.608   2
  -1   1  31 6956.97 362.480   2
  -1  -1  31 6885.11 353.696   9
  -1  -1  31 6668.49 286.941  23
  -1   1  31 6626.13 286.516  13
  -1  -1  31 6603.76 287.180  21
  -1  -1  31 6556.64 291.316  31
  -1   1  31 6642.82 291.410  31
  -1  -1  30 107.529 60.7498   9
  -1   1  30 43.3898 30.3003  13
  -1  -1  30 11.8714 63.3993   2
  -1   1  30 59.2246 63.2579   2
  -1  -1  30 87.5352 30.0438  23
  -1  -1  30 23.3213 31.4202  21
  -1   1  30 11.8111 33.8366  31
  -1  -1  30 38.6496 34.1562  31
  -1  -1  29 491.541 79.5723   9
  -1  -1  29 530.200 82.6230   2
  -1   1  29 528.862 82.9645   2
  -1   1  29 407.930 42.8203  13
  -1  -1  29 366.622 42.1572  23
  -1  -1  29 316.060 44.2435  31
  -1   1  29 394.433 45.0436  31
   1  -1 -28 1864.78 127.188   8
  -1  -1  28 1598.33 91.0164  23
  -1  -1  28 1895.99 143.119   9
  -1  -1  28 1689.30 94.7631  31
  -1   1  28 1662.63 95.0326  31
  -1  -1  28 1977.17 149.478   2
  -1   1  28 2071.34 154.090   2
  -1  -1  27 144.840 60.6731   9
   1  -1 -27 87.0956 44.8713   8
  -1  -1  27 65.2158 29.0358  16
  -1   1  27 84.7415 62.4075   2
  -1  -1  27 10.6431 62.7035   2
  -1  -1  27 107.905 33.7280  31
  -1   1  27 34.8020 32.2153  31
  -1  -1  27 140.566 29.3757  23
   1  -1 -26 1097.57 92.0750   8
  -1  -1  26 814.378 57.3714  16
  -1  -1  26 953.189 59.3887  23
  -1  -1  26 1054.96 101.548   9
  -1   1  26 928.228 102.692   2
  -1  -1  26 718.703 100.943   2
  -1   1  26 895.428 60.9484  31
  -1  -1  26 907.686 61.7046  31
  -1  -1  25 161.827 28.8654  16
  -1  -1  25 96.5179 26.4371  23
  -1   1  25 124.114 62.6585   2
  -1  -1  25 201.193 60.3489   2
  -1   1  25 141.106 30.7453  31
  -1  -1  25 166.788 30.9890  31
   1  -1 -25 135.346 45.9523   8
  -1  -1  25 78.1879 53.3503   9
   1  -1 -24 136.025 45.6296   8
  -1  -1  24 237.701 56.6237   9
  -1  -1  24 243.774 64.0201   2
  -1   1  24 215.890 62.0423   2
   1  -1 -23 203.954 48.7975   8
  -1  -1  23 254.262 57.4196   9
  -1  -1  23 229.112 61.5445   2
  -1   1  23 185.963 59.7090   2
   1  -1 -22 1143.46 91.2485   8
  -1  -1  22 1105.14 100.373   2
  -1   1  22 1069.02 103.605   2
  -1  -1  22 1291.67 100.935   9
  -1  -1  21 377.342 60.8965   9
   1  -1 -21 333.221 54.5865   8
   1  -1 -20 1595.72 107.799   8
  -1  -1  20 1805.42 118.540   9
  -1  -1  19 75.4123 40.0894   9
   1  -1 -19 74.0681 36.5017   8
  -1  -1  18 472.393 60.5719   9
   1  -1 -18 296.706 48.1940   8
   1  -1 -17 4724.09 223.063   8
  -1  -1  17 4603.27 226.645   9
  -1  -1  16 114.059 40.4086   9
   1  -1 -16 125.637 39.3653   8
   1  -1 -15 5140.30 236.765   8
  -1  -1  15 5051.39 239.324   9
   1  -1 -14 203.774 40.5087   8
  -1  -1  14 179.494 40.5142   9
   1  -1 -13 781.111 60.8279   8
  -1  -1  13 768.384 61.6579   9
   1  -1 -12 7696.44 337.506   8
  -1  -1  12 7964.81 339.589   9
   1  -1 -11 32395.7 1324.31   8
  -1  -1  11 33047.7 1324.61   9
  -1  -1  10 664.319 50.1097   9
  -1  -1   9 601.508 46.8275   9
   1  -1  -7 1304.51 55.6577   7
   1  -1  -6 20455.3 816.500   7
  -1  -1   5 1058.83 55.9355   2
  -1   1   5 988.178 55.9611   2
   1  -1  -5 998.465 45.8892   7
  -1   1   4 45.3302 19.8818   2
  -1  -1   4 45.6113 20.0773   2
  -1  -1   3 575.073 33.1736   1
  -1   1   3 527.401 32.9500   1
  -1   1   3 526.748 32.8239   2
  -1  -1   3 560.187 32.6645   2
  -1   1   2 5493.23 223.911   1
  -1  -1   2 5434.98 223.730   1
  -1  -1   1 6508.15 268.315   3
  -1   1   1 6707.44 268.275   3
  -1  -1   1 6701.11 268.048   1
  -1   1   1 6795.68 268.128   1
   1   1  -1 6492.61 266.721  10
  -1  -1   1 6364.52 272.948   7
  -1   1   0 526.036 27.5349   1
  -1  -1   0 527.068 27.5454   1
  -1  -1   0 503.876 33.3241   7
  -1  -1  -1 169.734 16.7551   1
  -1   1  -1 206.842 17.2112   1
  -1  -1  -1 208.577 22.3244   7
  -1   1  -2 424.044 27.7009   1
  -1  -1  -2 401.906 27.0583   1
  -1  -1  -2 435.898 30.7723   7
  -1  -1  -3 6019.42 250.791   7
   1   1   3 6075.07 250.727   9
  -1  -1  -4 651.031 39.8243   7
   1   1   4 692.995 42.1339   9
  -1  -1  -5 2927.29 135.586   8
  -1  -1  -5 3047.11 130.038   7
   1   1   5 2908.23 133.140   9
  -1  -1  -6 107.960 35.4079   8
   1   1   6 110.949 29.6977   9
  -1  -1  -6 118.789 23.8695   7
  -1  -1  -7 1354.13 77.3551   8
  -1  -1  -7 1307.17 68.1965   7
   1   1   7 1363.47 77.0881   9
  -1  -1  -8 2185.30 109.212   8
   1   1   8 1979.37 106.764   9
   1   1   9 38.0442 33.1311   9
  -1  -1  -9 81.8131 35.9467   8
  -1  -1 -10 1093.50 71.6644   8
   1   1  10 1108.84 72.4221   9
  -1  -1 -11 1982.52 111.666   8
   1   1  11 2116.56 112.590   9
  -1  -1 -12 3919.70 181.934   8
   1   1  12 3636.60 180.645   9
  -1  -1 -13 5666.05 256.449   8
   1   1  13 5558.26 257.323   9
  -1  -1 -14 511.820 56.5109   8
   1   1  14 529.845 56.2165   9
  -1  -1 -15 5763.95 267.622   8
   1   1  15 5777.60 269.910   9
  -1  -1 -16 3286.08 171.524   8
   1   1  16 3329.38 175.264   9
  -1  -1 -17 1144.02 86.6137   8
   1   1  17 1039.36 86.3251   9
  -1  -1 -18 1478.48 100.114   8
   1   1  18 1322.13 100.220   9
  -1  -1 -19 1195.17 91.4089   8
   1   1  19 1149.58 94.9398   9
   1   1  20 572.475 70.0008   9
  -1  -1 -20 626.304 69.1062   8
   1   1  21 67.3769 50.1261   9
  -1  -1 -21 25.5032 40.0318   8
  -1  -1 -22 3223.11 178.083   8
   1  -1  22 3068.88 182.876   9
   1   1  22 2918.05 183.836   9
  -1  -1 -23 11319.7 508.240   8
   1  -1  23 11521.5 519.824   9
   1   1  23 10985.6 518.429   9
   1  -1  24 176.184 60.4108   9
   1   1  24 72.3839 54.4088   9
  -1  -1 -24 74.7530 49.8076   8
   1   1  25 38.2607 55.1556   9
   1  -1  25 18.6362 49.1497   9
  -1  -1 -25 7.82109 46.4592   8
   1  -1  25 6.39044 22.2672  23
   1  -1  25 15.0324 27.4592  31
   1   1  25-2.48896 27.5857  31
   1  -1  26 337.491 36.8219  16
   1  -1  26 392.580 37.6610  23
  -1  -1 -26 447.843 67.8033   8
   1   1  26 392.412 76.1431   9
   1  -1  26 490.736 76.5155   9
   1  -1  26 383.362 41.7667  31
   1   1  26 388.569 41.6863  31
   1  -1  27 75.7972 29.0226  23
   1   1  27 21.0772 49.9154   9
   1  -1  27 82.1887 58.0577   9
  -1  -1 -27-16.8461 46.5940   8
   1  -1  27 71.1732 34.3395  31
   1   1  27 68.0174 33.0843  31
   1  -1  28 210.311 33.6067  23
  -1  -1 -28 250.940 61.5530   8
   1   1  28 284.960 73.8878   9
   1  -1  28 235.235 67.6713   9
   1  -1  28 224.292 39.3849  31
   1   1  28 217.328 37.8314  31
   1  -1  29 1275.67 78.0668  31
   1   1  29 1181.19 77.0561  31
   1   1  29 1214.28 126.784   2
   1  -1  29 1457.58 136.140   2
   1  -1  29 1189.07 71.0442  23
   1  -1  29 1283.02 124.445   9
  -1  -1 -29 1180.39 111.243   8
   1  -1  30 56.1536 29.6911  23
   1  -1  30-22.7486 57.0262   9
   1  -1  30-23.7520 61.1250   2
   1  -1  30 92.7603 36.5296  31
   1   1  30 29.7610 32.3050  31
   1  -1  31 349.802 39.9719  23
   1  -1  31 302.440 78.6113   2
   1   1  31 471.924 84.1243   2
   1  -1  31 418.654 50.1946  31
   1   1  31 301.809 46.8295  31
   1  -1  32 990.102 118.571   2
   1   1  32 1001.19 124.693   2
   1   1  32 1097.22 73.6910  31
   1  -1  32 1038.66 72.7828  31
   1  -1  32 1005.12 63.9863  23
   1  -1  32 1048.95 114.541   9
   1   1  33 12.0332 36.5173  31
   1  -1  33 18.1340 35.1342  31
   1  -1  33 59.1367 28.5216  23
   1  -1  33 46.4041 52.3509   9
   1   1  33 36.5988 71.0660   2
   1  -1  33-73.1298 63.5061   2
   1  -1  34 359.639 37.9359  23
   1  -1  34 340.631 44.6556  31
   1   1  34 280.157 43.9423  31
   1   1  34 307.996 41.3044  13
   1  -1  35 424.605 43.4464  21
   1  -1  35 331.412 37.2363  23
   1  -1  35 492.670 48.3064  31
   1   1  35 422.178 49.4300  31
   1   1  35 363.446 41.7062  13
   1   1  36 541.363 45.2346  13
   1   1  36 464.656 50.9751  21
   1  -1  36 479.125 45.2546  21
   1  -1  36 550.011 42.6305  23
   1   1  37 386.888 38.2276  13
   1   1  37 428.270 45.6206  21
   1  -1  37 380.387 39.1592  21
   1  -1  37 354.526 34.6889  23
   1   1  38 60.0309 33.9071  21
   1  -1  38 62.5211 27.2429  21
   1   1  38 69.2203 24.9019  13
   1  -1  39 258.824 32.6938  21
   1   1  39 379.682 40.5751  21
   1   1  40 44.3661 27.1264  21
   1   1  41 14.5719 25.9671  28
   1  -1  41-6.50295 26.3813  28
   1   1  41 17.5240 23.9856  21
   1  -1  42 400.455 33.6299  28
   1   1  42 477.548 34.7100  28
   1   1  42 365.306 32.3652  21
   1   1  43 9.75309 19.5981  28
   1  -1  43-14.1700 19.3408  28
   1   1  43 6.22662 16.5541  21
   1   1  44 115.992 16.1701  28
   1  -1  44 121.856 16.7961  28
   1   1  44 137.647 15.0758  21
  -1  -2  43 21.4999 14.7682   6
  -1   2  43 4.31217 16.5858   6
  -1   2  43-18.9914 15.8359  28
  -1  -2  43 10.9483 14.2858  28
  -1   2  42 329.801 28.6137  28
  -1  -2  42 337.762 28.4346  28
  -1   2  41 267.935 30.5734  28
  -1  -2  41 338.320 30.6457  28
  -1   2  40 309.555 34.9697  28
  -1  -2  40 297.911 33.6490  28
  -1   2  39 136.413 31.7910  28
  -1  -2  39 109.509 29.4425  28
  -1   2  39 102.302 24.6343  13
  -1   2  38 93.5825 26.9257  13
  -1   2  38 129.633 36.2840  21
  -1  -2  38 106.957 28.4144  23
  -1  -2  38 103.137 31.5351  28
  -1   2  38 54.1537 30.7352  28
  -1   2  37 413.857 39.3742  13
  -1  -2  37 430.297 40.9789  23
  -1   2  37 387.736 46.7900  21
  -1   2  36 125.063 32.0681  13
  -1  -2  36 86.2193 28.9756  23
  -1   2  36 116.329 38.9451  21
  -1   2  35 88.2196 31.7818  13
  -1  -2  35 64.4986 31.7126  23
  -1   2  35 72.4125 39.7671  21
  -1  -2  35 61.5510 24.0846  21
  -1   2  34 116.553 32.9504  13
  -1  -2  34 124.787 33.9605  23
  -1   2  34 150.436 41.0431  21
  -1  -2  34 92.5873 26.2104  21
  -1   2  33 312.910 40.9868  13
  -1  -2  33 284.584 40.7498  23
  -1  -2  33 285.344 33.8107  21
  -1   2  33 352.885 48.5602  21
  -1   2  32 333.127 47.2572  21
  -1  -2  32 240.754 34.1566  21
  -1  -2  32 396.973 42.3427  23
  -1   2  32 276.581 72.6215  10
  -1  -2  32 200.669 65.4802   9
  -1   2  32 326.170 81.0564   2
  -1   2  32 301.367 42.6720  13
  -1   2  31 1229.17 80.4911  21
  -1  -2  31 1173.60 70.7611  21
  -1   2  31 1231.66 128.284   2
  -1  -2  31 1293.29 127.865   2
  -1   2  31 1284.98 124.549  10
  -1  -2  31 1299.84 121.934   9
  -1  -2  31 1293.74 76.3702  23
  -1   2  31 1265.02 76.4658  13
  -1  -2  30 666.551 49.8594  21
  -1  -2  30 574.233 82.5402   9
  -1  -2  30 786.691 56.3543  16
  -1   2  30 664.803 97.3867   2
  -1   2  30 669.597 55.6942  13
  -1   2  30 759.502 57.7133  31
  -1  -2  30 580.195 54.7544  31
  -1  -2  30 679.279 53.6897  23
  -1  -2  29 1099.92 69.9043  23
  -1  -2  29 982.572 63.9202  21
   1  -2 -29 1290.39 108.829   8
  -1  -2  29 1040.98 69.3393  16
  -1  -2  29 1013.20 116.899   2
  -1   2  29 1063.86 118.182   2
  -1   2  29 1118.51 71.5120  13
  -1  -2  29 1139.91 71.4754  31
  -1   2  29 1146.22 71.9125  31
  -1  -2  29 1289.09 117.238   9
   1  -2 -28 270.528 60.9230   8
  -1  -2  28 288.209 66.0580   9
  -1  -2  28 195.329 35.4580  16
  -1  -2  28 305.649 71.3266   2
  -1   2  28 184.567 66.2830   2
  -1   2  28 149.903 35.2681  13
  -1  -2  28 228.841 36.5791  23
  -1  -2  28 207.892 33.9084  21
  -1  -2  28 192.409 36.1225  31
  -1   2  28 306.127 41.2660  31
  -1  -2  27 507.697 79.2102   9
   1  -2 -27 448.538 70.2256   8
  -1  -2  27 410.155 42.0364  16
  -1   2  27 480.650 80.7460   2
  -1  -2  27 367.941 79.3476   2
  -1   2  27 467.373 46.1471  13
  -1   2  27 348.549 44.1732  31
  -1  -2  27 481.533 46.6338  31
  -1  -2  27 401.189 42.3914  23
  -1  -2  27 481.751 42.0208  21
  -1  -2  26 24.4096 28.3027  16
  -1  -2  26 5.00451 27.4324  23
  -1  -2  26 2.55823 28.0456  31
  -1   2  26 27.7058 29.4239  31
   1  -2 -26-32.4182 43.2719   8
  -1  -2  26 9.18965 46.6696   9
  -1   2  26 50.0081 54.0300   2
  -1  -2  25 290.682 36.0339  16
  -1  -2  25 341.680 39.2891  23
  -1  -2  25 313.112 38.3133  31
  -1   2  25 322.561 38.1354  31
   1  -2 -25 290.216 59.9317   8
  -1  -2  25 394.404 69.7120   9
  -1  -2  25 373.281 68.6032   2
  -1   2  25 447.098 74.2339   2
  -1  -2  24 422.960 39.1806  16
  -1  -2  24 338.637 36.6695  23
   1  -2 -24 423.948 62.8908   8
  -1  -2  24 523.240 69.9611   9
  -1   2  24 431.816 71.3677   2
  -1  -2  24 470.878 73.7247   2
  -1   2  24 391.493 39.6631  31
  -1  -2  24 425.972 39.5256  31
  -1  -2  23 598.161 82.2087   2
  -1   2  23 288.055 67.1186   2
   1  -2 -23 320.407 58.2919   8
  -1  -2  23 541.127 67.8807   9
  -1  -2  22 409.026 71.8287   2
  -1   2  22 326.441 65.0265   2
  -1  -2  22 508.958 66.9312   9
   1  -2 -22 417.945 64.2121   8
  -1   2  21 1340.08 107.991   2
  -1  -2  21 1215.24 106.125   2
  -1  -2  21 1409.59 103.580   9
   1  -2 -21 1378.46 102.967   8
  -1  -2  20 84.0747 49.3229   2
  -1   2  20 13.8941 44.3411   2
  -1  -2  20-12.9371 41.2888   9
   1  -2 -20 63.0137 42.1843   8
  -1  -2  19 176.045 51.5078   2
  -1   2  19 226.376 51.9301   2
   1  -2 -19 179.471 48.6193   8
  -1  -2  19 180.794 47.6946   9
  -1   2  18 30.0098 42.6012   2
  -1  -2  18 60.5429 45.2275   2
  -1  -2  18 56.1147 35.5902   9
   1  -2 -18 107.742 41.3272   8
  -1  -2  17 1725.66 111.129   2
  -1  -2  17 1603.89 104.843   9
   1  -2 -17 1468.56 104.962   8
  -1  -2  16 23670.0 992.120   2
  -1  -2  16 24488.3 991.082   9
   1  -2 -16 23416.0 991.391   8
   1  -2 -15-14.3251 39.3337   8
  -1  -2  15 13.3827 34.6664   9
  -1  -2  14 6637.58 299.774   9
   1  -2 -14 6663.13 303.861   8
  -1  -2  13 83.4965 33.8346   9
   1  -2 -11 35.3015 15.1351   7
   1  -2 -10 22279.8 910.793   7
  -1  -2  10 23838.6 928.066   2
   1  -2  -9 392.550 28.5313   7
  -1  -2   9 382.991 40.7978   2
  -1   2   9 395.679 42.6673   2
   1  -2  -8 207.296 22.6820   7
  -1   2   8 207.281 31.4314   2
  -1  -2   8 215.628 32.4735   2
  -1  -2   7 4374.26 185.413   2
  -1   2   7 4109.81 184.597   2
  -1   2   7 4137.46 192.662  10
   1  -2  -7 4175.33 179.877   7
  -1  -2   6 10969.9 454.681   2
  -1   2   6 11348.8 455.283   2
   1  -2  -6 10907.4 453.171   7
  -1  -2   5 25194.9 1007.35   2
  -1   2   5 24888.7 1007.19   2
  -1   2   4 4796.90 203.365   2
  -1  -2   4 4865.10 202.639   2
  -1   2   3 1499.26 86.3806  10
  -1  -2   2 18819.3 756.730   3
  -1   2   2 18867.7 756.609   3
  -1   2   2 19251.0 771.506  10
  -1  -2   1 8631.17 368.376   7
  -1   2   1 9126.47 368.690  10
   1   2  -1 8632.65 360.575  10
  -1  -2   0 253.235 38.2398   7
  -1  -2   0 341.401 19.4575   1
  -1   2   0 328.464 20.0584   1
   1   2   0 327.892 31.7384  10
  -1   2   0 303.671 41.2936  10
  -1  -2  -1 9990.58 413.224   7
  -1  -2  -1 9793.55 398.176   1
  -1   2  -1 10028.0 398.404   1
   1   2   1 9849.89 407.961  10
  -1  -2  -2 84.0046 30.5771   7
  -1   2  -2 65.3224 16.0428   1
  -1  -2  -2 72.1708 16.6031   1
   1   2   2 50.2490 26.3393  10
  -1  -2  -3 3510.33 159.541   7
  -1  -2  -3 3462.17 149.344   1
  -1   2  -3 3561.05 149.442   1
  -1  -2  -4 705.908 48.6663   7
  -1  -2  -5 320.861 37.5189   7
  -1  -2  -6 3923.58 175.037   7
  -1  -2  -7 282.114 32.4151   7
  -1  -2  -8 5595.90 240.688   7
  -1  -2  -9 280.819 34.2721   7
  -1  -2 -10 203.553 41.7974   8
  -1  -2 -10 234.046 30.5413   7
  -1  -2 -11 1826.21 106.020   8
  -1  -2 -11 1711.94 88.7742   7
  -1  -2 -12 6418.52 292.524   8
  -1  -2 -13 13926.3 575.920   8
   1   2  13 13035.2 573.649   9
  -1  -2 -14 24647.9 1008.20   8
   1   2  14 23928.2 1007.21   9
  -1  -2 -15 44261.9 1775.53   8
   1   2  15 42802.7 1774.43   9
  -1  -2 -16 15063.7 630.944   8
   1  -2  16 14797.5 629.684   9
   1   2  16 14126.9 630.165   9
  -1  -2 -17 1058.25 86.9651   8
   1  -2  17 1125.37 89.2377   9
  -1  -2 -18 18478.9 772.683   8
   1  -2  18 18404.3 774.417   9
   1   2  18 17381.3 773.025   9
  -1  -2 -19 6215.20 306.461   8
   1  -2  19 6522.85 310.190   9
  -1  -2 -20 15324.3 676.946   8
   1  -2  20 15772.1 679.649   9
  -1  -2 -21 2192.15 141.077   8
   1  -2  21 2133.07 141.109   9
  -1  -2 -22 505.109 71.6080   8
   1  -2  22 551.717 75.8517   9
  -1  -2 -23 120.059 53.0097   8
   1  -2  23 146.221 52.8108   9
  -1  -2 -24 83.6252 50.1923   8
   1  -2  24 63.4719 50.1478   9
   1  -2  24 76.0154 26.0571  16
   1  -2  24 59.3320 26.0186  31
   1   2  24 11.7000 26.7895  31
   1  -2  25 22.0432 25.2959  16
   1  -2  25 9.52491 47.0789   9
  -1  -2 -25-17.3687 49.5644   8
   1  -2  25 28.5672 27.0351  23
   1  -2  25 7.46393 27.1162  31
   1   2  25 4.90727 29.2238  31
   1  -2  26 877.918 57.9899  16
   1   2  26 975.728 62.9499  31
   1  -2  26 959.679 62.6660  31
  -1  -2 -26 961.652 98.2648   8
   1  -2  26 908.640 100.325   9
   1  -2  26 784.552 58.5693  23
   1  -2  27 165.234 30.7666  16
   1  -2  27 190.108 65.4339   2
   1   2  27 105.501 63.6069   2
   1  -2  27 153.435 35.6673  31
   1   2  27 170.182 35.5194  31
  -1  -2 -27 129.446 55.8346   8
   1  -2  27 135.058 59.6520   9
   1  -2  27 203.293 34.2557  23
   1  -2  28 84.5318 29.8685  16
   1  -2  28 10.9367 60.5780   2
   1   2  28 43.7400 55.6829   2
   1   2  28 106.998 33.0917  31
   1  -2  28 105.487 32.8461  31
  -1  -2 -28 132.341 58.4199   8
   1  -2  28 135.268 32.7636  23
   1  -2  29 1157.34 74.0541  23
  -1  -2 -29 1235.18 115.293   8
   1  -2  29 1192.45 71.6715  16
   1   2  29 1125.58 124.925   2
   1   2  29 1166.20 76.1700  31
   1  -2  29 1256.14 77.2995  31
   1  -2  29 1223.24 122.360   9
   1  -2  29 1417.70 130.272   2
   1  -2  30 12.3253 27.5448  16
   1  -2  30-56.0648 53.0604   9
  -1  -2 -30 19.2294 44.8027   8
   1   2  30-91.9054 72.6890   2
   1  -2  30-80.3400 69.4740   2
   1  -2  30-2.65997 27.8030  23
   1   2  30 14.2709 32.0653  31
   1  -2  30 20.1953 32.5859  31
   1   2  31 1138.43 125.534   2
   1  -2  31 858.238 112.299   2
   1  -2  31 1211.01 71.3533  23
   1   2  31 1073.50 72.4774  31
   1  -2  31 1116.46 73.3793  31
   1  -2  31 949.551 112.623   9
  -1  -2 -31 1211.72 111.227   8
   1  -2  32 67.8136 55.8918   9
   1  -2  32 24.9182 29.9723  21
   1  -2  32 44.3943 31.5235  23
   1   2  32 58.0799 63.4978   2
   1  -2  32 23.1981 58.1481   2
   1   2  32 39.9502 35.7747  31
   1  -2  32 63.4221 35.2716  31
   1   2  32 65.6284 33.0429  13
   1  -2  33 94.0134 31.8419  23
   1  -2  33 111.647 29.2607  21
   1  -2  33 67.9056 32.8759  31
   1   2  33 86.9067 35.9249  31
   1   2  33 44.5162 32.0891  13
   1   2  34 526.419 47.4958  13
   1  -2  34 548.894 49.2045  31
   1   2  34 473.403 47.2745  31
   1  -2  34 424.403 40.0823  21
   1  -2  34 460.624 43.1825  23
   1  -2  35 83.1289 25.7617  21
   1  -2  35 138.019 31.1778  23
   1   2  35 112.782 40.1720  21
   1   2  35 93.5146 34.1412  13
   1  -2  36 230.416 33.2908  23
   1   2  36 236.727 42.2488  21
   1   2  36 234.728 36.6351  13
   1   2  37 462.188 42.5999  13
   1   2  37 445.622 48.5706  21
   1  -2  37 486.378 40.1123  23
   1   2  38 307.941 35.1312  13
   1   2  38 374.847 43.4049  21
   1  -2  38 355.173 33.4922  23
   1   2  39 59.7395 31.5255  21
   1  -2  39 42.5344 21.5967  23
   1   2  39 49.1599 24.2979  13
   1   2  40 12.1599 20.7966  13
   1  -2  40 37.7972 24.6095  28
   1   2  40 49.9373 25.7376  28
  -1   2 -41 286.492 28.4772   5
   1  -2  41 315.327 30.0172  28
   1   2  41 349.925 30.2616  28
   1   2  42 58.7097 19.5095  28
   1  -2  42 44.9051 17.8504  28
   1  -2  43 101.852 15.5235  28
   1   2  43 116.409 15.8089  28
  -1   3  43 24.1083 12.3993  21
  -1   3  42 288.544 25.2140  21
  -1   3  41 27.9310 14.8281  28
  -1   3  41 19.1288 16.4992   6
  -1   3  41 25.8752 21.0146  21
  -1   3  40 1.07414 17.9901  28
  -1   3  40 40.0573 24.4181  21
  -1   3  39 51.9597 21.5859  28
  -1  -3  39 31.2497 21.9257  28
  -1  -3  39 40.3050 24.5334  23
  -1   3  39 21.3318 27.2790  21
  -1  -3  38 43.0580 24.7164  28
  -1   3  38-20.3623 26.0620  28
  -1   3  38 18.0191 30.1410  21
  -1  -3  38 11.0799 25.2258  23
  -1   3  38-27.1149 25.8770  13
  -1   3  37-5.33108 25.8524  28
  -1  -3  37 52.4944 25.6036  28
  -1  -3  37 45.4002 28.2112  23
  -1   3  37 90.5151 32.6956  21
  -1   3  37 98.2245 29.8433  13
  -1  -3  36 362.297 38.8278  28
  -1   3  36 432.720 40.7656  28
  -1   3  36 465.100 45.8783  21
  -1  -3  36 381.600 41.6505  23
  -1   3  36 439.266 42.5734  13
  -1  -3  35 307.881 37.6723  28
  -1  -3  35 255.238 38.3293  23
  -1   3  35 309.949 42.9998  21
  -1   3  35 230.906 36.9231  13
  -1  -3  34 352.934 43.5792  23
  -1   3  34 410.114 47.0461  21
  -1   3  34 406.092 45.5764  13
  -1  -3  33 115.809 36.1676  23
  -1   3  33 115.021 39.1820  21
  -1   3  33 96.3405 35.3174  13
  -1   3  32 1669.04 95.5735  13
  -1   3  32 1659.12 96.6410  21
  -1  -3  32 1675.95 92.9659  16
  -1  -3  32 1848.00 96.1433  23
  -1  -3  31 776.340 59.4775  23
  -1  -3  31 564.494 86.8249   9
  -1  -3  31 841.622 58.9983  16
  -1   3  31 803.689 62.9124  21
  -1   3  31 867.346 63.2443  13
  -1   3  31 736.414 99.0538   2
  -1  -3  31 662.996 94.8209   2
  -1   3  31 676.602 97.0956  10
  -1  -3  30 29.8630 51.2523   9
   1  -3 -30 74.7913 49.9546   8
  -1  -3  30 82.3129 33.4393  16
  -1   3  30 41.0435 36.2874  21
  -1  -3  30 57.1540 34.3415  23
  -1   3  30 70.9025 36.7276  13
  -1  -3  30 10.5416 54.2709   2
  -1   3  30-10.5248 60.1036   2
  -1   3  30 80.6273 60.7905  10
   1  -3 -29 28.3820 46.1160   8
  -1  -3  29 59.3109 54.6330   9
  -1  -3  29 16.4524 32.1985  16
  -1   3  29 52.4484 34.7145  21
  -1  -3  29 31.4041 33.6047  23
  -1   3  29 35.4953 36.1547  13
  -1  -3  29 20.9226 63.3330   2
  -1   3  29-10.4328 63.1606   2
  -1   3  29-57.1733 58.0727  10
  -1  -3  28 1670.68 92.2735  23
  -1   3  28 1698.45 93.5989  21
  -1  -3  28 1746.75 90.6162  16
   1  -3 -28 1649.74 134.159   8
  -1  -3  28 1472.50 129.888   9
  -1   3  28 1510.93 137.989  10
  -1  -3  28 1285.52 130.459   2
  -1   3  28 1383.16 132.258   2
  -1   3  28 1514.66 90.7726  13
  -1  -3  27 538.896 50.0080  23
  -1  -3  27 552.943 77.0941   9
   1  -3 -27 423.866 72.1954   8
  -1  -3  27 647.700 50.4574  16
  -1   3  27 551.237 89.5630  10
  -1  -3  27 551.049 85.2037   2
  -1   3  27 478.853 84.4656   2
  -1   3  27 658.948 54.6067  13
  -1  -3  26 1254.66 77.9792  23
   1  -3 -26 1468.72 122.698   8
  -1  -3  26 1470.59 81.3181  16
  -1  -3  26 1629.80 125.609   9
  -1   3  26 1423.46 84.3632  13
  -1   3  26 1309.80 119.341   2
  -1  -3  26 1250.13 117.515   2
  -1  -3  26 1440.18 78.7086  31
  -1   3  26 1280.75 76.7860  31
  -1   3  25 553.851 77.0245   2
  -1  -3  25 613.833 78.3158   2
  -1  -3  25 504.637 48.4546  23
  -1  -3  25 467.047 44.3836  19
  -1  -3  25 556.957 47.5260  16
  -1   3  25 520.872 50.4092  13
  -1  -3  25 552.546 75.9966   9
   1  -3 -25 391.136 72.9694   8
  -1  -3  25 549.003 44.3143  31
  -1   3  25 575.559 45.4740  31
  -1  -3  24 8.86758 51.1996   2
  -1   3  24 70.4475 56.2492   2
  -1  -3  24 65.9464 29.0698  23
  -1  -3  24 60.2602 26.9929  19
  -1  -3  24 77.8870 30.5202  16
  -1  -3  24 91.4604 36.6598   7
  -1   3  24 87.4258 35.2192  13
  -1   3  24 55.3812 27.6788  31
  -1  -3  24 59.0100 25.9714  31
  -1  -3  24 85.4230 50.8099   9
   1  -3 -24 62.0001 48.4675   8
  -1  -3  23 66.6548 25.0674  19
  -1  -3  23 61.7841 36.5567   7
  -1  -3  23 97.7082 45.1638   9
   1  -3 -23 34.3060 43.7267   8
  -1  -3  23 51.4575 28.3262  16
  -1  -3  23 92.6200 46.6924   2
  -1   3  23 208.745 50.2265   2
  -1   3  23 139.415 25.5779  31
  -1  -3  23 173.392 25.4895  31
  -1  -3  23 58.5174 28.0333  23
  -1  -3  22 1523.42 111.222   9
  -1  -3  22 1286.67 73.3145  19
  -1  -3  22 1327.72 110.944   2
  -1   3  22 1332.77 111.593   2
   1  -3 -22 1506.91 117.476   8
  -1  -3  22 1401.59 100.534   7
  -1  -3  21 381.496 59.0379   2
  -1   3  21 318.626 57.5423   2
   1  -3 -21 262.571 61.2597   8
  -1  -3  21 241.839 59.4425   9
  -1   3  20 187.409 52.5728   2
  -1  -3  20 189.091 49.4704   2
   1  -3 -20 68.7750 47.2942   8
  -1  -3  20 34.5681 40.8891   9
  -1   3  19 485.422 60.9301   2
  -1  -3  19 594.927 65.8061   2
  -1  -3  19 449.952 63.4195   9
   1  -3 -19 533.936 68.2816   8
  -1  -3  18 443.849 57.0445   2
  -1   3  18 361.091 54.0668   2
  -1  -3  18 453.292 57.8773   9
   1  -3 -18 398.426 63.1045   8
  -1  -3  17-5.62868 40.1543   2
  -1   3  17 33.4525 39.5083   2
  -1  -3  17-11.4997 34.4820   9
   1  -3 -17 13.3308 42.8832   8
  -1  -3  16 3108.61 168.360   9
  -1   3  16 3082.04 164.853   2
  -1  -3  16 3043.99 165.951   2
   1  -3 -16 3187.75 176.262   8
  -1   3  15 7990.63 363.925  10
  -1   3  15 7733.08 349.008   2
  -1  -3  15 7670.89 349.783   2
  -1   3  14 817.889 76.5787  10
  -1   3  14 834.986 69.0339   2
  -1  -3  14 843.252 69.5609   2
  -1   3  13 2127.70 132.887  10
  -1  -3  13 2110.17 117.825   2
  -1   3  13 2216.49 119.835   2
  -1   3  12 62.9781 40.2604  10
   1  -3 -12 98.8033 21.8428   7
  -1   3  12 113.922 34.7707   2
  -1  -3  12 79.0021 33.6692   2
   1  -3 -11 6242.93 263.954   7
  -1   3  11 6113.34 273.305   2
  -1  -3  11 5928.77 272.672   2
  -1   3  11 6564.20 290.701  10
   1  -3 -10 3971.66 177.415   7
  -1   3  10 3953.69 182.872   2
  -1  -3  10 3820.08 182.586   2
  -1   3  10 4292.88 201.486  10
   1  -3  -9 14529.7 600.782   7
  -1  -3   9 14926.3 602.705   2
  -1   3   9 14251.3 601.637   2
  -1   3   9 14805.9 620.050  10
   1  -3  -8 850.061 57.9490   7
  -1  -3   8 898.696 55.6417   2
  -1   3   8 946.369 57.8242   2
  -1   3   8 944.406 74.4892  10
   1  -3  -7 21225.3 840.015   7
  -1   3   7 19807.8 832.174   2
  -1   3   7 21301.0 852.944  10
   1  -3  -6 1288.09 75.2138   7
  -1   3   6 1216.21 84.7757  10
   1  -3  -5 622.464 51.1444   7
  -1  -3   5 639.865 37.5584   3
  -1   3   5 724.415 62.3682  10
  -1  -3   4 296.286 21.1189   3
  -1   3   4 309.096 21.9657   3
  -1   3   3 26866.2 1097.07  10
  -1   3   2 9614.13 400.200  10
  -1  -3   2 9014.29 401.130   7
  -1   3   1 3222.76 153.262  10
   1   3  -1 3111.43 145.897  10
  -1  -3   1 3081.72 155.034   7
  -1   3   0 5462.23 247.756  10
   1   3   0 5607.75 241.862  10
  -1  -3   0 5504.97 250.457   7
   1   3   1 123.568 29.5759  10
  -1  -3  -1 153.723 36.1885   7
   1   3   2 2143.91 109.372  10
  -1  -3  -2 2133.36 114.757   7
   1   3   3 4805.91 216.110  10
  -1  -3  -3 4781.81 218.526   7
  -1  -3  -4 5876.98 245.499   1
  -1   3  -4 6037.96 245.889   1
   1   3   4 6079.34 265.299  10
  -1  -3  -4 6195.28 266.625   7
  -1  -3  -5 107.321 19.5592   1
  -1   3  -5 94.0044 19.6945   1
   1   3   5 158.227 35.0864  10
  -1  -3  -5 177.940 35.3713   7
  -1   3  -6 526.638 37.4706   1
  -1  -3  -6 471.054 36.7487   1
  -1  -3  -6 564.484 48.3046   7
   1   3   6 471.724 50.9818  10
  -1  -3  -7 546.754 50.1289   7
   1   3   7 714.121 60.7194  10
  -1  -3  -8 511.377 48.7421   7
  -1  -3  -9 1376.38 80.6981   7
  -1  -3 -10 454.709 44.5680   7
  -1  -3 -11 1529.30 86.0739   7
  -1  -3 -12 391.198 59.6182   8
  -1  -3 -12 304.773 37.3215   7
  -1  -3 -13 7728.60 359.768   8
  -1  -3 -13 7844.49 335.883   7
  -1  -3 -14 120.603 47.8847   8
  -1  -3 -15 1074.19 90.4453   8
  -1  -3 -16 280.938 62.1191   8
  -1  -3 -17 4.37616 18.2255  11
  -1  -3 -17 21.1215 41.0099   8
  -1  -3 -18 1680.52 81.4181  11
   1  -3  18 1840.44 122.070   9
  -1  -3 -18 1653.95 122.422   8
   1  -3  19 1023.97 94.8884   9
  -1  -3 -19 1132.91 58.7895  11
  -1  -3 -19 1007.22 97.7921   8
  -1  -3 -20 84.1368 22.3212  11
   1  -3  20 148.808 48.4738   9
   1  -3  21 1517.33 117.948   9
  -1  -3 -21 1544.04 75.0431  11
  -1  -3 -21 1305.34 115.438   8
   1  -3  22 3173.37 149.058  19
   1  -3  22 3540.74 199.419   9
  -1  -3 -22 3179.69 142.546  11
  -1  -3 -22 3407.80 198.544   8
  -1  -3 -23 2293.76 154.626   8
   1  -3  23 2154.29 104.912  16
   1  -3  23 2073.61 105.461  19
   1   3  23 2307.29 150.608   2
   1  -3  23 2037.24 145.563   2
   1   3  23 2079.71 103.318  31
   1  -3  23 2075.83 103.916  31
   1  -3  23 2184.22 152.093   9
  -1  -3 -24 1552.21 126.845   8
   1  -3  24 1557.62 80.8232  16
   1  -3  24 1486.14 82.5817  19
   1  -3  24 1499.82 122.775   2
   1   3  24 1302.87 119.614   2
   1   3  24 1388.45 78.9781  31
   1  -3  24 1507.06 80.7467  31
   1  -3  24 1519.60 126.225   9
  -1  -3 -25 1549.86 125.124   8
   1  -3  25 1323.58 77.3681  19
   1  -3  25 1257.57 73.8032  16
   1  -3  25 1343.71 117.265   2
   1   3  25 1363.42 120.816   2
   1  -3  25 1324.56 120.126   9
   1   3  25 1290.62 74.6342  31
   1  -3  25 1361.92 75.6985  31
   1  -3  26 198.602 32.7534  16
  -1  -3 -26 299.092 72.4870   8
   1  -3  26 153.158 56.9607   9
   1  -3  26 330.648 69.3539   2
   1   3  26 194.457 66.9864   2
   1  -3  26 238.140 35.6068  31
   1   3  26 114.394 31.4593  31
   1  -3  26 221.583 35.8994  19
   1  -3  27 181.032 35.5683  19
   1  -3  27 202.795 34.0605  16
  -1  -3 -27 152.238 58.2791   8
   1  -3  27 126.058 57.1078   9
   1   3  27 170.901 62.8517   2
   1  -3  27 200.964 63.9033   2
   1   3  27 172.710 32.7155  31
   1  -3  27 140.204 33.7555  31
   1  -3  27 124.179 31.5820  23
   1  -3  28-7.60942 28.0325  16
   1  -3  28-32.2325 53.8350   9
  -1  -3 -28 30.7177 49.8991   8
   1   3  28-10.3149 53.7387   2
   1  -3  28-51.4605 65.6706   2
   1  -3  28 10.3939 28.3968  31
   1   3  28 10.2116 28.3703  31
   1  -3  28-8.38500 31.5686  23
   1  -3  29 985.933 68.7204  23
   1  -3  29 1141.61 114.448   9
  -1  -3 -29 1097.80 111.455   8
   1  -3  29 1032.38 66.2498  16
   1  -3  29 1065.99 114.549   2
   1   3  29 1088.66 68.1774  31
   1  -3  29 965.829 66.0540  31
   1   3  29 1237.07 118.379   2
  -1  -3 -30 957.614 102.245   8
   1  -3  30 697.958 92.3183   9
   1  -3  30 780.044 56.6553  16
   1  -3  30 767.186 97.7807   2
   1   3  30 612.196 95.4273   2
   1   3  30 881.851 62.6974  13
   1   3  30 843.809 58.8376  31
   1  -3  30 815.453 59.0364  31
   1  -3  30 774.796 58.1824  23
  -1  -3 -31 569.805 83.9849   8
   1  -3  31 573.409 88.4089   9
   1  -3  31 718.408 53.0743  16
  -1  -3 -31 608.914 92.5652   1
   1   3  31 821.297 98.1043   2
  -1   3 -31 634.621 91.1697   1
   1   3  31 674.558 57.7046  13
   1  -3  31 730.153 55.9674  23
   1   3  31 666.680 54.7389  31
   1  -3  31 736.561 54.7488  31
   1  -3  32 1562.17 87.8768  16
   1  -3  32 1751.78 92.2794  23
   1   3  32 1679.29 95.0207  13
   1  -3  33 152.261 33.9586  23
   1   3  33 141.501 41.0251  21
   1   3  33 134.117 37.6176  13
   1  -3  34 9.79423 29.0928  23
   1   3  34 47.8678 37.1137  21
   1   3  34-13.2783 32.7438  13
   1  -3  35 546.812 47.4608  23
   1   3  35 568.567 52.0368  21
   1   3  35 663.270 51.9607  13
   1  -3  36 508.500 44.5536  23
   1   3  36 507.905 48.8505  21
   1   3  36 606.093 48.7948  13
   1  -3  37 376.707 35.5286  23
   1   3  37 270.297 38.5194  21
   1   3  37 280.568 36.0553  13
   1  -3  38 627.572 42.5895  23
   1   3  38 594.137 46.9266  21
   1  -3  38 648.207 41.6927  28
   1   3  38 578.769 41.1035  28
   1   3  38 553.128 43.7787  13
  -1   3 -39 62.3740 20.6207   5
  -1  -3 -39 43.7473 21.0029   5
   1   3  39 73.9389 21.9865  28
   1   3  39 57.8528 27.6656  21
   1  -3  39 102.098 22.9245  23
   1   3  39 64.0441 24.6588  13
   1   3  40 5.89400 16.7081  28
   1  -3  40 14.9136 16.8318  23
   1   3  40 18.9883 23.1486  21
   1   3  40 11.5514 20.1491  13
   1   3  41 383.317 24.7519  28
   1   3  41 553.769 34.0922  21
   1   3  42 110.050 17.9409  21
   1   3  43 471.413 25.6204  21
  -1   4  41 6.12345 12.8778  21
  -1   4  40 270.128 24.1622  21
  -1  -4  39 204.954 25.4786  23
  -1   4  39 152.357 25.1078  21
  -1   4  38 164.361 27.6579  21
  -1  -4  38 179.827 27.3704  23
  -1  -4  37 12.6143 25.3663  23
  -1   4  37 64.2697 26.1925  21
  -1   4  36 350.548 38.4790  13
  -1  -4  36 325.688 37.2458  23
  -1   4  36 354.925 38.0048  21
  -1   4  35 88.1724 31.7149  13
  -1  -4  35 57.3109 28.3142  23
  -1   4  35 104.046 31.3580  21
  -1   4  34 142.532 27.1557  30
  -1   4  34 114.321 34.4285  21
  -1  -4  34 99.8807 33.5140  23
  -1   4  34 97.9909 34.7398  13
  -1   4  33 50.9649 34.1476  21
  -1  -4  33 83.5086 35.0389  23
  -1  -4  33 150.182 33.7767  16
  -1   4  33 47.0834 34.9021  13
  -1  -4  32 375.034 34.5003  28
  -1   4  32 444.986 46.5670  21
  -1  -4  32 374.707 45.5656  23
  -1  -4  32 460.903 45.0929  16
  -1  -4  31 989.835 66.2228  23
  -1   4  31 1036.97 67.2527  21
  -1  -4  31 996.957 64.7337  16
  -1  -4  31 859.857 56.5290  28
  -1   4  30 32.3113 33.6790  21
  -1  -4  30 36.7761 34.9166  23
  -1  -4  30 18.9263 31.4626  16
  -1  -4  30 63.8250 25.0388  28
   1  -4 -29 110.651 56.2190   8
  -1  -4  29 34.4832 32.4899  23
  -1   4  29 8.17865 35.9617  21
  -1  -4  29 38.4889 31.5775  16
  -1   4  28 456.356 49.1014  21
  -1  -4  28 540.812 52.6672  23
  -1  -4  28 603.701 49.8915  16
   1  -4 -28 696.734 89.5895   8
  -1  -4  28 571.758 78.6653   9
   1  -4 -27 662.443 94.6817   8
  -1  -4  27 745.395 91.4622   9
  -1   4  27 738.135 59.4448  21
  -1  -4  27 874.776 59.2960  16
  -1   4  26 170.908 38.0620  21
  -1  -4  26 191.951 37.3802  16
  -1  -4  26 206.374 33.1508  19
  -1   4  26 207.035 70.6223  10
  -1   4  26 206.801 41.1081  13
   1  -4 -26 145.175 63.1689   8
  -1  -4  26 63.7473 51.3700   9
  -1   4  25 320.995 40.9290  21
  -1  -4  25 361.310 37.7432  19
  -1  -4  25 359.542 42.0671  16
  -1   4  25 281.975 76.6493  10
  -1  -4  25 276.559 61.1734   9
   1  -4 -25 339.312 72.6036   8
  -1   4  25 335.969 43.7097  13
  -1  -4  24 7.97896 47.3956   2
  -1   4  24-20.2667 29.9515  21
  -1  -4  24 2.41859 25.4359  19
  -1  -4  24 13.2480 29.7666  16
  -1  -4  24-15.3564 38.9889   7
  -1   4  24 40.3717 35.6313  13
  -1   4  24-21.9953 57.2955  10
  -1  -4  24-17.3851 46.4049   9
   1  -4 -24 40.5647 53.4898   8
  -1  -4  23 93.2793 31.1969  23
  -1   4  23 80.7559 34.2269  21
  -1  -4  23 82.3279 27.0908  19
  -1   4  23 160.062 67.0119  10
   1  -4 -23 91.6059 23.5537  11
  -1  -4  23 101.575 44.2302   7
  -1  -4  23-22.9539 47.2636   2
  -1   4  23 33.6483 34.0838  13
  -1  -4  23 75.9595 52.1158   9
   1  -4 -23 119.484 52.6068   8
  -1   4  22 535.925 47.4972  21
  -1  -4  22 607.856 48.0699  19
  -1   4  22 680.499 91.5124  10
   1  -4 -22 628.376 43.2358  11
  -1  -4  22 675.780 77.3871   7
  -1  -4  22 415.340 67.6979   2
  -1   4  22 687.640 53.1935  13
  -1  -4  22 610.251 76.4198   9
   1  -4 -22 769.310 91.1348   8
  -1   4  21 584.555 46.1465  21
  -1   4  21 685.025 91.5429  10
  -1  -4  21 682.655 72.5647   2
  -1   4  21 558.374 49.3394  13
  -1  -4  21 588.914 45.3411  19
   1  -4 -21 463.915 75.6643   8
  -1  -4  21 601.617 73.2134   9
  -1  -4  21 697.681 77.3039   7
  -1   4  20 173.526 30.6264  21
  -1  -4  20 207.345 28.9363  19
  -1  -4  20 136.177 46.8686   2
  -1   4  20 216.776 36.3895  13
  -1   4  20 238.304 66.5893  10
   1  -4 -20 137.739 57.1027   8
  -1  -4  20 295.019 61.8012   7
  -1  -4  20 142.153 45.0750   9
  -1  -4  19 1412.79 102.095   2
  -1   4  19 1433.16 82.0252  13
  -1  -4  19 1645.28 114.069   9
  -1   4  19 1616.24 128.359  10
   1  -4 -19 1510.32 121.947   8
  -1  -4  19 1439.42 111.949   7
  -1  -4  18 2321.95 134.852   2
  -1  -4  18 2291.54 141.134   9
  -1   4  18 2051.96 153.278  10
  -1  -4  18 2369.42 149.367   7
   1  -4 -18 2451.07 156.949   8
  -1  -4  17 177.022 36.5332   2
  -1   4  17 100.063 56.4784  10
  -1  -4  17 123.506 45.1185   9
   1  -4 -17 90.9785 51.7149   8
  -1  -4  16 300.894 42.2574   2
  -1   4  16 254.588 60.7807  10
   1  -4 -16 286.386 58.9825   8
  -1  -4  15 4828.97 225.623   2
  -1   4  15 4582.36 248.927  10
  -1  -4  14 6329.20 295.275   2
  -1   4  14 7283.71 328.413  10
  -1   4  13 6.89760 47.5384  10
   1  -4 -12 528.233 46.5940   7
  -1   4  12 559.265 70.9687  10
   1  -4 -11 1338.48 80.0138   7
  -1   4  11 1337.03 104.141  10
   1  -4 -10 2221.85 116.723   7
  -1   4  10 2176.58 137.930  10
  -1   4   9 120.432 44.2729  10
   1  -4  -9 102.259 32.2683   7
   1  -4  -8 3315.59 162.489   7
  -1   4   8 3218.60 175.602  10
   1  -4  -7 6529.80 301.449   7
  -1   4   7 7146.75 317.006  10
   1  -4  -6 5847.11 264.109   7
  -1  -4   6 5373.96 274.619   7
  -1   4   6 6019.54 273.997  10
   1  -4  -5 1493.67 95.5178   7
  -1  -4   5 1527.06 106.612   7
  -1   4   5 1604.61 105.020  10
   1  -4  -4 3556.82 178.256   7
  -1  -4   4 3557.64 185.814   7
  -1   4   4 3530.70 182.376  10
   1  -4  -3 20819.1 843.760   7
  -1  -4   3 19570.1 848.573   7
  -1   4   3 20294.3 844.917  10
  -1  -4   2 8105.12 365.694   7
  -1   4   2 8090.24 361.155  10
  -1  -4   1 6128.38 289.229   7
  -1   4   1 6274.54 285.382  10
  -1  -4   0 1450.40 98.0112   7
   1   4   0 1351.07 84.6800  10
   1   4   1 352.079 44.8138  10
  -1  -4  -1 347.489 54.1322   7
  -1  -4  -2 7100.53 317.941   7
   1   4   2 6905.28 310.868  10
  -1  -4  -3 1281.23 86.9233   7
   1   4   3 1208.34 82.6247  10
  -1  -4  -4 3131.91 160.139   7
   1   4   4 2940.38 154.485  10
   1   4   5 376.701 49.5231  10
  -1  -4  -5 294.361 47.1913   7
  -1  -4  -6 4103.15 199.909   7
   1   4   6 4034.92 201.283  10
   1   4   7 43.2665 36.5772  10
  -1  -4  -7 69.4825 37.9228   7
   1   4   8 487.027 58.1492  10
  -1  -4  -8 490.951 53.1617   7
   1   4   9 353.338 53.8387  10
  -1  -4  -9 287.180 41.7045   7
  -1  -4  -9 247.818 28.5547   1
   1   4  10 220.395 48.5858  10
  -1  -4 -10 195.196 37.6992   7
   1  -4  10 150.146 26.5089   2
  -1  -4 -10 259.281 29.0146   1
   1   4  11 107.482 46.4193  10
  -1  -4 -11 20.3871 27.7236   7
  -1  -4 -11 14.3787 25.2107   1
   1  -4  11 32.7271 22.1594   2
  -1  -4 -12 6314.38 273.867   7
   1   4  12 6414.70 293.842  10
  -1  -4 -12 5618.23 265.296   1
   1  -4  12 5972.27 265.029   2
  -1  -4 -13 266.500 58.7044   8
   1   4  13 332.335 57.2676  10
  -1  -4 -13 221.045 37.0222   7
  -1  -4 -13 244.533 39.2747   1
   1  -4  13 261.640 38.4602   2
   1   4  14 2291.75 141.082  10
  -1  -4 -14 1918.66 115.063   1
   1  -4  14 2121.77 115.949   2
  -1  -4 -14 2100.52 114.916   7
  -1  -4 -14 2142.83 143.277   8
   1   4  15 103.486 46.5608  10
   1  -4  15 79.8768 33.5648   2
  -1  -4 -15 188.238 57.9387   8
   1   4  16 3466.19 193.146  10
   1  -4  16 2991.98 165.369   2
  -1  -4 -16 3481.51 195.404   8
   1   4  17 573.578 81.6135  10
   1  -4  17 445.315 56.5340   2
  -1  -4 -17 494.115 77.3812   8
  -1  -4 -18 861.477 52.2230  11
   1   4  18 843.907 92.9550  10
   1  -4  18 693.137 70.0041   2
  -1  -4 -18 983.285 96.9512   8
   1  -4  19 1127.74 65.0913  19
   1  -4  19 965.736 86.3050   2
  -1  -4 -19 1094.22 62.9229  11
   1   4  19 1056.86 106.632  10
   1  -4  19 1210.71 103.996   9
  -1  -4 -19 1150.22 108.028   8
   1  -4  20 2817.54 137.878  19
   1  -4  20 2827.98 168.489   2
  -1  -4 -20 3075.14 135.930  11
   1  -4  20 2900.70 179.894   9
   1   4  20 2958.98 189.729  10
  -1  -4 -20 3312.04 195.455   8
   1  -4  21 1102.90 66.8294  19
   1  -4  21 1152.27 94.7927   2
  -1  -4 -21 1104.16 62.6842  11
   1  -4  21 960.087 101.573   9
   1   4  21 1183.97 113.733  10
  -1  -4 -21 1062.87 110.553   8
   1  -4  22 1020.93 66.3501  19
   1  -4  22 1087.25 102.610   9
   1   4  22 1037.12 111.880  10
  -1  -4 -22 1112.76 62.6803  11
   1  -4  22 1178.18 101.219   2
  -1  -4 -22 1134.38 113.071   8
   1  -4  23 2594.26 165.671   2
  -1  -4 -23 2788.19 185.120   8
   1  -4  23 2760.49 130.876  19
   1  -4  23 2910.89 180.195   9
   1   4  23 2638.62 184.837  10
  -1  -4 -23 2708.34 125.421  11
  -1  -4 -23 2348.40 165.279   1
   1  -4  24 1873.00 137.771   2
  -1  -4 -24 2058.74 155.249   8
   1  -4  24 1891.39 102.086  19
   1  -4  24 2144.51 152.922   9
  -1  -4 -24 2139.34 98.1404  11
   1   4  24 2150.81 162.993  10
   1   4  24 1924.85 106.804  13
  -1  -4 -24 1694.61 137.685   1
   1  -4  25 157.211 34.5589  19
   1  -4  25 200.799 35.5362  16
   1   4  25 222.976 43.9703  13
   1   4  25 135.220 64.1217  10
   1  -4  25 263.047 64.4977   9
  -1  -4 -25 301.636 70.3167   8
   1  -4  26 1612.51 88.7387  19
   1  -4  26 1567.84 87.0005  16
   1  -4  26 1456.77 80.9709  31
   1   4  26 1640.64 93.3948  13
   1   4  26 1723.50 145.342  10
   1  -4  26 1633.91 136.367   9
  -1  -4 -26 1453.45 132.838   8
   1  -4  27 29.9171 30.7256  19
   1  -4  27 28.6465 30.2694  16
   1  -4  27 40.4163 33.2994  23
   1   4  27 3.04659 36.2003  13
   1   4  27-23.3123 56.8081  10
   1  -4  27 41.4954 51.9837   9
  -1  -4 -27-43.4815 60.0715   8
   1  -4  28 13.5860 30.1234  19
   1  -4  28 10.3700 27.5262  16
   1  -4  28 31.2119 52.1365   9
  -1  -4 -28 21.5874 53.3533   8
   1   4  28 63.9828 38.4005  13
   1  -4  28 25.9144 35.3490  23
   1   4  28-23.4275 64.0097  10
   1  -4  29 25.5407 30.4976  16
  -1  -4 -29-10.6351 54.0088   8
   1  -4  29 10.3207 54.4420   9
   1   4  29 33.1992 36.7151  13
   1   4  29-11.6667 63.0238  10
   1  -4  29 25.6236 34.1556  23
   1   4  29 27.0896 34.2889  21
   1  -4  30 1546.25 86.4749  16
   1   4  30 1678.66 94.0344  13
   1  -4  30 1605.94 90.0445  23
   1   4  30 1514.22 88.2492  21
   1   4  31 444.998 48.5508  21
   1  -4  31 435.767 43.8651  16
   1  -4  32 7.75380 31.3690  23
   1   4  32 17.5493 32.3967  21
   1  -4  32 20.4369 27.1137  16
   1   4  33 1210.48 72.6179  21
   1  -4  33 1196.05 68.8104  16
   1  -4  33 1182.37 71.3531  23
   1   4  34 213.996 36.9516  21
   1  -4  34 264.245 35.5946  23
   1  -4  35 384.921 40.0582  23
   1   4  35 368.290 40.4254  21
   1   4  36 18.6390 26.9170  21
   1  -4  36 33.9708 24.9871  23
   1   4  36 12.1537 29.0588  13
   1  -4  37 580.411 41.8561  23
   1   4  37 560.426 42.7446  21
   1   4  37 587.548 44.1504  13
   1  -4  38 704.048 42.9586  23
   1   4  38 689.221 43.7683  21
   1   4  38 641.300 44.3814  13
   1   4  39 100.738 21.7781  21
   1  -4  39 137.415 21.5468  23
   1   4  40 2.82803 16.1026  21
   1   4  41 27.0421 11.3269  21
   1  -5 -40 41.8909 9.95201  26
  -1  -5  38 181.814 22.7228  23
  -1   5  38 166.724 17.5885  21
  -1  -5  37 362.100 30.4188  23
  -1   5  37 306.747 25.8614  21
  -1  -5  36 344.896 34.2708  23
  -1   5  36 397.055 30.6610  21
  -1   5  35 34.3558 23.1508  21
  -1  -5  35 62.5242 26.3062  23
  -1  -5  34 599.721 47.2342  23
  -1   5  34 684.028 43.6446  21
  -1   5  34 579.135 42.7579  30
  -1   5  33 13.5357 31.4887  13
  -1   5  33 7.14866 25.0786  21
  -1  -5  33 32.6207 26.7212  16
  -1   5  33 13.6340 26.5174  30
  -1   5  32 901.060 60.6351  13
  -1   5  32 822.933 54.6010  21
  -1  -5  32 893.016 57.2028  16
  -1   5  32 809.787 56.0979  30
  -1   5  31 689.112 55.2984  13
  -1   5  31 638.056 48.7035  21
  -1  -5  31 671.667 51.5011  16
  -1   5  30 443.096 42.2093  21
  -1  -5  30 508.631 45.4836  16
  -1   5  29 340.883 43.9095  13
  -1   5  29 245.798 36.1529  21
  -1  -5  29 238.935 38.1935  16
  -1   5  28 312.629 42.9561  13
  -1  -5  28 297.285 42.5712  23
  -1   5  28 212.712 35.4806  21
  -1  -5  28 240.878 37.4587  16
  -1   5  27 1481.87 83.9585  13
  -1  -5  27 1297.50 79.7445  23
  -1   5  27 1326.76 76.6319  21
  -1  -5  27 1264.83 79.2396  16
  -1   5  26 16.5384 30.4022  21
  -1  -5  26 16.9698 32.2840  23
  -1  -5  26 27.7181 31.1411  16
  -1  -5  26-9.57713 25.6415  19
  -1   5  26-20.8543 36.9757  13
  -1   5  26 23.3448 58.4868  10
   1  -5 -26 43.6624 56.8689   8
  -1   5  25 63.5190 32.3238  21
  -1  -5  25 25.4854 32.1391  23
  -1  -5  25 43.3625 27.0027  19
  -1  -5  25 47.4543 32.9920  16
  -1   5  25 110.559 37.4710  13
   1  -5 -25 75.0887 25.4978  11
  -1   5  25 11.6673 56.0808  10
   1  -5 -25-11.0460 55.3886   8
  -1  -5  24 223.742 35.1987  19
  -1   5  24 273.342 44.2197  13
  -1  -5  24 317.549 61.7822   7
  -1  -5  24 166.107 37.2328  23
  -1   5  24 190.840 34.4897  21
   1  -5 -24 187.028 30.3926  11
  -1   5  24 220.136 68.6585  10
   1  -5 -24 177.633 68.9357   8
  -1  -5  23-2.38775 25.9468  19
  -1   5  23 38.2265 36.7359  13
  -1  -5  23 72.5377 47.8261   7
  -1  -5  23-2.78130 30.6539  23
  -1   5  23-2.28166 28.1314  21
  -1   5  23 11.4385 57.3145  10
   1  -5 -23-6.58587 25.1892  11
  -1  -5  23-8.32066 38.7736   9
   1  -5 -23 77.5046 57.6840   8
  -1  -5  22 23.5596 25.9068  19
  -1   5  22 11.5572 35.9482  13
  -1  -5  22 18.4704 43.7100   7
  -1   5  22 22.2195 27.0382  21
  -1  -5  22 68.3242 30.3836  23
  -1   5  22-22.4696 62.0876  10
   1  -5 -22 11.2095 25.8030  11
   1  -5 -22 55.0409 54.4142   8
  -1  -5  22-8.20392 38.8309   9
  -1   5  21 598.942 52.2024  13
  -1  -5  21 466.738 75.1210   7
  -1  -5  21 555.384 44.5157  19
  -1   5  21 417.458 86.3707  10
   1  -5 -21 685.695 92.3978   8
  -1  -5  21 627.627 75.6781   9
  -1   5  20 1353.46 81.7416  13
   1  -5 -20 1369.09 126.779   8
  -1  -5  20 1396.71 118.002   7
  -1  -5  20 1341.10 74.9275  19
  -1  -5  20 1430.74 113.543   9
  -1   5  20 1444.71 130.755  10
  -1   5  19 778.066 56.9629  13
  -1  -5  19 777.105 90.2907   7
   1  -5 -19 839.206 102.895   8
  -1  -5  19 772.731 81.4548   9
  -1  -5  19 791.384 52.4307  19
  -1   5  19 675.459 94.5622  10
  -1   5  18 49.1390 31.4950  13
  -1  -5  18-27.8615 52.4713   7
  -1  -5  18 44.6311 40.2114   9
   1  -5 -18 61.4934 54.0812   8
  -1  -5  18 66.7348 26.5284  19
  -1   5  18-30.1941 53.1100  10
  -1   5  17 12.4541 28.9725  13
  -1  -5  17 18.4044 46.1266   7
  -1  -5  17 79.3693 42.4652   9
   1  -5 -17 40.0385 55.3262   8
  -1  -5  17 33.4581 22.4298  19
  -1   5  17 29.1841 57.2412  10
  -1  -5  16 625.846 80.9186   7
   1  -5 -16 739.802 90.7436   8
  -1   5  16 525.448 82.4108  10
  -1   5  16 575.569 47.7382  13
  -1  -5  16 545.053 42.1671  19
  -1  -5  15 185.332 33.2697  27
  -1   5  15 145.223 32.9809  13
  -1  -5  15 178.405 56.3677   7
  -1   5  15 198.988 61.3600  10
  -1  -5  14 849.505 91.8470   7
  -1  -5  14 923.284 58.1050  27
  -1   5  14 818.996 93.9455  10
  -1  -5  13 43.0026 45.9779   7
  -1  -5  13 46.8113 28.1340  27
  -1   5  12 7453.15 367.057  10
  -1  -5  12 7692.63 370.358   7
  -1   5  11 3302.11 188.982  10
  -1  -5  11 3035.90 188.315   7
  -1   5  10 4640.78 248.371  10
   1  -5 -10 4822.67 228.841   7
  -1   5   9 2124.20 140.963  10
   1  -5  -9 2146.59 124.730   7
  -1   5   8 3686.91 207.538  10
   1  -5  -8 3974.94 197.263   7
  -1   5   7 366.698 63.6600  10
  -1  -5   7 393.430 65.0843   7
   1  -5  -7 394.729 53.7930   7
  -1   5   6 6396.29 310.904  10
   1  -5  -6 6435.26 302.149   7
  -1  -5   6 6500.09 317.042   7
  -1   5   5 3060.07 178.263  10
   1  -5  -5 3342.84 175.630   7
  -1  -5   5 3305.82 185.508   7
  -1   5   4 317.027 55.0730  10
  -1  -5   4 333.410 58.5395   7
   1  -5  -4 282.132 48.5018   7
   1  -5  -3 1867.31 120.666   7
  -1  -5   3 1937.96 128.425   7
   1  -5  -2 148.646 43.5971   7
  -1  -5   2 108.895 45.8371   7
  -1  -5   1 1508.49 113.643   7
   1  -5  -1 1633.69 110.764   7
   1  -5   0 2015.62 128.491   7
  -1  -5   0 1880.47 127.535   7
   1  -5   1 2919.90 171.737   7
  -1  -5  -1 3122.60 172.242   7
   1   5   2 790.987 71.4997  10
  -1  -5  -2 956.068 81.1173   7
   1   5   3 1204.22 89.8863  10
  -1  -5  -3 1376.25 99.0614   7
   1   5   4-10.8118 35.6319  10
  -1  -5  -4 61.4208 41.1098   7
   1   5   5 3518.65 184.517  10
  -1  -5  -5 3506.62 189.245   7
   1   5   6 357.223 56.6487  10
  -1  -5  -6 327.652 53.2250   7
   1   5   7 9454.69 433.063  10
  -1  -5  -7 9769.66 432.009   7
   1   5   8 2020.57 126.402  10
  -1  -5  -8 1786.61 118.098   7
   1   5   9 1491.44 108.637  10
  -1  -5  -9 1350.57 97.9578   7
   1   5  10 4789.56 245.434  10
  -1  -5 -10 4752.11 234.279   7
   1   5  11 5783.00 285.221  10
  -1  -5 -11 5587.52 269.277   7
  -1  -5 -12 131.241 37.5044   7
   1   5  12 99.0128 51.1925  10
   1   5  13 788.068 85.6929  10
   1  -5  14 60.2273 25.2530  19
   1   5  14 316.067 66.8771  10
   1   5  15 1189.42 106.309  10
   1  -5  15 1114.94 65.7355  19
   1   5  15 1151.01 68.0358  13
   1   5  16 1429.46 121.143  10
   1   5  16 1345.71 78.4821  13
   1  -5  16 1459.06 77.2036  19
   1   5  17 150.592 62.8190  10
  -1  -5 -17 131.632 57.5225   8
   1   5  17 172.427 35.5231  13
   1  -5  17 154.845 30.7077  19
   1   5  18 156.422 61.4012  10
  -1  -5 -18 248.963 32.5822  11
  -1  -5 -18 229.127 67.0040   8
   1   5  18 197.038 37.4426  13
   1  -5  18 209.373 33.5655  19
   1   5  19 455.531 81.1627  10
  -1  -5 -19 610.676 45.5325  11
   1  -5  19 616.867 79.5717   9
  -1  -5 -19 554.548 86.1035   8
   1   5  19 567.185 48.8813  13
   1  -5  19 463.571 45.4435  19
   1   5  20 20.8987 62.0787  10
  -1  -5 -20 21.0989 27.3304  11
  -1  -5 -20 21.8019 58.2038   8
   1  -5  20 64.9825 47.7668   9
   1   5  20 46.4428 34.1453  13
   1  -5  20 7.56355 28.2672  19
   1  -5  21 1391.30 120.513   9
   1   5  21 1214.40 122.508  10
  -1  -5 -21 1552.59 79.7238  11
  -1  -5 -21 1573.97 137.910   8
   1   5  21 1474.43 84.8271  13
   1  -5  21 1226.55 78.0065  19
   1   5  22-11.0059 58.0529  10
  -1  -5 -22 20.7607 25.6400  11
   1  -5  22-9.92328 48.3622   7
  -1  -5 -22 44.9845 58.5924   8
   1  -5  22 19.2513 48.2333   9
   1   5  22 40.2333 36.0611  13
   1  -5  22-5.20144 28.5067  19
   1  -5  23 1573.31 89.8909  19
  -1  -5 -23 1826.18 88.9688  11
   1  -5  23 1462.53 130.500   9
   1   5  23 1715.06 146.422  10
   1   5  23 1596.37 87.7060  21
   1   5  23 1677.00 94.4563  13
   1  -5  23 1667.06 135.464   7
  -1  -5 -23 1930.94 151.190   8
   1  -5  24 1741.63 92.8362  19
  -1  -5 -24 1808.01 89.3821  11
   1  -5  24 1619.63 134.356   9
   1   5  24 1613.12 144.770  10
   1   5  24 1682.19 90.0612  21
   1   5  24 1711.67 97.0383  13
  -1  -5 -24 1788.35 150.146   8
   1  -5  24 1393.01 127.895   7
   1  -5  25 2575.14 122.963  19
   1   5  25 2243.63 118.588  21
   1  -5  25 2210.17 166.988   9
   1   5  25 2299.60 178.950  10
  -1  -5 -25 2715.73 118.942  11
   1   5  25 2517.03 126.195  13
  -1  -5 -25 2624.70 183.898   8
   1  -5  25 2126.17 159.937   7
   1  -5  26 33.9737 28.9522  19
   1  -5  26 60.3783 29.0821  16
   1   5  26 88.9648 32.1603  21
  -1  -5 -26 52.1218 23.7867  11
   1   5  26-11.4428 54.9986  10
   1   5  26 59.2282 36.2387  13
  -1  -5 -26 11.2144 57.7248   8
   1  -5  26 48.7090 46.8351   9
   1  -5  27 97.7005 31.4952  19
   1   5  27 48.7405 30.8066  21
   1   5  27 93.6662 38.9276  13
   1  -5  27 79.7648 31.6616  16
   1  -5  28 3163.91 148.700  19
   1   5  28 3044.02 146.942  21
   1   5  28 3212.97 153.217  13
   1  -5  28 3270.80 149.729  16
   1  -5  29 50.6927 34.8896  23
   1   5  29 75.0790 30.6511  21
   1   5  29 86.1611 37.2603  13
   1  -5  29 98.6156 30.8525  16
   1   5  30 175.672 32.1853  21
   1  -5  30 112.484 35.9669  23
   1   5  30 80.1664 36.5786  13
   1  -5  30 160.001 30.9036  16
   1   5  31 1562.46 90.2379  13
   1   5  31 1693.31 85.5852  21
   1  -5  31 1632.05 89.3824  23
   1  -5  31 1630.27 85.8326  16
   1   5  32 1291.66 76.4554  13
   1   5  32 1326.20 71.5151  21
   1  -5  32 1316.82 75.1243  23
   1  -5  32 1242.70 70.4533  16
   1  -5  33 155.499 28.1928  16
   1   5  33 160.691 28.9136  21
   1  -5  33 171.724 33.8948  23
   1   5  33 198.103 35.1881  13
   1   5  34 22.9953 22.5721  21
   1  -5  34 51.4694 28.6256  23
   1   5  34-6.01830 27.9606  13
   1   5  35 475.941 37.0496  30
   1   5  35 489.453 41.6150  13
   1   5  35 512.106 36.2787  21
   1  -5  35 540.356 40.0129  23
   1   5  36 36.0676 19.1414  21
   1  -5  36 29.8300 22.0523  23
   1  -5  37-2.53321 18.9416  23
   1   5  37 36.3636 16.2250  21
   1  -5  38 289.307 23.5425  23
  -1  -5 -38 284.760 22.4925  26
   1  -5  39 24.1814 12.1677  23
  -1  -5 -39 11.2415 10.0331  26
   1  -6 -37 2.77230 11.5888  26
  -1  -6  35 249.311 25.6130  23
  -1  -6  34 53.8912 21.6904  23
  -1   6  34 47.9000 19.8242  30
  -1  -6  33 33.5363 22.1049  16
  -1  -6  33 62.8106 24.6709  23
  -1   6  33 37.5414 23.0406  30
  -1  -6  32 41.2882 24.5756  16
  -1   6  32 83.9761 25.8463  30
  -1  -6  32 54.1654 25.1223  23
  -1   6  31 360.877 38.3750  30
  -1  -6  31 412.694 37.7460  16
  -1  -6  31 447.684 38.3859  23
  -1  -6  30 150.954 30.9143  16
  -1   6  30 153.533 33.5588  30
  -1  -6  30 148.679 30.2575  23
  -1   6  29 1668.03 93.0803  30
  -1  -6  29 1823.93 92.5639  16
  -1  -6  29 1783.36 91.5996  23
  -1   6  28 339.349 43.8733  30
  -1  -6  28 427.133 41.9530  23
  -1  -6  28 412.163 40.8074  16
  -1  -6  27 4.84706 28.5845  23
  -1  -6  27 7.40708 29.1211  16
  -1  -6  26 828.758 59.2215  16
   1  -6 -26 757.954 50.5945  11
  -1   6  26 828.536 60.6841  13
  -1  -6  26 822.077 58.1025  23
  -1   6  25 283.880 41.0558  13
  -1  -6  25 223.541 34.5529  23
   1  -6 -25 212.365 30.6626  11
  -1  -6  25 217.302 37.8976  16
   1  -6 -24-2.18659 26.0398  11
  -1   6  24-38.8732 33.1456  13
  -1  -6  24 52.2514 32.2097  23
  -1  -6  24 8.56493 23.5987  19
  -1  -6  23 260.081 32.4622  19
   1  -6 -23 265.582 35.7388  11
  -1   6  23 327.802 44.5978  13
  -1  -6  23 318.986 40.8915  23
   1  -6 -23 317.958 72.7496   8
  -1  -6  22 3229.22 148.141  19
  -1   6  22 3315.93 216.624  10
   1  -6 -22 3374.44 151.269  11
  -1   6  22 3125.44 154.526  13
  -1  -6  22 3194.46 152.515  23
  -1  -6  22 2831.93 197.772   7
   1  -6 -22 3456.30 219.500   8
  -1  -6  21 3177.02 148.431  19
  -1   6  21 2922.14 208.361  10
   1  -6 -21 3367.32 151.906  11
  -1   6  21 3353.79 155.312  13
  -1  -6  21 3129.03 152.469  23
   1  -6 -21 3220.11 213.723   8
  -1  -6  21 3329.60 207.070   7
  -1  -6  20 1853.14 90.6688  19
  -1   6  20 1630.86 94.9275  13
  -1   6  20 1540.17 140.688  10
  -1  -6  20 1673.81 92.7204  23
  -1  -6  20 1897.07 144.778   7
   1  -6 -20 1734.53 152.258   8
  -1  -6  19 309.371 34.1312  19
  -1   6  19 265.238 43.0648  13
  -1  -6  19 199.360 65.1804   7
  -1   6  19 411.122 83.2199  10
  -1  -6  19 331.333 38.9100  23
   1  -6 -19 243.679 74.3656   8
  -1  -6  18 68.5771 24.9633  19
  -1  -6  18 105.915 57.2595   7
  -1   6  18 21.8836 55.6110  10
   1  -6 -18 69.2249 57.0718   8
  -1   6  18 37.5770 32.5046  13
  -1  -6  17 621.644 45.9760  19
  -1  -6  17 562.496 89.1396   7
  -1   6  17 612.722 88.8844  10
   1  -6 -17 559.656 94.0250   8
  -1   6  17 658.273 53.9390  13
  -1  -6  16 401.878 35.7104  19
  -1  -6  16 382.428 75.6162   7
  -1   6  16 315.738 76.4306  10
   1  -6 -16 192.034 74.6510   8
  -1   6  16 352.692 41.0475  13
  -1  -6  15 287.203 32.1405  19
  -1   6  15 370.440 75.7449  10
  -1  -6  15 306.494 74.2596   7
   1  -6 -15 300.178 78.0256   8
  -1   6  15 270.672 38.4773  13
  -1  -6  14 2821.63 135.391  19
  -1  -6  14 3085.58 143.600  27
  -1   6  14 2910.54 192.708  10
  -1  -6  14 3271.79 198.741   7
  -1   6  14 2981.84 140.131  13
  -1  -6  13 125.145 34.8757  27
  -1   6  13 127.173 59.5155  10
  -1  -6  13 134.966 58.9325   7
  -1  -6  13 166.472 27.2667  19
  -1   6  13 158.114 32.3742  13
  -1  -6  12 5417.85 231.942  27
   1  -6 -12 5401.13 231.500  26
  -1   6  12 4764.73 279.463  10
  -1  -6  12 5061.46 225.221  19
  -1  -6  12 5335.47 289.990   7
   1  -6 -11 332.877 40.9941  26
  -1  -6  11 376.063 40.9700  27
  -1  -6  11 316.309 33.0482  19
  -1   6  11 315.395 69.6303  10
   1  -6 -10 736.114 55.1037  26
  -1  -6  10 860.044 57.0736  27
  -1  -6  10 717.523 48.1760  19
  -1   6  10 875.136 94.8368  10
  -1   6   9 1637.21 127.178  10
  -1  -6   9 1494.98 128.619   7
   1  -6  -9 1488.96 107.430   7
  -1  -6   9 1555.15 84.1925  27
   1  -6  -9 1533.71 84.3701  26
   1  -6  -8 21.3527 26.8956  26
  -1  -6   8 52.1279 29.8820  27
   1  -6  -8-6.69383 36.1782   7
  -1  -6   8 67.7900 57.5383   7
  -1   6   8 51.1416 54.3999  10
  -1   6   7 1552.87 125.721  10
   1  -6  -7 1721.15 117.775   7
  -1  -6   7 1635.02 132.436   7
  -1  -6   7 1707.88 88.5370  27
  -1  -6   7 1583.74 87.3124  26
   1  -6  -7 1669.48 88.1670  26
   1  -6  -6 18.5054 25.7081  26
  -1  -6   6-11.3904 27.1309  26
  -1  -6   6-2.29557 26.8109  27
  -1  -6   6 65.4891 55.5738   7
   1  -6  -6 21.4822 37.3074   7
  -1  -6   5 1332.52 76.1101  26
   1  -6  -5 1437.34 77.7039  26
  -1  -6   5 1460.03 120.159   7
   1  -6  -5 1294.08 105.194   7
   1  -6  -4 5447.53 231.961  26
  -1  -6   4 5067.68 230.041  26
   1  -6  -4 5332.57 271.173   7
  -1  -6   4 5730.16 286.906   7
  -1  -6   3 559.112 75.6347   7
  -1  -6   3 493.437 42.8262  26
   1  -6  -3 563.459 45.0640  26
  -1  -6   2 6.63948 25.5915  26
   1  -6  -2 17.9353 26.3802  26
  -1  -6   2 52.2979 49.2253   7
   1  -6  -2-23.8020 46.2153   7
  -1  -6   1 1085.17 66.0050  26
   1  -6  -1 1201.98 66.4241  26
   1  -6  -1 1034.65 97.6712   7
  -1  -6   1 1038.73 101.116   7
   1  -6   0 842.312 93.4999   7
  -1  -6   0 1072.33 99.2323   7
  -1  -6   0 890.184 57.4984  26
   1  -6   0 934.951 59.0051  26
  -1  -6  -1 4701.04 252.402   7
   1  -6   1 4753.15 254.952   7
   1  -6   1 4780.23 207.925  26
  -1  -6  -1 4649.46 208.017  26
   1  -6   2 3630.78 209.895   7
  -1  -6  -2 3651.16 208.053   7
   1  -6   2 3602.00 163.956  26
  -1  -6  -2 3621.86 164.042  26
   1  -6   3 1353.68 111.003   7
  -1  -6  -3 1107.97 102.572   7
   1  -6   3 1293.91 72.2245  26
  -1  -6  -3 1232.00 71.0292  26
  -1  -6  -4 1435.71 116.019   7
   1  -6   4 1766.76 129.743   7
  -1  -6  -4 1665.31 85.5141  26
   1  -6   4 1509.07 81.9977  27
   1  -6   4 1633.20 85.2148  26
   1  -6   5 41.9886 25.8492  27
   1  -6   5 50.6503 25.6920  19
   1  -6   5 27.3096 27.7015  26
  -1  -6  -5 6.79760 26.1545  26
   1  -6   5-9.28913 47.7986   7
  -1  -6  -5 15.4431 41.2361   7
   1  -6   6 622.356 47.5237  26
   1  -6   6 642.333 46.4945  27
  -1  -6  -6 627.201 47.8937  26
   1  -6   6 574.044 43.8963  19
   1   6   6 461.425 67.9079  10
  -1  -6  -6 568.058 71.9016   7
   1  -6   6 730.568 85.7714   7
   1  -6   7 48.3684 56.3507   7
   1  -6   7 15.1965 27.4807  27
   1  -6   7-2.32313 27.4080  26
  -1  -6  -7 34.7559 26.4560  26
   1   6   7-14.7170 39.2889  10
  -1  -6  -7 37.0498 40.9519   7
   1  -6   7 19.4237 24.1249  19
   1   6   8 2394.13 158.544  10
   1  -6   8 2633.78 124.266  27
  -1  -6  -8 2713.29 126.289  26
   1  -6   8 2386.87 173.472   7
  -1  -6  -8 2788.24 162.092   7
   1  -6   8 2539.74 123.121  19
   1   6   9 2544.00 162.828  10
   1  -6   9 2804.60 125.636  27
  -1  -6  -9 2454.96 124.864  26
  -1  -6  -9 2269.88 153.645   7
   1  -6   9 2833.37 180.875   7
   1  -6   9 2632.15 123.409  19
   1  -6  10 425.590 38.2831  19
   1   6  10 410.323 69.6298  10
   1  -6  10 396.739 41.4179  27
  -1  -6 -10 427.915 43.5055  26
   1  -6  10 460.257 80.7781   7
  -1  -6 -10 430.563 60.8399   7
   1   6  11 1673.41 135.899  10
   1  -6  11 1903.00 98.6739  19
  -1  -6 -11 1942.83 100.688  26
   1  -6  11 2076.77 101.194  27
  -1  -6 -11 2154.22 154.498   8
   1   6  12 562.152 76.9201  10
   1  -6  12 346.756 39.4974  19
  -1  -6 -12 279.834 73.7414   8
  -1  -6 -12 506.352 45.5865  26
   1  -6  12 395.029 41.7968  27
   1  -6  13 52.0815 27.3264  19
  -1  -6 -13 95.4125 63.6463   8
  -1  -6 -13 81.0767 34.1708  26
   1   6  13 136.070 54.9925  10
   1   6  13 77.4165 29.5881  13
   1   6  14 2117.40 108.425  13
   1   6  14 2368.49 161.469  10
  -1  -6 -14 2283.84 166.881   8
   1  -6  14 2278.31 166.206   7
   1  -6  14 2190.79 109.159  19
   1   6  15 6017.91 255.764  13
   1   6  15 5956.06 311.979  10
  -1  -6 -15 5171.44 313.536   8
   1  -6  15 6026.72 320.645   7
   1  -6  15 5879.21 255.601  19
   1   6  16 14048.7 570.719  13
  -1  -6 -16 14271.2 573.054  11
   1   6  16 13229.6 626.961  10
   1  -6  16 14000.3 640.926   7
   1  -6  16 13286.2 569.325  19
   1   6  17 202.929 35.7222  13
  -1  -6 -17 265.250 39.0071  11
   1   6  17 202.994 63.2002  10
   1  -6  17 276.880 71.2294   7
   1  -6  17 210.304 33.7466  19
   1   6  18 2758.92 135.795  13
   1   6  18 2934.79 190.133  10
  -1  -6 -18 3025.60 137.098  11
   1  -6  18 2458.53 186.156   7
   1  -6  18 2725.08 133.595  19
   1   6  19 1406.56 82.0331  13
   1   6  19 1266.83 126.473  10
  -1  -6 -19 1394.44 80.8856  11
   1  -6  19 1263.29 114.720   9
   1  -6  19 1287.71 127.338   7
   1  -6  19 1484.08 79.6735  19
   1   6  20 1776.28 94.3558  13
   1  -6  20 1666.08 91.0832  19
  -1  -6 -20 1806.91 150.351   8
   1  -6  20 1663.13 142.332   7
   1   6  20 1701.48 141.728  10
   1  -6  20 1540.19 131.391   9
  -1  -6 -20 1754.25 93.4442  11
   1   6  21-5.44569 32.8112  13
   1  -6  21-32.0872 53.5923   7
   1  -6  21 30.3451 27.5562  19
  -1  -6 -21-23.3103 58.3996   8
   1  -6  21-27.5749 44.1493   9
   1   6  21 10.7971 54.1001  10
  -1  -6 -21 17.6130 28.4943  11
   1   6  22 81.8952 34.2115  13
   1  -6  22 83.3838 48.5930   7
   1   6  22 21.6732 55.7674  10
  -1  -6 -22 17.0899 27.9812  11
  -1  -6 -22 81.0281 58.0204   8
   1  -6  22 15.0255 26.4620  19
   1   6  23 1939.08 106.987  13
   1  -6  23 1987.23 103.245  19
  -1  -6 -23 2177.80 104.363  11
   1  -6  24 927.810 63.3409  19
  -1  -6 -24 1171.38 64.8964  11
   1  -6  24 1115.87 68.4881  23
   1   6  24 1000.86 68.8462  13
   1  -6  25 203.951 36.0280  16
   1  -6  25 211.369 32.9155  19
  -1  -6 -25 211.900 29.8785  11
   1  -6  25 136.814 35.1304  23
   1   6  25 116.466 34.1018  13
   1  -6  26 58.1223 30.1888  16
   1  -6  26 24.8895 27.4029  19
  -1  -6 -26 62.0894 24.8416  11
   1  -6  26 61.3070 33.2642  23
   1   6  26 46.4420 34.1967  13
   1  -6  27 86.3991 28.5020  19
   1  -6  27 80.7558 29.8880  16
   1   6  27 34.8507 32.9347  13
   1  -6  27 81.1265 33.5217  23
   1  -6  28 122.040 30.5120  16
   1  -6  28 121.857 32.5208  23
   1   6  28 140.376 36.4358  13
   1  -6  29 515.082 44.6520  23
   1  -6  29 475.996 40.9990  16
   1   6  29 434.678 43.9945  13
   1  -6  30 162.845 28.2146  16
   1   6  30 143.203 32.8010  13
   1  -6  31 655.082 45.9189  16
   1   6  31 758.084 50.5755  13
   1   6  32 190.710 30.5574  30
  -1  -6 -32 186.146 28.7346  26
   1  -6  32 187.305 25.1919  16
  -1  -6 -33 38.8689 21.3492  26
   1   6  33 54.9161 23.2765  30
  -1  -6 -34 29.6241 19.6265  26
   1   6  34 26.4715 18.5499  30
  -1  -6 -35 84.9770 18.2231  26
   1   6  35 79.7143 17.1882  30
  -1  -6 -36 565.552 30.9336  26
   1  -6  36 611.156 33.5117  23
   1  -6  37 241.985 17.3040  23
   1  -7 -34 142.738 14.2835  26
  -1  -7  33 65.8694 13.5986  23
  -1   7  33 65.6652 13.7717  30
  -1  -7  32 44.1940 16.4521  23
  -1   7  32 61.7930 17.9800  30
  -1  -7  31 128.773 22.5448  16
  -1  -7  31 92.1081 19.8226  23
  -1   7  31 130.017 23.8977  30
  -1  -7  30 1709.72 79.4225  16
  -1  -7  30 1589.65 77.1956  23
  -1   7  30 1564.59 79.4849  30
  -1  -7  29 66.4445 24.1417  16
  -1  -7  29 39.0119 21.6810  23
  -1   7  29 79.1988 26.7157  30
  -1  -7  28 1171.12 63.5244  16
  -1  -7  28 1093.08 60.8959  23
  -1  -7  27 54.2062 26.6969  16
  -1  -7  27 37.7529 24.0142  23
   1  -7 -26 451.317 35.0668  11
  -1  -7  26 501.689 43.4458  16
  -1  -7  26 562.473 40.9055  23
   1  -7 -25 31.2376 22.1176  11
  -1  -7  25 110.264 26.7933  23
  -1  -7  25 76.9634 30.4236  16
  -1   7  24 3569.25 173.174  30
  -1  -7  24 3845.95 168.135  23
   1  -7 -24 3654.20 166.275  11
  -1  -7  24 3943.66 171.993  16
   1  -7 -23 676.734 47.9329  11
  -1  -7  23 676.721 48.2940  23
  -1   7  23 623.169 55.5803  30
  -1   7  22 270.955 45.0098  30
  -1  -7  22 198.031 31.5175  23
  -1  -7  22 222.446 25.7879  19
   1  -7 -22 187.598 32.7714  11
  -1   7  21 157.932 40.6507  30
  -1  -7  21 179.940 31.3917  23
  -1  -7  21 166.831 25.1209  19
   1  -7 -21 134.619 32.3715  11
  -1   7  20 677.603 58.2000  30
  -1  -7  20 566.282 46.4649  23
  -1  -7  20 684.054 43.3833  19
   1  -7 -20 631.456 49.9471  11
  -1   7  19 425.803 48.1469  30
  -1  -7  19 328.096 36.8246  23
  -1  -7  19 275.978 30.9360  19
   1  -7 -19 393.482 40.7108  11
  -1   7  18 48.0991 37.6475  30
   1  -7 -18 13.2353 29.6714  11
  -1  -7  18 20.0649 25.0622  23
  -1  -7  18 21.2444 20.8230  19
  -1   7  17 413.754 49.3451  30
  -1  -7  17 329.269 78.6532   7
  -1  -7  17 365.248 37.0544  23
  -1  -7  17 368.982 34.1006  19
  -1   7  16 268.839 45.2026  30
  -1  -7  16 345.382 77.9066   7
  -1   7  16 284.108 70.0481  10
  -1  -7  16 371.622 36.7937  23
  -1  -7  16 337.832 33.2972  19
  -1  -7  15 2929.12 134.441  19
  -1   7  15 3117.55 146.432  30
  -1   7  15 2708.65 191.333  10
  -1  -7  15 2951.67 136.105  23
  -1  -7  15 2600.96 193.693   7
  -1   7  14 477.948 53.2885  30
  -1  -7  14 465.449 82.9999   7
  -1  -7  14 583.695 41.3881  23
  -1  -7  14 478.464 39.7555  19
  -1   7  13 1250.34 77.4318  30
  -1  -7  13 1036.50 63.9760  19
  -1  -7  13 1263.13 75.9237  27
  -1  -7  13 1210.93 66.1075  23
  -1  -7  13 1207.33 124.707   7
   1  -7 -13 1290.73 128.319   8
  -1   7  12 250.753 41.7096  30
  -1  -7  12 315.933 43.5665  27
  -1  -7  12 317.921 31.8656  19
  -1   7  11 350.112 44.3423  30
   1  -7 -11 340.967 45.3296  26
  -1  -7  11 410.115 45.6589  27
  -1  -7  11 284.882 31.4919  19
  -1  -7  10 452.832 84.7559   7
  -1   7  10 476.262 50.0210  30
  -1  -7  10 541.481 50.1152  27
   1  -7 -10 510.631 52.4157  26
  -1  -7   9 33.7024 56.3127   7
   1  -7  -9 63.1918 33.3006  26
  -1   7   9 38.6344 31.7838  30
  -1  -7   9 21.7003 33.2556  27
  -1  -7   8 457.062 83.4286   7
   1  -7  -8 382.550 46.3990  26
  -1   7   8 452.612 46.7952  30
  -1  -7   8 465.583 47.6370  27
  -1  -7   7 11.0475 56.1167   7
  -1   7   7 57.8687 31.2830  30
  -1  -7   7 26.6893 33.5179  27
   1  -7  -7 29.8874 35.2048  26
  -1   7   6 2783.63 138.130  30
   1  -7  -6 2673.19 175.685   7
  -1  -7   6 3002.50 197.154   7
  -1  -7   6 3120.81 142.363  27
   1  -7  -6 2937.60 142.281  26
  -1  -7   5 53.9853 52.6380   7
   1  -7  -5 8.57789 46.3580   7
  -1  -7   5 34.3568 32.1769  26
   1  -7  -5 61.8655 34.2856  26
  -1   7   5 24.8202 26.4624  30
  -1  -7   5 44.7015 32.9537  27
  -1  -7   4 223.820 68.7511   7
   1  -7  -4 186.340 58.4324   7
  -1  -7   4 260.623 39.9669  26
   1  -7  -4 299.924 40.1294  26
  -1  -7   4 289.985 41.5069  27
  -1   7   4 223.408 34.2759  30
   1  -7  -3 1813.81 96.4694  19
  -1   7   3 1972.07 96.5386  30
  -1  -7   3 1862.50 146.736   7
   1  -7  -3 1789.69 139.651   7
   1  -7  -3 1838.01 100.481  26
  -1  -7   3 1814.79 98.4576  26
  -1  -7   3 1947.51 100.806  27
   1  -7  -2 112.354 55.6947   7
  -1  -7   2 41.4834 56.0974   7
   1  -7  -2 77.4056 28.4853  19
  -1  -7   2 76.0190 30.6800  26
   1  -7  -2 66.4717 33.1311  26
   1  -7  -1 67.1884 55.4312   7
  -1  -7   1 91.7963 57.6820   7
   1  -7  -1 39.7830 26.8183  19
   1  -7  -1 100.785 34.6119  26
  -1  -7   1 115.234 33.6320  26
   1  -7   0 137.413 55.3910   7
   1  -7   0 165.925 32.1258  19
   1  -7   0 272.375 40.4536  26
  -1  -7   0 157.116 34.5220  26
   1  -7   1 120.104 60.3435   7
  -1  -7  -1 167.674 57.7866   7
   1  -7   1 171.500 33.7614  27
   1  -7   1 128.317 29.8037  19
  -1  -7  -1 194.039 35.6435  26
   1  -7   1 153.329 36.5154  26
   1  -7   2 153.306 59.5489   7
  -1  -7  -2 173.538 64.5954   7
   1  -7   2 245.477 35.9734  27
   1  -7   2 179.748 33.1809  19
   1  -7   2 216.962 38.7053  26
  -1  -7  -2 268.002 38.8733  26
  -1  -7  -3 160.479 57.7734   7
   1  -7   3 41.7021 53.0536   7
   1  -7   3 61.8113 30.7247  27
   1  -7   3 98.0953 26.8846  19
   1  -7   3 71.5105 32.9821  26
  -1  -7  -3 110.793 32.6352  26
   1  -7   4 552.534 83.8888   7
  -1  -7  -4 563.234 80.0455   7
   1  -7   4 591.964 48.9861  26
   1  -7   4 510.026 45.6377  27
  -1  -7  -4 521.402 50.4479  26
   1  -7   4 508.072 43.6258  19
   1   7   5 23.6096 25.8174  30
  -1  -7  -5 18.0395 47.5837   7
   1  -7   5 21.5781 55.5092   7
   1  -7   5 2.41542 29.7930  27
   1  -7   5 21.1134 26.1577  19
   1  -7   5 74.5469 34.5495  26
  -1  -7  -5 13.2852 32.1804  26
   1  -7   6 812.040 100.084   7
  -1  -7  -6 772.290 88.6127   7
   1  -7   6 708.824 53.6926  19
   1  -7   6 918.561 59.4606  27
   1  -7   6 927.741 61.9393  26
  -1  -7  -6 899.096 61.6114  26
   1  -7   7 111.168 62.7883   7
  -1  -7  -7 17.0458 42.7178   7
   1  -7   7 34.4636 32.3347  27
   1  -7   7 18.9070 25.5536  19
  -1  -7  -7 13.4026 32.4685  26
  -1  -7  -8 344.800 43.9286  26
  -1  -7  -8 267.514 66.9302   8
   1  -7   8 400.923 40.3834  19
   1  -7   8 327.876 41.9975  27
  -1  -7  -9 2.70622 31.9181  26
  -1  -7  -9-10.8810 55.2524   8
   1  -7   9 56.8068 55.3677   7
   1  -7   9 7.14967 26.4122  19
   1  -7   9-7.52626 31.2049  27
  -1  -7 -10 415.686 46.8027  26
  -1  -7 -10 242.885 70.9509   8
   1  -7  10 430.372 41.0361  19
   1  -7  10 371.856 42.6842  27
   1  -7  10 367.669 75.5067   7
   1  -7  11 1514.80 138.785   7
  -1  -7 -11 1341.40 131.876   8
   1  -7  11 1470.99 85.0168  27
  -1  -7 -11 1542.36 87.6448  26
   1  -7  11 1600.38 83.9896  19
   1  -7  12 2415.04 179.602   7
  -1  -7 -12 2566.21 182.372   8
  -1  -7 -12 2430.60 124.310  26
   1  -7  12 2562.68 122.219  19
  -1  -7 -13 125.505 62.0297   8
  -1  -7 -13 144.489 38.8469  11
  -1  -7 -13 235.112 40.2059  26
   1  -7  13 175.860 32.6409  19
  -1  -7 -14 3070.92 145.602  11
   1  -7  14 3044.51 140.975  19
  -1  -7 -14 2952.34 144.746  26
  -1  -7 -14 2550.37 195.962   8
  -1  -7 -15 2119.83 108.252  11
   1  -7  15 1819.81 157.770   7
  -1  -7 -15 1926.54 159.379   8
   1  -7  15 2085.84 103.862  19
  -1  -7 -15 1982.04 106.544  26
  -1  -7 -16 645.953 53.8792  11
  -1  -7 -16 496.455 88.5611   8
   1  -7  16 547.898 87.1291   7
  -1  -7 -16 600.771 54.6121  26
   1  -7  16 666.734 49.4818  19
  -1  -7 -17 195.718 40.0737  26
   1  -7  17 123.881 54.6870   7
  -1  -7 -17 230.154 66.1650   8
  -1  -7 -17 241.380 37.9103  11
   1  -7  17 199.575 32.6669  19
  -1  -7 -18 597.845 52.8048  26
  -1  -7 -18 627.697 50.9282  11
   1  -7  18 633.251 47.2118  19
  -1  -7 -19 2562.99 130.589  26
  -1  -7 -19 2786.14 131.308  11
   1  -7  19 2660.86 126.566  19
  -1  -7 -20 134.703 35.7976  26
  -1  -7 -20 180.748 32.9984  11
   1  -7  20 119.026 29.4896  19
   1  -7  21 220.144 35.7148  23
  -1  -7 -21 208.358 33.4026  11
  -1  -7 -21 259.471 40.5958  26
   1  -7  21 194.178 31.2346  19
   1  -7  22 509.473 45.6393  23
  -1  -7 -22 525.295 47.9817  26
   1  -7  22 572.411 43.8545  19
  -1  -7 -22 549.022 45.3755  11
   1  -7  23 58.7460 25.1118  19
  -1  -7 -23 121.426 34.0182  26
  -1  -7 -23 130.226 29.5484  11
   1  -7  23 86.3056 30.1853  23
   1  -7  24 288.691 32.1234  19
   1  -7  24 284.914 34.7446  23
  -1  -7 -24 311.931 39.4943  26
  -1  -7 -24 345.942 34.0395  11
   1  -7  25 47.7078 27.8478  16
   1  -7  25 20.7673 22.4004  19
   1  -7  25 34.4218 25.2766  23
  -1  -7 -25 17.6843 21.8930  11
  -1  -7 -25 74.1213 29.9404  26
  -1  -7 -26 333.023 35.8259  26
   1  -7  26 224.320 32.7615  16
   1  -7  26 311.220 33.3752  23
  -1  -7 -27 1188.43 66.4165  26
   1  -7  27 1136.23 65.0254  23
   1  -7  27 1293.96 67.0369  16
  -1  -7 -28 233.604 31.3689  26
   1  -7  28 297.174 31.0533  16
   1  -7  28 282.154 30.7729  23
  -1  -7 -29 55.3033 23.1650  26
   1  -7  29 11.6021 20.7395  16
   1  -7  29 44.6755 22.3622  23
   1  -7  30 333.078 29.7414  23
  -1  -7 -30 393.492 31.0762  26
   1  -7  30 407.019 31.6903  16
   1   7  31 126.544 23.1484  30
   1  -7  31 134.885 21.2662  23
  -1  -7 -31 122.920 21.1023  26
   1  -7  31 104.831 18.4868  16
   1   7  32 178.731 21.6035  30
   1  -7  32 187.186 19.8153  23
  -1  -7 -32 193.727 19.1793  26
   1   7  33 0.80386 12.9092  30
   1  -7  33 12.8375 12.4577  23
  -1  -7 -33 0.64074 10.7664  26
   1  -8 -30 96.5268 12.1424  26
  -1  -8  29 1483.66 67.3953  16
  -1  -8  28 29.6009 15.2730  16
  -1   8  27 94.4347 22.1373  30
  -1  -8  27 58.4032 19.2125  16
  -1   8  26 126.147 25.5199  30
  -1  -8  26 98.4454 21.8106  16
  -1   8  25 258.903 31.2294  30
  -1  -8  25 260.157 28.9123  16
  -1   8  24 58.7285 27.0306  30
   1  -8 -24 42.6651 19.3852  11
  -1  -8  24 61.9733 24.3068  16
  -1   8  23 72.7317 28.6622  30
   1  -8 -23 66.7863 21.1284  11
  -1  -8  23 86.1569 25.2176  16
  -1   8  22 629.174 47.6419  30
   1  -8 -22 494.234 39.4788  11
  -1  -8  22 562.061 43.0547  16
   1  -8 -21 1322.24 70.8074  11
  -1   8  21 1343.75 76.0205  30
   1  -8 -20 379.486 36.6871  11
  -1   8  20 314.024 40.6893  30
   1  -8 -19 1293.11 71.2318  11
  -1   8  19 1212.16 74.3568  30
   1  -8 -18 825.172 56.0142  11
  -1   8  18 952.261 61.4555  30
   1  -8 -17 192.496 33.2704  11
  -1   8  17 198.083 38.4508  30
   1  -8 -16 319.730 38.5649  11
  -1   8  16 302.656 41.1094  30
   1  -8 -15 274.995 37.8916  11
  -1   8  15 293.881 40.0343  30
   1  -8 -14 5.17744 27.5595  11
  -1   8  14 15.4589 33.3575  30
  -1   8  13 475.760 46.1610  30
  -1   8  12 332.148 41.3825  30
  -1   8  11 4867.87 217.283  30
  -1   8  10 508.821 45.7822  30
   1  -8 -10 458.087 40.5448  19
  -1  -8  10 520.053 49.7966  27
   1  -8  -9 115.902 38.7245  26
  -1   8   9 97.4686 32.0835  30
   1  -8  -9 112.505 28.2076  19
  -1  -8   9 138.581 36.3266  27
   1  -8  -8 67.7476 35.6698  26
  -1   8   8 53.8940 31.0419  30
   1  -8  -8 93.7863 27.6043  19
  -1  -8   8 31.5108 33.8865  27
   1  -8  -7 446.146 47.0416  26
  -1   8   7 404.354 42.1509  30
   1  -8  -7 392.652 39.1131  19
  -1  -8   7 424.054 45.2646  27
   1  -8  -6 46.2561 26.4278  19
  -1   8   6 2.32693 26.7757  30
   1  -8  -6 19.1166 34.9300  26
  -1  -8   6-5.71173 21.2275  11
  -1  -8   6 63.2678 35.4897  27
   1  -8  -5 280.518 34.8128  19
  -1   8   5 265.850 34.9457  30
  -1  -8   5 264.106 69.9660   7
   1  -8  -5 227.065 42.6076  26
  -1  -8   5 306.359 33.4388  11
  -1  -8   5 366.546 44.2206  27
   1  -8  -4 50.8966 26.8069  19
  -1   8   4 99.8460 28.9076  30
   1  -8  -4 93.0785 37.1324  26
  -1  -8   4 98.2675 27.9072  11
   1  -8  -4 48.2283 31.8267  27
  -1  -8   4 126.540 37.3804  27
  -1  -8   4 87.0559 58.8726   7
  -1  -8   3 64.6514 55.4786   7
   1  -8  -3 48.7264 28.2409  19
   1  -8  -3 79.4357 36.9414  26
  -1  -8   3 64.8591 27.4852  11
  -1  -8   3 55.2849 35.5103  27
   1  -8  -3 46.1583 31.4391  27
  -1  -8   2 360.954 74.6873   7
   1  -8  -2 293.411 67.0496   7
   1  -8  -2 457.556 48.6243  26
  -1  -8   2 478.119 48.4885  26
   1  -8  -2 445.474 42.5864  27
  -1  -8   2 507.278 48.8607  27
   1  -8  -2 416.470 40.1249  19
  -1  -8   2 434.126 40.8992  11
   1  -8  -1 1822.77 101.850  19
   1  -8  -1 2048.52 154.301   7
  -1  -8   1 1973.50 156.760   7
  -1  -8   1 2301.41 110.939  27
  -1  -8   1 2210.70 109.732  26
   1  -8  -1 2304.21 111.803  26
   1  -8  -1 2146.71 105.941  27
  -1  -8   1 1985.67 104.756  11
   1  -8   0 2181.16 115.038  19
  -1  -8   0 2396.29 118.174  11
   1  -8   0 2534.59 121.941  26
  -1  -8   0 2536.40 121.724  27
  -1  -8   0 2502.46 122.232  26
   1  -8   0 2370.70 116.984  27
  -1  -8   0 2362.56 170.306   7
   1  -8   0 2192.22 167.328   7
  -1  -8  -1 10.0619 51.1044   7
   1  -8   1-10.2440 54.6973   7
   1  -8   1-6.61890 27.2217  19
  -1  -8  -1 16.2145 33.0355  26
   1  -8   1 51.9141 36.6548  26
  -1  -8  -1 27.7708 29.5032  11
  -1  -8  -1 78.3710 36.0243  27
   1  -8   1 54.0296 30.5535  27
   1  -8   2 365.009 75.5306   7
  -1  -8  -2 442.858 78.1587   7
   1  -8   2 515.182 43.1074  19
  -1  -8  -2 530.749 45.6117  11
  -1  -8  -2 371.439 70.7642   8
  -1  -8  -2 548.360 49.4082  26
   1  -8   2 513.461 46.3194  27
   1  -8   2 499.312 49.5722  26
  -1  -8  -3 850.267 95.8489   7
   1  -8   3 849.241 100.863   7
   1  -8   3 774.566 54.9351  19
  -1  -8  -3 888.545 59.8885  11
  -1  -8  -3 863.131 60.9113  26
   1  -8   3 942.559 63.6792  26
   1  -8   3 832.383 58.0810  27
   1  -8   4 64.5866 62.1151   7
   1  -8   4 66.3518 33.2120  27
  -1  -8  -4 26.5859 31.0620  11
  -1  -8  -4 83.4599 35.2852  26
   1  -8   4 65.6098 27.0670  19
  -1  -8  -5 1062.14 68.1153  11
   1  -8   5 1174.89 116.935   7
  -1  -8  -5 1165.69 71.9150  26
   1  -8   5 1020.07 66.4557  27
   1  -8   5 1019.28 63.3253  19
   1   8   6 124.191 28.7319  30
   1  -8   6 161.317 34.9767  27
  -1  -8  -6 181.704 34.4588  11
   1  -8   6 160.195 29.4875  19
  -1  -8  -6 187.510 39.0458  26
  -1  -8  -7 474.899 47.0183  26
   1  -8   7 448.277 44.7589  27
   1  -8   7 400.066 38.7128  19
  -1  -8  -7 458.023 44.3586  11
   1   8   7 401.976 40.1889  30
   1   8   8 2.32805 27.8582  30
   1  -8   8-9.45895 30.3044  27
  -1  -8  -8 13.6689 29.6213  11
  -1  -8  -8 42.4625 34.9795  26
   1  -8   8 4.26851 23.9146  19
   1   8   9 1390.03 78.1644  30
   1  -8   9 1372.28 74.8039  19
  -1  -8  -9 1408.57 82.8100  26
   1  -8  10 110.775 26.9582  19
   1   8  10 114.164 32.1120  30
  -1  -8 -10 93.9590 35.5850  26
  -1  -8 -11 446.521 47.5772  26
   1   8  11 470.889 44.0398  30
   1  -8  11 415.883 38.3179  19
  -1  -8 -12 55.9275 33.0761  11
   1  -8  12 40.3931 24.5804  19
  -1  -8 -12 58.5187 32.9683  26
   1   8  12 114.345 31.8873  30
  -1  -8 -13 3548.53 162.439  26
  -1  -8 -13 3595.59 163.300  11
   1  -8  13 3317.96 155.601  19
   1   8  13 3524.81 161.645  30
  -1  -8 -14 48.6736 30.8073  11
   1  -8  14 3.85043 21.8732  19
  -1  -8 -14 19.6154 31.3643  26
   1   8  14 22.4214 31.1319  30
   1  -8  15 1.73257 18.6685  23
  -1  -8 -15 22.4398 30.0485  11
   1  -8  15 31.7210 22.5946  19
  -1  -8 -15 2.39420 30.8102  26
   1   8  15 2.48006 30.9185  30
   1  -8  16 37.8894 20.8001  23
  -1  -8 -16 50.6642 31.0107  11
   1  -8  16 44.9764 22.3220  19
   1   8  16-2.45113 30.6526  30
  -1  -8 -16 32.5854 31.4764  26
   1  -8  17 1368.13 71.1320  23
  -1  -8 -17 1443.63 79.3323  26
   1  -8  17 1511.50 72.8202  19
  -1  -8 -17 1455.79 79.4739  11
   1   8  17 1262.22 78.6412  30
   1  -8  18 1353.16 70.3413  23
  -1  -8 -18 1365.72 77.4567  26
   1  -8  18 1415.53 70.4867  19
  -1  -8 -18 1350.06 76.6170  11
   1   8  18 1496.00 80.3667  30
  -1  -8 -19 1343.20 72.1120  11
   1   8  19 1326.43 74.8411  30
  -1  -8 -19 1296.45 73.7845  26
   1  -8  19 1254.76 66.3083  23
   1   8  20 15.3730 29.6800  30
   1  -8  20 3.11360 17.7387  23
  -1  -8 -20 27.6169 28.7578  26
  -1  -8 -20 47.4931 25.6814  11
  -1  -8 -21 42.7786 28.4665  26
  -1  -8 -21 73.6448 25.1620  11
   1   8  21 50.3983 29.7976  30
  -1  -8 -22 71.3096 27.8561  26
   1   8  22 131.127 30.3816  30
  -1  -8 -22 76.0560 23.3542  11
  -1  -8 -23 585.565 38.1388  11
   1  -8  23 559.745 40.1767  16
   1   8  23 466.348 42.3153  30
  -1  -8 -23 494.198 39.9337  26
   1   8  24 229.692 30.7806  30
  -1  -8 -24 176.577 27.4644  26
   1  -8  24 164.946 26.3811  16
   1  -8  25 374.053 31.3999  16
   1   8  25 350.076 33.6285  30
  -1  -8 -25 334.908 30.2958  26
   1   8  26 14.1584 21.1854  30
  -1  -8 -26 32.6384 18.9482  26
   1  -8  26 36.6791 19.0636  16
   1  -8  27 1857.86 81.5827  16
   1   8  27 1732.06 83.2093  30
  -1  -8 -27 1757.63 80.3956  26
   1   8  28 42.2478 17.8005  30
  -1  -8 -28 40.3491 14.1240  26
   1  -8  28 25.0022 14.7933  16
   1   8  29 60.8723 14.6698  30
  -1  -8 -29 36.8761 10.3543  26
   1  -8  29 65.1530 11.6502  16
  -1   9  24 611.425 32.8829  30
  -1  -9  24 709.369 33.8571  16
  -1   9  23 647.365 34.8354  30
  -1   9  22 1478.45 68.4723  30
  -1   9  21 10.0219 17.4085  30
  -1   9  20 343.883 27.6328  30
   1  -9 -20 254.618 25.2020  11
  -1   9  19 388.941 31.8765  30
   1  -9 -19 428.870 31.2106  11
  -1   9  18 1100.00 59.0349  30
   1  -9 -18 1165.25 59.8347  11
  -1   9  17 16.2014 22.7627  30
   1  -9 -17-7.92266 20.6379  11
  -1   9  16 3302.54 151.065  30
   1  -9 -16 3618.08 153.320  11
  -1   9  15 11.0757 23.2487  30
   1  -9 -15 16.0763 21.7817  11
  -1   9  14 302.909 31.5623  30
   1  -9 -14 257.386 25.8810  27
   1  -9 -14 361.690 33.7831  11
  -1   9  13 151.414 27.1565  30
   1  -9 -13 144.134 23.0630  27
   1  -9 -13 200.999 29.2820  11
  -1   9  12 36.3784 22.6103  30
   1  -9 -12 48.2556 21.6333  27
  -1   9  11 233.454 29.0250  30
   1  -9 -11 204.030 26.0333  27
  -1   9  10 2338.57 106.763  30
   1  -9 -10 2251.26 104.735  27
  -1   9   9 345.950 32.6291  30
   1  -9  -9 372.974 33.6536  27
   1  -9  -9 406.943 37.7185  11
  -1   9   8 61.3688 23.4915  30
   1  -9  -8 94.9522 25.2749  27
   1  -9  -8 47.8524 27.5443  11
  -1   9   7 15.1745 20.3620  30
   1  -9  -7 39.3646 26.3317  11
   1  -9  -7 59.3710 24.4161  27
   1  -9  -7 48.1096 32.6067  26
   1  -9  -6 1072.29 60.4288  27
   1  -9  -6 1127.26 68.5031  26
  -1  -9   6 1154.45 66.7056  27
   1  -9  -6 1052.87 64.4438  11
  -1  -9   5 925.911 56.9052  27
   1  -9  -5 811.080 50.7554  27
   1  -9  -5 776.713 57.6064  26
   1  -9  -5 740.732 52.7264  11
   1  -9  -4 212.314 31.8611  11
   1  -9  -4 193.343 29.7936  27
  -1  -9   4 226.524 36.4139  27
   1  -9  -4 214.506 38.5249  26
   1  -9  -3-21.3764 24.0184  11
  -1  -9   3 19.3742 16.9844  11
   1  -9  -3 6.94833 25.0748  27
  -1  -9   3 33.7066 30.8020  27
   1  -9  -3 13.6298 32.6287  26
  -1  -9   2 1376.40 72.8817  27
   1  -9  -2 1188.64 67.2536  27
  -1  -9   2 1204.46 66.1859  11
   1  -9  -2 1280.00 70.2217  11
   1  -9  -1 81.6169 26.7551  27
  -1  -9   1 29.5457 30.0996  27
  -1  -9   1 23.6390 22.4709  11
   1  -9  -1 26.6284 24.9602  11
   1  -9   0 89.2710 27.1620  27
  -1  -9   0 90.4935 31.4620  27
   1  -9   0 107.306 27.1897  11
  -1  -9   0 79.8896 25.3309  11
   1  -9   1 77.0747 27.5216  27
  -1  -9  -1 121.449 33.2882  27
   1  -9   1 66.9942 25.5472  11
  -1  -9  -1 151.588 27.2889  11
  -1  -9  -2 224.710 36.0338  27
   1  -9   2 251.254 32.0393  27
   1  -9   2 202.500 29.2693  11
  -1  -9  -2 289.349 32.3973  11
   1  -9   3 422.716 38.2833  27
  -1  -9  -3 428.827 42.3061  27
  -1  -9  -3 452.983 43.7344  26
   1  -9   3 410.494 34.5010  11
  -1  -9  -3 442.323 38.7154  11
  -1  -9  -4 2184.65 107.335  26
  -1  -9  -4 2222.64 105.748  27
  -1  -9  -4 2011.41 103.470  11
  -1  -9  -5 1373.30 75.5947  27
  -1  -9  -5 1458.32 77.5776  26
  -1  -9  -5 1332.41 75.3082  11
  -1  -9  -6 31.9998 25.8669  11
  -1  -9  -6 33.6177 28.6705  27
  -1  -9  -6 45.1950 30.7396  26
  -1  -9  -7 472.906 43.1924  27
  -1  -9  -7 485.086 44.3860  26
  -1  -9  -7 593.422 44.3777  11
  -1  -9  -8 1092.39 64.2713  26
  -1  -9  -8 1032.69 62.3151  27
  -1  -9  -8 992.287 61.8186  11
  -1  -9  -9 419.734 40.5600  26
  -1  -9  -9 413.466 38.8075  27
  -1  -9  -9 367.665 37.4672  11
   1   9  10 274.243 28.3244  30
  -1  -9 -10 260.545 32.8587  11
  -1  -9 -10 318.706 35.0845  27
  -1  -9 -10 297.959 36.1399  26
   1   9  11 61.0808 22.2916  30
  -1  -9 -11 95.0906 28.0137  27
  -1  -9 -11 127.371 30.1518  26
   1   9  12 496.376 36.2681  30
  -1  -9 -12 449.742 40.9286  26
   1   9  13 118.468 24.9762  30
  -1  -9 -13 149.060 29.0052  26
   1   9  14 1277.23 67.5139  30
  -1  -9 -14 1382.92 70.8090  26
  -1  -9 -14 1320.11 70.1543  11
   1   9  15 24.7559 21.2624  30
  -1  -9 -15 45.7130 22.2402  11
  -1  -9 -15 27.8160 24.9963  26
   1   9  16-14.1302 19.3742  30
  -1  -9 -16 28.3266 21.4421  11
  -1  -9 -16 12.3634 23.2671  26
   1   9  17 388.237 31.6248  30
  -1  -9 -17 390.815 33.8241  26
  -1  -9 -17 391.034 32.4039  11
   1   9  18 1698.51 80.8726  30
  -1  -9 -18 1787.61 82.1729  26
  -1  -9 -18 1674.65 81.7963  11
  -1  -9 -19 130.242 22.6353  26
  -1  -9 -19 110.161 20.2815  11
   1   9  19 56.6589 19.6784  30
  -1  -9 -20 14.3757 18.7758  26
   1  -9  20 48.3823 18.7876  16
   1   9  20 37.8447 18.1033  30
  -1  -9 -20 27.1552 14.5273  27
  -1  -9 -21 10.7057 15.0052  26
   1  -9  21 5.41498 17.0962  16
   1   9  21 4.01407 15.5596  30
  -1  -9 -21 18.5793 11.8633  27
   1   9  22 1074.46 53.0616  30
  -1  -9 -22 1043.94 52.5977  26
   1   9  23 822.631 41.8817  30
  -1  -9 -23 840.239 41.1923  26
   1  -9  24 590.284 29.8428  16
  -1 -10  16 159.799 13.6716  16
  -1 -10  15 1056.49 48.7025  16
  -1 -10  14 2.31505 12.0947  16
  -1 -10  13 556.519 31.8770  16
   1 -10  -7 1014.68 52.3575  11
   1 -10  -6 91.7913 18.1010  11
   1 -10  -5 1392.42 66.9025  11
  -1 -10  -3 97.7425 21.0600  27
  -1 -10  -4 306.191 26.8571  27
  -1 -10  -5 1803.36 81.4670  27
  -1 -10  -6 1177.37 56.4906  27
  -1 -10  -7 798.893 41.5025  27
  -1 -10  -8 445.524 27.7816  27
  -1 -10  -9 209.919 19.0468  27
  -1 -10 -10 13.0505 11.8851  27
   1 -10  16 101.695 11.9943  16
  -2   0  45-2.73135 11.0799  28
  -2   0  45 7.61680 12.3791   6
  -2   0  44 2155.30 98.8587  28
  -2   0  44 2341.20 99.5217   6
  -2   0  43 15.1233 14.2267  21
  -2   0  43 25.6067 21.4974  28
  -2   0  42 2091.91 97.0904  21
  -2   0  42 2180.18 100.794  28
  -2   0  41 15.2437 22.8623  21
  -2   0  41 34.1148 29.6309  28
  -2   0  40 5073.78 223.311  21
  -2   0  40 5404.08 227.621  28
  -2   0  39 36.2141 28.2900  21
  -2   0  39 11.2847 35.0932  28
  -2   0  38 282.620 37.7701  21
  -2   0  38 265.427 42.5206  28
  -2   0  37-12.0455 32.8524  21
  -2   0  36 441.481 46.6008  21
  -2   0  35 21.5109 35.6561  21
  -2   0  34 7199.49 311.464  21
  -2   0  33 19.7915 36.4735  21
  -2   0  33 26.8463 29.5698  23
  -2   0  33 62.3355 60.7673   2
  -2   0  32 18057.1 744.941  23
  -2   0  32 19570.8 832.769   2
  -2   0  32 18043.4 747.989  21
  -2   0  31-61.4172 67.8761   2
  -2   0  31 25.4659 34.5715  21
  -2   0  31-4.96352 27.2748  23
  -2   0  30 1631.80 92.3878  31
  -2   0  30 1537.45 81.6212  13
  -2   0  30 1473.26 84.6094  23
  -2   0  30 1598.57 88.9717  21
  -2   0  30 1502.59 146.066   2
  -2   0  29 8.48632 25.0288  13
  -2   0  29-2.91392 32.4758  31
  -2   0  29 21.7203 25.4651  23
  -2   0  29 21.7497 32.6896  21
  -2   0  29 58.2736 67.8879   2
  -2   0  28 81.3792 27.8702  13
  -2   0  28 156.973 60.0269   2
  -2   0  28 136.255 30.8078  23
  -2   0  28 123.893 35.5408  31
  -2   0  27-4.54338 24.5419  23
  -2   0  27 85.7899 65.5116   2
  -2   0  27-9.59764 53.0349   9
  -2   0  27 2.70569 31.3620  31
  -2   0  26 400.761 42.5355  31
  -2   0  26 502.987 75.2214   9
  -2   0  26 489.583 86.4134   2
  -2   0  26 388.748 37.3700  23
  -2   0  25-2.45868 27.3979  31
  -2   0  25-28.9933 52.2037   2
  -2   0  25 34.6428 47.8574   9
  -2   0  24 1485.42 128.353   2
  -2   0  24 1520.14 120.009   9
  -2   0  23-17.1116 50.3317   2
   2   0 -23 28.5045 32.0336   8
  -2   0  23-7.67889 46.4829   9
  -2   0  22 4027.04 216.457   2
  -2   0  22 3766.24 205.873   9
   2   0 -22 3531.70 183.074   8
  -2   0  21 7.48909 46.9845   2
  -2   0  21 13.4032 39.0377   9
   2   0 -21 12.7420 30.5046   8
  -2   0  20 11128.8 499.616   2
  -2   0  20 10748.4 491.857   9
   2   0 -20 11224.4 474.233   8
  -2   0  19 45.4385 42.1038   2
   2   0 -19 11.1546 28.2393   8
  -2   0  19-23.1294 35.9622   9
  -2   0  18 5594.30 277.556   2
  -2   0  18 5910.33 273.183   9
   2   0 -18 5623.50 256.130   8
  -2   0  17-16.7480 43.1418   2
   2   0 -17-16.0133 29.2621   8
  -2   0  17 4.93531 37.9224   9
  -2   0  16 27501.3 1122.97   2
  -2   0  16 27558.3 1118.03   9
   2   0 -16 26668.8 1103.26   8
   2   0 -15-8.13558 26.9084   8
  -2   0  15 49.9241 37.3911   9
  -2   0  15 42.8489 41.6953   2
   2   0 -14 108.726 26.8019   8
  -2   0  14 121.697 36.5904   9
  -2   0  14 74.4601 37.6813   2
  -2   0  14 91.7955 10.1548   7
   2   0 -13 11.2066 23.7904   8
  -2   0  13 6.92319 30.5807   9
  -2   0  13 4.01791 35.8020   2
  -2   0  13 9.72116 9.23255   7
   2   0 -12 16210.9 618.896   8
  -2   0  12 14542.7 604.505   7
  -2   0  12 15805.0 629.025   9
  -2   0  12 16407.6 634.367   2
  -2   0  11 9.23559 10.1937   7
  -2   0  11 43.5416 29.0702   2
  -2   0  11-2.81821 29.6409   9
   2   0 -11-3.58575 23.1667   8
  -2   0  10 21604.0 821.954   9
   2   0 -10 21122.5 812.436   8
  -2   0  10 19444.6 802.543   7
  -2   0   9 7.39517 10.4299   7
  -2   0   9 15.6497 27.7484   9
   2   0  -9 4.13475 20.7820   8
  -2   0   8 22742.0 885.405   9
  -2   0   8 21393.0 872.093   7
   2   0  -8 22260.7 877.810   8
  -2   0   7 15.6104 11.8206   7
  -2   0   7 22.1273 22.1349   9
  -2   0   6 76011.5 2927.29   1
  -2   0   6 75064.3 2922.98   9
  -2   0   6 71753.3 2915.07   7
  -2   0   5-1.27085 11.5277   7
  -2   0   5 5.08821 24.4398   1
  -2   0   5 9.71498 17.4988   9
  -2   0   4 65848.0 2641.74   1
  -2   0   4 66356.2 2636.29  10
  -2   0   4 66170.5 2634.20   7
  -2   0   3 1.35679 19.8688   1
  -2   0   3 6.82681 12.2461   7
  -2   0   3 5.68649 12.9774  10
  -2   0   2 108708. 4347.35  10
  -2   0   2 108578. 4348.07   7
  -2   0   2 111327. 4351.73   1
  -2   0   1-8.29356 18.6742   1
  -2   0   0 21865.2 879.090   1
  -2   0  -1-3.83063 19.3379   1
  -2   0  -2 15737.9 637.538   1
  -2   0  -3 9.36026 24.2835   1
  -2   0  -4 73996.3 2952.98   8
  -2   0  -5-30.5040 27.5602   8
  -2   0  -6 20948.2 850.048   8
  -2   0  -7-2.22945 31.4356   8
   2   0   8 25721.2 1062.32   9
  -2   0  -8 26687.0 1062.85   8
   2   0   9 16.3416 30.6845   9
  -2   0  -9 10.7861 31.4961   8
   2   0  10 1497.76 87.1587   9
  -2   0 -10 1442.66 87.0281   8
   2   0  11 26.7221 32.3328   9
  -2   0 -11 12.7951 34.7668   8
   2   0  12 68147.8 2851.31   9
  -2   0 -12 73820.5 2851.25   8
  -2   0 -13 22.4832 35.3307   8
   2   0  13-4.02186 33.2966   9
   2   0  14 5671.18 263.372   9
  -2   0 -14 5695.54 262.310   8
   2   0  15-33.3805 36.4291   9
  -2   0 -15 30.4024 38.5338   8
   2   0  16 3946.82 210.649   9
  -2   0 -16 4480.26 209.589   8
   2   0  17 16.7973 38.6050   9
  -2   0 -17 39.8943 38.1112   8
   2   0  18 17463.8 749.101   9
  -2   0 -18 17592.3 742.823   8
  -2   0 -19 39.7441 40.0208   8
   2   0  19 78.0462 47.6694   9
   2   0  20 97.8723 46.0557   9
  -2   0 -20 187.114 46.4536   8
  -2   0 -21-12.8025 41.8529   8
   2   0  21 7.49377 43.6493   9
   2   0  22 35410.7 1491.59   9
  -2   0 -22 36162.7 1482.06   8
   2   0  23 8.52864 46.0707   9
  -2   0 -23 14.2646 43.5736   8
   2   0  24 3333.47 202.272   9
   2   0  25 9.57648 49.8929   9
   2   0  26 20434.7 841.833   9
   2   0  26 18518.4 774.095  31
   2   0  27-16.7993 33.4325  31
   2   0  27-31.7179 62.2008   9
   2   0  28 92.7114 37.0179  31
   2   0  28 176.191 63.0079   9
   2   0  29-2.98115 34.3801  31
   2   0  29 22.7815 55.5109   9
   2   0  30 2010.61 165.086   9
   2   0  30 2178.60 114.617  31
   2   0  31 43.0978 36.0686  31
   2   0  31 12.2803 66.3487   2
   2   0  32 28430.8 1160.87  31
   2   0  32 29004.0 1241.39   2
   2   0  33 55.0415 37.6890  31
   2   0  33 73.9251 68.8756   2
   2   0  34 1494.62 89.9763  31
   2   0  35 21.4151 27.2411  13
   2   0  35 49.2059 38.9782  31
   2   0  36 318.466 34.6199  13
   2   0  36 325.354 44.6514  31
   2   0  37 28.1621 31.7657  21
   2   0  37-25.8672 37.1517  31
   2   0  38 608.926 48.6107  21
   2   0  39 15.3427 26.8636  21
   2   0  40 1231.16 66.2645  21
   2   0  41 19.5940 21.8274  21
  -2   0 -42 57.6565 19.2925   5
   2   0  42 76.8956 20.3459  21
   2   0  42 81.0657 24.5387  28
   2   0  43 5.53993 10.8528  21
   2   0  43 7.69382 18.5122  28
   2   0  44 21.5103 13.7453  28
  -2   1  44 294.766 23.7749   6
  -2   1  44 273.506 20.8353  21
  -2  -1  44 238.830 22.6774  28
  -2   1  44 243.923 22.2016  28
  -2  -1  43-23.7422 20.9317   6
  -2   1  43-7.19280 21.6167   6
  -2   1  43-15.4657 17.1022  21
  -2   1  43 1.17293 19.5686  28
  -2  -1  43-7.08062 20.3722  28
  -2   1  42 524.436 37.3656  21
  -2  -1  42 534.081 39.0750  28
  -2   1  42 541.277 39.0524  28
  -2   1  41 2151.61 102.872  21
  -2  -1  41 2149.67 104.224  28
  -2   1  41 2248.43 104.494  28
  -2   1  40 484.139 42.4164  21
  -2   1  40 521.982 45.4017  28
  -2  -1  40 503.365 44.3995  28
  -2  -1  39 3013.56 136.093  21
  -2   1  39 3037.03 140.967  21
  -2   1  39 3288.16 142.983  28
  -2  -1  39 2796.61 140.538  28
  -2   1  38 49.1522 33.3080  21
  -2  -1  38 19.0084 26.8332  21
  -2  -1  38 18.9954 34.4615  28
  -2   1  38 51.9434 34.5974  28
  -2  -1  37 2353.51 115.314  21
  -2   1  37 2480.11 120.996  21
  -2   1  37 2357.70 120.735  28
  -2  -1  36 116.315 31.9146  23
  -2  -1  36 65.7473 30.2030  21
  -2   1  36 64.3783 36.2094  21
  -2   1  36 99.0381 25.5211  13
  -2  -1  35 9513.04 400.969  23
  -2  -1  35 9719.26 400.667  21
  -2   1  35 9393.24 404.204  21
  -2   1  35 9481.89 397.808  13
  -2  -1  34 1884.91 99.3034  23
  -2   1  34 1783.52 95.2356  13
  -2   1  34 1964.61 104.168  21
  -2  -1  34 1872.08 98.7919  21
  -2   1  33 743.208 94.8153  10
  -2  -1  33 934.209 62.2294  23
  -2   1  33 781.806 57.7370  13
  -2   1  33 804.132 64.6912  21
  -2  -1  33 913.677 60.7072  21
  -2  -1  33 723.397 111.998   2
  -2   1  33 868.618 116.665   2
  -2   1  32 388.367 41.8369  13
  -2   1  32 354.377 71.8338  10
  -2   1  32 357.027 48.7593  21
  -2  -1  32 398.999 44.7998  21
  -2  -1  32 346.114 43.6967  23
  -2   1  32 355.032 87.4369   2
  -2  -1  32 441.866 91.0873   2
  -2  -1  31 198.377 38.3628  21
  -2  -1  31 183.902 36.3222  23
  -2   1  31 251.594 44.2201  21
  -2   1  31 230.354 68.2561   2
  -2  -1  31 231.029 72.7171   2
  -2   1  31 216.322 35.2920  13
  -2  -1  30-10.3381 50.4302   9
  -2  -1  30 143.167 70.9040   2
  -2   1  30 71.3512 65.7502   2
  -2  -1  30 33.5910 33.2549  21
  -2  -1  30 63.3745 30.7658  23
  -2   1  30 107.954 38.1428  21
  -2   1  30 42.2406 30.9187  13
  -2   1  29 2449.45 175.443   2
  -2  -1  29 2701.69 179.245   2
  -2  -1  29 2087.41 158.825   9
  -2   1  29 2251.32 116.425  21
  -2  -1  29 2190.28 113.383  21
  -2   1  29 2180.03 112.295  13
  -2  -1  29 2301.05 114.581  23
  -2  -1  29 2342.80 118.262  31
  -2   1  29 2221.01 117.132  31
  -2  -1  28 97.4152 51.4612   9
  -2  -1  28 56.2247 33.9176  31
  -2   1  28 103.188 36.1448  31
  -2   1  28 89.1616 30.4994  13
  -2  -1  28 123.125 61.9174   2
  -2   1  28 111.365 57.3603   2
  -2  -1  28 90.8703 31.3887  23
  -2   1  28 26.0814 25.2275  23
  -2  -1  28 64.0192 31.2240  21
  -2  -1  27 962.233 61.1892  21
  -2  -1  27 873.755 62.6779  31
  -2   1  27 861.203 63.9318  31
  -2   1  27 972.620 61.8866  13
  -2  -1  27 1027.53 104.540   9
  -2  -1  27 1013.24 62.1249  23
  -2   1  27 932.079 58.1512  23
  -2   1  27 875.555 109.520   2
  -2  -1  27 997.107 108.131   2
  -2  -1  26 49.3142 27.6530  23
  -2   1  26 59.2169 24.4794  23
  -2  -1  26 31.1849 28.0361  16
  -2   1  26 10.1717 59.8794   2
  -2  -1  26-51.0815 58.9522   2
  -2   1  26 95.1143 28.0107  13
  -2  -1  26 98.4317 31.2954  31
  -2   1  26 92.4601 30.5955  31
  -2  -1  26 62.2697 46.3995   9
   2  -1 -26 6.45602 37.2949   8
   2  -1 -25 9516.87 411.863   8
  -2  -1  25 8737.26 377.063  16
  -2  -1  25 8595.07 376.331  23
  -2  -1  25 8939.77 379.173  31
  -2   1  25 9035.40 378.838  31
  -2  -1  25 9822.00 443.861   2
  -2   1  25 9998.53 444.348   2
  -2  -1  25 9266.11 428.694   9
  -2  -1  24 1684.24 132.978   2
  -2   1  24 1803.63 135.027   2
   2  -1 -24 1673.39 112.491   8
  -2  -1  24 1659.50 125.533   9
  -2  -1  23 1799.76 130.351   2
  -2   1  23 1430.84 122.531   2
   2  -1 -23 1371.95 102.111   8
  -2  -1  23 1579.63 118.022   9
  -2   1  22 80.2616 52.8918   2
  -2  -1  22 40.3423 46.5243   2
  -2  -1  22-34.8477 38.9381   9
   2  -1 -22-16.4095 35.7631   8
  -2  -1  21 12550.4 562.131   2
  -2   1  21 12422.1 560.235   2
   2  -1 -21 12566.6 541.242   8
  -2  -1  21 12464.3 552.365   9
  -2   1  20 146.967 56.2845   2
  -2  -1  20 147.795 51.6323   2
   2  -1 -20 24.5580 33.7669   8
  -2  -1  20 96.7679 45.5060   9
  -2  -1  19 668.557 72.2594   2
  -2   1  19 586.500 70.0529   2
  -2  -1  19 459.007 39.0871   7
  -2  -1  19 650.430 67.8859   9
   2  -1 -19 620.505 59.1284   8
  -2   1  18 1260.03 95.6080   9
  -2  -1  18 1228.45 89.7303   9
   2  -1 -18 1317.99 84.9040   8
  -2  -1  18 1057.02 64.5461   7
  -2   1  18 1245.10 95.5444   2
  -2  -1  18 1144.99 96.1021   2
  -2   1  17 18412.0 786.926   9
  -2  -1  17 19055.7 783.299   9
   2  -1 -17 19294.3 777.600   8
  -2  -1  17 18004.2 759.968   7
  -2  -1  17 19334.6 791.319   2
  -2   1  17 18556.2 788.714   2
  -2   1  16 6669.24 313.570   9
  -2  -1  16 6903.69 309.230   9
  -2  -1  16 6594.56 289.632   7
   2  -1 -16 7011.06 304.390   8
  -2   1  16 6653.00 315.856   2
  -2  -1  16 7236.73 317.491   2
  -2  -1  15 14685.5 611.693   9
  -2   1  15 14218.6 615.926   9
   2  -1 -15 14642.9 608.469   8
  -2  -1  15 14059.7 595.242   7
  -2   1  15 15124.4 619.274   2
  -2  -1  15 14855.1 619.146   2
  -2  -1  14 1852.90 102.191   9
  -2   1  14 1547.98 105.231   9
   2  -1 -14 1733.18 99.0955   8
  -2  -1  14 1713.21 88.0782   7
  -2   1  14 1706.52 105.104   2
  -2  -1  14 1859.26 108.539   2
  -2  -1  13 705.668 57.1264   9
   2  -1 -13 672.709 54.4144   8
  -2   1  13 568.938 62.5947   2
  -2  -1  13 767.668 64.9460   2
  -2  -1  12 1464.34 83.6404   9
  -2  -1  12 1402.77 87.8855   2
  -2   1  12 1276.64 87.0682   2
  -2  -1  11 17554.5 714.324   9
  -2   1  11 17385.1 720.483   2
  -2  -1  11 17156.0 720.259   2
  -2  -1  10 3251.66 147.912   9
  -2  -1  10 3093.17 142.101   7
  -2  -1  10 3223.77 154.237   2
  -2   1  10 3073.60 153.123   2
  -2  -1   9 18573.0 750.961   9
  -2  -1   9 18191.8 748.110   7
  -2  -1   9 18888.6 757.610   2
  -2   1   9 18204.7 757.254   2
  -2  -1   8 1922.20 94.2145   9
  -2  -1   8 1929.78 93.3683   7
  -2  -1   8 2075.78 101.976   2
  -2   1   8 1870.58 101.437   2
  -2  -1   7 5920.57 248.322   9
  -2   1   7 5705.67 254.245   2
  -2  -1   7 6067.75 255.988   2
  -2  -1   7 5910.67 249.743   7
  -2  -1   6 151.751 26.8337   7
  -2  -1   6 111.267 22.5236   9
  -2  -1   6 138.589 30.9597   2
  -2  -1   6 110.690 29.5003   1
  -2   1   6 155.256 35.3306   2
  -2   1   6 103.872 29.8956   1
  -2  -1   5 20111.0 813.436   9
  -2  -1   5 20456.6 818.959   7
  -2   1   5 20734.5 820.735   2
  -2  -1   5 19698.0 820.299   2
  -2   1   5 19811.2 820.308   1
  -2  -1   5 20886.2 820.504   1
  -2   1   4 15.2796 25.9578   1
  -2  -1   4 15.1682 24.4953   1
  -2  -1   4 16.7773 13.3615   9
  -2  -1   4 28.9486 23.7249   7
  -2  -1   3 40417.2 1607.99   1
  -2   1   3 39934.1 1607.91   1
  -2  -1   2 22.4111 20.8600   1
  -2   1   2 46.3631 21.6185   1
  -2  -1   2 57.0503 22.7544   3
  -2   1   2 11.7351 21.4151   3
  -2   1   1 27235.0 1067.99   1
  -2  -1   1 26383.4 1067.65   1
  -2  -1   1 26236.1 1064.19   8
  -2  -1   1 26851.8 1068.54   3
  -2   1   1 26607.8 1068.21   3
  -2  -1   0 8675.18 353.378   8
  -2  -1   0 8654.05 357.673   7
  -2  -1   0 8464.13 355.145   1
  -2   1   0 8875.06 355.525   1
  -2  -1  -1 14414.9 571.906   8
  -2  -1  -1 14174.7 574.311   7
  -2  -1  -1 13162.4 571.505   1
  -2   1  -1 14802.0 572.696   1
  -2  -1  -2 3045.56 136.618   8
  -2  -1  -2 3231.90 138.522   7
  -2   1  -2 3102.02 136.322   1
  -2  -1  -2 2933.36 135.980   1
   2   1   2 3159.53 131.412   9
  -2  -1  -3 83024.0 3273.94   7
  -2   1  -3 82744.0 3273.51   1
  -2  -1  -3 79657.0 3272.98   1
   2   1   3 82708.3 3269.60   9
  -2  -1  -4 31226.8 1227.20   7
  -2  -1  -4 29678.6 1227.54   1
  -2   1  -4 30801.2 1227.93   1
   2   1   4 30386.4 1224.47   9
   2   1   5 17795.4 722.656   9
  -2  -1  -5 17835.2 723.123   7
   2   1   6 107021. 4321.87   9
  -2  -1  -6 109700. 4321.20   7
   2   1   7 1766.91 93.4180   9
  -2  -1  -7 1801.28 96.8611   8
  -2  -1  -7 1775.25 90.5744   7
   2   1   8 11059.0 468.178   9
  -2  -1  -8 11399.1 471.108   8
   2   1   9 65069.9 2630.12   9
  -2  -1  -9 66172.1 2632.62   8
   2   1  10 21225.9 866.340   9
  -2  -1 -10 20986.0 867.619   8
   2   1  11 10517.3 451.497   9
  -2  -1 -11 10690.5 452.981   8
   2   1  12 5528.77 246.996   9
  -2  -1 -12 5192.13 246.032   8
   2   1  13 1867.90 111.464   9
  -2  -1 -13 1871.61 113.759   8
   2   1  14 1655.26 104.215   9
   2  -1  14 1785.37 106.540   9
  -2  -1 -14 1622.43 103.165   8
   2  -1  15 19.9137 35.5372   9
  -2  -1 -15 47.3258 38.2172   8
   2   1  15 29.4970 37.7935   9
   2   1  16 287.461 51.6958   9
  -2  -1 -16 288.308 54.9349   8
   2  -1  16 359.297 52.8000   9
   2  -1  17 33933.2 1504.44   9
   2   1  17 37285.2 1509.18   9
  -2  -1 -17 39022.8 1507.09   8
   2   1  18 961.469 84.8728   9
  -2  -1 -18 914.245 78.9108   8
  -2  -1 -19 403.502 62.2501   8
   2   1  19 353.331 56.6437   9
   2   1  20 1410.20 114.388   9
  -2  -1 -20 1794.23 114.941   8
   2   1  21 4295.22 233.172   9
  -2  -1 -21 4328.19 227.561   8
   2   1  22 884.779 90.1089   9
  -2  -1 -22 1051.36 92.5728   8
   2   1  23 7886.24 407.302   9
  -2  -1 -23 9175.03 406.717   8
  -2  -1 -24-32.0606 44.7797   8
   2   1  24 46.2696 49.9861   9
   2   1  25 468.771 76.8521   9
  -2  -1 -25 519.160 75.0918   8
   2  -1  25 512.257 40.5305  23
   2  -1  26 963.030 58.8769  16
   2  -1  26 934.975 59.5460  23
   2   1  26 1001.10 65.2784  31
   2  -1  26 1079.06 66.0653  31
  -2  -1 -26 983.423 99.5292   8
   2   1  26 954.390 108.388   9
   2  -1  27 16590.7 684.508  23
   2  -1  27 16857.5 689.901  31
   2   1  27 16188.8 688.829  31
  -2  -1 -27 18594.4 747.819   8
   2   1  27 17046.8 756.788   9
   2   1  28 767.640 105.401   9
  -2  -1 -28 801.912 95.6546   8
   2  -1  28 964.235 59.8023  23
   2  -1  28 1023.92 68.1260  31
   2   1  28 898.233 67.0559  31
   2   1  29 103.121 64.2466   9
   2  -1  29 153.010 31.5622  23
   2  -1  29 100.595 36.7219  31
   2   1  29 167.832 39.1897  31
   2  -1  30 1271.14 71.5589  23
   2  -1  30 1219.38 125.825   9
   2   1  30 1091.49 75.6916  31
   2  -1  30 1232.09 76.8692  31
   2  -1  31 364.913 78.8081   9
   2  -1  31 358.042 37.9398  23
   2   1  31 339.639 87.6420   2
   2  -1  31 339.165 83.4465   2
   2   1  31 342.054 44.9573  31
   2  -1  31 346.595 46.1662  31
   2  -1  32-23.6275 59.9893   9
   2  -1  32 60.7682 64.1049   2
   2   1  32 121.745 67.2744   2
   2  -1  32-6.94204 26.7552  23
   2   1  32 9.07510 35.0642  31
   2  -1  32-6.07520 34.6722  31
   2  -1  33 797.481 107.957   9
   2  -1  33 1028.21 62.5511  23
   2   1  33 824.124 111.502   2
  -2  -1 -33 1027.23 123.967   1
  -2   1 -33 1004.71 124.455   1
   2  -1  33 979.647 117.801   2
   2  -1  33 1158.97 73.6109  31
   2   1  33 1079.68 71.6127  31
   2  -1  34 146.498 39.6973  31
   2   1  34 172.235 41.2039  31
   2  -1  34 221.769 31.8604  23
   2  -1  35 564.901 42.7934  23
   2   1  35 578.780 54.1181  31
   2  -1  35 530.020 51.5729  31
   2   1  35 534.018 47.2867  13
   2   1  36 34.6542 35.2878  31
   2  -1  36 24.0680 34.4276  31
   2   1  36 58.2454 28.4901  13
   2  -1  36 22.3957 28.9559  21
   2  -1  36 10.8750 22.8656  23
   2   1  37 3541.75 165.720  31
   2  -1  37 3737.24 166.568  31
   2  -1  37 3516.26 156.126  23
   2  -1  37 3469.52 160.457  21
   2   1  37 3625.17 165.125  21
   2   1  37 3544.64 160.368  13
   2  -1  38 16.5239 25.3199  21
   2   1  38 22.4065 30.6739  21
   2   1  38 23.2004 24.8311  13
   2  -1  39 1458.03 75.2213  21
   2   1  39 1523.69 80.5625  21
   2   1  40 1534.47 79.4605  21
   2   1  41 1047.04 59.0437  21
  -2   1 -41 1080.28 58.2234   5
  -2   1 -42 28.9275 17.8140   5
  -2  -1 -42 5.15879 17.7966   5
   2   1  42 27.2536 21.0290  21
   2   1  42 19.0396 21.7481  28
   2  -1  42 28.0514 20.7324  28
   2   1  43 90.6992 16.8885  21
   2  -1  43 55.6011 17.5717  28
   2   1  43 71.0285 19.1916  28
   2   1  44 194.003 15.5930  21
   2  -1  44 200.983 17.0701  28
   2   1  44 215.570 17.0880  28
  -2  -2  43 968.393 48.9435  28
  -2   2  43 1004.47 49.0613  28
  -2  -2  43 1097.15 49.4169   6
  -2   2  43 968.808 49.6190   6
  -2   2  42 183.426 24.4256  28
  -2  -2  42 199.563 23.4249  28
  -2  -2  42 205.511 25.2267   6
  -2   2  42 187.058 24.8678   6
  -2   2  41 56.7171 23.7195  28
  -2  -2  41 75.5855 24.2725  28
  -2  -2  40 2445.54 112.185  28
  -2   2  40 2344.73 111.099  28
  -2  -2  39 2335.79 112.887  28
  -2   2  39 2423.39 113.439  28
  -2  -2  38-2.09736 30.0304  28
  -2   2  38 35.2527 30.0821  28
  -2  -2  37 158.055 36.4585  28
  -2   2  37 233.186 38.1153  28
  -2  -2  37 238.457 33.9570  23
  -2   2  37 144.996 39.4206  21
  -2   2  37 179.179 31.4440  13
  -2   2  36 2412.17 117.520  13
  -2   2  36 2463.53 123.307  21
  -2   2  36 2484.31 121.363  28
  -2  -2  36 2404.15 120.776  28
  -2  -2  36 2423.47 119.875  23
  -2  -2  35 248.323 37.7994  23
  -2  -2  35 210.006 29.4460  21
  -2   2  35 241.112 42.7607  21
  -2   2  35 232.674 37.0862  13
  -2   2  34 2680.95 127.037  13
  -2  -2  34 2396.57 119.388  21
  -2   2  34 2773.45 132.527  21
  -2  -2  34 2528.93 126.445  23
  -2   2  33 3471.04 163.953  13
  -2   2  33 3667.82 168.882  21
  -2  -2  33 3453.85 158.318  21
  -2  -2  33 3486.24 165.173  23
  -2   2  32 46.4960 61.4359   2
  -2  -2  32 140.044 70.0954   2
  -2  -2  32 79.9015 51.5283   9
  -2   2  32 183.741 67.3318  10
  -2   2  32 97.3229 35.4977  13
  -2  -2  32 68.2270 28.2418  21
  -2  -2  32 133.528 33.9827  23
  -2   2  32 104.875 39.5326  21
  -2   2  31 561.688 55.6222  21
  -2  -2  31 557.545 46.1049  21
  -2  -2  31 571.688 81.7940   9
  -2  -2  31 627.557 51.1749  23
  -2   2  31 573.935 86.4279  10
  -2  -2  31 722.317 105.102   2
  -2   2  31 568.159 99.2591   2
  -2   2  31 603.592 51.9860  13
  -2   2  30 2960.70 139.060  13
  -2  -2  30 2891.40 139.148  16
  -2  -2  30 2920.23 139.500  23
  -2  -2  30 2944.39 189.977   9
  -2   2  30 2794.59 193.268  10
  -2  -2  30 2712.38 132.477  21
  -2   2  30 2794.21 139.790  21
  -2  -2  30 2788.98 196.735   2
  -2   2  30 2556.02 192.111   2
  -2  -2  29 19.5333 47.5984   9
  -2  -2  29-8.21944 30.1147  16
  -2   2  29 2.92725 37.2809  21
  -2  -2  29 19.2929 31.7073  23
  -2  -2  29 11.1662 27.1659  21
  -2   2  29 31.7269 52.9926  10
  -2   2  29 43.7078 32.3791  13
  -2   2  29-33.6825 67.3322   2
  -2  -2  29 22.5796 64.4332   2
  -2  -2  28 47.4240 49.4251   9
  -2  -2  28 34.8661 29.0777  16
  -2  -2  28 51.2790 30.4199  23
  -2   2  28-2.85601 34.1088  21
  -2  -2  28-8.78532 28.0479  21
  -2   2  28 72.2883 59.5561  10
  -2   2  28 8.06687 33.3154  13
  -2  -2  28 65.8595 48.7032   2
  -2   2  28 141.793 59.6067   2
  -2  -2  27 317.801 78.4998   2
  -2  -2  27 346.876 37.4414  21
  -2   2  27 365.063 45.6729  21
  -2  -2  27 328.004 39.5437  23
  -2  -2  27 439.292 72.2783   9
   2  -2 -27 375.292 63.8782   8
  -2  -2  27 447.734 43.2835  16
  -2   2  27 450.520 80.0740  10
  -2   2  27 378.584 80.7852   2
  -2   2  27 388.319 42.5012  13
  -2  -2  26 6922.77 306.893  23
  -2  -2  26 7011.96 302.365  21
  -2   2  26 7178.40 308.112  31
  -2  -2  26 7142.67 307.961  31
  -2   2  26 7071.26 307.038  13
  -2  -2  26 7117.25 307.357  16
  -2  -2  26 7418.32 368.920   2
  -2   2  26 8024.86 374.425   2
  -2  -2  26 7830.22 360.587   9
   2  -2 -26 7505.40 350.051   8
  -2  -2  25 619.189 83.8692   2
  -2   2  25 412.052 76.0653   2
  -2  -2  25 523.771 44.6078  16
  -2  -2  25 397.644 42.4585  23
  -2   2  25 513.806 45.9578  13
  -2  -2  25 547.890 44.7146  31
  -2   2  25 427.452 43.2309  31
  -2  -2  25 476.265 69.4128   9
   2  -2 -25 484.791 68.5989   8
   2  -2 -24 1547.09 113.053   8
  -2   2  24 1428.13 81.2184  31
  -2  -2  24 1556.65 82.3875  31
  -2  -2  24 1499.53 81.3229  16
  -2  -2  24 1429.57 81.0585  23
  -2  -2  24 1314.99 112.572   9
  -2   2  24 1594.16 83.2398  13
  -2  -2  24 1512.74 122.806   2
  -2   2  24 1772.07 129.773   2
  -2  -2  23 523.665 71.3084   9
   2  -2 -23 437.835 65.8910   8
  -2  -2  23 545.285 77.5792   2
  -2   2  23 463.075 74.6029   2
  -2  -2  22 7734.60 355.718   9
  -2  -2  22 7022.39 327.230   7
   2  -2 -22 7707.37 352.718   8
  -2   2  22 7560.77 362.743   2
  -2  -2  22 7642.47 365.847   2
  -2  -2  21 48.3255 28.2080   7
  -2  -2  21 59.2075 40.5940   9
   2  -2 -21 6.36642 37.8615   8
  -2  -2  21 84.0163 44.9684   2
  -2   2  21 45.3681 49.8624   2
   2  -2 -20 6600.12 311.393   8
  -2  -2  20 6551.59 294.648   7
  -2  -2  20 6673.57 320.897   2
  -2   2  20 6604.38 320.620   2
  -2  -2  20 6439.23 310.445   9
   2  -2 -19 1202.18 90.3809   8
  -2  -2  19 1109.17 75.2799   7
  -2  -2  19 1006.55 91.2540   2
  -2   2  19 1139.93 97.3512   2
  -2  -2  19 1085.74 85.1657   9
   2  -2 -18 9159.08 396.593   8
  -2  -2  18 8448.37 380.991   7
  -2  -2  18 8813.86 400.834   2
  -2   2  18 8691.37 400.247   2
  -2  -2  18 8855.58 393.219   9
   2  -2 -17 4558.03 222.252   8
  -2  -2  17 4435.94 209.799   7
  -2   2  17 4322.14 223.566   2
  -2  -2  17 4618.74 228.426   2
  -2  -2  17 4449.57 218.610   9
  -2  -2  16 27389.0 1129.62   7
   2  -2 -16 27922.5 1140.76   8
  -2  -2  16 27862.4 1144.55   2
  -2   2  16 27225.5 1141.92   2
  -2  -2  16 27782.9 1137.17   9
   2  -2 -15 16191.0 698.080   8
  -2   2  15 16359.7 699.266   2
  -2  -2  15 16338.1 700.673   2
  -2  -2  15 17285.1 695.475   9
  -2  -2  14 4324.22 210.589   2
  -2   2  14 4250.99 210.451   2
  -2  -2  14 4343.07 204.850   9
  -2  -2  13 41.8460 30.8224   9
  -2  -2  13 41.5452 36.8737   2
  -2   2  13-4.10045 38.8211   2
  -2  -2  12 387.305 43.0700   9
  -2  -2  12 281.082 44.0655   2
  -2   2  12 341.360 46.1239   2
  -2  -2  11 4369.32 206.785   2
  -2   2  11 4399.41 207.165   2
  -2  -2  11 4588.33 203.339   9
   2  -2 -10 6407.90 267.102   7
  -2  -2  10 7021.54 290.608   2
  -2   2  10 6871.47 289.526   2
   2  -2  -9 4009.62 172.268   7
  -2   2   9 4278.57 189.632   2
  -2  -2   9 4294.23 190.476   2
   2  -2  -8 8681.01 365.478   7
  -2  -2   8 9468.80 382.497   7
  -2  -2   8 9140.32 378.153   2
  -2   2   8 8834.02 377.716   2
  -2   2   8 8984.10 385.439  10
  -2  -2   7 758.338 55.6747   7
  -2  -2   7 577.265 47.6652   2
  -2   2   7 649.077 49.3488   2
  -2   2   7 729.284 55.1827  10
  -2  -2   6 15641.2 645.913   7
  -2  -2   4 3260.25 139.713   1
  -2   2   4 3065.10 140.027   1
  -2  -2   4 3115.54 139.971   3
  -2   2   3 896.964 52.7174   1
  -2  -2   3 1069.11 52.4282   1
  -2   2   3 867.155 53.0178   3
  -2  -2   3 953.144 53.6106   3
  -2  -2   2 224.241 38.5401   7
  -2   2   2 261.149 28.3364   1
  -2  -2   2 263.596 25.5965   1
   2   2  -2 255.639 21.9639  10
  -2   2   2 235.769 28.8854   3
  -2  -2   2 279.518 28.3197   3
  -2  -2   1 5712.39 242.358   7
  -2  -2   1 5497.79 229.824   1
  -2   2   1 5398.62 230.270   1
   2   2  -1 5592.51 229.328  10
  -2  -2   0 4208.57 184.935   7
  -2  -2   0 4100.30 172.628   1
  -2   2   0 3951.28 172.886   1
   2   2   0 4136.75 173.859  10
  -2  -2  -1 13858.5 568.934   7
  -2  -2  -1 13626.6 558.072   1
  -2   2  -1 13994.8 558.628   1
   2   2   1 13686.8 560.291  10
  -2  -2  -2 3304.90 150.346   7
  -2  -2  -2 3152.15 140.128   1
  -2   2  -2 3219.76 140.758   1
  -2  -2  -3 2627.22 124.404   7
  -2  -2  -3 2546.15 115.869   1
  -2   2  -3 2488.29 115.802   1
  -2  -2  -4 19042.9 757.586   7
  -2   2  -4 18616.9 751.172   1
  -2  -2  -4 18084.6 750.711   1
  -2  -2  -5 596.964 48.0346   7
  -2   2  -5 683.042 45.9974   1
  -2  -2  -5 566.716 44.9338   1
  -2  -2  -6 29189.6 1169.27   7
  -2   2  -6 29310.5 1167.35   1
  -2  -2  -6 28192.2 1167.22   1
  -2  -2  -7 30225.4 1222.30   7
  -2  -2  -8 31495.8 1273.23   7
  -2  -2  -9 1014.69 64.1540   7
   2   2  10 674.289 59.6569   9
  -2  -2 -10 705.558 51.9162   7
  -2  -2 -10 683.649 63.2048   8
   2   2  11 28055.1 1162.86   9
  -2  -2 -11 28604.5 1167.81   8
  -2  -2 -11 28568.6 1153.19   7
   2   2  12 1747.21 106.707   9
  -2  -2 -12 1753.71 108.805   8
  -2  -2 -13 24.2929 41.5931   8
   2   2  13-4.60052 34.9398   9
   2   2  14 7168.24 333.750   9
  -2  -2 -14 7479.22 336.214   8
   2   2  15 59.1099 41.5803   9
  -2  -2 -15 49.5140 42.8080   8
   2   2  16 6083.08 298.190   9
  -2  -2 -16 6530.25 302.153   8
   2   2  17 1069.97 92.6349   9
  -2  -2 -17 1263.66 97.9498   8
  -2  -2 -18 241.925 24.4748  11
   2   2  18 200.153 52.6635   9
  -2  -2 -18 210.000 56.6757   8
  -2  -2 -19 103.497 19.3017  11
  -2  -2 -19 110.724 49.1769   8
   2   2  19 21.3937 43.7215   9
   2   2  20 251.253 59.5156   9
   2  -2  20 333.542 61.5242   9
  -2  -2 -20 248.188 57.7746   8
   2   2  21 3827.10 225.233   9
   2  -2  21 4324.77 230.809   9
  -2  -2 -21 4303.52 227.534   8
   2  -2  22 4274.91 239.746   9
  -2  -2 -22 4520.81 240.374   8
   2  -2  23 7590.89 368.713   9
  -2  -2 -23 8262.29 369.947   8
   2  -2  23 7165.58 314.206  19
   2  -2  24 1532.92 81.9834  16
   2  -2  24 1587.53 85.8110  31
   2   2  24 1601.65 86.4119  31
   2  -2  24 1954.39 138.136   9
  -2  -2 -24 1725.81 129.771   8
   2  -2  24 1605.43 85.7900  19
   2  -2  25 8.48000 22.9042  16
   2  -2  25-5.08618 28.8003  31
   2   2  25 12.5707 28.2457  31
  -2  -2 -25 18.2752 51.0512   8
   2  -2  25 19.8665 49.7722   9
   2  -2  25-2.48534 27.6961  19
   2  -2  26 6219.06 286.627  16
   2   2  26 6995.74 293.221  31
   2  -2  26 6798.29 292.307  31
   2  -2  26 7126.07 353.800   9
   2  -2  26 6974.95 292.705  19
  -2  -2 -26 7402.89 350.953   8
   2  -2  27 15.1591 30.3087  23
   2  -2  27 8.99689 24.3064  16
  -2  -2 -27 58.3233 53.1172   8
   2  -2  27 21.5238 53.1934   9
   2   2  27 8.11669 29.8238  31
   2  -2  27 16.4062 30.7247  31
   2  -2  28 766.921 55.6796  23
   2  -2  28 786.186 59.9019  31
   2   2  28 775.469 59.3220  31
   2  -2  28 766.548 99.8701   9
  -2  -2 -28 793.014 94.5014   8
   2  -2  28 744.594 52.5378  16
   2  -2  29-11.5503 27.2452  16
   2  -2  29 45.4008 59.1321   9
  -2  -2 -29 40.1348 54.1982   8
   2  -2  29 23.4117 29.6915  23
   2  -2  29-51.4946 33.3269  31
   2   2  29 16.9992 34.9295  31
   2  -2  29-11.3148 58.9477   2
   2   2  29 22.6806 58.3374   2
   2  -2  30 138.007 64.9799   9
  -2  -2 -30 10.0511 46.1447   8
   2  -2  30 28.6508 30.0318  23
   2   2  30 77.3472 33.6023  31
   2  -2  30 92.5212 32.9801  31
   2  -2  30-11.4836 58.3487   2
   2   2  30 11.5214 57.7662   2
   2  -2  31 150.162 69.0470   9
  -2  -2 -31 209.180 60.2327   8
   2  -2  31 289.389 42.2754  31
   2   2  31 169.250 37.1897  31
   2  -2  31 193.491 35.4474  23
   2  -2  31 242.648 71.0093   2
  -2   2 -31 80.9566 69.1315   1
   2   2  31 220.405 74.4195   2
  -2  -2 -31 106.145 68.4430   1
   2  -2  32 1092.99 118.132   9
   2   2  32 1057.07 72.5152  31
   2  -2  32 1131.77 74.2143  31
   2   2  32 1109.53 117.826   2
  -2  -2 -32 1205.30 128.108   1
   2  -2  32 1092.85 116.974   2
  -2   2 -32 1147.60 123.793   1
   2  -2  32 1193.78 70.5910  23
   2   2  33 38.9177 34.9698  31
   2  -2  33 16.8099 33.0606  31
   2  -2  33 26.8102 29.2522  23
   2  -2  34 795.193 53.1078  21
   2  -2  34 797.342 59.6558  31
   2   2  34 845.169 61.5733  31
   2   2  34 746.770 58.6749  13
   2  -2  34 948.015 57.4696  23
   2  -2  35 213.310 39.8561  31
   2   2  35 199.084 38.8060  31
   2  -2  35 203.818 29.3521  21
   2  -2  35 223.168 34.1044  23
   2   2  35 249.895 39.0685  13
   2   2  36 2214.99 116.107  21
   2  -2  36 2352.88 110.237  23
   2   2  36 2285.09 114.210  13
   2  -2  37 243.242 30.2062  23
   2   2  37 268.294 40.3771  21
   2   2  37 224.755 34.5607  13
   2   2  38 572.835 47.9657  21
   2  -2  38 532.945 39.2266  23
   2   2  38 583.320 44.0573  13
   2  -2  39 175.747 23.9968  23
   2   2  39 222.131 34.5104  21
   2   2  39 239.237 29.3061  13
   2   2  40 1456.00 75.8439  21
   2   2  40 1465.96 71.5580  13
  -2   2 -40 1475.66 73.2389   5
  -2  -2 -40 1453.81 73.5483   5
   2  -2  41 108.102 22.6350  28
   2   2  41 111.730 22.4322  28
  -2  -2 -41 115.666 20.9312   5
   2  -2  42 921.985 45.3816  28
   2   2  42 840.593 45.3674  28
   2   2  43 824.803 39.6553  28
   2  -2  43 857.473 39.7402  28
  -2   3  43 16.7646 12.3230  21
  -2   3  42 443.697 31.0557  21
  -2   3  41 304.414 22.8216  28
  -2   3  41 287.909 24.2041   6
  -2   3  40 16.0338 18.8974  28
  -2   3  40 15.3473 23.8296  21
  -2   3  40 20.1429 19.8683   6
  -2  -3  39 529.013 36.9186  28
  -2   3  39 523.284 36.6113  28
  -2   3  39 534.649 42.8641  21
  -2   3  38 2354.50 112.805  28
  -2  -3  38 2378.15 113.031  28
  -2  -3  38 2632.33 117.858  23
  -2   3  38 2557.94 118.560  21
  -2   3  37 94.5503 32.3028  21
  -2  -3  37 81.7591 30.3197  23
  -2  -3  37 39.5756 26.3030  28
  -2   3  37 60.0410 27.1438  28
  -2  -3  36 144.284 34.3157  23
  -2   3  36 212.286 37.8577  21
  -2   3  36 160.214 31.6125  28
  -2  -3  36 95.6572 29.8384  28
  -2   3  36 88.3868 30.4819  13
  -2   3  35 450.877 48.4814  21
  -2  -3  35 361.355 42.3831  23
  -2   3  35 358.129 41.4026  28
  -2  -3  35 393.088 41.5510  28
  -2   3  35 468.294 44.3696  13
  -2  -3  34 3415.50 160.667  28
  -2   3  34 3586.02 161.025  28
  -2   3  34 3395.81 162.469  13
  -2   3  34 3721.44 166.311  21
  -2  -3  34 3440.16 163.949  23
  -2   3  33 37.0283 21.4804  30
  -2   3  33 18.9326 34.9109  13
  -2  -3  33 67.5006 32.7918  28
  -2   3  33 21.2612 31.8988  28
  -2  -3  33 24.4425 34.9119  23
  -2   3  33 92.2263 37.4410  21
  -2   3  32 143.214 38.0047  13
  -2   3  32 73.1455 35.1660  28
  -2  -3  32 61.6096 35.5843  23
  -2   3  32 57.4199 37.3075  21
  -2  -3  32 76.4265 33.3533  16
  -2  -3  31 8414.03 363.844  16
  -2   3  31 8003.07 424.297  10
  -2   3  31 8850.76 365.853  13
  -2  -3  31 8500.98 364.617  23
  -2   3  31 8505.04 365.370  21
  -2  -3  30 27.9335 45.5550   9
  -2  -3  30 81.5406 33.9638  16
  -2   3  30 124.859 66.8949  10
  -2   3  30 122.609 37.3939  13
  -2   3  30 126.138 64.3415   2
  -2   3  30 137.572 38.7133  21
  -2  -3  30 106.428 35.2953  23
  -2  -3  29 1341.01 79.9205  23
  -2  -3  29 1484.07 82.1741  16
  -2   3  29 1322.99 130.583  10
  -2  -3  29 1334.44 118.369   9
  -2   3  29 1292.65 80.7112  13
  -2   3  29 1115.33 119.376   2
  -2  -3  29 1153.33 122.095   2
  -2   3  29 1383.99 83.3873  21
  -2   3  28 2486.20 126.518  21
   2  -3 -28 2549.70 167.831   8
  -2  -3  28 2534.70 125.404  16
  -2   3  28 2657.56 183.790  10
  -2  -3  28 2377.72 165.358   9
  -2   3  28 2579.73 127.018  13
  -2  -3  28 2185.84 169.903   2
  -2   3  28 2283.67 173.091   2
  -2  -3  28 2480.85 125.897  23
  -2  -3  27 205.395 56.1033   9
   2  -3 -27 135.364 54.6978   8
  -2  -3  27 232.097 37.6692  16
  -2  -3  27 191.063 66.7423   2
  -2   3  27 159.598 63.0789   2
  -2   3  27 240.834 68.5423  10
  -2   3  27 174.944 39.8339  13
  -2  -3  27 242.861 39.3564  23
  -2   3  27 182.741 39.4898  21
  -2  -3  26 8.67656 42.8884   9
   2  -3 -26 8.94344 46.5981   8
  -2  -3  26-5.32060 28.4958  16
  -2   3  26 57.8771 55.6256   2
  -2  -3  26 29.1940 46.7461   2
  -2   3  26-53.3348 65.1680  10
  -2   3  26 11.2325 33.3673  13
  -2   3  26 65.5326 31.9745  21
  -2  -3  26 21.7872 29.3433  23
   2  -3 -25 5992.14 299.688   8
  -2  -3  25 5696.22 249.510  16
  -2   3  25 5888.56 302.374   2
  -2  -3  25 5445.50 297.946   2
  -2  -3  25 5882.02 293.766   9
  -2   3  25 5815.63 309.041  10
  -2   3  25 5744.48 250.702  13
  -2  -3  25 5615.61 249.684  23
  -2   3  25 5535.13 249.735  21
   2  -3 -24 2126.28 141.191   8
  -2  -3  24 1775.12 95.1720  16
  -2  -3  24 1762.99 138.501   2
  -2   3  24 1736.97 135.769   2
  -2   3  24 2275.63 153.284  10
  -2  -3  24 2014.99 134.799   9
  -2   3  24 1967.53 99.9846  13
  -2  -3  24 1817.20 96.6598  23
  -2   3  24 1594.13 95.6753  21
  -2   3  23 739.400 52.9751  21
  -2  -3  23 685.639 50.2827  19
  -2  -3  23 731.641 52.4256  16
  -2  -3  23 627.564 65.5122   7
   2  -3 -23 791.628 85.8698   8
  -2  -3  23 680.063 76.7826   9
  -2   3  23 850.454 86.6703   2
  -2  -3  23 765.813 85.4954   2
  -2   3  23 700.578 53.6747  13
  -2   3  23 925.145 101.939  10
  -2  -3  22 5321.90 228.036  16
  -2  -3  22 5290.83 255.452   7
   2  -3 -22 5163.34 272.179   8
  -2   3  22 4812.16 228.160  13
  -2  -3  22 5482.15 268.922   9
  -2  -3  22 5664.42 277.025   2
  -2   3  22 5542.79 275.220   2
   2  -3 -21 17543.9 752.990   8
  -2  -3  21 16357.2 732.949   7
  -2  -3  21 18137.7 746.789   9
  -2  -3  21 17510.5 751.333   2
  -2   3  21 17138.5 749.430   2
   2  -3 -20 7395.62 347.422   8
  -2  -3  20 6873.24 330.653   7
  -2  -3  20 7021.73 342.348   2
  -2   3  20 7118.26 342.717   2
  -2  -3  20 7470.46 340.282   9
  -2  -3  19-20.0130 43.2701   2
  -2   3  19-6.58321 42.0064   2
  -2  -3  19 30.3286 36.7185   9
  -2  -3  19 68.1956 35.6530   7
   2  -3 -19-35.8816 48.7478   8
   2  -3 -18 3014.18 182.514   8
  -2  -3  18 3334.97 176.752   7
  -2  -3  18 3442.01 178.276   9
  -2  -3  18 3420.43 183.103   2
  -2   3  18 3331.13 181.063   2
   2  -3 -17 8227.97 374.633   8
  -2  -3  17 7814.82 363.303   7
  -2  -3  17 8206.08 364.228   9
  -2  -3  17 7904.37 366.880   2
  -2   3  17 8005.44 366.809   2
  -2  -3  16 693.569 68.0111   7
  -2  -3  16 793.572 66.9901   9
  -2   3  16 698.192 80.0566  10
  -2  -3  16 679.197 68.9964   2
  -2   3  16 648.744 68.4792   2
  -2  -3  15 280.656 45.8200   7
  -2  -3  15 240.347 43.9101   9
  -2   3  15 318.054 55.6266  10
  -2  -3  15 207.238 44.7375   2
  -2   3  15 248.126 46.9643   2
  -2  -3  14 2402.03 137.720   7
  -2  -3  14 2553.84 133.156   9
  -2   3  14 2602.56 146.946  10
  -2  -3  14 2211.81 131.568   2
  -2   3  14 2373.12 132.667   2
  -2  -3  13 3270.09 165.307   7
  -2   3  13 3068.26 169.302  10
  -2   3  13 2944.66 155.838   2
  -2  -3  13 3065.45 157.219   2
  -2  -3  12 66.9098 37.5873   7
  -2   3  12 37.9938 39.0080  10
  -2  -3  12 18.8790 31.1413   2
  -2   3  12 40.9513 32.6357   2
   2  -3 -11 13753.1 572.679   7
  -2  -3  11 14483.1 599.217   7
  -2   3  11 14807.5 604.721  10
  -2   3  11 14134.4 587.528   2
  -2  -3  11 13700.6 587.394   2
   2  -3 -10 7868.54 339.371   7
  -2  -3  10 8407.15 362.776   7
  -2   3  10 7900.38 348.298   2
  -2   3  10 8859.80 368.663  10
  -2   3   9-23.3576 36.3071  10
   2  -3  -9 33.0714 23.0507   7
  -2  -3   9 13.1769 35.0830   7
   2  -3  -8 2478.84 123.539   7
  -2  -3   8 2745.50 142.539   7
  -2   3   8 2651.46 141.315  10
   2  -3  -7 27538.9 1116.44   7
  -2  -3   7 27084.4 1129.67   7
  -2   3   7 28044.0 1132.10  10
  -2   3   6 28.6536 34.7575  10
  -2  -3   6 35.5860 22.3163   3
  -2   3   6 56.9787 22.8252   3
  -2   3   5 6416.61 271.170  10
  -2  -3   5 5678.81 247.231   3
  -2   3   5 5876.48 247.356   3
  -2   3   4 5639.05 245.310  10
  -2   3   4 5178.30 221.612   3
  -2  -3   3 1244.64 83.0582   7
  -2   3   3 1168.08 79.8677  10
  -2  -3   2 1454.48 90.9783   7
  -2   3   2 1386.65 88.5217  10
  -2  -3   1 9250.62 393.515   7
  -2   3   1 9170.44 392.805  10
   2   3  -1 8931.60 377.428  10
  -2  -3   0 14701.0 562.379   7
   2   3   0 14780.5 548.131  10
  -2  -3   0 12982.8 533.458   1
  -2   3   0 12937.6 533.555   1
  -2  -3  -1 15395.8 599.588   7
   2   3   1 15188.4 587.269  10
  -2   3  -1 13965.2 572.784   1
  -2  -3  -1 14028.5 572.580   1
  -2  -3  -2 3800.81 185.137   7
   2   3   2 3912.09 176.665  10
  -2  -3  -2 3755.20 162.391   1
  -2   3  -2 4031.44 163.266   1
  -2  -3  -3 6776.58 298.792   7
   2   3   3 6994.89 291.889  10
  -2  -3  -3 6615.15 277.434   1
  -2   3  -3 6708.40 277.864   1
  -2  -3  -4 7895.36 332.008   7
   2   3   4 7726.33 326.511  10
  -2   3  -4 7514.93 313.461   1
  -2  -3  -4 7392.51 313.018   1
  -2  -3  -5 993.812 70.4018   7
   2   3   5 839.977 63.0859  10
  -2  -3  -5 1019.86 54.9731   1
  -2   3  -5 827.207 52.7715   1
  -2  -3  -6 2421.09 126.614   7
  -2  -3  -6 2347.61 113.464   1
  -2   3  -6 2417.06 113.982   1
  -2  -3  -7 32995.0 1308.28   7
  -2   3  -7 33264.5 1298.79   1
  -2  -3  -7 30598.5 1297.37   1
  -2  -3  -8 140.489 34.0341   7
  -2  -3  -8 121.984 32.5751   1
  -2   3  -8 77.9110 29.2665   1
  -2  -3  -9 15944.5 641.727   7
  -2   3  -9 15967.3 638.230   1
  -2  -3  -9 14370.6 636.173   1
  -2  -3 -10 252.899 39.3482   7
  -2  -3 -10 221.202 38.7949   1
  -2   3 -10 244.879 38.0744   1
  -2  -3 -11 17597.7 729.698   7
  -2  -3 -12 1775.84 100.686   7
  -2  -3 -13 7500.14 347.245   8
  -2  -3 -13 7405.69 326.101   7
  -2  -3 -14 263.443 55.4893   8
  -2  -3 -14 272.533 28.4027  11
  -2  -3 -15 59.5318 43.6376   8
  -2  -3 -15 49.3424 21.7462  11
  -2  -3 -16-13.9043 42.8558   8
  -2  -3 -16 11.9371 20.3844  11
  -2  -3 -17 1097.04 92.1633   8
  -2  -3 -17 861.351 51.3097  11
  -2  -3 -18 1112.63 97.9820   8
  -2  -3 -18 1006.85 55.6050  11
  -2  -3 -19 3310.62 189.808   8
   2  -3  19 3280.47 187.046   9
  -2  -3 -19 3128.65 140.878  11
  -2  -3 -20 5697.95 290.147   8
   2  -3  20 5985.71 291.554   9
  -2  -3 -20 5477.63 236.149  11
  -2  -3 -21 10751.2 469.542   8
   2  -3  21 10182.7 464.413   9
  -2  -3 -21 9605.12 404.860  11
   2  -3  22 164.907 57.7128   9
  -2  -3 -22 146.638 58.2255   8
  -2  -3 -22 124.636 23.7197  11
  -2  -3 -23 805.272 47.1197  11
   2   3  23 664.672 50.2402  31
   2  -3  23 672.781 49.5774  31
   2  -3  23 669.775 89.2524   9
  -2  -3 -23 703.711 90.8125   8
   2  -3  23 745.832 49.9996  16
   2   3  24 646.942 50.9016  31
   2  -3  24 743.486 53.1323  31
   2  -3  24 818.865 53.8182  16
  -2  -3 -24 676.868 90.5430   8
   2  -3  25 19.5066 26.9164  31
   2   3  25 4.78958 26.9476  31
  -2  -3 -25 20.1933 47.8023   8
   2  -3  25 78.4551 26.1074  16
   2  -3  26 1730.52 90.8052  16
   2   3  26 1637.62 139.148   2
   2  -3  26 1738.14 139.606   2
   2  -3  26 1747.47 142.080   9
  -2  -3 -26 1712.24 140.934   8
   2  -3  26 1752.94 92.2300  31
   2   3  26 1713.91 91.9307  31
   2   3  27 389.503 42.2851  31
   2  -3  27 439.507 43.2339  31
   2   3  27 304.485 73.2601   2
  -2   3 -27 527.305 85.9153   1
  -2  -3 -27 416.597 79.8339   1
   2  -3  27 424.095 79.2683   2
   2  -3  27 567.863 83.5516   9
  -2  -3 -27 335.524 75.0699   8
   2  -3  27 389.907 39.5126  16
   2  -3  28 337.206 36.6958  16
   2  -3  28 310.765 41.5627  23
   2  -3  28 339.279 39.9324  31
   2   3  28 244.153 38.2197  31
   2  -3  28 244.240 68.1925   9
  -2  -3 -28 380.835 74.3343   8
  -2   3 -28 247.625 72.0455   1
   2  -3  28 340.238 70.4759   2
  -2  -3 -28 233.144 71.8585   1
   2   3  28 145.304 60.3540   2
   2  -3  29 67.2200 30.2294  16
   2  -3  29 91.5366 32.7946  23
   2   3  29 93.1719 33.3900  31
   2  -3  29 147.076 33.1808  31
   2   3  29 52.5658 58.1835   2
   2  -3  29 104.334 61.4614   2
  -2   3 -29 31.2709 59.5757   1
  -2  -3 -29-10.7063 63.6781   1
  -2  -3 -29 63.5397 55.9500   8
   2  -3  29 56.1278 61.4222   9
  -2   3 -30 1292.60 125.513   1
  -2  -3 -30 1188.42 122.191   1
   2  -3  30 1109.21 116.417   2
   2  -3  30 1260.83 76.7429  23
  -2  -3 -30 1363.43 124.676   8
   2  -3  30 1205.86 71.0235  16
   2  -3  30 1197.87 74.2504  31
   2   3  30 1274.10 74.6762  31
   2  -3  30 1280.11 123.110   9
   2   3  30 1255.13 122.223   2
   2   3  31 5381.10 241.505  13
   2  -3  31 5516.85 235.124  16
   2   3  31 5322.40 236.999  31
   2  -3  31 5468.15 237.848  31
   2  -3  31 5201.74 237.985  23
   2  -3  32 465.030 46.6477  31
   2   3  32 572.776 47.1981  31
   2   3  32 497.566 51.9057  13
   2  -3  32 546.958 47.7867  23
   2   3  33 2224.47 114.147  31
   2  -3  33 2246.51 114.397  31
   2   3  33 2514.59 120.974  13
   2  -3  33 2310.41 115.791  23
   2   3  34 807.001 59.2474  13
   2  -3  34 775.148 55.9052  23
   2   3  34 757.706 60.0403  21
   2   3  35 2023.09 105.862  13
   2  -3  35 2112.97 102.888  23
   2   3  35 2005.20 105.827  21
   2   3  36 29.5334 34.9631  21
   2  -3  36 25.6440 26.4721  23
   2   3  36 96.6513 31.5349  13
  -2   3 -37 1303.58 67.6968   5
   2   3  37 1179.31 70.9757  13
   2  -3  37 1335.11 69.3855  23
   2   3  37 1302.89 73.5296  21
   2   3  38 1245.10 69.6760  21
  -2  -3 -38 1253.24 65.3146   5
  -2   3 -38 1214.71 64.0408   5
   2  -3  38 1325.34 66.6858  23
   2   3  38 1212.28 64.7741  28
   2   3  38 1328.63 68.8563  13
   2   3  39 164.078 23.4303  28
  -2  -3 -39 144.423 23.1512   5
   2   3  39 204.343 26.8636  13
   2   3  39 203.610 29.4128  21
   2  -3  39 193.588 23.5372  23
   2   3  40 33.3418 19.3737  13
   2   3  40 53.4696 23.2662  21
   2   3  40 25.4924 15.6050  28
   2   3  41 407.243 29.5644  21
   2   3  42 150.955 18.3458  21
  -2   4  41 114.989 15.5234  21
  -2   4  40 679.535 38.5970  21
  -2   4  39 368.118 31.3658  21
  -2   4  38-10.6246 24.6915  21
  -2  -4  38 19.1233 23.1878  23
  -2   4  37 261.503 33.7717  21
  -2  -4  37 283.078 33.9647  23
  -2  -4  36 766.329 54.1299  23
  -2   4  36 802.442 53.4931  21
  -2  -4  35 424.482 44.6319  23
  -2   4  35 531.229 46.2717  21
  -2   4  34 88.9069 33.1580  21
  -2  -4  34 92.9215 33.9637  23
  -2   4  34 94.2656 33.7518  13
  -2  -4  33 6260.20 264.912  16
  -2  -4  33 5969.18 265.474  23
  -2   4  33 6266.01 266.417  13
  -2   4  33 6195.41 265.168  21
  -2   4  33 5867.67 259.767  30
  -2   4  32 49.4818 28.3106  30
  -2   4  32 76.3027 35.8249  13
  -2   4  32 50.7261 34.7696  21
  -2  -4  32 69.0744 34.9319  23
  -2  -4  32 84.2695 24.1253  28
  -2  -4  32 113.528 34.9817  16
  -2  -4  31 584.893 51.8867  16
  -2   4  31 677.304 54.5623  21
  -2   4  31 661.496 57.9072  13
  -2  -4  31 602.564 43.5259  28
  -2  -4  31 570.159 54.6389  23
  -2  -4  30 2438.39 117.702  28
  -2   4  30 2407.93 124.983  21
  -2  -4  30 2694.28 126.609  16
  -2   4  29 2995.61 144.233  21
   2  -4 -29 2771.04 187.858   8
  -2  -4  29 2946.94 136.752  28
  -2   4  29 2529.25 196.538  10
  -2  -4  29 3120.13 144.750  16
   2  -4 -28 29.6415 50.8465   8
  -2   4  28 65.4612 34.8345  21
  -2  -4  28-4.24357 25.9608  28
  -2  -4  28 76.2198 33.5656  16
   2  -4 -27 1864.41 150.111   8
  -2  -4  27 1989.34 99.8588  28
  -2   4  27 1960.98 106.632  21
  -2  -4  27 2192.57 108.917  16
  -2   4  26 4346.99 191.408  21
   2  -4 -26 4196.55 245.077   8
  -2  -4  26 3899.20 183.286  28
  -2  -4  26 4355.51 192.091  16
  -2  -4  26 4247.26 232.757   9
  -2  -4  25 630.398 75.8089   9
   2  -4 -25 841.624 94.1950   8
  -2  -4  25 659.831 55.1160  23
  -2   4  25 685.822 53.8744  21
  -2  -4  25 621.647 52.2652  16
  -2   4  24 211.162 38.6883  21
  -2  -4  24 152.905 35.5334  23
  -2  -4  24 207.202 31.4788  19
  -2  -4  24 271.872 38.4702  16
  -2  -4  24 180.869 45.4172   7
  -2   4  24 230.687 40.0355  13
  -2  -4  24 327.030 60.8287   9
   2  -4 -24 238.064 64.9090   8
  -2  -4  23 993.703 61.4715  19
  -2   4  23 1074.82 68.7937  13
  -2  -4  23 912.676 90.7223   9
  -2   4  23 1039.46 111.389  10
  -2   4  23 930.838 64.1171  21
  -2  -4  23 1196.43 68.9122  23
   2  -4 -23 1123.84 107.862   8
  -2  -4  23 938.877 90.6555   7
  -2  -4  22 1836.55 91.1058  19
  -2  -4  22 1885.85 127.399   9
  -2   4  22 1743.19 144.636  10
  -2   4  22 1888.39 97.1476  13
  -2   4  22 1563.29 91.2966  21
  -2  -4  22 1749.81 93.8184  23
  -2  -4  22 1795.02 124.693   7
   2  -4 -22 1826.46 140.535   8
  -2  -4  21 261.033 30.5181  19
  -2   4  21 260.340 72.2498  10
  -2   4  21 295.349 39.6352  13
  -2  -4  21 285.274 53.9375   7
  -2  -4  21 299.199 36.7964  23
  -2   4  21 224.608 36.1265  21
   2  -4 -21 289.160 68.2901   8
  -2  -4  21 315.325 54.8643   9
  -2  -4  20 1844.34 93.0135  19
  -2  -4  20 2074.22 134.557   7
   2  -4 -20 2095.25 145.091   8
  -2  -4  20 1946.76 97.2537  23
  -2   4  20 1820.76 94.3074  21
  -2  -4  20 2088.78 129.454   9
  -2   4  20 1821.26 144.347  10
  -2   4  20 1765.78 98.2921  13
  -2  -4  19 3633.60 202.801   7
   2  -4 -19 3662.77 212.971   8
  -2   4  19 3506.64 167.082  13
  -2   4  19 4053.14 222.649  10
  -2  -4  19 3869.08 199.186   9
   2  -4 -18 553.568 80.1399   8
  -2  -4  18 645.191 68.6447   9
  -2   4  18 653.586 48.9848  13
  -2  -4  18 710.523 79.6483   7
  -2   4  18 674.266 85.9873  10
  -2  -4  17 9036.02 420.917   7
  -2  -4  17 9241.86 411.853   9
  -2   4  17 9026.19 431.871  10
  -2  -4  16 2497.91 154.993   7
  -2   4  16 2405.21 159.633  10
  -2  -4  16 2665.26 146.392   9
  -2  -4  15 7956.41 380.864   7
  -2  -4  15 8266.06 368.661   9
  -2   4  15 8162.04 388.835  10
  -2  -4  14 1927.50 128.725   7
  -2   4  14 2081.55 137.703  10
  -2  -4  13 769.019 79.5274   7
  -2   4  13 789.425 82.8238  10
  -2  -4  12 1534.09 110.472   7
  -2   4  12 1505.29 114.000  10
  -2  -4  11 726.741 74.7177   7
   2  -4 -11 800.146 54.7428   7
  -2   4  11 842.242 81.9176  10
  -2  -4  11 664.973 52.4333   3
   2  -4 -10 2021.14 105.858   7
  -2  -4  10 2196.81 130.239   7
  -2   4  10 2092.37 130.412  10
  -2  -4  10 1759.75 97.1662   3
   2  -4  -9 24009.1 924.905   7
  -2  -4   9 24281.5 949.003   7
  -2   4   9 24481.1 950.041  10
  -2   4   8 116.147 49.0368  10
   2  -4  -8 128.750 32.5914   7
  -2   4   7 2945.18 166.047  10
   2  -4  -7 3070.86 152.429   7
  -2   4   6 1871.17 119.781  10
   2  -4  -6 1828.73 106.543   7
  -2   4   5 26464.8 1095.73  10
  -2  -4   5 26956.8 1098.36   7
   2  -4  -5 25989.3 1085.28   7
  -2   4   4 768.682 73.8545  10
  -2  -4   4 717.052 70.6369   7
  -2   4   3 1600.44 104.732  10
  -2  -4   3 1442.68 101.610   7
  -2   4   2 3383.91 175.472  10
  -2  -4   2 3314.95 176.528   7
  -2  -4   1 3871.55 196.871   7
   2   4   0 9971.91 426.509  10
  -2  -4   0 10199.3 443.438   7
   2   4   1 1007.81 69.5705  10
  -2  -4  -1 1103.71 81.2935   7
   2   4   2 7535.95 335.152  10
  -2  -4  -2 7911.39 348.379   7
   2   4   3 40.1753 30.7215  10
  -2  -4  -3 38.7908 35.3108   7
  -2  -4  -4 4043.40 202.103   7
   2   4   4 4100.69 195.563  10
  -2  -4  -5 5571.72 265.237   7
   2   4   5 5722.24 260.135  10
  -2  -4  -6 3419.36 168.731   7
   2   4   6 2987.03 161.258  10
  -2  -4  -7 979.351 74.6847   7
   2   4   7 837.858 70.5480  10
  -2  -4  -8 619.616 43.7114   1
  -2  -4  -8 666.846 60.9110   7
   2   4   8 795.712 71.3725  10
  -2  -4  -9 22085.6 928.491   1
  -2  -4  -9 23898.3 949.980   7
   2   4   9 23598.9 955.168  10
  -2  -4 -10 642.589 51.1721   1
  -2  -4 -10 714.922 76.3478   8
  -2  -4 -10 730.515 63.1312   7
   2   4  10 684.088 70.9713  10
  -2  -4 -11 3009.05 151.101   1
  -2  -4 -11 3241.46 163.352   7
   2   4  11 3341.47 175.513  10
  -2  -4 -12 18568.0 793.224   1
  -2  -4 -12 19604.3 802.600   7
   2   4  12 19839.7 818.451  10
  -2  -4 -13 4703.25 226.583   1
  -2  -4 -13 4986.81 232.533   7
   2   4  13 5064.11 249.387  10
  -2  -4 -14 12052.7 516.420   1
  -2  -4 -14 11572.9 514.993   7
   2   4  14 12791.1 540.801  10
  -2  -4 -15 275.185 42.9222   1
   2   4  15 214.326 57.3833  10
  -2  -4 -15 262.275 32.1155  11
  -2  -4 -16 12610.4 583.864   1
  -2  -4 -16 13766.2 613.060   8
  -2  -4 -16 13999.3 558.509  11
  -2  -4 -17-57.6407 43.0001   1
  -2  -4 -17-26.1957 51.8715   8
  -2  -4 -17 9.67750 24.2395  11
  -2  -4 -18 897.609 95.1322   8
  -2  -4 -18 815.937 53.0132  11
  -2  -4 -18 866.765 77.0532   1
   2  -4  18 800.818 55.0260  19
   2  -4  19 2276.95 144.972   2
  -2  -4 -19 2628.05 170.884   8
  -2  -4 -19 2572.37 150.534   1
  -2  -4 -19 2512.20 117.188  11
   2  -4  19 2433.46 119.253  19
  -2  -4 -20 9.76279 52.1228   8
   2  -4  20 18.3815 45.4300   9
  -2  -4 -20 12.1423 23.5266  11
   2  -4  20 40.4556 40.4408   2
  -2  -4 -20 21.0717 40.0917   1
   2  -4  20 14.5274 27.2099  19
   2  -4  21 1418.49 114.482   2
   2  -4  21 1719.59 90.5550  19
  -2  -4 -21 1875.02 142.641   8
  -2  -4 -21 1446.55 118.987   1
   2  -4  21 1940.79 140.421   9
  -2  -4 -21 1722.73 86.9314  11
   2   4  21 1812.36 141.635  10
   2  -4  22 617.079 48.6472  19
  -2  -4 -22 809.872 96.4188   8
   2  -4  22 491.555 79.3072   9
   2  -4  22 539.847 69.2158   2
  -2  -4 -22 506.208 74.4258   1
  -2  -4 -22 550.162 43.6940  11
   2   4  22 586.812 86.5697  10
   2  -4  23 400.807 41.6254  19
   2  -4  23 425.544 73.1710   9
  -2  -4 -23 351.390 78.2522   8
   2  -4  23 321.263 59.7819   2
  -2  -4 -23 268.269 61.8997   1
  -2  -4 -23 352.528 35.5973  11
   2   4  23 330.342 74.7860  10
   2  -4  24-2.69257 29.9222  19
  -2  -4 -24-2.01364 23.2221  11
   2   4  24 21.9545 59.9806  10
  -2  -4 -24 32.4880 54.2617   8
   2  -4  24-62.2795 52.0098   9
  -2  -4 -24 50.5269 50.5010   1
   2   4  25 1023.10 117.435  10
  -2  -4 -25 1141.69 63.4764  11
   2  -4  25 1127.43 68.3723  16
   2  -4  25 1097.15 70.9435  19
   2  -4  25 1090.72 112.621   9
  -2  -4 -25 1065.56 114.415   8
   2  -4  26 2068.59 110.176  19
   2  -4  26 2160.46 107.383  16
   2  -4  26 2120.47 104.176  31
   2  -4  26 2223.47 163.268   9
   2   4  26 1900.26 160.767  10
  -2  -4 -26 2255.45 167.291   8
   2  -4  27 388.390 43.5632  19
   2  -4  27 380.745 41.1464  16
   2  -4  27 411.718 38.0601  31
   2   4  27 441.943 47.5216  13
   2   4  27 346.989 78.4088  10
  -2  -4 -27 387.314 77.3369   8
   2  -4  27 346.004 70.7628   9
   2  -4  28 2921.02 145.575  23
   2  -4  28 2877.68 143.862  19
   2  -4  28 3195.68 143.386  16
   2  -4  28 3018.90 139.031  31
   2   4  28 3004.37 148.708  13
   2   4  28 2553.11 198.388  10
   2  -4  28 2857.49 198.681   9
   2  -4  29 122.471 31.3930  16
   2  -4  29 78.6414 34.3799  23
   2   4  29 84.1368 38.7805  13
   2  -4  30 2211.79 107.106  16
   2  -4  30 2065.27 110.222  23
   2   4  30 2089.80 113.287  13
   2  -4  31 287.215 35.2577  16
   2   4  31 298.440 46.7411  13
   2  -4  31 247.721 39.6869  23
   2   4  31 291.428 43.3546  21
   2  -4  32 1416.09 79.1331  16
   2  -4  32 1544.49 85.0704  23
   2   4  32 1591.11 84.8384  21
   2   4  32 1477.86 87.8803  13
   2  -4  33 3326.01 149.383  23
   2   4  33 3035.00 148.067  21
   2  -4  34 699.531 52.0779  23
   2   4  34 693.931 51.9319  21
   2  -4  35 611.312 47.4715  23
   2   4  35 736.571 49.5613  21
   2  -4  36 2076.35 99.6361  23
   2   4  36 2073.24 100.641  21
   2  -4  37 233.526 28.9972  23
   2   4  37 229.285 30.4357  21
   2   4  38 25.5444 22.5856  21
   2  -4  38 39.1462 20.4217  23
   2   4  38 11.8867 22.7912  13
   2  -4  39 306.752 25.7183  23
   2   4  39 349.320 27.1123  21
   2   4  39 296.730 27.9175  13
   2   4  40 1023.23 49.3778  21
   2  -5 -39 49.4986 15.5428  26
  -2   5  38 998.245 47.6920  21
  -2   5  37 171.187 20.8968  21
  -2  -5  37 136.024 24.7257  23
  -2   5  36 595.074 38.4615  21
  -2   5  35 598.785 40.3891  21
  -2   5  34 879.890 53.2468  21
  -2   5  34 893.534 51.3715  30
  -2  -5  33 670.368 47.9681  16
  -2   5  33 671.945 46.3890  21
  -2   5  33 685.363 47.4886  30
  -2  -5  32 874.014 57.2671  16
  -2   5  32 822.648 54.5656  30
  -2   5  32 775.401 53.1924  21
  -2  -5  31 1400.84 77.9093  16
  -2   5  31 1406.43 80.9020  13
  -2   5  31 1282.21 75.7830  30
  -2   5  31 1269.05 73.1810  21
  -2  -5  30 2048.52 105.206  16
  -2  -5  30 2068.00 106.022  23
  -2   5  30 1947.05 104.253  30
  -2   5  30 1946.66 101.497  21
  -2   5  30 2226.38 109.294  13
  -2  -5  29 89.6963 32.4469  16
  -2  -5  29 26.4795 32.8581  23
  -2   5  29 63.0680 29.8185  21
  -2   5  29 25.2423 35.2526  13
  -2   5  28 2212.06 117.378  13
  -2   5  28 2267.49 112.387  21
  -2  -5  28 2262.76 115.962  16
  -2  -5  28 2362.74 117.166  23
  -2   5  27 714.187 54.1806  21
  -2  -5  27 676.930 56.9481  16
  -2  -5  27 710.863 57.0970  23
  -2  -5  26 491.014 48.7184  16
  -2  -5  26 421.527 44.1661  23
  -2   5  26 463.728 44.1941  21
  -2   5  26 362.596 83.0180  10
  -2   5  26 381.188 48.1333  13
   2  -5 -26 469.205 80.9377   8
   2  -5 -25 4884.63 287.720   8
  -2  -5  25 5110.57 230.979  16
  -2   5  25 5099.19 227.275  21
  -2   5  25 5141.59 295.508  10
   2  -5 -25 5072.50 223.476  11
  -2   5  25 5480.73 235.065  13
  -2  -5  25 5365.32 232.103  23
  -2  -5  24 1752.33 97.7853  23
  -2   5  24 1736.99 94.0886  21
  -2  -5  24 1897.85 93.6283  19
  -2  -5  24 1803.99 99.1102  16
  -2   5  24 1968.68 102.401  13
  -2   5  24 1479.82 143.522  10
   2  -5 -24 1891.59 92.6486  11
  -2  -5  24 1587.20 128.006   7
   2  -5 -24 2015.60 153.551   8
  -2  -5  23 347.833 35.7576  19
  -2   5  23 377.335 45.9398  13
  -2  -5  23 174.275 53.2707   7
  -2   5  23 325.477 38.7633  21
  -2  -5  23 326.261 41.2808  23
  -2   5  23 368.837 76.4059  10
   2  -5 -23 300.421 35.2063  11
   2  -5 -23 273.029 69.6611   8
  -2  -5  22 134.222 28.2831  19
  -2   5  22 206.033 41.3169  13
  -2  -5  22 204.995 57.2581   7
  -2   5  22 178.847 32.3750  21
  -2  -5  22 158.802 35.9571  23
  -2   5  22 238.229 73.2874  10
   2  -5 -22 141.408 60.4749   8
  -2  -5  21 721.727 50.1072  19
  -2   5  21 720.551 58.1130  13
  -2  -5  21 685.405 86.0645   7
  -2  -5  21 846.499 57.8166  23
  -2   5  21 633.654 95.8991  10
  -2  -5  20 5376.29 232.134  19
  -2   5  20 5404.66 239.436  13
  -2  -5  20 5272.77 235.821  23
  -2   5  20 5643.96 301.472  10
   2  -5 -20 5360.59 295.996   8
  -2  -5  20 5433.92 284.457   7
  -2  -5  19 74.1192 23.8173  19
  -2   5  19 91.8579 35.5000  13
  -2  -5  19 81.9566 49.3119   7
  -2  -5  19 111.443 31.7295  23
   2  -5 -19 135.772 57.8165   8
  -2   5  19 31.6941 62.8516  10
  -2   5  18 4981.60 222.767  13
  -2  -5  18 5031.51 216.062  19
  -2  -5  18 5145.89 271.795   7
   2  -5 -18 5074.06 278.500   8
  -2   5  18 4944.36 277.208  10
  -2  -5  18 4761.19 248.947   9
  -2   5  17 618.052 51.3658  13
  -2  -5  17 720.414 85.6679   7
   2  -5 -17 709.464 93.4381   8
  -2   5  17 755.526 94.7843  10
  -2  -5  17 726.325 71.5225   9
  -2  -5  17 691.862 45.9024  19
  -2  -5  16 2593.27 153.963   9
  -2   5  16 2685.38 178.132  10
  -2   5  16 2748.09 130.851  13
  -2  -5  16 2758.94 173.013   7
  -2  -5  15 77.6862 30.0277  27
  -2  -5  15 26.4008 45.3795   7
  -2   5  15 63.5082 31.5784  13
  -2  -5  15 119.055 39.9598   9
  -2   5  15 148.889 58.4621  10
  -2  -5  14 4779.46 211.959  27
  -2   5  14 4841.12 211.739  13
  -2   5  14 4676.19 260.201  10
  -2  -5  14 4859.28 260.255   7
  -2   5  13 1068.94 104.444  10
  -2  -5  13 1004.70 98.0205   7
  -2  -5  13 1080.73 64.7714  27
  -2  -5  12 83.6201 45.7326   7
  -2   5  12 8.39817 49.9242  10
  -2  -5  11 2281.76 153.524   7
  -2   5  11 2526.79 157.767  10
  -2  -5  10 1924.97 136.534   7
   2  -5 -10 1820.40 109.605   7
  -2   5  10 1919.93 133.227  10
   2  -5  -9 770.406 65.2015   7
  -2   5   9 587.417 76.5562  10
   2  -5  -8 1070.97 80.8528   7
  -2   5   8 1110.89 97.4158  10
   2  -5  -7 2061.46 122.302   7
  -2   5   7 1967.91 135.017  10
   2  -5  -6 689.759 68.2036   7
  -2  -5   6 885.528 85.8550   7
  -2   5   6 701.907 79.0759  10
   2  -5  -5 1171.98 86.6802   7
  -2  -5   5 965.694 93.1216   7
  -2   5   5 1121.16 94.9502  10
  -2  -5   4 22921.4 970.070   7
   2  -5  -4 22794.5 958.857   7
  -2  -5   3 2009.65 135.507   7
   2  -5  -3 2243.86 133.226   7
  -2  -5   2 610.101 73.6571   7
   2  -5  -2 718.277 73.7189   7
  -2  -5   1 11420.0 511.107   7
  -2  -5   0 8715.37 403.214   7
  -2  -5  -1 26.6106 42.1063   7
  -2  -5  -2 190.736 50.9698   7
   2   5   2 231.432 40.6513  10
  -2  -5  -3 5192.88 258.133   7
   2   5   3 5061.13 242.734  10
  -2  -5  -4 2660.63 152.418   7
   2   5   4 2438.12 139.352  10
  -2  -5  -5 20470.3 863.189   7
   2   5   5 20229.2 853.423  10
  -2  -5  -6 5129.87 254.112   7
   2   5   6 5039.74 246.969  10
  -2  -5  -7 12369.0 547.407   7
   2   5   7 12573.4 545.253  10
  -2  -5  -8 2501.04 144.599   7
   2   5   8 2254.92 141.352  10
  -2  -5  -9 1182.03 91.9963   7
   2   5   9 1233.26 97.1204  10
  -2  -5 -10 6004.20 284.663   7
  -2  -5 -10 5961.94 302.421   8
   2   5  10 5827.10 290.592  10
  -2  -5 -11 9207.91 416.891   7
  -2  -5 -11 9657.10 439.647   8
   2   5  11 8998.92 425.443  10
  -2  -5 -12 34.6707 33.1272   7
  -2  -5 -12 130.484 56.0538   8
   2   5  12 141.433 49.9138  10
  -2  -5 -13 12898.9 598.373   8
  -2  -5 -13 13396.6 573.426   7
   2  -5  13 13161.2 543.589  19
   2   5  13 13285.7 590.000  10
   2   5  14 6902.12 295.544  13
  -2  -5 -14 7000.25 352.515   8
   2  -5  14 6909.89 296.058  19
   2   5  14 7286.49 344.867  10
   2   5  15 1439.82 81.3540  13
   2  -5  15 1521.99 82.0627  19
   2   5  15 1342.38 119.531  10
  -2  -5 -15 1614.30 83.6234  11
   2   5  16 2393.91 119.120  13
   2  -5  16 2485.79 119.732  19
  -2  -5 -16 2450.27 119.328  11
   2   5  16 2534.30 167.014  10
   2   5  17 3916.76 177.207  13
   2  -5  17 3676.09 175.358  19
   2   5  17 3763.42 225.415  10
  -2  -5 -17 4059.58 176.236  11
   2   5  18 135.773 35.1554  13
   2  -5  18 173.871 33.3964  19
   2   5  18 96.5324 58.2554  10
  -2  -5 -18 204.025 34.2477  11
   2   5  19 6486.64 281.562  13
  -2  -5 -19 6361.91 341.677   8
   2  -5  19 6226.35 279.128  19
  -2  -5 -19 6740.69 279.875  11
   2   5  19 6488.88 338.814  10
   2   5  20 6373.57 282.581  13
  -2  -5 -20 6919.88 350.263   8
   2  -5  20 6183.99 280.546  19
   2  -5  20 6690.89 338.787   9
   2   5  20 6563.29 341.146  10
  -2  -5 -20 6769.89 280.512  11
   2   5  21 151.547 38.7301  13
  -2  -5 -21 156.873 63.6442   8
   2  -5  21 261.462 63.9920   9
   2  -5  21 173.338 33.4312  19
  -2  -5 -21 182.587 33.7847  11
   2   5  21 106.085 62.7769  10
   2   5  22 2122.02 106.734  13
  -2  -5 -22 1795.62 153.438   8
   2  -5  22 1867.08 100.318  19
  -2  -5 -22 1859.17 97.4341  11
   2  -5  22 2233.22 154.379   9
   2   5  22 1693.40 147.755  10
   2   5  23 593.952 53.2539  13
   2  -5  23 412.058 77.2672   9
  -2  -5 -23 743.686 100.369   8
   2  -5  23 602.452 49.2300  19
  -2  -5 -23 637.528 47.3396  11
   2   5  23 607.716 93.2109  10
   2   5  24 482.177 50.7673  13
   2   5  24 369.020 78.5732  10
  -2  -5 -24 461.431 40.6236  11
  -2  -5 -24 458.381 81.5212   8
   2  -5  24 361.661 70.3989   9
   2  -5  24 464.574 44.2362  19
   2  -5  25 592.249 50.7207  19
   2  -5  25 730.450 52.2930  16
   2   5  25 574.170 56.2700  13
   2   5  25 539.606 91.5956  10
  -2  -5 -25 695.912 48.4200  11
   2  -5  25 701.117 90.4099   9
  -2  -5 -25 773.986 99.0676   8
   2  -5  25 595.486 80.1917   7
   2   5  25 660.498 50.3054  21
   2  -5  26 245.669 36.2754  16
   2   5  26 286.761 36.6704  21
   2   5  26 263.394 43.8984  13
   2  -5  26 208.519 35.9068  19
  -2  -5 -26 213.807 68.1937   8
   2  -5  27 2332.74 115.345  16
   2  -5  27 2320.16 119.212  23
   2   5  27 2352.59 114.261  21
   2   5  27 2339.43 120.420  13
   2  -5  27 2282.77 116.445  19
   2  -5  28 997.186 62.9941  16
   2   5  28 960.326 62.8058  21
   2  -5  28 1069.73 68.8349  23
   2   5  28 1060.84 69.6869  13
   2  -5  28 1016.43 65.5008  19
   2  -5  29 1356.93 74.1321  16
   2   5  29 1268.89 80.4760  13
   2   5  29 1309.44 73.7763  21
   2  -5  29 1311.22 78.5273  23
   2  -5  30 1040.33 62.7729  16
   2   5  30 1036.74 63.8003  21
   2  -5  30 1069.99 68.2127  23
   2   5  30 1098.93 70.0628  13
   2  -5  31 1493.71 84.5166  23
   2  -5  31 1533.95 80.2076  16
   2   5  31 1555.14 86.5910  13
   2   5  31 1558.79 80.5573  21
   2  -5  32 234.507 29.8130  16
   2   5  32 218.086 31.4976  21
   2  -5  32 203.843 34.3514  23
   2   5  32 258.282 38.4907  13
   2   5  33 519.969 39.0033  21
   2   5  33 448.457 42.7167  13
   2  -5  33 464.630 43.1169  23
   2   5  34 876.728 50.8206  21
   2   5  34 902.574 57.0052  13
   2  -5  34 872.154 54.4443  23
   2  -5  35 141.680 27.2827  23
   2   5  35 152.976 23.3657  21
   2   5  35 140.857 28.8555  13
   2   5  36 60.2909 17.3145  21
   2  -5  36 86.2752 22.7078  23
   2   5  36 59.8848 24.5010  13
   2  -5  37 969.085 46.9488  23
  -2  -5 -37 874.420 43.9994  26
   2  -5  38 243.349 21.7038  23
   2  -6 -36 61.7474 17.7896  26
  -2  -6  35 16.0547 17.8599  23
   2  -6 -35 16.3085 19.6758  26
  -2   6  34 40.2005 18.7720  30
  -2  -6  34 82.1021 21.2641  23
   2  -6 -34 69.6085 22.8128  26
  -2  -6  33 1117.77 62.7492  23
  -2   6  33 1141.91 61.3909  30
  -2  -6  32 633.453 44.8111  16
  -2  -6  32 685.511 43.9885  23
  -2   6  32 572.339 42.6025  30
  -2  -6  31 59.9078 27.0436  16
  -2  -6  31 22.4061 25.6746  23
  -2   6  31 13.4137 26.3004  30
  -2  -6  30 1014.82 61.9254  16
  -2  -6  30 1114.20 62.2643  23
  -2   6  30 912.855 61.2032  30
  -2  -6  29 1643.96 83.4837  16
  -2  -6  29 1484.32 80.8484  23
  -2   6  29 1404.57 82.5335  30
  -2   6  28 10.0357 31.4151  30
  -2  -6  28 36.2267 28.8982  23
  -2  -6  28-7.13102 28.6481  16
  -2   6  27 465.359 47.3241  30
  -2  -6  27 351.963 41.2423  23
  -2  -6  27 338.454 40.8136  16
   2  -6 -26 3041.88 137.830  11
  -2   6  26 3079.80 148.323  30
  -2  -6  26 3031.72 144.164  23
  -2  -6  26 3085.89 145.634  16
   2  -6 -25 612.591 45.1106  11
  -2   6  25 709.699 57.8109  30
  -2  -6  25 642.583 50.6593  23
  -2  -6  25 631.016 53.3595  16
   2  -6 -24 113.806 28.9786  11
  -2  -6  24 157.547 32.6297  23
  -2  -6  24 119.873 33.5294  16
   2  -6 -23 3087.87 146.187  11
  -2  -6  23 3216.35 149.489  23
  -2  -6  23 3200.61 143.470  19
  -2  -6  22 266.336 31.6580  19
   2  -6 -22 339.918 37.8022  11
  -2   6  22 207.514 72.0226  10
  -2  -6  22 210.947 62.2898   7
  -2  -6  22 377.324 40.5958  23
   2  -6 -22 228.249 67.4963   8
  -2  -6  21 84.7980 24.2014  19
  -2   6  21 57.6049 63.7442  10
  -2  -6  21 59.2931 52.8538   7
  -2  -6  21 104.718 33.2221  23
   2  -6 -21 34.5412 57.7808   8
  -2  -6  20 6749.87 287.328  19
  -2  -6  20 6995.01 292.863  23
   2  -6 -20 7380.84 368.390   8
  -2  -6  20 6593.90 349.597   7
  -2  -6  19 1768.82 86.1167  19
  -2  -6  19 1734.92 91.1205  23
  -2  -6  19 1519.28 134.907   7
   2  -6 -19 1514.44 141.278   8
  -2   6  19 1521.08 144.543  10
  -2  -6  18 2532.88 117.591  19
  -2   6  18 2666.62 185.336  10
  -2  -6  18 2562.69 121.611  23
  -2  -6  18 2334.88 171.499   7
   2  -6 -18 2156.03 175.066   8
  -2   6  17 1345.98 129.662  10
  -2  -6  17 1482.64 77.1437  23
   2  -6 -17 1064.03 120.005   8
  -2  -6  17 1125.83 116.070   7
  -2   6  16 3487.20 216.021  10
  -2  -6  16 3063.73 202.685   7
   2  -6 -16 3236.11 214.299   8
  -2  -6  16 3276.36 150.641  23
  -2   6  15 1262.53 122.874  10
  -2  -6  15 1346.11 80.1637  27
  -2  -6  15 1247.95 71.8872  23
  -2   6  14 10.3867 58.7112  10
  -2  -6  14 89.7789 36.7065  27
  -2  -6  14 51.8435 55.4107   7
  -2   6  13 578.846 86.6616  10
  -2  -6  13 751.007 93.6162   7
  -2  -6  13 742.571 56.6841  27
  -2  -6  12 8314.37 386.834   7
  -2   6  12 7108.96 374.453  10
  -2  -6  12 7466.91 322.319  27
   2  -6 -12 7476.19 321.318  26
  -2   6  11 454.819 78.7781  10
  -2  -6  11 393.021 76.2192   7
  -2  -6  11 445.726 45.5605  27
   2  -6 -11 428.282 44.6794  26
   2  -6 -10 3720.06 167.959  26
  -2  -6  10 3671.88 168.578  27
  -2   6  10 3354.13 211.282  10
  -2  -6   9 1664.17 88.7251  27
   2  -6  -9 1625.37 87.2377  26
  -2   6   9 1463.11 125.023  10
   2  -6  -8 4920.64 208.728  26
  -2  -6   8 4842.77 208.672  27
  -2  -6   8 4781.70 261.493   7
   2  -6  -8 4430.14 235.376   7
  -2   6   8 4347.31 207.492  30
   2  -6  -7-13.5320 39.0163   7
  -2  -6   7 9.54351 53.8965   7
  -2  -6   7 38.5352 28.5470  27
  -2   6   7 4.89599 25.9843  30
  -2  -6   7 4.58285 26.6303  26
   2  -6  -7 14.1005 28.2561  26
   2  -6  -6 2600.89 125.111  26
  -2  -6   6 2481.37 123.405  26
  -2  -6   6 2891.96 127.970  27
  -2   6   6 2516.66 125.385  30
  -2  -6   6 2569.83 171.234   7
   2  -6  -6 2625.48 155.943   7
  -2  -6   5 1401.15 77.4196  26
   2  -6  -5 1427.21 79.7386  26
   2  -6  -5 1512.23 110.954   7
  -2  -6   5 1538.97 123.402   7
  -2   6   5 1448.21 78.8655  30
  -2  -6   4 142.261 28.8378  26
   2  -6  -4 132.210 31.3387  26
   2  -6  -4 210.548 51.0326   7
  -2  -6   4 137.191 55.6667   7
  -2   6   4 144.146 29.6142  30
   2  -6  -3 844.057 85.0404   7
  -2  -6   3 856.010 94.1690   7
   2  -6  -3 830.777 57.5943  26
  -2  -6   3 936.269 57.4547  26
   2  -6  -2 3902.19 211.885   7
  -2  -6   2 3749.75 215.826   7
   2  -6  -2 3801.53 168.926  26
  -2  -6   2 3588.43 167.603  26
   2  -6  -1 62.8345 27.5699  26
  -2  -6   1 65.8448 26.4822  26
   2  -6  -1 147.241 51.8379   7
  -2  -6   1 61.3532 51.1337   7
  -2  -6   0 3549.47 206.075   7
   2  -6   0 3324.42 200.528   7
  -2  -6   0 3490.00 158.058  26
   2  -6   0 3444.41 158.336  26
  -2  -6  -1 6110.48 299.391   7
   2  -6   1 5785.43 297.085   7
   2  -6   1 5605.19 246.588  19
   2  -6   1 5634.12 247.711  26
  -2  -6  -1 5818.76 247.334  26
  -2  -6  -2 6107.56 302.989   7
   2  -6   2 6022.10 304.342   7
   2  -6   2 5835.01 252.458  19
   2  -6   2 5929.25 253.096  26
  -2  -6  -2 5719.26 252.240  26
   2  -6   3 757.359 87.9463   7
  -2  -6  -3 892.296 90.5161   7
   2  -6   3 804.231 52.7409  19
  -2  -6  -3 773.422 54.7083  26
   2  -6   3 884.727 55.3317  26
   2  -6   4 323.942 35.2564  19
   2  -6   4 258.021 62.5949   7
  -2  -6  -4 328.000 37.2691  26
   2  -6   4 332.793 36.9549  26
  -2  -6  -4 439.582 64.6117   7
  -2  -6  -5 1321.16 111.129   7
   2  -6   5 1581.48 126.126   7
   2  -6   5 1474.12 76.7176  19
   2  -6   5 1424.75 74.7172  27
  -2  -6  -5 1280.33 75.9454  26
   2  -6   5 1350.31 76.8531  26
  -2  -6  -6 1105.95 98.3146   7
   2  -6   6 1072.08 63.2574  19
   2   6   6 946.502 88.0003  10
   2  -6   6 953.368 63.3370  26
   2  -6   6 1091.82 61.7925  27
  -2  -6  -6 1051.74 64.0856  26
  -2  -6  -7 751.876 85.5436   7
   2  -6   7 869.654 55.8365  27
  -2  -6  -7 875.421 57.9254  26
   2  -6   7 877.741 58.5148  26
   2  -6   7 882.466 57.0592  19
   2   6   7 963.595 88.9982  10
  -2  -6  -8 2208.17 145.714   7
  -2  -6  -8 2180.94 153.418   8
  -2  -6  -8 2043.16 108.982  26
   2  -6   8 2350.45 108.604  27
   2  -6   8 2311.14 110.005  19
   2   6   8 2012.02 139.415  10
  -2  -6  -9 2739.08 169.255   7
  -2  -6  -9 2948.55 186.735   8
   2   6   9 2558.90 168.163  10
   2  -6   9 2904.79 136.346  19
  -2  -6  -9 2877.09 136.773  26
   2  -6   9 3011.48 135.059  27
  -2  -6 -10 291.892 38.9253  26
   2  -6  10 329.971 36.1109  19
  -2  -6 -10 372.312 72.6780   8
   2  -6  10 313.269 37.4483  27
   2   6  10 225.870 58.5599  10
  -2  -6 -10 196.422 51.1289   7
   2  -6  11 385.736 38.7950  19
  -2  -6 -11 321.509 75.2744   8
  -2  -6 -11 471.087 43.3070  26
   2  -6  11 408.404 40.2600  27
   2   6  11 348.106 63.8706  10
  -2  -6 -11 383.051 62.2433   7
  -2  -6 -12 10971.4 460.494  26
   2  -6  12 11215.2 460.493  19
   2   6  12 11013.5 507.730  10
  -2  -6 -12 10588.1 520.697   8
  -2  -6 -13 8189.44 351.392  26
   2   6  13 7911.89 397.759  10
  -2  -6 -13 8264.60 352.632  11
   2  -6  13 8499.14 352.040  19
  -2  -6 -13 8320.99 413.687   8
   2  -6  14 1887.00 99.1573  19
   2   6  14 1701.85 139.389  10
  -2  -6 -14 2108.18 102.987  11
   2   6  14 1749.87 95.1218  13
  -2  -6 -14 2002.08 100.564  26
  -2  -6 -14 1660.57 146.823   8
   2   6  15 7385.89 318.721  13
  -2  -6 -15 7604.49 385.924   8
   2  -6  15 7485.67 320.966  19
   2   6  15 7711.29 375.301  10
  -2  -6 -15 7574.33 322.772  11
   2   6  16 53.3612 32.5536  13
  -2  -6 -16 22.3652 56.0483   8
   2  -6  16 46.8183 30.1033  19
  -2  -6 -16 37.4286 30.8617  11
   2   6  16-28.6863 54.0171  10
   2   6  17 27.4659 30.0590  13
  -2  -6 -17 56.7296 56.8717   8
   2  -6  17 76.1168 32.3972  19
   2   6  17 29.4287 51.7644  10
  -2  -6 -17 13.3579 33.5565  11
   2   6  18 1896.35 100.612  13
  -2  -6 -18 1916.35 157.631   8
   2  -6  18 1936.23 154.243   7
   2  -6  18 2092.38 103.076  19
  -2  -6 -18 2011.14 103.137  11
   2   6  19 1516.70 85.6745  13
   2  -6  19 1175.56 126.504   7
   2  -6  19 1621.86 86.1311  19
   2   6  19 1255.81 125.786  10
  -2  -6 -19 1566.70 85.1862  11
   2   6  20 129.798 36.1479  13
   2  -6  20 137.928 55.9967   9
   2  -6  20 132.920 63.5319   7
   2  -6  20 192.990 35.3482  19
  -2  -6 -20 178.378 33.5938  11
   2   6  20 134.517 60.6033  10
   2   6  21 509.548 48.2585  13
   2  -6  21 457.252 82.0940   7
   2  -6  21 313.257 64.8607   9
   2  -6  21 420.120 43.7577  19
   2   6  21 344.313 76.4562  10
  -2  -6 -21 484.767 44.3445  11
   2   6  22 1430.99 83.0208  13
   2  -6  22 1432.71 128.261   7
  -2  -6 -22 1332.16 78.0251  11
   2  -6  22 1428.94 80.5344  19
  -2  -6 -23 1433.50 80.0696  11
   2   6  23 1406.32 83.7994  13
   2  -6  23 1488.47 81.8993  19
  -2  -6 -24 1778.69 90.5617  11
   2  -6  24 1679.77 91.7010  19
   2   6  24 1766.24 95.1221  13
   2  -6  25 181.858 32.9552  16
   2  -6  25 154.768 36.9935  23
  -2  -6 -25 130.447 28.8989  11
   2   6  25 103.087 35.6090  13
   2  -6  25 154.404 31.5098  19
   2  -6  26 57.1435 29.0570  16
   2  -6  26 15.2172 32.5085  23
   2   6  26 35.0172 32.1266  13
   2  -6  26-16.2318 28.4699  19
   2  -6  27 2301.08 113.127  16
   2  -6  27 2176.34 115.199  23
   2   6  27 2397.41 116.826  13
   2  -6  27 2462.61 114.466  19
   2   6  28 832.256 58.2081  13
   2  -6  28 816.941 52.9276  16
   2   6  29 829.294 56.9342  13
   2  -6  29 948.396 55.4543  16
   2  -6  30 108.669 25.2675  16
   2   6  30 48.2516 28.9954  13
  -2  -6 -30 100.881 27.0338  26
   2  -6  31 1.50624 20.8387  16
  -2  -6 -31 14.3777 22.7575  26
   2   6  31 14.7727 26.8704  13
  -2  -6 -32 789.753 47.3150  26
   2  -6  32 765.520 45.6596  16
   2   6  32 861.224 50.8333  13
   2  -6  33 1027.09 57.0634  23
  -2  -6 -33 1093.52 54.8180  26
   2   6  33 1010.53 57.2989  30
  -2  -6 -34 517.980 34.2175  26
   2   6  34 537.185 37.0128  30
  -2  -6 -35 339.563 22.9648  26
   2   6  35 324.327 24.8519  30
   2  -6  36 1865.13 81.9723  23
   2  -7 -33 89.3764 16.8898  26
  -2   7  33 71.2224 13.6773  30
  -2   7  32 158.428 19.2572  30
  -2  -7  32 153.438 18.3770  23
   2  -7 -32 161.621 21.4962  26
  -2   7  31 288.473 27.9947  30
   2  -7 -31 337.406 29.6020  26
  -2  -7  31 321.451 25.0537  23
  -2  -7  31 295.935 27.9979  16
  -2   7  30 62.9842 23.6653  30
   2  -7 -30 76.2959 24.3121  26
  -2  -7  30 60.5174 18.7363  23
  -2  -7  30 52.6468 22.0887  16
  -2   7  29 40.9830 25.4965  30
   2  -7 -29 53.0040 26.8430  26
  -2  -7  29 28.5841 19.9900  23
  -2  -7  29-6.53100 22.8880  16
  -2   7  28 2903.66 137.193  30
  -2  -7  28 2864.93 133.015  23
   2  -7 -28 3143.61 137.130  26
  -2  -7  28 3134.19 137.169  16
  -2  -7  27 173.853 26.6143  23
   2  -7 -27 214.031 33.4027  26
  -2  -7  27 168.765 30.7628  16
   2  -7 -26 91.4335 22.0874  11
   2  -7 -26 127.015 33.9596  26
  -2  -7  26 100.747 25.2702  23
  -2  -7  26 68.4416 29.3356  16
  -2  -7  25 746.667 52.6788  16
   2  -7 -25 722.601 45.6539  11
  -2  -7  25 684.364 47.1097  23
   2  -7 -25 750.462 54.6388  26
  -2  -7  24 919.189 60.9752  16
  -2  -7  24 853.277 55.2319  23
   2  -7 -24 990.352 56.4656  11
   2  -7 -24 984.641 63.9599  26
  -2  -7  23 660.981 47.0891  23
   2  -7 -23 635.983 46.3160  11
  -2   7  23 616.078 55.5847  30
   2  -7 -23 688.885 54.6663  26
  -2  -7  22 1134.45 65.3028  23
   2  -7 -22 1171.81 68.0338  11
  -2   7  22 1086.51 73.9069  30
   2  -7 -22 1225.71 73.4566  26
  -2   7  21 31.3932 37.6905  30
   2  -7 -21-4.66037 26.8079  11
  -2  -7  21 2.07292 24.5716  23
   2  -7 -21 43.4780 33.8423  26
  -2   7  20 20.4349 36.9674  30
   2  -7 -20 34.2585 29.3121  11
   2  -7 -20 86.4982 37.9177  26
  -2  -7  20 20.9447 24.6803  23
  -2   7  19 490.693 50.4884  30
   2  -7 -19 513.143 49.6530  26
  -2  -7  19 506.219 41.4121  23
   2  -7 -18 75.9502 34.4204  26
  -2  -7  18 52.3225 25.5825  23
  -2   7  18 78.1959 39.0195  30
  -2   7  17 593.245 56.8295  30
  -2  -7  17 486.358 83.6481   7
  -2  -7  17 669.261 45.9631  23
   2  -7 -17 743.101 57.3911  26
   2  -7 -17 585.934 89.0186   8
   2  -7 -16 460.468 82.7253   8
  -2  -7  16 505.748 83.4297   7
  -2  -7  16 401.517 37.3669  23
   2  -7 -16 472.346 48.4913  26
  -2   7  16 500.409 52.2090  30
  -2  -7  15 2841.96 201.862   7
   2  -7 -15 3412.62 217.038   8
  -2   7  15 2966.39 151.745  30
  -2  -7  15 3089.45 141.269  23
   2  -7 -15 3357.78 152.493  26
  -2  -7  14 56.2092 59.4894   7
   2  -7 -14 150.122 37.0249  26
  -2   7  14 117.412 35.8303  30
  -2  -7  13 824.961 102.462   7
  -2  -7  13 809.263 62.9007  27
   2  -7 -13 830.888 61.6755  26
  -2   7  13 807.412 63.1844  30
  -2  -7  12 45.3061 57.5939   7
   2  -7 -12 38.8217 33.9378  26
  -2  -7  12 99.4114 37.9913  27
  -2   7  12 111.947 37.2441  30
  -2  -7  11 3864.46 181.212  27
   2  -7 -11 4149.04 182.048  26
  -2   7  11 3704.94 180.618  30
   2  -7 -10 1943.65 102.090  26
  -2  -7  10 1873.95 101.691  27
  -2   7  10 1746.80 100.037  30
  -2  -7   9 797.690 60.3218  27
   2  -7  -9 753.787 58.3655  26
  -2   7   9 700.949 56.0815  30
  -2  -7   9 708.579 94.1042   7
  -2   7   8 4260.28 193.145  30
  -2  -7   8 4386.25 194.832  27
   2  -7  -8 4103.67 192.996  26
  -2  -7   8 4021.38 250.324   7
  -2  -7   7 632.158 93.6398   7
  -2  -7   7 795.188 60.7622  27
   2  -7  -7 721.323 58.4634  26
  -2   7   7 775.736 56.9554  30
  -2  -7   7 792.717 49.3583  11
  -2   7   6 1446.21 80.1064  30
  -2  -7   6 1190.24 70.5432  11
  -2  -7   6 1484.51 82.8350  27
   2  -7  -6 1416.23 82.3149  26
  -2  -7   6 1275.85 125.815   7
  -2   7   5 281.420 37.6899  30
   2  -7  -5 176.566 54.6425   7
  -2  -7   5 391.371 75.9566   7
  -2  -7   5 328.892 41.7306  26
   2  -7  -5 335.647 43.3337  26
  -2  -7   5 326.191 43.8236  27
  -2  -7   5 350.758 35.4401  11
  -2   7   4 2649.30 122.191  30
  -2  -7   4 2299.08 116.643  11
   2  -7  -4 2393.55 162.963   7
  -2  -7   4 2389.20 174.492   7
   2  -7  -4 2438.13 122.940  26
  -2  -7   4 2501.61 123.305  26
  -2  -7   4 2503.73 124.218  27
  -2  -7   3 1008.82 111.407   7
   2  -7  -3 1113.44 105.505   7
  -2  -7   3 1052.25 68.4048  26
   2  -7  -3 1094.55 70.4390  26
  -2   7   3 1041.06 65.0272  30
   2  -7  -2 2325.67 119.487  19
  -2   7   2 2456.23 117.478  30
   2  -7  -2 2484.32 121.682  26
  -2  -7   2 2485.47 121.278  26
  -2  -7   2 2586.68 174.558   7
   2  -7  -2 2129.52 160.203   7
  -2  -7   1 413.804 75.8784   7
   2  -7  -1 342.719 71.9756   7
   2  -7  -1 505.039 48.2584  26
   2  -7  -1 557.370 44.2636  27
  -2  -7   1 529.779 47.8233  26
   2  -7  -1 461.950 43.8609  19
   2  -7   0 556.902 83.9609   7
  -2  -7   0 600.432 89.2001   7
   2  -7   0 504.028 50.4385  26
   2  -7   0 629.542 47.0637  27
  -2  -7   0 550.097 50.3941  26
   2  -7   0 565.483 48.3214  19
  -2  -7  -1 690.621 90.7350   7
   2  -7   1 500.625 84.1528   7
   2  -7   1 620.051 50.5943  19
   2  -7   1 719.285 50.0420  27
   2  -7   1 685.713 54.6003  26
  -2  -7  -1 656.296 53.1140  26
  -2  -7  -2 157.430 61.2455   7
   2  -7   2 61.3100 51.2638   7
   2  -7   2 59.9912 28.9939  27
   2  -7   2 84.7166 29.7822  19
  -2  -7  -2 31.1001 28.5971  26
   2  -7   2 63.3031 34.9925  26
  -2  -7  -3 551.060 79.4733   7
   2  -7   3 344.644 69.3233   7
   2  -7   3 481.314 42.6376  27
   2  -7   3 366.279 41.4634  19
  -2  -7  -3 436.459 45.8769  26
   2  -7   3 438.278 45.2841  26
  -2  -7  -4 469.057 45.3991  26
  -2  -7  -4 430.584 73.5311   8
  -2  -7  -4 530.360 81.5073   7
   2  -7   4 351.821 73.9250   7
   2  -7   4 482.012 44.8145  19
   2  -7   4 502.522 47.5795  26
   2  -7   4 548.109 45.1130  27
   2  -7   5 108.693 34.9518  26
  -2  -7  -5 117.656 33.0361  26
  -2  -7  -5 58.7844 48.6279   8
   2  -7   5 150.072 32.5562  19
   2  -7   5 123.063 30.5388  27
   2  -7   5 32.5164 58.0338   7
  -2  -7  -5 101.996 51.9952   7
  -2  -7  -6 1068.73 102.938   7
  -2  -7  -6 921.789 103.206   8
   2  -7   6 816.556 105.000   7
   2  -7   6 930.805 62.2654  19
   2  -7   6 1083.71 63.4611  27
  -2  -7  -6 970.932 66.4167  26
  -2  -7  -7 576.283 48.8269  11
  -2  -7  -7 511.266 81.4249   8
   2  -7   7 565.985 47.5044  19
  -2  -7  -7 437.163 47.9340  26
   2  -7   7 567.067 47.0051  27
   2  -7   7 671.295 92.7994   7
  -2  -7  -7 501.475 72.7291   7
  -2  -7  -8 1260.35 125.121   8
  -2  -7  -8 1315.87 112.380   7
   2  -7   8 1110.04 121.845   7
   2  -7   8 1384.80 78.1923  19
  -2  -7  -8 1324.45 79.1357  26
   2  -7   8 1478.04 78.5640  27
  -2  -7  -9 360.854 43.9945  26
  -2  -7  -9 455.887 78.1212   8
   2  -7   9 382.209 40.8543  19
   2  -7   9 379.037 41.1385  27
   2  -7   9 390.238 80.5437   7
   2  -7  10 6564.87 343.946   7
  -2  -7 -10 6184.60 336.076   8
   2  -7  10 6429.87 274.597  19
  -2  -7 -10 6195.11 274.992  26
  -2  -7 -11 678.476 56.3642  11
  -2  -7 -11 623.064 94.5029   8
   2  -7  11 571.076 91.6075   7
  -2  -7 -11 666.465 55.9385  26
   2  -7  11 759.994 54.1665  19
  -2  -7 -12 258.664 40.7165  26
  -2  -7 -12 199.219 65.1582   8
   2  -7  12 222.351 66.7634   7
   2  -7  12 193.385 34.7848  19
  -2  -7 -12 303.192 40.6606  11
  -2  -7 -13 39.9570 32.6666  26
   2  -7  13-23.4364 60.3066   7
   2  -7  13 38.1578 28.4775  19
  -2  -7 -13 48.0553 33.7885  11
  -2  -7 -14 2070.55 168.657   8
  -2  -7 -14 2400.72 117.471  26
   2  -7  14 2157.04 113.877  19
  -2  -7 -14 2394.93 118.573  11
  -2  -7 -15 92.4519 34.5458  26
  -2  -7 -15 22.5864 55.1671   8
   2  -7  15 148.734 33.0539  19
  -2  -7 -15 69.5722 35.1237  11
  -2  -7 -16 201.659 38.3597  26
  -2  -7 -16 230.949 36.3035  11
   2  -7  16 202.307 35.6633  19
  -2  -7 -17 59.3294 32.3409  11
  -2  -7 -17 72.4481 35.0239  26
   2  -7  17 39.4305 27.9920  19
  -2  -7 -18 799.513 60.5166  26
  -2  -7 -18 930.971 60.6422  11
   2  -7  18 870.355 57.7856  19
  -2  -7 -19 598.451 50.3533  26
  -2  -7 -19 654.860 51.2113  11
   2  -7  19 554.808 46.6764  19
  -2  -7 -20 1476.82 82.3279  26
  -2  -7 -20 1425.56 79.6806  11
   2  -7  20 1364.48 77.5329  19
  -2  -7 -21 25.8713 30.5239  26
  -2  -7 -21 30.4790 27.6674  11
   2  -7  21 15.5970 25.1828  19
   2  -7  22 255.470 36.0930  23
  -2  -7 -22 233.158 32.6505  11
  -2  -7 -22 255.611 38.1630  26
   2  -7  22 293.070 34.0816  19
   2  -7  23 1765.37 91.0631  19
   2  -7  23 1863.10 94.3457  23
  -2  -7 -23 1938.10 93.0654  11
  -2  -7 -23 1712.26 92.9162  26
   2  -7  24 805.639 53.3970  16
   2  -7  24 788.082 51.3709  19
   2  -7  24 860.219 54.8348  23
  -2  -7 -24 845.121 51.7564  11
  -2  -7 -24 711.192 53.3630  26
   2  -7  25 30.2166 27.6693  23
   2  -7  25-3.88141 24.4044  16
  -2  -7 -25-9.57853 27.0599  26
   2  -7  25 16.2200 21.8210  19
   2  -7  26 32.1640 26.7428  23
   2  -7  26 55.6716 24.8241  16
  -2  -7 -26 40.8394 26.5958  26
   2  -7  26 54.9824 22.7949  19
  -2  -7 -27 21.1178 24.4034  26
   2  -7  27 18.0335 22.9011  16
   2  -7  27 38.6445 23.5771  23
  -2  -7 -28 1084.68 60.5950  26
   2  -7  28 1159.36 62.0268  23
   2  -7  28 1169.07 60.1642  16
  -2  -7 -29 235.726 25.7676  26
   2  -7  29 247.907 25.1547  16
   2  -7  29 235.422 27.3614  23
  -2  -7 -30 47.3610 19.3279  26
   2  -7  30 90.9579 19.8697  16
   2  -7  30 101.612 20.9417  23
  -2  -7 -31 488.278 30.9581  26
   2  -7  31 533.857 33.4254  23
   2   7  32 199.061 20.9773  30
   2  -7  32 162.664 19.4039  23
   2   7  33 61.3862 13.2298  30
   2  -7  33 70.1547 12.4179  23
  -2   8  30 243.561 16.8918  30
   2  -8 -29 1753.23 77.7278  26
  -2  -8  29 1758.79 77.6566  16
   2  -8 -28 280.794 25.0979  26
  -2  -8  28 297.519 24.6823  16
  -2  -8  27 146.428 21.7080  16
   2  -8 -27 160.306 22.7919  26
   2  -8 -26 152.704 25.0747  26
  -2   8  26 169.521 25.9035  30
  -2   8  25 383.916 35.0728  30
   2  -8 -25 418.131 34.3244  26
   2  -8 -24 9.60135 24.5589  26
   2  -8 -24 7.68911 17.1580  11
  -2   8  24 22.7746 26.5350  30
   2  -8 -23 1256.52 66.6220  11
  -2   8  23 1345.81 72.5489  30
   2  -8 -23 1383.82 72.0585  26
   2  -8 -22 157.354 33.0485  26
   2  -8 -22 148.122 25.1563  11
  -2   8  22 117.030 32.2517  30
   2  -8 -21 493.837 39.8559  11
  -2   8  21 500.625 46.3867  30
   2  -8 -21 575.543 44.8470  26
   2  -8 -20 668.832 47.0193  11
  -2   8  20 700.418 52.6955  30
   2  -8 -20 682.701 52.2149  26
   2  -8 -19 1544.22 82.6085  11
  -2   8  19 1512.00 86.1215  30
   2  -8 -19 1701.28 86.7568  26
   2  -8 -18 85.5474 35.3835  26
  -2   8  18 84.0522 34.2319  30
   2  -8 -18 132.824 29.0185  11
   2  -8 -17 88.5078 34.2568  26
   2  -8 -17 69.6898 27.7173  11
  -2   8  17 36.9608 32.3874  30
   2  -8 -16 1881.88 95.2165  11
   2  -8 -16 1793.96 95.6096  26
  -2   8  16 1694.43 94.7126  30
   2  -8 -15 68.8223 35.9025  26
  -2   8  15 53.5821 35.0016  30
   2  -8 -14 32.6391 33.5506  26
  -2   8  14 10.3083 32.8292  30
   2  -8 -13 1924.15 103.247  26
  -2   8  13 1983.37 103.552  30
   2  -8 -12 261.960 43.2692  26
  -2   8  12 307.686 42.3479  30
  -2   8  11 556.918 51.3752  30
  -2  -8  11 632.356 55.7144  27
   2  -8 -11 666.532 54.9217  26
  -2   8  10 594.971 51.3380  30
  -2  -8  10 670.306 55.4028  27
   2  -8 -10 654.695 54.5972  26
  -2   8   9 2805.34 137.732  30
   2  -8  -9 2848.88 136.222  19
   2  -8  -9 2969.12 141.092  26
  -2  -8   9 2951.67 141.097  27
   2  -8  -8 75.1630 37.9351  26
  -2   8   8 29.8118 29.3979  30
   2  -8  -8 16.4537 27.2045  19
  -2  -8   8 21.6002 35.3286  27
   2  -8  -7 194.015 38.1512  26
  -2   8   7 160.572 34.1738  30
   2  -8  -7 163.171 32.1575  19
  -2  -8   7 224.930 42.0778  27
  -2   8   6 2169.27 107.041  30
   2  -8  -6 2034.90 106.522  19
   2  -8  -6 2247.85 112.869  26
   2  -8  -6 2200.09 104.477  27
  -2  -8   6 2273.57 112.591  27
  -2  -8   6 1978.53 99.8793  11
  -2   8   5 7075.97 306.427  30
  -2  -8   5 6676.32 302.308  11
   2  -8  -5 7117.05 307.711  19
  -2  -8   5 7841.94 313.291  27
   2  -8  -5 7680.65 312.813  26
   2  -8  -5 7264.89 304.958  27
   2  -8  -4 66.7820 30.0430  19
  -2   8   4 31.2375 26.3767  30
  -2  -8   4-10.8942 56.7848   7
   2  -8  -4 70.4145 38.7461  26
  -2  -8   4 31.0138 24.5696  11
   2  -8  -4 64.6396 27.7005  27
  -2  -8   4 48.9318 36.3592  27
   2  -8  -3 52.5196 29.7619  19
  -2   8   3 73.0288 26.9808  30
   2  -8  -3 84.0041 36.2409  26
  -2  -8   3 56.4915 27.2308  11
   2  -8  -3 60.9124 28.4122  27
  -2  -8   3 125.006 39.7041  27
  -2  -8   3 97.0678 60.9729   7
  -2  -8   2 213.502 69.6114   7
  -2  -8   2 176.739 38.0678  26
   2  -8  -2 205.984 40.8230  26
  -2  -8   2 236.084 41.6581  27
   2  -8  -2 133.198 31.5894  27
   2  -8  -2 176.668 33.3934  19
  -2  -8   2 183.218 30.8902  11
   2  -8  -1 2662.85 130.624  19
  -2  -8   1 2556.12 128.654  11
  -2  -8   1 2890.36 134.981  26
   2  -8  -1 2767.77 128.726  27
  -2  -8   1 2880.17 135.636  27
   2  -8  -1 2718.68 134.594  26
  -2  -8   1 2518.24 182.572   7
   2  -8   0 2.38080 29.2867  19
  -2  -8   0 51.7768 56.5826   7
   2  -8   0-9.81985 51.1595   7
  -2  -8   0 16.2386 35.6008  27
   2  -8   0 4.27516 27.7854  27
  -2  -8   0 2.41537 26.8420  11
  -2  -8   0-10.5436 32.5697  26
   2  -8   0-2.70417 32.5863  26
  -2  -8  -1 609.459 85.3944   7
   2  -8   1 683.884 88.2058   7
   2  -8   1 617.942 50.3169  19
  -2  -8  -1 688.696 51.8175  11
   2  -8   1 691.876 50.1247  27
  -2  -8  -1 737.233 56.4819  26
  -2  -8  -1 740.432 57.3825  27
   2  -8   1 585.992 55.5097  26
  -2  -8  -2 953.853 101.469   7
   2  -8   2 830.971 101.554   7
   2  -8   2 849.078 58.5346  27
  -2  -8  -2 899.400 64.5709  26
   2  -8   2 1040.28 66.6494  26
   2  -8   2 957.815 60.8726  19
  -2  -8  -2 1007.49 63.7911  11
   2  -8   3 314.229 36.9216  27
  -2  -8  -3 311.917 39.7132  11
   2  -8   3 297.806 36.7436  19
  -2  -8  -3 322.896 43.4414  26
  -2  -8  -4 1015.47 68.7236  26
   2  -8   4 1022.90 62.4661  27
   2  -8   4 1089.42 64.5935  19
  -2  -8  -4 965.591 65.1768  11
   2  -8   5 2786.39 134.021  27
  -2  -8  -5 2764.06 138.397  26
   2  -8   5 3098.60 137.617  19
  -2  -8  -5 2897.14 138.721  11
   2  -8   6 219.789 34.9474  27
  -2  -8  -6 291.245 39.4110  11
   2  -8   6 274.801 34.6442  19
  -2  -8  -6 225.855 37.6418  26
  -2  -8  -7 1769.20 96.1086  26
   2   8   7 1682.78 89.9734  30
   2  -8   7 1892.37 93.5973  19
  -2  -8  -7 1771.02 96.6523  11
  -2  -8  -8 64.5817 32.9481  11
   2  -8   8 34.3646 27.3023  19
   2   8   8 53.4909 27.4397  30
  -2  -8  -8 76.9562 34.8521  26
   2  -8   9 217.711 32.8819  19
  -2  -8  -9 248.971 39.6610  26
   2   8   9 208.404 33.9193  30
   2  -8  10 96.3490 28.4971  19
   2   8  10 145.089 31.0687  30
  -2  -8 -10 148.324 35.3782  26
  -2  -8 -11 2382.38 115.331  26
   2  -8  11 2192.62 110.472  19
   2   8  11 2279.41 113.133  30
  -2  -8 -12 544.256 49.8503  26
   2   8  12 639.958 49.3209  30
   2  -8  12 613.427 46.3050  19
  -2  -8 -13 177.295 34.7773  11
   2  -8  13 169.463 30.0041  19
   2   8  13 113.222 32.8078  30
  -2  -8 -13 225.097 36.2910  26
  -2  -8 -14 45.3117 28.6834  11
   2  -8  14 49.5366 26.5035  19
  -2  -8 -14 46.7912 31.8746  26
   2   8  14 108.301 31.8105  30
  -2  -8 -15 2031.99 102.043  26
   2  -8  15 1997.69 98.6867  19
   2   8  15 1841.39 101.647  30
  -2  -8 -15 2170.14 104.708  11
  -2  -8 -16 463.413 45.5845  26
  -2  -8 -16 538.310 44.6785  11
   2  -8  16 525.098 40.7346  19
   2   8  16 512.730 46.9513  30
   2  -8  17 30.2061 22.5546  23
  -2  -8 -17 84.3565 27.7357  11
   2  -8  17 53.6915 24.4107  19
   2   8  17 92.8254 32.4990  30
  -2  -8 -17 133.987 31.7487  26
   2  -8  18 938.010 54.2568  23
  -2  -8 -18 902.787 59.0133  26
   2  -8  18 942.438 54.7225  19
  -2  -8 -18 971.188 58.2585  11
   2   8  18 876.464 60.1033  30
   2  -8  19 4325.39 193.665  23
  -2  -8 -19 4376.52 196.752  26
  -2  -8 -19 4628.50 198.239  11
   2  -8  19 4641.73 194.364  19
   2   8  19 4561.64 199.784  30
   2  -8  20 86.6194 22.9319  23
  -2  -8 -20 83.3817 25.6506  11
   2  -8  20 49.8778 21.9570  19
   2   8  20 61.2057 30.0836  30
  -2  -8 -20 58.6521 27.6431  26
   2  -8  21 822.619 48.4081  23
  -2  -8 -21 787.964 51.1457  26
  -2  -8 -21 853.794 51.1822  11
   2  -8  21 843.053 47.8182  19
   2   8  21 757.383 53.8981  30
   2  -8  22 274.737 28.4661  23
   2   8  22 232.007 33.2414  30
  -2  -8 -22 273.720 31.3316  26
  -2  -8 -23 910.533 53.5690  26
   2   8  23 982.823 57.6153  30
   2  -8  23 939.183 51.7257  23
   2  -8  23 983.719 54.7390  16
   2  -8  24 33.6298 21.7428  16
   2  -8  24 15.7420 17.7068  23
   2   8  24 65.7556 24.6589  30
  -2  -8 -24 9.18279 19.8652  26
  -2  -8 -25 684.384 40.7663  26
   2   8  25 690.552 45.3154  30
   2  -8  25 683.724 39.9078  23
   2  -8  25 793.782 42.7339  16
   2  -8  26 55.0817 17.6797  16
   2   8  26 22.6691 20.9542  30
  -2  -8 -26 45.4449 17.4441  26
   2  -8  26 29.2087 14.5787  23
   2  -8  27 100.934 16.9103  16
   2   8  27 90.4425 20.5166  30
  -2  -8 -27 99.0500 15.9964  26
   2  -8  27 58.6808 12.0925  23
   2  -8  28 14.1833 10.9396  16
   2   8  28 25.2096 14.9805  30
   2   8  29 813.643 40.0679  30
   2  -9 -24 420.894 23.5467  26
  -2   9  24 345.844 22.5590  30
   2  -9 -23 30.2348 14.5149  26
  -2   9  23 31.9536 14.2996  30
  -2  -9  22 254.479 22.8818  16
  -2   9  22 268.491 23.6275  30
   2  -9 -22 269.789 23.2320  26
   2  -9 -21 36.6179 19.4732  26
  -2   9  21 30.9240 17.1387  30
  -2  -9  21 28.3526 16.7557  16
   2  -9 -20 367.741 30.3759  26
  -2  -9  20 366.233 28.8874  16
  -2   9  20 345.263 29.8220  30
   2  -9 -19-5.20944 17.5963  11
   2  -9 -19 26.8232 21.3088  26
  -2  -9  19-5.23038 19.1784  16
  -2   9  19 11.8130 20.1123  30
   2  -9 -18 656.067 42.2327  26
  -2  -9  18 681.488 40.7551  16
   2  -9 -18 556.272 39.1451  11
  -2   9  18 620.336 40.7887  30
   2  -9 -17 21.7353 19.8211  11
   2  -9 -17 46.2608 24.9311  26
  -2   9  17 44.1264 21.7874  30
   2  -9 -16 89.7519 24.0663  11
   2  -9 -16 42.4367 25.6938  26
  -2   9  16 116.568 24.5651  30
   2  -9 -15 967.618 58.0484  26
   2  -9 -15 979.179 55.9754  11
  -2   9  15 943.557 54.8942  30
   2  -9 -14 1937.76 94.0539  26
   2  -9 -14 1988.87 93.9034  11
  -2   9  14 1774.89 90.4299  30
   2  -9 -13 111.822 27.1058  11
   2  -9 -13 113.529 30.0417  26
  -2   9  13 137.513 26.0949  30
   2  -9 -12 365.736 37.8261  26
  -2   9  12 331.949 32.8337  30
   2  -9 -11 931.127 58.1015  26
  -2   9  11 856.092 52.9552  30
   2  -9 -10 758.071 52.5966  26
  -2   9  10 715.311 46.5465  30
   2  -9  -9-21.3402 25.7762  11
   2  -9  -9 2.07674 30.5546  26
  -2   9   9 34.5973 22.3003  30
   2  -9  -8 486.251 44.2374  26
   2  -9  -8 407.846 38.5559  11
  -2   9   8 406.371 34.8930  30
  -2  -9   7 227.980 36.6746  27
   2  -9  -7 178.081 30.9836  11
   2  -9  -7 191.163 35.7954  26
  -2   9   7 139.326 25.5252  30
   2  -9  -6 1113.26 68.5320  26
  -2  -9   6 1169.26 68.3653  27
  -2   9   6 1096.51 59.4238  30
   2  -9  -5 1028.00 63.9916  26
  -2  -9   5 945.258 62.7912  27
  -2  -9   4 2168.63 111.755  27
   2  -9  -4 2404.00 114.103  26
  -2  -9   3 19.6282 31.9640  27
   2  -9  -3 48.9905 32.5326  26
  -2  -9   2 56.8278 32.2440  27
  -2  -9   2 60.6280 19.4237  11
  -2  -9   1 1153.72 67.4486  27
   2  -9  -1 1032.92 57.7533  19
  -2  -9   1 1075.62 59.8379  11
  -2  -9   0 390.167 42.2017  27
   2  -9   0 449.500 33.1976  19
  -2  -9   0 390.170 35.9721  11
  -2  -9  -1 1400.46 76.0734  27
   2  -9   1 1244.44 67.2440  19
  -2  -9  -1 1343.83 71.1175  11
  -2  -9  -2 343.174 34.7762  11
  -2  -9  -2 353.729 41.2987  27
   2  -9   3 399.086 34.4418  11
  -2  -9  -3 385.098 36.4482  11
  -2  -9  -3 417.226 42.4706  27
  -2  -9  -4 1893.62 95.9489  11
   2  -9   4 1790.46 91.0265  11
  -2  -9  -4 2100.47 99.1529  26
  -2  -9  -4 2088.42 99.7028  27
  -2  -9  -5 116.905 32.3276  27
  -2  -9  -5 170.133 32.7637  26
  -2  -9  -5 86.2263 26.0162  11
  -2  -9  -6 1204.33 69.7184  11
  -2  -9  -6 1296.26 71.9465  26
  -2  -9  -6 1314.07 72.8324  27
  -2  -9  -7 320.432 38.4863  27
  -2  -9  -7 291.155 36.1942  26
  -2  -9  -7 277.104 33.4668  11
  -2  -9  -8 297.701 36.9023  27
  -2  -9  -8 249.749 33.6118  26
  -2  -9  -8 249.218 31.9153  11
  -2  -9  -9 172.990 31.9900  27
  -2  -9  -9 193.765 31.9329  26
  -2  -9  -9 207.849 30.5693  11
  -2  -9 -10 1750.31 88.3838  26
  -2  -9 -10 1753.51 88.3550  11
  -2  -9 -11 129.831 27.6374  11
  -2  -9 -11 75.8341 27.6184  26
   2   9  11 76.5745 20.8064  30
  -2  -9 -12 160.110 28.6143  26
   2   9  12 165.045 24.2084  30
  -2  -9 -13 641.677 43.9018  26
   2   9  13 623.827 39.7267  30
  -2  -9 -14 1299.09 65.8936  26
   2   9  14 1158.53 61.5170  30
  -2  -9 -15 496.036 37.8244  26
  -2  -9 -15 579.650 39.3015  11
   2   9  15 465.238 35.0757  30
  -2  -9 -16 800.410 46.5684  26
   2   9  16 716.635 44.3436  30
  -2  -9 -16 814.743 47.3827  11
   2   9  17 50.6541 18.8670  30
  -2  -9 -17 76.7557 21.1422  26
  -2  -9 -17 42.3313 19.8137  11
  -2  -9 -18 252.247 26.1126  26
   2   9  18 231.874 25.0640  30
  -2  -9 -19 147.558 21.4538  26
   2   9  19 157.428 21.5360  30
   2  -9  20 782.212 42.6680  16
  -2  -9 -20 788.175 40.3156  26
   2   9  20 701.169 40.3985  30
   2  -9  21 90.6062 17.2287  16
  -2  -9 -21 61.5344 14.3934  26
  -2  -9 -21 53.6278 14.4743  27
   2   9  21 68.6703 16.2374  30
  -2  -9 -22 2.46545 8.36044  26
   2   9  22 2.25024 12.3590  30
   2  -9  22 14.0505 13.0263  16
   2   9  23 24.2279 10.0841  30
   2  -9  23 63.8938 11.7071  16
  -2 -10  14 15.4301 10.3961  16
  -2 -10  13 87.9753 13.9003  16
  -2 -10  12 15.7646 11.8117  16
  -2 -10  -1 35.4444 20.7847  27
  -2 -10  -2 23.2859 19.7003  27
  -2 -10  -3 637.239 38.5745  27
  -2 -10  -4 122.081 21.8289  27
  -2 -10  -5 800.740 43.9669  27
  -2 -10  -6 9.24695 17.4722  27
  -2 -10  -7 26.3145 17.1379  27
  -2 -10  -8 89.5482 18.3190  27
  -2 -10  -9 1181.74 55.6477  27
  -2 -10 -10 3.80965 13.8087  27
  -2 -10 -11 135.193 15.6882  27
   2 -10  15 585.798 29.8791  16
  -3   0  45 140.193 15.1587   6
  -3   0  44 20.2883 16.7276  28
  -3   0  44 15.6886 16.8805   6
  -3   0  43 23.6946 21.7764  28
  -3   0  43 7.59038 21.7682   6
  -3   0  42 8.38629 18.8854  21
  -3   0  42 16.6045 25.1509  28
  -3   0  41 194.638 27.6285  21
  -3   0  41 188.256 31.9066  28
  -3   0  40 20.7766 24.8676  21
  -3   0  40-17.9675 31.5906  28
  -3   0  39 2030.78 100.916  21
  -3   0  39 2063.81 105.154  28
  -3   0  38 19.6249 29.3521  21
  -3   0  38-9.69469 37.2987  28
  -3   0  37 3503.45 164.454  21
  -3   0  37 3649.46 168.064  28
  -3   0  36 10.1164 32.6824  21
  -3   0  36-49.4957 40.0149  28
  -3   0  35 270.747 39.9714  21
  -3   0  34-38.4422 38.4158  21
  -3   0  33 291.577 44.9577  21
  -3   0  33 286.365 85.3573   2
  -3   0  32 28.2834 37.2897  21
  -3   0  32 12.4471 66.4554   2
  -3   0  31 102.904 32.3317  23
  -3   0  31 110.039 37.8448  21
  -3   0  31 95.3954 47.5646  10
  -3   0  30 36.2214 65.2183   2
  -3   0  30-17.8664 29.3597  23
  -3   0  30 2.78782 33.7510  21
  -3   0  29 1268.90 131.478   2
  -3   0  29 1299.36 75.5383  23
  -3   0  29 1258.56 77.9775  21
  -3   0  28-34.0482 61.3057   2
  -3   0  28 31.8285 31.6627  21
  -3   0  28-2.44531 29.7418  23
  -3   0  27 54.4608 56.7467   2
  -3   0  27 11.8323 26.0094  23
  -3   0  27-7.67486 28.9731  21
  -3   0  26-20.7849 56.7883   2
  -3   0  26-12.2663 28.1533  21
  -3   0  26-15.9510 26.8820  23
  -3   0  25 94.8191 29.9788  31
  -3   0  25 65.6148 28.6939  21
  -3   0  25 48.0101 25.1834  23
  -3   0  25 88.7644 62.4624   2
  -3   0  24 9.32909 55.4167   2
  -3   0  23 1730.37 136.949   2
  -3   0  23 2127.56 136.696   9
  -3   0  22-16.5120 49.0579   2
  -3   0  22 84.5460 47.8754   9
  -3   0  21 6218.45 311.710   2
  -3   0  21 6240.71 302.592   9
  -3   0  20-7.23543 48.0519   2
   3   0 -20 24.1675 24.9557   8
  -3   0  20-30.7160 41.1109   9
  -3   0  19 20.2657 42.0227   2
   3   0 -19 32.2861 25.3889   8
  -3   0  19 11.4130 38.2007   9
  -3   0  18-12.5909 46.9596   2
  -3   0  18 15.8589 40.1469   9
   3   0 -18-6.01589 24.4033   8
  -3   0  17 10794.3 466.625   2
  -3   0  17 10823.1 458.388   9
   3   0 -17 10065.0 437.624   8
  -3   0  16 10.8799 44.8112   2
  -3   0  16 4.49843 33.7595   9
   3   0 -16 2.56996 23.9515   8
  -3   0  15 8736.85 391.855   2
  -3   0  15 8606.87 384.816   9
   3   0 -15 8898.41 369.841   8
  -3   0  14-4.66992 39.4221   2
   3   0 -14 15.0368 21.9661   8
  -3   0  14 26.4479 33.0892   9
   3   0 -13 3696.28 162.694   8
  -3   0  13 3590.74 175.229   9
  -3   0  13 3612.60 181.538   2
   3   0 -12 8.71873 19.2713   8
  -3   0  12-3.12264 28.7585   9
  -3   0  12 3.98572 34.4345   2
  -3   0  12-2.35519 7.79903   7
   3   0 -11 1533.31 70.7113   8
  -3   0  11 1319.22 60.4891   7
  -3   0  11 1369.09 81.4234   9
  -3   0  11 1411.72 86.4754   2
   3   0 -10 13.7813 18.1306   8
  -3   0  10 17.6721 26.6337   9
  -3   0  10-10.1528 27.1734   2
  -3   0  10 6.62636 11.6227   7
   3   0  -9 5399.40 223.605   8
  -3   0   9 5278.02 219.944   7
  -3   0   9 5573.80 240.421   1
  -3   0   9 5304.89 232.620   9
  -3   0   8 2.73806 32.9954   1
  -3   0   8 7.16676 13.6294   7
  -3   0   7 515.720 32.1494   7
  -3   0   7 592.682 49.8275   1
  -3   0   7 546.944 40.0689  10
  -3   0   6-20.9614 32.4469   1
  -3   0   6 9.93530 21.7187  10
  -3   0   6 15.5970 17.1765   7
  -3   0   5 7547.04 307.114   7
  -3   0   5 7491.40 317.277   1
  -3   0   5 7382.99 308.631  10
  -3   0   4-6.03165 31.6445   1
  -3   0   4-5.96809 19.4227  10
  -3   0   4 35.7702 19.3771   7
  -3   0   3-3.79808 29.0986   1
  -3   0   3 2.29884 18.6031  10
  -3   0   3 12.7539 21.0127   7
  -3   0   2 7.29583 28.8238   1
  -3   0   1 894.421 57.6297   1
  -3   0   0-1.83360 29.0927   1
  -3   0  -1 10763.5 444.766   1
  -3   0  -2 45.9526 30.4016   1
  -3   0  -3 28361.9 1145.63   1
  -3   0  -4 25.2134 36.9647   1
  -3   0  -5 14381.5 593.692   1
  -3   0  -6 2.45315 32.7767   8
  -3   0  -6-35.2344 36.0048   1
  -3   0  -7 2626.97 130.842   8
  -3   0  -8 40.7574 33.9530   8
  -3   0  -9 6032.16 271.665   8
   3   0   9 6234.42 270.849   9
   3   0  10 9.85480 31.4412   9
  -3   0 -10 3.40942 33.9360   8
  -3   0 -11 10776.4 458.383   8
   3   0  11 10657.4 457.066   9
   3   0  12 31.5030 35.2414   9
  -3   0 -12-3.95360 36.9940   8
  -3   0 -13 398.814 51.0470   8
   3   0  13 394.635 53.9240   9
  -3   0 -14 18.1864 39.4593   8
   3   0  14-27.9869 39.1850   9
  -3   0 -15 9825.23 426.937   8
   3   0  15 9550.68 428.221   9
  -3   0 -16-15.5823 40.1371   8
   3   0  16 5.46161 37.0997   9
  -3   0 -17 10544.4 466.387   8
   3   0  17 10495.8 468.306   9
  -3   0 -18-5.89153 41.7511   8
   3   0  18-19.0374 43.1085   9
  -3   0 -19 4830.05 244.164   8
   3   0  19 4891.64 248.568   9
   3   0  20 21.8983 43.3793   9
  -3   0 -20 46.3892 43.6916   8
  -3   0 -21 2803.10 167.652   8
   3   0  21 2904.13 174.677   9
   3   0  22-8.32428 48.0004   9
   3   0  23 8.84664 46.6630   9
   3   0  24 18.7398 51.7816   9
   3   0  25 1905.38 146.517   9
   3   0  26-10.3547 51.8850   9
   3   0  27 2756.17 187.432   9
   3   0  28-23.6680 33.2395  31
   3   0  28 33.6467 59.1582   9
   3   0  29 19020.5 786.493  31
   3   0  29 19524.7 858.718   9
   3   0  30 23.6185 51.4813   9
   3   0  30-43.0056 35.4355  31
   3   0  31 89.6173 39.5079  31
   3   0  31 179.048 66.1003   9
  -3   0 -31 87.1342 74.0666   1
   3   0  32 24.5938 38.7391  31
   3   0  32-23.8766 57.3428   9
  -3   0 -32-24.8393 58.7711   1
   3   0  32-36.9923 69.6359   2
   3   0  33 886.904 67.9016  31
   3   0  34 29.4507 36.2464  31
   3   0  35 33.9352 37.0771  31
   3   0  36 24.0845 35.4111  31
   3   0  36 7.88211 25.6701  13
   3   0  37 5181.14 229.546  31
   3   0  38-13.7071 32.5403  31
   3   0  38 8.20290 27.4993  21
   3   0  39 3.63338 26.0064  21
  -3   0 -40 5.25833 22.1351   5
   3   0  40-18.7451 22.5841  21
  -3   0 -41 24.1348 20.5715   5
   3   0  41-2.57462 20.4010  21
  -3   0 -42-14.9961 17.3784   5
   3   0  42 14.8876 16.8347  21
   3   0  43 25.2005 16.8533  28
   3   0  44-10.3280 10.9049  28
  -3  -1  44 137.966 17.8496   6
  -3   1  44 118.433 18.3558   6
  -3   1  44 109.726 15.7094  21
  -3  -1  44 137.636 18.2095  28
  -3   1  44 138.958 17.6790  28
  -3  -1  43 114.273 22.7868   6
  -3   1  43 135.123 23.9248   6
  -3   1  43 162.323 21.9186  21
  -3  -1  43 122.699 23.0184  28
  -3   1  43 187.982 23.7845  28
  -3  -1  42-24.2349 23.6342   6
  -3   1  42 15.7709 24.0606   6
  -3  -1  42 21.1996 22.3955  28
  -3   1  42 8.43093 23.5244  28
  -3   1  42 13.4144 20.6744  21
  -3  -1  41 1.66646 26.9727  28
  -3   1  41-8.28561 26.8563  28
  -3   1  41-20.8740 23.9943  21
  -3   1  40 125.129 32.0423  28
  -3  -1  40 122.027 30.8110  28
  -3   1  40 142.816 30.6501  21
  -3   1  39 339.182 41.6643  28
  -3  -1  39 343.303 41.9135  28
  -3  -1  39 411.701 34.4063  21
  -3   1  39 400.826 41.5073  21
  -3   1  38 550.900 51.1530  28
  -3  -1  38 608.044 52.6868  28
  -3   1  38 547.101 49.3005  21
  -3  -1  38 581.108 43.4929  21
  -3  -1  37-27.7620 37.9955  28
  -3   1  37 10.0315 36.2563  28
  -3   1  37-4.97234 34.6957  21
  -3  -1  37 34.8579 27.3932  21
  -3  -1  36 471.387 49.4727  28
  -3   1  36 465.616 49.2835  28
  -3   1  36 437.080 47.8159  21
  -3  -1  36 384.810 41.3053  21
  -3  -1  35 338.792 48.5762  28
  -3   1  35 364.265 48.3847  28
  -3  -1  35 401.840 42.2106  21
  -3  -1  35 394.887 43.1867  23
  -3   1  35 399.919 48.8696  21
  -3   1  35 422.587 37.8155  13
  -3   1  34 735.789 51.9630  13
  -3  -1  34 725.732 55.8546  23
  -3  -1  34 785.649 56.4338  21
  -3   1  34 792.846 61.3054  21
  -3   1  33 143.592 55.9694  10
  -3   1  33 96.0901 30.5990  13
  -3  -1  33 196.377 37.6570  23
  -3  -1  33 122.042 34.8802  21
  -3   1  33 79.2166 37.1296  21
  -3  -1  32 659.547 56.1529  23
  -3   1  32 698.823 89.9530  10
  -3   1  32 737.077 53.1669  13
  -3   1  32 823.130 61.9543  21
  -3  -1  32 722.951 54.9637  21
  -3  -1  32 540.493 98.5512   2
  -3   1  32 648.766 107.145   2
  -3   1  31 9.70231 48.6146  10
  -3   1  31-24.0331 28.6887  13
  -3  -1  31 2.72939 30.9091  23
  -3   1  31 11.8275 36.5356  21
  -3  -1  31 15.5485 30.9342  21
  -3  -1  31 12.1913 62.7153   2
  -3   1  31 12.1442 59.1825   2
  -3   1  30-38.4137 52.4758  10
  -3   1  30 16.8999 28.4780  13
  -3  -1  30 25.7364 31.9444  21
  -3  -1  30 51.4146 31.4482  23
  -3   1  30-11.6950 33.6348  21
  -3   1  30-35.7965 62.1657   2
  -3  -1  30 23.9651 58.3964   2
  -3   1  29-37.6785 54.8667  10
  -3   1  29 28.7941 28.0228  13
  -3   1  29-34.3463 34.7312  21
  -3  -1  29-17.7208 29.7847  21
  -3  -1  29 37.2356 31.2922  23
  -3   1  29-11.6358 59.8577   2
  -3  -1  29-46.7230 70.0484   2
  -3  -1  28 298.694 68.0826   9
  -3   1  28 284.154 66.9114  10
  -3   1  28 348.903 79.9371   2
  -3  -1  28 373.214 85.5453   2
  -3  -1  28 368.320 43.1621  23
  -3   1  28 350.779 45.0127  21
  -3  -1  28 370.559 41.2350  21
  -3   1  28 380.391 39.7971  13
  -3  -1  27 17.9557 46.8561   9
  -3   1  27 46.1432 28.6440  13
  -3  -1  27 21.7554 60.1731   2
  -3   1  27 54.1105 58.5236   2
  -3  -1  27 130.593 31.4300  23
  -3  -1  27 81.3659 29.9617  21
  -3  -1  26 12.3749 28.0281  16
  -3  -1  26-17.1528 46.8621   9
  -3   1  26-2.23786 26.9038  13
  -3  -1  26-34.5146 28.1772  21
  -3  -1  26 16.9327 25.5953  23
  -3   1  26-20.6905 52.5318   2
  -3  -1  26 72.7803 59.9521   2
  -3  -1  25 219.843 56.6094   9
  -3  -1  25 220.308 31.8017  16
  -3  -1  25 197.869 65.1138   2
  -3   1  25 167.239 63.2114   2
  -3  -1  25 171.557 31.5676  23
  -3   1  25 191.313 30.5917  23
  -3  -1  25 160.855 31.9516  21
  -3  -1  24 951.504 60.3794  23
   3  -1 -24 1053.21 82.0949   8
  -3  -1  24 961.010 60.1586  16
  -3  -1  24 852.778 99.5728   2
  -3  -1  24 1084.11 94.9412   9
  -3   1  24 1145.07 109.723   2
  -3  -1  24 1016.76 62.7717  31
  -3   1  24 929.281 61.3380  31
   3  -1 -23 253.475 45.0632   8
  -3  -1  23 245.850 53.2210   9
  -3   1  23 325.026 68.6183   2
  -3  -1  23 194.453 65.8899   2
   3  -1 -22 586.645 60.0488   8
  -3  -1  22 541.260 68.2016   9
  -3  -1  22 640.385 83.5542   2
  -3   1  22 627.273 79.8477   2
  -3  -1  21 189.156 47.4951   9
   3  -1 -21 174.247 39.8212   8
  -3   1  21 193.593 59.1804   2
  -3  -1  21 101.336 53.3616   2
   3  -1 -20 8911.81 392.554   8
  -3   1  20 8908.30 414.448   2
  -3  -1  20 8852.62 416.270   2
  -3  -1  20 8894.99 403.787   9
   3  -1 -19 34.7668 31.8240   8
  -3  -1  19 5.41792 36.5358   9
  -3  -1  19 13.6371 44.9377   2
  -3   1  19-6.77068 46.9987   2
   3  -1 -18 254.258 41.5185   8
  -3  -1  18 239.885 46.8375   9
  -3  -1  18 315.503 28.0254   7
  -3   1  18 296.448 53.9132   2
  -3  -1  18 228.900 56.3133   2
  -3  -1  17 1490.48 100.066   9
  -3   1  17 1549.67 110.703   2
  -3  -1  17 1532.91 111.852   2
  -3  -1  17 1581.35 80.2820   7
   3  -1 -17 1807.74 97.9985   8
  -3  -1  16 1154.72 79.1355   9
   3  -1 -16 1216.63 75.7488   8
  -3  -1  16 977.445 58.4787   7
  -3  -1  16 896.464 84.8189   2
  -3   1  16 1134.32 87.1051   2
  -3  -1  15 146.085 38.4923   9
   3  -1 -15 122.474 35.1401   8
  -3  -1  15 103.811 23.1991   7
  -3  -1  15 51.0198 41.6032   2
  -3   1  15 91.1144 45.1039   2
  -3  -1  14 537.670 49.7937   9
  -3  -1  14 543.376 60.9884   2
  -3   1  14 417.130 58.7987   2
  -3  -1  14 419.656 38.1685   7
   3  -1 -14 637.679 51.8057   8
  -3  -1  13 110.201 33.2436   9
  -3  -1  13 83.7894 23.4731   7
  -3  -1  13 113.721 42.6587   2
  -3   1  13 116.970 44.0269   2
  -3  -1  12 3445.10 160.490   9
  -3  -1  12 3398.62 153.158   7
  -3  -1  12 3403.36 171.322   2
  -3   1  12 3362.15 170.770   2
  -3   1  11 103.319 36.0632   2
  -3  -1  11 137.806 29.4670   9
  -3  -1  11 77.2287 23.7024   7
  -3  -1  11 104.245 37.0230   2
  -3  -1  10 1109.81 59.2054   7
  -3  -1  10 914.393 69.9521   2
  -3   1  10 970.414 71.8306   2
  -3   1  10 842.868 66.1016  10
  -3  -1  10 1013.03 59.9655   9
  -3  -1   9 4815.47 206.066   7
  -3   1   9 4580.23 215.674   2
  -3  -1   9 4753.86 216.865   2
  -3  -1   9 4782.07 205.875   9
  -3   1   9 4742.72 214.876  10
  -3  -1   8 4192.30 189.543   7
  -3   1   8 4147.98 198.406   1
  -3  -1   8 4300.08 198.660   1
  -3   1   8 4321.31 199.149   2
  -3  -1   8 4504.04 200.386   2
  -3  -1   8 4543.02 188.264   9
  -3   1   8 4432.93 198.197  10
  -3  -1   7 712.955 41.6760   9
  -3   1   7 690.699 53.5021  10
  -3   1   7 720.126 55.5276   1
  -3  -1   7 735.033 54.3837   1
  -3  -1   7 672.484 46.0929   7
  -3  -1   6 914.771 46.5621   9
  -3  -1   6 877.626 40.7152  10
  -3   1   6 870.748 60.8450  10
  -3  -1   6 895.060 54.2684   7
  -3   1   6 864.206 58.9398   1
  -3  -1   6 923.469 60.3518   1
  -3  -1   5 181.368 30.7033   7
  -3  -1   5 171.052 33.6928   1
  -3   1   5 172.226 34.5251   1
  -3   1   5 202.910 36.2398  10
  -3  -1   5 197.962 17.9163   9
  -3  -1   4 87.8640 28.5262   7
  -3   1   4 42.2219 33.9520   3
  -3  -1   4 70.6130 33.8189   3
  -3   1   4 56.5071 30.5597  10
  -3  -1   4 78.8261 32.0854   1
  -3   1   4 46.7852 31.0937   1
  -3  -1   3 3079.59 138.227   3
  -3   1   3 3010.46 137.386   3
  -3  -1   3 3153.28 135.812   7
  -3  -1   3 2799.95 122.674   8
  -3   1   3 3145.41 137.920   1
  -3  -1   3 3115.74 137.667   1
  -3   1   2 522.658 47.5688   3
  -3  -1   2 644.605 49.2095   3
  -3  -1   2 596.382 33.4417   8
  -3  -1   2 578.352 46.0258   1
  -3   1   2 634.648 45.9994   1
  -3   1   1 587.992 46.3808   3
  -3  -1   1 613.202 47.9686   3
  -3  -1   1 631.608 37.4652   8
  -3  -1   1 619.810 46.1828   1
  -3   1   1 642.248 46.4638   1
  -3  -1   0 290.947 28.0824   8
  -3   1   0 329.141 36.3976   1
  -3  -1   0 302.085 35.3361   1
   3   1   1 535.927 28.2051   9
  -3  -1  -1 521.628 38.6077   8
  -3  -1  -1 517.748 43.8835   7
  -3  -1  -1 502.919 46.1224   1
  -3   1  -1 513.382 45.1066   1
   3   1   2 7605.41 307.140   9
  -3  -1  -2 7642.28 314.974   8
  -3  -1  -2 7447.63 317.302   7
  -3  -1  -2 7076.63 316.273   1
  -3   1  -2 7742.05 317.866   1
   3   1   3 2399.08 109.595   9
  -3  -1  -3 2570.24 117.549   8
  -3  -1  -3 2621.50 119.770   7
  -3  -1  -3 2345.14 120.316   1
  -3   1  -3 2518.30 120.936   1
   3   1   4 21849.0 885.432   9
  -3  -1  -4 22239.6 892.240   7
  -3  -1  -4 22233.2 892.203   8
  -3  -1  -4 21189.7 892.018   1
  -3   1  -4 22381.3 893.024   1
   3   1   5 981.895 57.5286   9
  -3  -1  -5 992.976 62.0190   7
  -3   1  -5 999.361 65.2923   1
  -3  -1  -5 916.989 63.5282   1
   3   1   6 13170.6 535.554   9
  -3  -1  -6 12810.9 538.509   7
  -3   1  -6 13269.3 541.676   1
  -3  -1  -6 12812.4 541.358   1
   3   1   7 23135.5 928.446   9
  -3   1  -7 23293.9 934.069   1
  -3  -1  -7 22058.1 933.160   1
   3   1   8 68.3394 31.4187   9
  -3  -1  -9 169.753 41.6573   8
   3   1   9 117.766 34.3109   9
   3   1  10 1718.01 96.0147   9
  -3  -1 -10 1668.55 100.747   8
   3   1  11 1595.18 98.8040   9
  -3  -1 -11 1813.79 102.904   8
   3   1  12 7143.51 322.776   9
  -3  -1 -12 7392.68 325.713   8
   3   1  13 12275.1 533.949   9
  -3  -1 -13 12782.0 537.973   8
  -3  -1 -14 164.697 42.5468   8
   3   1  14 165.136 42.3688   9
   3   1  15 1626.82 105.228   9
   3  -1  15 1431.17 102.494   9
  -3  -1 -15 1613.82 104.962   8
   3   1  16 647.687 69.0618   9
   3  -1  16 630.342 68.9573   9
  -3  -1 -16 589.951 67.7628   8
  -3  -1 -17 88.0094 45.4659   8
   3  -1  17 98.3726 45.1431   9
   3   1  17 71.7015 43.0428   9
   3   1  18 115.684 47.9021   9
   3  -1  18 111.893 50.8117   9
  -3  -1 -18 143.386 47.0452   8
   3   1  19 151.810 48.7295   9
  -3  -1 -19 145.505 48.9196   8
   3  -1  19 232.415 51.0511   9
   3   1  20 125.654 47.1948   9
   3  -1  20 172.813 51.8009   9
  -3  -1 -20 189.243 53.6056   8
   3   1  21 3231.68 192.837   9
   3  -1  21 3343.60 194.784   9
  -3  -1 -21 3363.87 191.153   8
   3   1  22 1971.52 139.882   9
   3  -1  22 1965.80 140.674   9
  -3  -1 -22 1975.28 137.960   8
  -3  -1 -23-16.4054 45.3287   8
   3  -1  23-27.0206 52.4644   9
   3   1  23-26.8526 51.0848   9
   3  -1  23-2.19189 24.0254  19
   3  -1  24 7349.97 359.297   9
   3   1  24 7020.12 356.897   9
  -3  -1 -24 7711.67 354.236   8
   3  -1  24 6805.00 299.433  19
   3   1  25 259.501 66.7638   9
   3  -1  25 250.367 66.4738   9
  -3  -1 -25 357.868 67.7132   8
   3   1  26 731.563 97.6577   9
  -3  -1 -26 824.549 95.8324   8
   3  -1  26 911.869 105.248   9
   3  -1  26 837.869 53.2292  23
   3  -1  27 9409.46 436.773   9
   3   1  27 8369.91 427.156   9
   3  -1  27 8397.56 360.792  23
  -3  -1 -27 9048.71 421.898   8
   3   1  28 6475.93 282.463  31
   3  -1  28 6446.99 282.977  31
   3  -1  28 6412.35 275.689  23
   3  -1  28 6089.89 340.264   9
   3   1  28 6708.60 347.360   9
   3  -1  29 2551.70 119.623  23
   3   1  29 2519.08 127.222  31
   3  -1  29 2247.05 125.371  31
  -3   1 -30 36.3647 70.6055   1
  -3  -1 -30 48.9925 72.0525   1
   3  -1  30 12.1420 35.1861  31
   3   1  30-27.2171 34.9656  31
   3   1  30 11.7480 58.0647   9
   3  -1  30 18.2381 26.0235  23
   3   1  31 1322.51 82.8008  31
   3  -1  31 1397.23 83.0497  31
  -3  -1 -31 1255.74 132.811   1
  -3   1 -31 1315.90 133.937   1
   3  -1  31 1331.80 74.2454  23
   3   1  32 782.702 62.1484  31
   3  -1  32 697.727 60.4441  31
   3  -1  32 715.679 51.3647  23
  -3  -1 -32 723.598 105.204   1
   3  -1  32 931.344 111.697   2
  -3   1 -32 643.330 99.2945   1
   3   1  32 837.003 108.834   2
   3  -1  33 20.7524 37.0375  31
   3   1  33 11.8215 36.9219  31
   3  -1  33 2.08475 23.9215  23
   3  -1  34 880.625 53.9123  23
   3  -1  34 793.249 62.9678  31
   3   1  34 896.975 64.6742  31
   3  -1  35 69.6679 24.1351  23
   3   1  35 76.7831 37.9523  31
   3  -1  35 38.4952 37.8516  31
   3   1  36 379.768 46.1366  31
   3  -1  36 334.250 43.4171  31
   3   1  36 295.701 37.9917  13
   3  -1  37 412.285 40.3567  21
   3  -1  37 396.272 44.4786  31
   3   1  37 507.982 47.4469  31
   3   1  37 471.040 40.8500  13
   3   1  38 364.611 34.1828  13
   3   1  38 378.935 41.4457  21
   3  -1  38 368.899 36.0029  21
   3   1  39 351.401 30.7151  13
   3  -1  39 347.529 32.4565  21
   3   1  39 391.441 38.3150  21
  -3   1 -40 123.056 25.7946   5
  -3  -1 -40 134.060 25.7810   5
   3   1  40 66.4033 26.5871  21
  -3  -1 -41 41.3631 19.1626   5
  -3   1 -41 86.3702 20.9813   5
   3   1  41 106.152 24.6838  21
   3   1  42 268.788 26.3274  28
   3  -1  42 254.009 26.4520  28
   3   1  42 277.369 25.2413  21
   3  -1  43 113.154 17.9109  28
   3   1  43 99.4775 17.0269  28
   3   1  43 125.699 16.7020  21
  -3   2  43 152.706 18.0323  28
  -3  -2  43 177.617 19.3435  28
  -3  -2  43 169.443 18.7808   6
  -3   2  43 215.470 20.1468   6
  -3  -2  42 8.78473 17.2220  28
  -3   2  42 6.49345 19.6434  28
  -3  -2  42 21.8953 19.7267   6
  -3   2  42 32.4171 20.5791   6
  -3  -2  41 79.1293 23.8967  28
  -3   2  41 61.9775 23.6558  28
  -3  -2  41 91.5521 23.4526   6
  -3   2  41 48.4596 23.2331   6
  -3  -2  40 180.566 29.1000  28
  -3   2  40 192.767 29.4290  28
  -3  -2  39 27.6658 27.4374  28
  -3   2  39 56.5009 29.9582  28
  -3   2  38 1055.84 63.5589  28
  -3  -2  38 976.067 62.4772  28
  -3  -2  37 352.178 41.8120  28
  -3   2  37 354.071 42.1542  28
  -3  -2  37 350.151 39.2705  23
  -3   2  36 33.5594 34.8718  28
  -3  -2  36 19.4280 33.7634  28
  -3   2  36 75.2180 37.8452  21
  -3  -2  36 62.6397 32.2380  23
  -3   2  35 20.2965 34.8453  28
  -3  -2  35-18.0016 33.2930  28
  -3  -2  35 28.1448 29.3561  23
  -3   2  35 21.8952 37.1138  21
  -3  -2  35 1.84190 21.8822  21
  -3   2  35-25.0770 28.4800  13
  -3  -2  34-26.8359 36.3907  28
  -3   2  34 2.64601 35.7485  28
  -3   2  34 7.28629 29.6072  13
  -3  -2  34 16.0653 32.3406  23
  -3  -2  34 15.8664 22.8138  21
  -3   2  34-31.3434 39.5551  21
  -3  -2  33 1463.69 84.1034  28
  -3   2  33 1303.58 81.3885  28
  -3  -2  33 1400.74 81.5277  23
  -3   2  33 1406.82 80.1933  13
  -3  -2  33 1401.61 74.8993  21
  -3   2  33 1295.05 83.8501  21
  -3   2  32 198.654 63.2639  10
  -3   2  32 205.177 36.0705  13
  -3   2  32 232.275 42.7549  21
  -3  -2  32 228.081 39.4442  23
  -3  -2  32 199.664 32.4364  21
  -3   2  31 1048.05 66.0964  13
  -3  -2  31 923.872 59.8325  21
  -3   2  31 972.811 70.1685  21
  -3  -2  31 927.993 65.8652  23
  -3   2  31 926.967 108.504  10
  -3   2  30 1784.98 145.691  10
  -3  -2  30 1926.44 142.325   9
  -3   2  30 1778.91 99.1347  21
  -3  -2  30 1791.58 91.1152  21
  -3   2  30 1746.71 95.9958  13
  -3  -2  30 1757.49 97.7138  23
  -3  -2  30 1643.37 148.028   2
  -3   2  30 1608.32 149.000   2
  -3  -2  29-18.3481 47.7950   9
  -3  -2  29 11.2113 31.9085  16
  -3   2  29 8.80496 36.4260  21
  -3  -2  29 17.7523 26.4261  21
  -3  -2  29-13.9895 31.4327  23
  -3   2  29 26.8701 32.9791  13
  -3   2  29 33.8234 65.0106   2
  -3  -2  29-102.279 68.1512   2
  -3   2  29 62.2632 52.6942  10
  -3  -2  28 152.283 53.6102   9
  -3  -2  28 167.610 35.5247  16
  -3   2  28 146.489 38.9238  21
  -3  -2  28 161.850 35.7554  23
  -3  -2  28 137.821 30.7490  21
  -3   2  28 225.710 36.7277  13
  -3   2  28 142.670 67.3622   2
  -3  -2  28 154.987 64.1684   2
  -3   2  28 193.158 63.5616  10
  -3  -2  27 234.052 59.0500   9
  -3  -2  27 232.289 36.4460  16
  -3   2  27 231.619 41.0157  21
  -3  -2  27 205.616 36.1841  23
  -3  -2  27 168.974 30.9089  21
  -3   2  27 203.105 36.4862  13
  -3   2  27 243.902 73.5664   2
  -3  -2  27 235.479 72.1207   2
  -3   2  27 286.242 69.9748  10
   3  -2 -26 179.436 50.1334   8
  -3  -2  26 174.736 51.0227   9
  -3  -2  26 219.411 35.4974  16
  -3   2  26 220.763 38.6357  21
  -3  -2  26 195.168 31.0086  21
  -3  -2  26 217.023 34.0297  23
  -3   2  26 185.098 36.1303  13
  -3   2  26 315.940 72.1906   2
  -3  -2  26 185.145 62.7937   2
  -3   2  26 209.887 64.3631  10
   3  -2 -25 42.3005 40.6804   8
  -3  -2  25 23.8014 46.6968   9
  -3  -2  25 52.1308 29.5306  16
  -3  -2  25 27.9942 23.4594  21
  -3   2  25 46.5292 31.0407  21
  -3  -2  25 14.9196 26.5136  23
  -3   2  25 68.6706 29.4543  13
  -3   2  25 38.9393 60.5608   2
  -3  -2  25 39.3474 55.5721   2
  -3   2  25 27.4914 52.3201  10
  -3  -2  24 1787.05 92.4023  23
  -3   2  24 1756.63 94.6233  21
  -3  -2  24 1654.73 91.4997  16
   3  -2 -24 1915.80 126.024   8
  -3   2  24 1692.78 131.573  10
  -3  -2  24 1873.23 129.046   9
  -3   2  24 1870.52 140.837   2
  -3  -2  24 1768.37 136.173   2
  -3   2  24 1803.71 92.8549  13
   3  -2 -23-26.5630 37.8990   8
  -3  -2  23-7.09551 39.2085   9
  -3   2  23 8.76722 54.5242   2
  -3  -2  23 53.2087 55.6334   2
  -3  -2  23-13.5618 24.2763  16
  -3  -2  23 11.3778 24.4401  23
  -3   2  23 7.06421 26.6663  21
  -3   2  23 25.0775 48.6897  10
  -3   2  22 63.5707 45.3774  10
  -3  -2  22 6.66541 37.2721   9
   3  -2 -22 38.3779 38.0272   8
  -3   2  22 66.1702 53.6717   2
  -3  -2  22 50.2226 50.6926   2
  -3   2  21 934.338 91.6295  10
  -3  -2  21 985.304 82.6586   9
   3  -2 -21 921.429 81.0522   8
  -3  -2  21 927.742 66.3686   7
  -3   2  21 894.969 92.5938   2
  -3  -2  21 1079.03 96.4067   2
  -3   2  20 2502.83 156.088  10
  -3  -2  20 2396.06 144.573   9
  -3  -2  20 2577.18 131.511   7
   3  -2 -20 2765.51 150.683   8
  -3   2  20 2693.53 159.616   2
  -3  -2  20 2305.92 154.708   2
  -3  -2  19 8912.22 384.550   9
  -3   2  19 8340.72 392.892  10
  -3   2  19 8872.23 397.731   2
  -3  -2  19 8277.54 394.157   2
  -3  -2  19 8220.16 367.608   7
   3  -2 -19 8446.21 384.586   8
  -3  -2  18 432.946 45.3964   7
  -3  -2  18 517.132 68.1233   2
  -3   2  18 510.124 66.4525   2
  -3  -2  18 575.036 59.2411   9
  -3   2  18 476.851 63.3130  10
   3  -2 -18 524.376 58.6335   8
  -3   2  17 3039.46 164.320  10
  -3  -2  17 2732.62 148.375   9
  -3  -2  17 2694.36 141.490   7
   3  -2 -17 3055.83 156.354   8
  -3  -2  17 2675.05 159.366   2
  -3   2  17 2810.02 161.905   2
  -3   2  16 6271.10 302.409  10
  -3  -2  16 6584.50 291.133   9
  -3  -2  16 6341.66 302.759   2
  -3   2  16 6623.22 302.649   2
  -3  -2  16 6232.67 284.697   7
  -3   2  15 90.5359 43.5480  10
  -3  -2  15 88.4192 44.4350   2
  -3   2  15 107.655 44.4066   2
  -3  -2  15 85.9933 31.5400   7
  -3  -2  15 54.1426 31.8605   9
  -3   2  14 2569.17 143.074  10
  -3  -2  14 2570.81 130.044   9
  -3   2  14 2472.96 141.228   2
  -3  -2  14 2477.29 139.694   2
  -3  -2  14 2471.92 130.044   7
  -3   2  13 80.4813 41.3281  10
  -3  -2  13 26.7308 37.4884   2
  -3   2  13 57.0128 38.6330   2
  -3  -2  13 71.9451 31.7523   7
  -3  -2  13 41.3957 31.0011   9
  -3   2  12 6177.87 285.776  10
  -3  -2  12 6226.99 272.655   9
  -3  -2  12 6241.47 276.811   7
  -3  -2  12 6235.16 284.079   2
  -3   2  12 6252.29 283.007   2
  -3  -2  11 1062.52 64.8219   9
  -3  -2  11 1080.75 70.0681   7
  -3  -2  11 1057.02 74.7246   2
  -3   2  11 938.639 71.6506   2
  -3  -2  10 7785.65 297.957   9
  -3  -2  10 7374.98 305.324   7
   3  -2 -10 6628.52 280.798   7
  -3  -2  10 7324.64 307.844   2
  -3   2  10 7049.04 306.439   2
  -3  -2   9-3.10778 28.1615   7
  -3  -2   9 7.93136 21.8545   9
   3  -2  -9 9.11965 13.4101   7
  -3  -2   8 1742.90 97.1376   7
  -3  -2   8 1791.76 86.6893   9
  -3  -2   7 154.663 33.6581   7
  -3  -2   7 126.072 21.6844   9
  -3  -2   6 1778.29 96.1404   7
  -3   2   6 1637.08 92.6452   1
  -3  -2   6 1906.69 93.4718   1
  -3   2   5 952.914 60.4655   3
  -3  -2   5 936.560 61.7355   3
  -3   2   5 983.585 61.2686   1
  -3  -2   5 1039.28 60.8839   1
  -3  -2   5 928.155 64.6431   7
  -3   2   4 6264.59 282.079  10
  -3   2   4 6403.81 274.850   3
  -3  -2   4 6381.84 275.318   3
  -3   2   4 6337.08 274.268   1
  -3  -2   4 6724.61 274.521   1
  -3   2   3 313.564 38.6156  10
  -3  -2   3 313.598 36.2001   3
  -3   2   3 307.280 34.9584   3
  -3   2   3 300.624 34.9997   1
  -3  -2   3 292.987 32.6348   1
  -3  -2   2 9300.49 347.415   1
  -3   2   2 8852.08 347.374   1
  -3   2   1 19.7697 23.2751   1
  -3  -2   1 7.11332 23.3541   1
   3   2  -1 14.5882 13.1131  10
  -3  -2   1 24.8172 31.6431   7
  -3  -2   0 46.8533 30.2614   7
  -3  -2   0 36.5337 24.2487   8
  -3   2   0 21.6326 24.2904   1
  -3  -2   0 89.3424 26.6001   1
  -3  -2  -1 23616.8 956.198   8
  -3  -2  -1 23742.6 961.909   7
  -3  -2  -1 23156.8 953.529   1
  -3   2  -1 23950.2 954.343   1
  -3  -2  -2 6579.93 288.328   8
  -3  -2  -2 6714.94 292.576   7
  -3   2  -2 6800.10 285.878   1
  -3  -2  -2 6829.27 285.669   1
  -3  -2  -3 259.221 40.1045   7
  -3  -2  -3 214.793 35.1668   8
  -3  -2  -3 175.532 33.8674   1
  -3   2  -3 231.545 34.1453   1
  -3  -2  -4 1354.16 78.7056   8
  -3  -2  -4 1321.18 78.1396   7
  -3  -2  -4 1203.24 73.2358   1
  -3   2  -4 1296.51 74.3936   1
  -3  -2  -5 1000.27 66.1351   7
  -3  -2  -5 789.080 63.2795   8
  -3  -2  -5 948.308 62.9807   1
  -3   2  -5 997.411 63.2369   1
  -3  -2  -6 21289.6 875.230   7
  -3  -2  -6 21524.2 878.004   8
  -3  -2  -6 21045.2 873.198   1
  -3   2  -6 21687.3 873.535   1
  -3  -2  -7 955.613 72.6107   8
  -3  -2  -7 1069.34 69.4774   7
  -3  -2  -7 971.466 70.0531   1
  -3  -2  -8 1112.93 69.0528   7
  -3  -2  -8 939.678 68.8518   1
  -3   2  -8 1077.19 71.4016   1
   3   2   8 934.386 65.7981   9
  -3  -2  -9 2542.87 131.375   7
  -3  -2  -9 2626.99 135.958   1
  -3   2  -9 2668.91 135.849   1
   3   2   9 2513.12 130.959   9
  -3  -2 -10 1502.87 88.4385   7
  -3  -2 -10 1484.59 94.6433   1
  -3   2 -10 1470.23 93.4492   1
   3   2  10 1461.04 89.4896   9
   3   2  11 7709.09 341.114   9
   3   2  12 3627.31 177.836   9
  -3  -2 -12 3376.54 181.193   8
   3   2  13 11505.3 506.164   9
  -3  -2 -13 11984.5 512.510   8
   3   2  14 2673.55 148.365   9
  -3  -2 -14 2640.74 151.100   8
   3   2  15-16.4715 38.6430   9
  -3  -2 -15 5.87964 41.3818   8
  -3  -2 -16 3094.67 135.944  11
   3   2  16 3099.74 171.756   9
  -3  -2 -16 3298.57 179.013   8
   3   2  17 2148.58 135.148   9
  -3  -2 -17 2119.95 97.4686  11
  -3  -2 -17 2262.89 138.791   8
  -3  -2 -18 90.5446 19.6586  11
  -3  -2 -18 69.7213 49.5284   8
   3   2  18 88.5988 45.3964   9
  -3  -2 -19 250.224 26.2071  11
   3   2  19 160.232 53.8307   9
  -3  -2 -19 264.878 55.3680   8
  -3  -2 -20 108.348 52.6221   8
   3   2  20 23.3065 45.7617   9
   3   2  21 280.948 60.0379   9
  -3  -2 -21 292.914 61.7519   8
   3   2  22-26.2519 49.9412   9
  -3  -2 -22-8.53027 50.6715   8
   3  -2  22 22.3832 24.8079  19
   3   2  23 314.500 72.2577   9
  -3  -2 -23 392.261 68.5577   8
   3  -2  23 316.316 35.4664  19
  -3  -2 -24 399.182 74.0527   8
   3  -2  24 227.483 34.9918  19
  -3  -2 -25 3899.73 230.365   8
   3  -2  25 3933.13 178.926  19
  -3  -2 -26 258.138 65.9443   8
   3  -2  26 349.851 41.0959  19
   3   2  26 249.661 37.9533  31
   3  -2  26 298.030 39.6775  31
   3   2  27 1369.74 80.0230  31
   3  -2  27 1393.03 81.2590  31
  -3  -2 -27 1242.67 131.102   1
  -3   2 -27 1295.25 131.490   1
  -3  -2 -27 1332.81 123.540   8
   3   2  28 2125.03 112.218  31
   3  -2  28 2162.96 113.489  31
   3  -2  28 2122.34 108.336  23
   3  -2  28 2065.07 164.763   9
  -3   2 -28 2308.30 169.911   1
  -3  -2 -28 2354.33 170.352   1
  -3  -2 -28 2234.60 164.004   8
   3  -2  29 519.247 51.1851  31
   3   2  29 589.497 51.3962  31
   3  -2  29 555.977 46.3273  23
  -3  -2 -29 559.975 91.3284   1
  -3   2 -29 743.466 100.833   1
  -3  -2 -29 469.491 80.9179   8
   3  -2  29 557.300 86.8004   9
  -3  -2 -30 1822.70 144.839   8
   3   2  30 1758.23 96.6009  31
   3  -2  30 1762.99 97.5171  31
   3  -2  30 1822.25 93.7761  23
   3  -2  30 1440.93 143.903   9
   3  -2  30 1541.49 142.544   2
  -3   2 -30 1764.09 152.270   1
  -3  -2 -30 1693.42 152.239   1
   3  -2  31 92.1177 34.2306  31
   3   2  31 160.050 38.2828  31
   3  -2  31 68.9540 61.4603   2
  -3   2 -31 126.660 67.1688   1
   3   2  31 57.8275 56.4810   2
  -3  -2 -31-23.4873 60.5232   1
   3  -2  31 23.3890 57.9151   9
   3  -2  31 117.015 31.8501  23
   3  -2  32 6256.34 267.889  31
   3   2  32 5996.27 266.348  31
   3  -2  32 5963.01 262.329  23
   3   2  33 445.666 47.1953  31
   3  -2  33 354.952 45.6963  31
   3  -2  33 414.977 40.2356  23
   3  -2  34 387.732 44.7696  31
   3   2  34 427.310 46.7294  31
   3  -2  34 409.495 38.5839  23
   3   2  35 12.4336 31.3589  13
   3  -2  35 52.2968 33.2273  31
   3   2  35 34.6720 31.6940  31
   3  -2  35 41.9361 26.8065  23
   3  -2  35 22.1740 22.5592  21
   3   2  36 453.833 42.5367  13
   3  -2  36 377.606 35.4836  23
   3  -2  36 465.158 44.2239  31
   3   2  36 347.641 41.4159  31
   3   2  37 142.707 31.7693  13
   3  -2  37 161.726 25.4538  23
   3   2  37 229.908 37.9261  21
  -3   2 -38 66.3031 24.7172   5
  -3  -2 -38 110.079 27.1087   5
   3   2  38 85.6224 26.6455  13
   3   2  38 85.5700 33.2119  21
   3  -2  38 35.4705 19.0319  23
  -3  -2 -39 29.4845 22.6400   5
  -3   2 -39 45.4587 22.5420   5
   3   2  39 65.2732 25.2433  13
   3   2  39 45.0971 29.0836  21
   3  -2  39 71.0866 17.2979  23
  -3   2 -40 9.27320 19.6170   5
  -3  -2 -40-13.9257 20.8430   5
   3   2  40 36.6617 19.8183  13
   3   2  40 13.9935 24.8390  21
   3  -2  41 126.559 21.4598  28
   3   2  41 125.065 20.8963  28
   3   2  42 355.937 23.6337  28
   3  -2  42 304.951 23.6534  28
  -3   3  43 92.3325 14.0042  21
  -3   3  42 47.3217 17.6873  21
  -3   3  41 71.1768 21.7353  21
  -3   3  41 11.6672 15.7839   6
  -3   3  40 32.9218 18.0136  28
  -3   3  40 26.9434 23.6808  21
  -3   3  40 24.7928 19.6484   6
  -3   3  39 23.1782 21.4639  28
  -3   3  39-12.1349 25.9511  21
  -3   3  39 37.4108 23.1764   6
  -3   3  38 82.0405 25.5123  28
  -3  -3  38 110.036 26.1407  28
  -3   3  38 76.2225 29.9715  21
  -3   3  38 87.8470 27.9278   6
  -3  -3  38 75.7106 25.5610   6
  -3   3  37 209.797 37.3515  21
  -3  -3  37 238.861 34.9052  23
  -3   3  37 195.435 30.2292  28
  -3  -3  37 213.493 31.7043  28
  -3  -3  36 70.9554 29.4810  23
  -3   3  36 110.465 36.5427  21
  -3   3  36 149.620 30.9389  28
  -3  -3  36 80.2063 28.6522  28
  -3   3  35 75.4657 34.4096  21
  -3  -3  35 105.725 35.1898  23
  -3  -3  35 68.0138 29.1318  28
  -3   3  35 102.076 31.1264  28
  -3   3  34 2620.54 123.046  13
  -3   3  34 2310.47 122.739  21
  -3  -3  34 2402.09 122.923  23
  -3  -3  34 2447.12 119.733  28
  -3   3  34 2479.32 119.150  28
  -3   3  33 2143.07 111.541  13
  -3  -3  33 2090.28 109.169  28
  -3   3  33 2211.92 109.696  28
  -3   3  33 2298.74 114.870  21
  -3  -3  33 2190.46 113.344  23
  -3   3  32 26.6033 31.2614  28
  -3  -3  32 34.6159 32.1539  28
  -3   3  32 21.9632 32.5517  13
  -3   3  32 39.8584 36.1931  21
  -3  -3  32 19.6316 32.8482  23
  -3   3  32 16.0066 22.2560  30
  -3   3  31 203.562 31.0449  30
  -3  -3  31 164.074 39.3146  16
  -3   3  31 176.485 66.6240  10
  -3   3  31 217.540 37.5065  28
  -3  -3  31 194.756 37.3616  28
  -3   3  31 234.386 40.4707  13
  -3   3  31 144.909 41.5627  21
  -3  -3  31 245.921 40.6897  23
  -3  -3  30 534.321 49.4264  16
  -3   3  30 601.220 91.7806  10
  -3   3  30 501.858 45.7349  28
  -3  -3  30 457.640 47.5913  28
  -3   3  30 479.805 49.2637  13
  -3  -3  30 406.976 46.8766  23
  -3   3  30 405.225 50.6868  21
  -3  -3  29 271.510 42.0993  16
  -3   3  29 233.829 73.0520  10
  -3   3  29 239.413 39.2261  28
  -3  -3  29 273.458 41.0508  28
  -3   3  29 257.023 42.8415  13
  -3   3  29 372.395 46.7180  21
  -3  -3  29 285.604 43.5193  23
  -3  -3  28 1353.17 78.9413  16
  -3   3  28 1202.98 78.8351  21
  -3   3  28 1296.41 79.0257  13
  -3  -3  28 1271.86 78.0897  23
  -3   3  28 1313.11 127.816  10
  -3  -3  28 1126.69 107.285   9
  -3  -3  27 219.880 37.6812  16
  -3  -3  27 131.972 47.6346   9
   3  -3 -27 154.702 55.7728   8
  -3   3  27 151.914 64.2480  10
  -3  -3  27 247.260 38.4467  23
  -3   3  27 129.763 37.9590  21
  -3   3  27 196.712 38.2034  13
  -3  -3  26 2.71335 28.7227  16
  -3  -3  26 8.00944 40.6797   9
   3  -3 -26 8.56252 43.4876   8
  -3   3  26 116.611 61.7534  10
  -3   3  26 39.1564 35.1777  13
  -3   3  26 19.2570 33.3926  21
  -3   3  25 899.916 60.5899  21
  -3  -3  25 703.627 55.7028  16
  -3  -3  25 687.897 79.2956   9
   3  -3 -25 862.060 90.0127   8
  -3   3  25 731.100 95.0560  10
  -3   3  25 778.404 96.9148   2
  -3   3  25 822.420 59.6740  13
  -3   3  24 77.0231 31.8778  21
  -3  -3  24 55.9894 30.2491  16
   3  -3 -24 33.1687 43.2106   8
  -3  -3  24-7.40724 40.0220   9
  -3   3  24 19.9068 51.2113  10
  -3   3  24-26.9514 50.7426   2
  -3   3  24-15.9053 32.0320  13
  -3   3  23 7.38458 30.4854  21
  -3  -3  23 26.8863 27.6096  16
   3  -3 -23-8.09831 43.2345   8
  -3  -3  23-7.07015 38.1927   9
  -3   3  23-9.58183 56.3684  10
  -3   3  23 25.6795 52.7671   2
  -3  -3  23 34.7336 46.9064   2
  -3   3  23 12.8268 30.4064  13
  -3  -3  22 1300.88 72.8303  23
  -3   3  22 1219.32 72.9179  21
  -3  -3  22 1184.10 89.7017   7
   3  -3 -22 1213.05 106.189   8
  -3  -3  22 1368.96 73.8040  16
  -3  -3  22 1327.04 112.298   2
  -3   3  22 1201.66 108.104   2
  -3  -3  22 1315.64 99.7991   9
  -3   3  22 1296.23 115.509  10
  -3   3  22 1262.03 74.7162  13
   3  -3 -21-7.62477 39.7274   8
  -3  -3  21 12.6678 34.6135   9
  -3   3  21 79.1679 53.7405  10
  -3  -3  21 7.79258 48.0391   2
  -3   3  21-23.0152 49.7630   2
  -3  -3  21-43.8878 33.8219   7
  -3  -3  21-20.3664 25.9695  23
  -3   3  21-18.9683 29.8183  13
  -3  -3  20 1780.95 111.517   9
  -3   3  20 1780.60 131.420  10
  -3  -3  20 1673.71 120.572   2
  -3   3  20 1495.02 115.892   2
   3  -3 -20 1707.68 118.962   8
  -3  -3  20 1539.28 104.709   7
  -3  -3  19 4061.59 205.795   9
  -3  -3  19 4027.64 204.596   7
   3  -3 -19 3945.54 215.246   8
  -3  -3  19 3963.38 215.373   2
  -3   3  19 4147.81 216.231   2
  -3  -3  18 590.880 61.8142   7
  -3  -3  18 676.479 62.3714   9
  -3   3  18 507.299 64.8214   2
  -3  -3  18 412.984 62.5283   2
   3  -3 -18 607.060 70.5254   8
  -3  -3  17 3020.73 156.444   9
  -3  -3  17 2915.66 164.861   2
  -3   3  17 2792.35 162.735   2
  -3  -3  17 2998.38 159.835   7
  -3  -3  16 862.904 67.9396   9
  -3   3  16 726.684 72.7229   2
  -3  -3  16 903.136 73.2042   7
  -3  -3  15 9425.38 405.908   9
  -3  -3  15 9221.42 413.665   7
  -3   3  15 9261.13 413.555   2
  -3  -3  14 138.167 32.4146   9
  -3  -3  14 85.7640 37.4541   7
  -3  -3  13-3.52903 27.1147   9
  -3  -3  13 4.93073 35.8714   7
  -3  -3  12 145.801 31.7306   9
  -3  -3  12 130.071 41.2334   7
  -3  -3  11 68.3611 29.3168   9
  -3   3  11 92.0537 45.3603  10
  -3  -3  11 65.8991 37.5028   7
  -3  -3  10 1775.59 106.823   7
   3  -3 -10 1638.91 83.6637   7
  -3   3  10 1781.22 111.290  10
  -3  -3   9 866.207 71.5741   7
   3  -3  -9 889.283 53.7867   7
  -3   3   9 769.356 72.6058  10
  -3  -3   8 218.643 38.8478   3
  -3   3   8 293.075 38.4871   3
  -3   3   8 219.370 45.1311  10
  -3  -3   8 334.003 50.7117   7
  -3  -3   7 4589.04 214.866   7
  -3  -3   7 4172.91 198.750   3
  -3   3   7 4551.76 199.612   3
  -3   3   7 4564.00 216.973  10
  -3  -3   6 1102.43 83.2875   7
  -3  -3   6 1161.01 70.1090   3
  -3   3   6 1316.64 70.9913   3
  -3   3   6 1224.81 84.5207  10
  -3  -3   5 269.192 34.2534   3
  -3   3   5 318.846 34.2939   3
  -3   3   4 1473.85 94.4886  10
  -3   3   3 37.4435 36.6390  10
  -3   3   3 43.6338 21.6468   1
  -3  -3   3 53.0744 20.3281   1
  -3  -3   2 134.432 39.4690   7
  -3   3   2 126.930 39.1392  10
  -3  -3   2 137.530 23.1633   1
  -3   3   2 145.163 24.1699   1
   3   3  -1 207.513 25.4987  10
  -3   3   1 241.272 27.2593   1
  -3  -3   1 266.457 27.0856   1
  -3  -3   0 62.2937 36.7287   7
   3   3   0 26.8454 21.5022  10
  -3  -3   0 29.8116 20.1456   1
  -3   3   0 28.7720 20.8153   1
  -3  -3  -1 196.990 38.8228   7
   3   3   1 199.082 28.8216  10
  -3   3  -1 160.233 25.6631   1
  -3  -3  -1 168.905 25.1574   1
   3   3   2 7859.60 330.392  10
  -3   3  -2 7758.74 325.459   1
  -3  -3  -2 7622.45 324.914   1
  -3  -3  -2 8252.00 345.228   7
   3   3   3 48484.8 1931.26  10
  -3  -3  -3 47244.4 1925.12   1
  -3   3  -3 48490.5 1925.72   1
  -3  -3  -3 48236.2 1943.14   7
  -3  -3  -4 2149.85 109.846   1
  -3   3  -4 2463.01 112.146   1
  -3  -3  -4 2312.64 124.019   7
  -3   3  -5 5332.57 230.455   1
  -3  -3  -5 5222.78 230.082   1
  -3  -3  -5 5145.47 243.227   8
  -3  -3  -5 5302.30 242.642   7
  -3  -3  -6 3696.22 174.683   1
  -3   3  -6 3745.02 174.708   1
  -3  -3  -6 4098.43 187.809   7
  -3  -3  -6 3880.44 189.377   8
  -3  -3  -7 504.857 50.8850   7
  -3  -3  -7 436.146 46.5467   1
  -3   3  -7 546.349 48.0989   1
  -3  -3  -7 509.598 56.8896   8
  -3   3  -8 4237.13 184.179   1
  -3  -3  -8 3760.77 181.883   1
  -3  -3  -8 3709.86 194.770   8
  -3  -3  -8 3797.73 188.064   7
  -3  -3  -9 13704.7 594.797   1
  -3   3  -9 14623.4 595.740   1
  -3  -3  -9 14611.7 609.335   8
  -3  -3  -9 14049.6 598.886   7
  -3  -3 -10 14.4845 19.6957  11
  -3  -3 -10 36.3030 28.9811   7
  -3  -3 -10 10.5841 46.3489   8
  -3  -3 -10 34.5773 34.0977   1
  -3   3 -10 26.5535 34.2421   1
  -3  -3 -11 17742.3 736.395  11
  -3  -3 -11 18920.4 761.665   7
  -3  -3 -11 17900.7 760.839   1
  -3   3 -11 19546.0 762.696   1
  -3  -3 -12 1021.41 56.4228  11
  -3  -3 -12 1069.20 75.5336   7
  -3  -3 -12 1021.41 78.8810   1
  -3   3 -12 1148.12 81.2900   1
  -3  -3 -13 307.968 29.1435  11
  -3   3 -13 339.165 52.0099   1
  -3  -3 -13 315.773 53.0637   1
  -3  -3 -14 344.839 31.0460  11
  -3  -3 -14 324.893 55.2958   1
  -3  -3 -15 1042.16 57.7070  11
  -3  -3 -15 947.876 94.4889   8
  -3   3 -15 1090.01 86.6708   1
  -3  -3 -15 1141.45 87.1708   1
  -3  -3 -16 12.6924 19.5635  11
  -3  -3 -16-14.5682 44.9028   8
  -3  -3 -16-6.15735 44.2186   1
  -3   3 -16 42.1768 44.6707   1
  -3  -3 -17 1443.85 74.1450  11
  -3  -3 -17 1509.46 116.801   8
  -3   3 -17 1611.04 110.944   1
  -3  -3 -17 1403.93 108.925   1
  -3  -3 -18 2219.83 105.464  11
  -3  -3 -18 2298.46 150.569   8
  -3  -3 -18 2403.29 147.140   1
  -3   3 -18 2237.70 143.004   1
  -3  -3 -19 95.9235 22.4684  11
  -3  -3 -19 202.162 59.0721   8
  -3  -3 -19 157.499 47.6963   1
  -3   3 -19 146.443 44.9878   1
   3  -3  20 74.6700 28.5308  19
  -3  -3 -20 45.4791 22.2223  11
  -3  -3 -20 61.6099 53.3521   8
   3  -3  20 44.1196 49.3794   9
  -3   3 -20 139.473 48.2718   1
  -3  -3 -20 150.883 48.1532   1
   3  -3  21 68.3089 27.6296  19
  -3  -3 -21 58.6830 22.6037  11
   3  -3  21 64.6254 51.6438   9
  -3  -3 -21 55.0555 50.7702   8
  -3  -3 -21 67.1430 52.7154   1
  -3   3 -21 90.0375 46.2964   1
   3  -3  22 895.068 60.4620  19
  -3  -3 -22 892.304 98.0845   1
  -3   3 -22 895.704 96.7673   1
   3  -3  22 1032.13 104.014   9
  -3  -3 -22 996.277 55.6686  11
  -3  -3 -22 915.782 98.7291   8
   3  -3  23 1809.36 94.6859  19
   3  -3  23 1885.97 90.5683  16
  -3   3 -23 2174.26 145.516   1
  -3  -3 -23 1573.82 136.802   1
   3  -3  23 1633.33 91.5525  31
   3   3  23 1703.47 91.2268  31
   3  -3  23 1987.55 147.646   9
  -3  -3 -23 2091.94 147.302   8
   3  -3  24 636.355 46.6600  16
  -3   3 -24 488.732 87.8921   1
  -3  -3 -24 607.779 90.7216   1
   3   3  24 630.159 49.2812  31
   3  -3  24 717.318 50.0452  31
   3  -3  24 622.746 50.2426  19
   3  -3  24 687.509 91.9608   9
  -3  -3 -24 661.788 91.5932   8
   3  -3  25-2.20519 24.9068  16
  -3   3 -25-9.73929 55.0005   1
  -3  -3 -25-19.9984 55.8644   1
   3  -3  25 7.47242 26.5942  31
   3   3  25-29.4465 29.5700  31
   3  -3  25 2.68949 29.3077  19
  -3  -3 -25 20.9006 59.0158   8
   3  -3  25 53.8220 53.9364   9
   3  -3  26-4.47185 23.9453  16
  -3   3 -26-30.0818 56.6274   1
  -3  -3 -26-82.3740 69.9436   1
   3   3  26-22.6517 28.5789  31
   3  -3  26-2.55316 27.6638  31
   3  -3  26 2.75080 29.8911  19
   3  -3  26 77.3020 56.0763   9
  -3  -3 -26 21.3047 53.3754   8
   3  -3  27 1528.87 84.6785  19
   3  -3  27 1386.84 77.4115  16
  -3   3 -27 1332.15 129.884   1
  -3  -3 -27 1694.37 141.505   1
   3  -3  27 1402.45 81.4607  31
   3   3  27 1419.23 80.3069  31
   3  -3  27 1273.47 125.928   9
  -3  -3 -27 1351.00 127.235   8
   3  -3  28 38.1882 26.7513  16
   3  -3  28-22.8018 53.1258   9
  -3  -3 -28-43.5123 52.2495   8
   3   3  28-73.1500 69.4006   2
  -3   3 -28-51.9682 67.9560   1
  -3  -3 -28-53.3763 68.1152   1
   3  -3  28-41.3889 62.6342   2
   3   3  28 7.75702 29.1263  31
   3  -3  28-2.61969 31.6417  31
   3  -3  28 39.4658 31.2408  19
   3  -3  29 559.966 44.6371  16
  -3  -3 -29 758.904 98.2609   8
   3  -3  29 573.432 91.7445   9
   3  -3  29 605.104 51.7395  31
   3   3  29 589.863 49.9333  31
   3  -3  29 637.530 51.0691  23
  -3   3 -29 699.964 92.5288   1
  -3  -3 -29 386.304 86.7004   1
   3   3  29 620.548 93.1126   2
   3  -3  29 655.145 90.9284   2
   3  -3  30 111.933 28.8015  16
   3  -3  30 128.528 31.5633  23
   3  -3  30 159.999 68.0212   9
  -3  -3 -30 182.051 63.7555   8
   3   3  30 97.3548 33.5096  31
   3  -3  30 132.213 34.1025  31
   3   3  30 41.9520 57.4671   2
  -3  -3 -30 106.364 63.3259   1
  -3   3 -30 41.4222 62.8308   1
   3  -3  30 20.7494 56.8498   2
   3   3  31 790.100 57.4549  31
   3  -3  31 806.610 58.0825  31
   3  -3  31 869.370 58.3842  23
   3  -3  32 549.623 46.2442  23
   3   3  32 448.180 45.0602  31
   3  -3  32 504.382 45.3138  31
   3  -3  33 11.6399 29.6091  31
   3   3  33 18.4371 28.3755  31
   3   3  33 79.2116 39.0548  13
   3  -3  33 35.4534 30.3119  23
   3   3  34 86.4205 29.9266  31
   3  -3  34 91.6197 30.1568  31
   3  -3  34 101.283 31.3906  23
   3   3  34 175.003 37.3292  13
   3   3  35 49.4818 34.5988  21
   3  -3  35 70.5396 26.7711  23
   3   3  35 42.9306 32.2666  13
  -3   3 -35 15.0153 24.7465   5
   3   3  36 652.598 50.0189  21
   3   3  36 587.360 47.1828  13
   3  -3  36 592.363 43.4325  23
  -3   3 -36 527.846 40.8358   5
  -3  -3 -36 568.227 42.9102   5
   3   3  37 1720.90 88.5485  21
   3   3  37 1745.62 87.8911  13
   3  -3  37 1700.02 83.6017  23
  -3   3 -37 1702.26 82.4543   5
  -3  -3 -37 1719.38 83.8756   5
  -3   3 -38 3.76400 19.0571   5
  -3  -3 -38-17.7041 19.8469   5
   3  -3  38 15.8842 19.3828  23
   3   3  38 1.73706 26.5004  21
   3   3  38-6.77570 24.9218  13
   3   3  39 433.117 35.1647  13
   3   3  39 463.103 36.3173  21
   3   3  39 421.047 30.2871  28
   3  -3  39 435.446 29.5798  23
   3   3  40 34.4105 18.9464  13
   3   3  40-31.1870 14.1915  28
   3   3  40 7.49222 21.0068  21
   3   3  41 5.82562 13.3589  13
   3   3  41 28.4714 16.5250  21
   3   3  42 14.2721 11.3637  21
  -3   4  41 22.6252 12.5999  21
  -3   4  40 23.1397 16.7445  21
  -3   4  39 127.664 23.3332  21
  -3   4  38 244.021 30.7299  21
  -3   4  37 42.4118 27.0208  21
  -3  -4  37 53.7509 26.7164  23
  -3   4  36 104.322 30.7976  21
  -3  -4  36 165.793 32.1765  23
  -3  -4  35 1117.31 70.3220  23
  -3   4  35 1206.83 69.0938  21
  -3  -4  34 21.2102 31.1220  23
  -3   4  34-11.2282 31.0643  21
  -3  -4  33 1342.77 79.1059  23
  -3   4  33 1276.95 70.1763  30
  -3   4  33 1397.92 78.8644  21
  -3  -4  32 2769.21 135.120  16
  -3  -4  32 2648.61 126.492  28
  -3   4  32 3036.43 137.942  13
  -3   4  32 2711.45 129.830  30
  -3   4  32 2840.46 135.156  21
  -3  -4  31 21.6376 30.9522  16
  -3  -4  31-17.5660 24.8036  28
  -3   4  31 33.5094 35.1120  13
  -3   4  31 6.96603 27.5197  30
  -3   4  31-2.60295 34.0375  21
  -3  -4  30 100.110 33.7649  16
  -3  -4  30 67.0160 26.7725  28
  -3   4  30 80.7402 37.2587  13
  -3   4  30 148.394 31.9627  30
  -3   4  30 149.550 38.2636  21
  -3   4  29 23.3135 31.1547  30
  -3  -4  29 39.6633 34.7833  16
  -3   4  29 5.42035 34.0158  21
  -3   4  29 29.4678 33.3830  13
  -3   4  29-22.8924 54.1711  10
  -3  -4  29 29.1815 25.3669  28
  -3  -4  28 1152.15 73.4333  16
   3  -4 -28 1180.62 109.583   8
  -3   4  28 1232.82 74.3559  21
  -3   4  28 1222.77 126.438  10
  -3  -4  28 1076.14 65.2609  28
  -3  -4  27 471.858 48.5473  23
  -3  -4  27 450.641 48.3782  16
   3  -4 -27 462.342 76.0305   8
  -3   4  27 390.526 46.5309  21
  -3   4  27 449.509 85.1150  10
  -3  -4  27 436.284 39.5816  28
  -3  -4  26 1098.75 69.1209  23
   3  -4 -26 1020.22 103.712   8
  -3   4  26 996.277 68.7452  21
  -3  -4  26 1177.98 70.5621  16
  -3   4  26 1120.58 117.534  10
  -3  -4  26 902.272 59.8642  28
  -3  -4  25 66.8398 30.9015  16
  -3  -4  25 83.5726 34.6071  23
  -3   4  25 39.4484 33.6038  21
   3  -4 -25 38.9073 50.1129   8
  -3  -4  24 109.009 34.8424  16
   3  -4 -24 87.0923 54.1522   8
  -3  -4  24 84.4277 31.4001  23
  -3   4  24 41.0010 32.4381  21
   3  -4 -23 1254.15 112.882   8
  -3  -4  23 916.257 90.2572   7
  -3  -4  23 1186.31 70.5247  16
  -3   4  23 1229.19 71.8214  21
  -3  -4  23 1125.53 70.4455  23
  -3   4  23 1091.84 72.5584  13
  -3  -4  22 279.302 31.4271  19
  -3   4  22 244.868 40.9289  13
  -3  -4  22 244.335 52.4522   7
  -3   4  22 215.884 36.6766  21
  -3  -4  22 215.282 34.4153  23
   3  -4 -22 160.012 58.7748   8
  -3  -4  21 3669.14 159.277  19
  -3  -4  21 3657.57 193.902   9
  -3   4  21 3527.70 165.499  13
  -3  -4  21 3494.76 163.486  23
  -3   4  21 3400.36 161.667  21
  -3  -4  21 3532.14 198.096   7
   3  -4 -21 3852.65 216.184   8
  -3  -4  20 228.412 29.2272  19
   3  -4 -20 242.639 59.3562   8
  -3  -4  20 164.333 41.8920   9
  -3   4  20 198.429 32.6133  21
  -3  -4  20 225.328 32.3146  23
  -3   4  20 203.543 36.2495  13
  -3  -4  20 224.948 55.1027   7
  -3  -4  19 46.3644 30.9752   9
   3  -4 -19-8.75600 51.5303   8
  -3  -4  19 21.7127 39.1230   7
  -3   4  19 56.7997 26.1513  21
  -3  -4  19 52.2408 25.9007  23
  -3   4  19 9.93461 29.0438  13
  -3  -4  18 984.624 84.8608   7
  -3  -4  18 861.305 54.8582  23
  -3  -4  18 873.333 74.8369   9
  -3   4  18 860.676 95.4052  10
  -3   4  18 774.276 57.1763  13
  -3  -4  17 1400.89 98.1190   9
  -3   4  17 1558.27 124.144  10
  -3  -4  17 1674.29 114.139   7
  -3  -4  16 91.0503 49.3299   7
  -3  -4  16 39.1885 28.5956   9
  -3   4  16 33.4344 51.5598  10
  -3  -4  15 1644.92 112.962   7
  -3   4  15 1396.43 118.832  10
  -3  -4  15 1503.36 96.4530   9
  -3  -4  14 1384.59 104.493   7
  -3  -4  14 1690.85 95.8607   9
  -3   4  14 1401.96 112.945  10
  -3  -4  14 1324.50 91.0715   3
  -3  -4  13 2006.57 130.270   7
  -3  -4  13 1957.69 110.777   9
  -3  -4  13 1793.68 109.901   3
  -3   4  12 555.235 74.1735  10
  -3  -4  12 558.155 70.0442   7
  -3  -4  12 512.075 50.2152   3
  -3  -4  11 2963.75 157.334   7
  -3   4  11 2715.70 158.980  10
  -3  -4  10 3621.72 191.154   7
   3  -4 -10 3560.75 165.114   7
  -3   4  10 3697.45 195.567  10
  -3  -4  10 3245.23 161.976   3
  -3   4   9 51.1410 44.0660  10
   3  -4  -9 17.1940 26.7377   7
  -3  -4   9 55.0129 40.9151   7
  -3  -4   9 5.26245 25.1052   3
   3  -4  -8 364.979 43.3757   7
  -3  -4   8 376.848 55.6377   7
  -3   4   8 427.698 61.6632  10
   3  -4  -7 1303.47 84.3367   7
  -3   4   7 1384.92 101.158  10
  -3   4   6 405.018 60.4051  10
  -3   4   5 539.078 66.7317  10
  -3  -4   4 22.3039 42.4341   7
  -3   4   4 128.904 48.4966  10
  -3  -4   3 137.396 43.3481   7
  -3   4   3 159.947 46.4817  10
  -3  -4   2 38321.8 1569.35   7
  -3  -4   1 7648.31 350.057   7
  -3  -4   0 4547.56 226.939   7
   3   4   0 4607.45 205.547  10
  -3  -4  -1 4481.58 231.590   7
   3   4   1 4880.47 214.076  10
  -3  -4  -2 4167.31 207.003   7
   3   4   2 4017.71 188.453  10
  -3  -4  -3 415.086 53.9389   7
   3   4   3 308.212 40.4397  10
  -3  -4  -4 577.233 60.0269   7
   3   4   4 435.490 48.5596  10
  -3  -4  -5 2222.64 127.002   7
   3   4   5 2011.15 115.033  10
  -3  -4  -6 1461.90 99.8518   8
  -3  -4  -6 1371.00 96.8587   7
  -3  -4  -6 1360.91 70.9512   1
   3   4   6 1479.05 92.1685  10
  -3  -4  -7 109.464 45.4017   8
  -3  -4  -7 112.699 39.7330   7
  -3  -4  -7 68.5225 23.6506   1
   3   4   7 95.3748 39.7407  10
  -3  -4  -8 3589.14 181.935   7
  -3  -4  -8 3517.99 189.374   8
  -3  -4  -8 3465.52 160.866   1
   3   4   8 3509.04 179.383  10
  -3  -4  -9-12.6329 41.2984   8
  -3  -4  -9 10.2391 36.2776   7
  -3  -4  -9-2.91201 21.4550   1
   3   4   9 10.3588 36.2022  10
  -3  -4 -10 238.150 52.0614   8
  -3  -4 -10 277.280 48.1219   7
   3   4  10 226.349 46.0869  10
  -3  -4 -10 250.412 37.6282   1
   3   4  11 1769.24 112.780  10
  -3  -4 -11 1516.58 78.8211  11
  -3  -4 -11 1572.49 116.831   8
  -3  -4 -11 1608.53 103.347   7
  -3  -4 -11 1539.36 91.9811   1
  -3  -4 -12 7270.46 306.460  11
  -3  -4 -12 7614.95 352.961   8
  -3  -4 -12 7392.40 334.162   7
  -3  -4 -12 7120.47 323.260   1
  -3  -4 -13 3699.63 161.628  11
  -3  -4 -13 3842.57 189.043   7
  -3  -4 -13 3782.23 207.194   8
  -3  -4 -13 3284.10 177.619   1
  -3  -4 -14 5376.28 224.732  11
  -3  -4 -14 5191.84 248.917   7
  -3  -4 -14 4861.78 245.184   1
  -3  -4 -15 363.020 34.8718  11
  -3  -4 -15 452.154 50.8334   1
  -3  -4 -16 1499.25 76.4536  11
  -3  -4 -16 1218.14 96.4965   1
  -3  -4 -17 270.249 32.1980  11
  -3  -4 -17 267.653 48.1265   1
   3  -4  17 246.487 32.4085  19
  -3  -4 -18 2195.35 104.998  11
  -3  -4 -18 2128.49 134.481   1
   3  -4  18 2049.59 105.304  19
  -3  -4 -19 145.416 61.2103   8
  -3  -4 -19 130.979 47.3363   1
  -3  -4 -19 200.111 31.0161  11
  -3  -4 -20 70.2509 61.9014   8
  -3  -4 -20 87.3525 50.2148   1
  -3  -4 -20 42.1956 26.0995  11
   3  -4  21 190.827 61.7909   9
  -3  -4 -21 76.4472 52.0623   1
  -3  -4 -21 191.372 30.8126  11
  -3  -4 -22 159.495 63.4413   8
   3  -4  22 341.065 69.9715   9
  -3  -4 -22 255.399 59.3877   1
  -3  -4 -22 281.395 32.8242  11
  -3  -4 -23 629.319 87.1426   8
   3  -4  23 572.724 83.4768   9
   3  -4  23 351.575 63.2449   2
  -3  -4 -23 455.360 75.2331   1
  -3  -4 -23 543.237 42.0710  11
  -3  -4 -24 2992.87 198.931   8
   3  -4  24 2948.85 195.965   9
   3  -4  25 56.7772 28.3180  16
   3  -4  25 77.7661 24.4886  31
   3  -4  25 10.9966 52.8604   9
  -3  -4 -25 33.5388 51.3171   8
   3   4  25-22.3935 67.1790  10
   3  -4  26 1708.59 88.7072  16
   3  -4  26 1639.35 85.8238  31
  -3  -4 -26 1728.11 144.622   8
   3   4  26 1669.65 146.019  10
   3  -4  26 1477.20 137.188   9
   3  -4  27 1370.45 76.4504  16
   3  -4  27 1340.23 74.2639  31
  -3  -4 -27 1455.66 132.792   8
   3  -4  27 1481.30 133.468   9
   3   4  27 1212.03 127.715  10
   3  -4  28 1384.08 76.9045  16
   3   4  28 1130.83 124.961  10
   3  -4  28 1602.74 137.699   9
   3  -4  28 1395.00 75.6727  31
  -3  -4 -28 1484.97 133.391   8
   3   4  29 1698.23 99.3725  13
   3  -4  29 1818.83 90.0952  31
   3  -4  29 1824.68 97.6696  23
   3  -4  29 1736.83 90.8017  16
   3  -4  30 294.390 34.2463  16
   3  -4  30 272.565 31.6704  31
   3   4  30 274.683 44.9785  13
   3  -4  30 257.707 39.5516  23
  -3  -4 -30 288.021 33.8538   5
   3   4  31 186.510 40.7660  13
  -3  -4 -31 184.116 28.1143   5
   3  -4  31 121.930 34.3618  23
   3  -4  31 159.530 29.6980  16
   3   4  32 305.550 42.0252  21
   3  -4  32 340.535 41.0450  23
   3   4  32 446.901 48.1721  13
  -3  -4 -32 333.992 32.4751   5
   3   4  33 277.994 42.5211  13
   3   4  33 320.623 39.7791  21
   3  -4  33 281.215 37.6868  23
   3   4  34 135.988 31.8075  21
   3  -4  34 137.040 30.5773  23
   3   4  35 536.293 43.9999  21
   3  -4  35 627.884 43.6118  23
   3  -4  36 51.8790 23.5231  23
   3   4  36 21.7086 25.0331  21
   3  -4  37 15.2429 19.9779  23
   3   4  37 59.4846 24.4400  21
   3  -4  38 212.732 23.6969  23
   3   4  38 286.290 27.5119  21
   3   4  39 127.611 18.5507  21
   3  -4  39 135.038 17.3630  23
   3   4  39 123.254 20.7418  13
   3   4  40 234.227 18.2179  21
   3  -5 -39 269.777 20.9066  26
  -3   5  38 61.1565 13.9631  21
  -3   5  37 175.377 20.4918  21
  -3   5  36 694.068 41.6488  21
  -3   5  35 57.2458 22.3585  21
  -3   5  34 45.8680 23.8093  21
  -3  -5  33 1455.65 79.9869  16
  -3  -5  33 1587.16 81.8181  23
  -3   5  33 1422.79 76.1907  30
  -3   5  33 1546.25 78.1393  21
  -3  -5  32 255.188 37.1908  16
  -3   5  32 320.135 33.6723  30
  -3   5  32 270.231 34.3116  21
  -3  -5  32 300.505 38.4054  23
  -3  -5  31 401.858 42.7666  16
  -3  -5  31 423.826 42.5983  23
  -3   5  31 375.499 39.1107  30
  -3   5  31 317.511 38.0835  21
  -3  -5  30 311.629 39.4982  16
  -3   5  30 317.191 38.2405  30
  -3   5  30 291.923 37.3584  21
  -3  -5  30 352.182 42.3280  23
  -3  -5  29 662.558 52.4507  16
  -3  -5  29 596.460 50.9349  23
  -3   5  29 676.522 49.8325  21
  -3   5  29 550.807 50.6873  30
  -3  -5  28 133.266 35.9511  23
  -3   5  28 98.8563 31.3790  21
  -3   5  28 105.692 34.0755  30
  -3  -5  28 116.887 35.6846  16
  -3   5  27 328.064 44.7079  13
  -3  -5  27 303.969 41.7051  23
  -3   5  27 391.333 40.5938  21
  -3   5  27 292.972 44.6133  30
  -3  -5  27 289.084 43.1692  16
  -3  -5  26 236.154 39.9088  16
   3  -5 -26 185.825 64.5575   8
  -3   5  26 317.685 45.8010  13
  -3   5  26 295.634 42.6208  30
  -3  -5  26 301.378 41.5623  23
  -3   5  26 266.979 37.0354  21
   3  -5 -25 21.0649 52.7817   8
  -3   5  25 70.3325 63.3246  10
  -3  -5  25 16.9726 33.2936  16
  -3  -5  25 57.6240 33.2323  23
  -3   5  25-7.08457 31.3193  21
  -3   5  25 23.9087 34.7399  13
   3  -5 -24 236.993 30.5283  11
  -3   5  24 233.952 73.1960  10
  -3   5  24 235.827 42.5767  13
   3  -5 -24 159.749 66.7240   8
  -3  -5  24 177.405 36.6621  23
  -3   5  24 168.814 33.6473  21
  -3   5  23 162.494 69.8850  10
  -3   5  23 162.981 40.2256  13
  -3  -5  23 142.628 51.1697   7
   3  -5 -23 150.057 60.8518   8
  -3  -5  23 218.438 36.9673  23
  -3   5  23 115.422 32.4281  21
  -3   5  22 3753.03 176.394  21
  -3  -5  22 4029.40 174.327  19
  -3   5  22 3953.34 243.145  10
  -3  -5  22 4120.63 181.209  23
  -3   5  22 3879.20 183.513  13
  -3  -5  22 3604.41 220.658   7
   3  -5 -22 4134.13 241.951   8
  -3  -5  21 503.837 38.4149  19
  -3   5  21 555.206 53.4110  13
  -3  -5  21 491.789 73.1290   7
   3  -5 -21 415.307 83.1674   8
  -3   5  21 416.777 86.2338  10
  -3  -5  21 478.708 46.0053  23
  -3   5  21 467.782 42.1944  21
  -3   5  20 5323.35 242.256  13
  -3  -5  20 5714.45 240.836  23
  -3  -5  20 5224.13 285.348   7
   3  -5 -20 5655.88 302.222   8
  -3   5  20 5141.12 299.616  10
  -3   5  19 43.9248 33.4764  13
  -3  -5  19 62.4272 45.9408   7
   3  -5 -19 93.5986 54.2347   8
  -3   5  19 43.0913 60.2347  10
  -3  -5  19 65.7827 25.3422  23
  -3   5  18 2853.74 139.984  13
  -3  -5  18 2938.34 136.319  23
  -3  -5  18 2801.66 180.827   7
   3  -5 -18 2942.06 190.990   8
  -3   5  18 2959.25 193.355  10
  -3  -5  17 186.432 54.0099   7
  -3  -5  17 124.319 28.2636  23
  -3   5  17 145.028 34.6238  13
  -3   5  17 102.055 59.6894  10
  -3  -5  16 378.621 68.1983   7
  -3  -5  16 446.479 39.1465  23
  -3   5  16 491.154 45.6055  13
  -3   5  16 564.819 81.2408  10
  -3  -5  15 22.3278 29.0825  27
  -3  -5  15 26.2010 46.6476   7
  -3  -5  15 31.0895 22.1787  23
  -3   5  15 57.7096 55.4804  10
  -3   5  15 65.4213 31.2125  13
  -3  -5  14 301.846 64.2022   7
  -3   5  14 205.179 63.5518  10
  -3   5  14 229.362 33.1538  13
  -3  -5  14 221.772 34.8161  27
  -3  -5  13 518.748 69.4313   7
  -3   5  13 478.557 44.6551  13
  -3  -5  13 417.192 42.1789  27
  -3   5  12 7782.28 382.685  10
  -3  -5  12 8126.07 380.873   7
  -3  -5  12 7711.69 329.863  27
  -3  -5  11 2589.73 161.167   7
  -3   5  11 2320.06 160.125  10
  -3   5  10 116.103 56.9280  10
  -3  -5  10 113.643 52.4224   7
  -3  -5   9 3211.37 188.604   7
   3  -5  -9 3293.71 166.893   7
  -3   5   9 3083.28 189.458  10
   3  -5  -8 1560.19 99.1431   7
  -3   5   8 1423.09 115.394  10
   3  -5  -7 3787.95 188.495   7
  -3  -5   7 3550.40 155.593  11
  -3   5   7 3734.97 206.477  10
  -3   5   6 291.978 64.3542  10
   3  -5  -6 250.142 46.5273   7
   3  -5  -5 572.890 64.7776   7
  -3  -5   5 726.979 79.8993   7
  -3  -5   4 1129.85 98.4897   7
   3  -5  -4 1161.52 90.1898   7
  -3  -5   3-29.1515 48.4140   7
  -3  -5   2 9358.92 431.689   7
  -3  -5   1 427.558 64.1329   7
  -3  -5   0 1070.73 94.0524   7
  -3  -5  -1 125.160 49.5221   7
  -3  -5  -2 2518.28 153.181   7
  -3  -5  -3 2720.77 162.369   7
   3   5   3 2688.44 142.791  10
   3   5   4 599.653 57.9225  10
  -3  -5  -4 581.954 68.9112   7
  -3  -5  -5 1041.52 86.8402   7
   3   5   5 898.595 75.7029  10
  -3  -5  -6 1925.40 131.919   8
  -3  -5  -6 1928.90 128.172   7
   3   5   6 2127.84 122.876  10
   3   5   7 33.2049 36.2430  10
  -3  -5  -7 102.605 51.9748   8
  -3  -5  -7 46.3170 38.9792   7
   3   5   8 41.0324 38.6961  10
  -3  -5  -8 30.4359 43.9342   8
  -3  -5  -8 104.901 42.9274   7
  -3  -5  -9 3053.81 172.222   7
  -3  -5  -9 3284.04 187.688   8
   3   5   9 2935.01 169.462  10
  -3  -5 -10 1682.29 119.207   7
  -3  -5 -10 1835.39 133.293   8
   3   5  10 1743.93 120.943  10
  -3  -5 -10 1869.51 92.7951  11
   3  -5  11 434.696 41.0805  19
   3   5  11 373.577 61.0463  10
  -3  -5 -11 527.774 41.8316  11
  -3  -5 -11 416.582 71.4599   8
  -3  -5 -11 571.823 64.2702   7
   3  -5  12 170.492 29.7607  19
  -3  -5 -12 127.618 44.5545   7
  -3  -5 -12 238.062 60.3180   8
   3   5  12 204.065 52.8234  10
  -3  -5 -12 193.897 31.7018  11
  -3  -5 -13 4109.70 221.988   7
  -3  -5 -13 4322.34 245.636   8
  -3  -5 -13 4466.63 191.764  14
   3  -5  13 4286.86 194.732  19
  -3  -5 -13 4503.85 195.179  11
   3   5  13 4193.56 232.996  10
  -3  -5 -14 974.315 102.017   8
  -3  -5 -14 918.379 83.0558   7
  -3  -5 -14 1012.01 60.6120  14
   3  -5  14 1124.65 65.0830  19
   3   5  14 1093.97 100.115  10
  -3  -5 -14 1079.96 65.3358  11
  -3  -5 -15 3997.64 231.490   8
  -3  -5 -15 3880.27 173.125  14
   3  -5  15 3955.74 177.314  19
   3   5  15 3992.76 223.165  10
  -3  -5 -15 3850.85 176.463  11
  -3  -5 -16 90.5464 59.7747   8
  -3  -5 -16 20.1378 24.8593  14
   3  -5  16 22.6030 28.6937  19
   3   5  16 61.6022 48.6454  10
  -3  -5 -16 33.3681 26.7341  11
  -3  -5 -17 4547.82 260.767   8
   3  -5  17 4529.52 204.636  19
   3   5  17 4218.01 248.928  10
  -3  -5 -17 4687.22 203.595  11
   3  -5  18 8821.16 384.163  19
   3   5  18 8810.90 436.900  10
  -3  -5 -18 9423.42 383.740  11
   3  -5  19 708.274 55.5971  19
   3   5  19 690.236 91.3541  10
  -3  -5 -19 812.086 55.2943  11
   3  -5  20 3142.12 156.112  19
   3   5  20 3426.34 212.524  10
  -3  -5 -20 3466.37 155.244  11
   3   5  21 2303.03 117.508  13
   3  -5  21 2243.97 116.761  19
   3  -5  21 2451.98 170.572   9
  -3  -5 -21 2342.20 114.543  11
   3   5  21 2149.91 166.406  10
  -3  -5 -22 3320.56 213.142   8
   3   5  22 3014.21 150.897  13
   3  -5  22 3068.46 149.717  19
   3   5  22 3059.07 203.611  10
  -3  -5 -22 3239.01 146.886  11
   3  -5  22 3255.47 208.291   9
  -3  -5 -23 1319.36 126.804   8
   3   5  23 1147.97 74.5695  13
   3  -5  23 1144.16 73.2478  19
   3  -5  23 1256.37 119.193   9
   3   5  23 1082.44 116.299  10
  -3  -5 -23 1253.14 71.0607  11
  -3  -5 -24-34.4053 57.4645   8
   3  -5  24-32.1970 50.7864   9
  -3  -5 -24 13.6721 25.6010  11
   3   5  24-10.9239 53.2362  10
   3   5  24 31.9907 35.6148  13
   3  -5  24 27.6621 31.1611  19
   3  -5  25 1059.92 65.5968  16
   3  -5  25 981.522 107.931   9
  -3  -5 -25 1159.98 119.267   8
   3   5  25 1029.16 111.438  10
   3   5  25 1086.75 72.3940  13
   3  -5  25 1036.03 68.1039  19
   3   5  26 923.826 65.6350  13
   3  -5  26 962.465 64.5819  19
   3  -5  26 853.196 58.3573  16
   3  -5  27 1842.26 97.4680  19
   3   5  27 1720.25 92.4650  21
   3   5  27 1725.68 99.1217  13
   3  -5  27 1884.01 93.9040  16
   3  -5  28 45.8251 31.4785  19
   3   5  28 69.2988 29.6593  21
   3  -5  28 23.9451 31.3246  23
   3   5  28-13.7310 33.8016  13
   3  -5  28 19.4261 25.3599  16
   3  -5  29 1173.03 68.8585  19
   3  -5  29 1082.30 64.1845  16
   3   5  29 1181.84 72.9380  13
   3  -5  29 1099.86 70.1525  23
   3   5  29 1064.13 65.1621  21
   3  -5  30 73.4330 26.0173  16
   3   5  30 57.9086 34.4138  13
   3   5  30 41.3595 26.6666  21
   3  -5  30 69.9007 32.5317  23
   3  -5  31 939.090 55.0545  16
   3   5  31 952.209 63.7073  13
   3  -5  31 940.518 61.3995  23
   3   5  31 950.513 57.5109  21
   3  -5  32 1237.92 66.1557  16
   3   5  32 1307.03 69.1083  21
   3   5  32 1419.04 75.7196  13
   3  -5  32 1313.67 73.6678  23
   3   5  33 356.646 39.5078  13
   3  -5  33 363.416 36.1280  23
   3   5  33 380.165 34.3797  21
   3   5  34 148.868 30.6808  13
   3  -5  34 118.415 27.7439  23
   3   5  34 102.917 22.4262  21
   3   5  35 43.2311 24.9973  13
   3   5  35 1.10962 18.5175  21
   3  -5  35 13.3056 21.3114  23
   3   5  36 57.9497 16.4291  30
   3   5  36 100.618 23.7275  13
   3  -5  36 107.694 21.8233  23
   3   5  36 91.5148 17.2732  21
   3  -5  37 61.6239 17.6770  23
   3   5  37 54.1226 11.7795  21
   3  -5  38 54.5827 12.6247  23
   3  -6 -37 337.749 21.0523  26
   3  -6 -36 16.2480 14.6607  26
   3  -6 -35 5.58790 19.1355  26
  -3  -6  34 1255.48 62.7020  23
   3  -6 -34 1211.97 62.8325  26
  -3   6  33 78.9402 21.6964  30
   3  -6 -33 58.7043 24.3662  26
  -3  -6  33 72.7318 21.8179  23
  -3   6  32 18.9285 22.3482  30
  -3  -6  32 39.0332 23.8069  23
  -3  -6  32 33.0210 24.6172  16
  -3  -6  31 1333.50 68.5751  23
  -3   6  31 1206.31 67.8068  30
  -3  -6  31 1183.02 68.1617  16
  -3  -6  30 440.046 39.1725  23
  -3   6  30 397.472 39.7842  30
  -3  -6  30 381.966 38.7350  16
  -3   6  29 85.1295 31.8693  30
  -3  -6  29 41.2196 26.7169  23
  -3  -6  29 93.3019 30.9079  16
  -3  -6  28 1000.61 65.8703  16
  -3   6  28 1018.01 66.5036  30
  -3  -6  28 1191.62 66.0661  23
  -3  -6  27 779.415 58.3472  16
  -3  -6  27 867.672 56.8271  23
  -3   6  27 920.971 62.4366  30
  -3  -6  26 1275.70 73.3254  23
  -3   6  26 1257.38 77.1128  30
  -3  -6  25 228.762 34.7105  23
  -3   6  25 187.511 37.8646  30
   3  -6 -25 137.205 26.9187  11
  -3  -6  24 281.487 37.1036  23
   3  -6 -24 257.289 33.3815  11
  -3   6  24 349.678 45.8594  30
   3  -6 -23 1030.54 62.8556  11
  -3   6  23 990.048 72.1262  30
  -3  -6  23 1093.67 65.9586  23
  -3   6  22 639.795 97.8655  10
  -3  -6  22 603.221 47.6963  23
  -3  -6  22 379.702 74.5024   7
   3  -6 -22 560.415 87.9384   8
  -3  -6  21 36.9019 30.0581  23
   3  -6 -21 102.119 61.2901   8
  -3   6  21 11.6589 60.7407  10
  -3  -6  20 374.702 74.5243   7
  -3  -6  20 415.930 41.1938  23
   3  -6 -20 423.372 83.3007   8
  -3   6  20 488.514 89.3693  10
  -3  -6  19 298.996 35.4376  23
   3  -6 -19 413.811 83.3529   8
  -3  -6  18 2307.32 110.810  23
  -3   6  18 2208.31 169.717  10
  -3   6  18 2143.92 118.787  30
  -3  -6  18 2326.98 166.487   7
   3  -6 -18 2193.07 169.357   8
   3  -6 -17 822.498 105.607   8
  -3  -6  17 844.483 92.6364   7
  -3  -6  17 733.414 51.6650  23
  -3   6  17 711.765 61.5384  30
  -3  -6  16 506.560 79.7747   7
  -3   6  16 311.645 80.0546  10
  -3  -6  16 412.777 39.2685  23
  -3   6  16 424.595 49.1878  30
  -3  -6  15 70.3734 36.0701  27
  -3   6  15 54.6939 57.7423  10
  -3  -6  15 36.2068 22.9896  23
  -3   6  15 32.8912 36.6053  30
  -3  -6  14 1878.91 145.598   7
  -3   6  14 1674.65 145.969  10
  -3  -6  14 1966.54 101.534  27
  -3   6  14 1811.96 100.620  30
  -3  -6  14 1846.07 91.8410  23
  -3  -6  13 523.892 84.2677   7
  -3  -6  13 595.397 53.5541  27
   3  -6 -13 623.400 52.1532  26
  -3   6  13 608.893 91.8562  10
  -3   6  13 638.140 54.1588  30
  -3   6  12 822.719 102.282  10
   3  -6 -12 808.699 58.5013  26
  -3  -6  12 849.062 60.6745  27
  -3  -6  12 775.354 100.149   7
  -3   6  12 815.430 60.8176  30
  -3   6  11 413.116 77.7312  10
  -3  -6  11 512.488 47.6269  27
   3  -6 -11 502.997 46.4784  26
  -3  -6  11 384.451 76.2269   7
  -3   6  11 551.860 48.5310  30
  -3   6  10 2961.95 193.598  10
   3  -6 -10 3134.46 143.697  26
  -3  -6  10 3052.84 144.971  27
  -3   6  10 2888.09 144.526  30
   3  -6  -9 2201.83 106.905  26
  -3  -6   9 2037.66 107.188  27
  -3   6   9 2023.63 107.098  30
   3  -6  -8 371.998 40.6906  26
  -3   6   8 359.724 42.1639  30
  -3  -6   8 413.605 44.4038  27
   3  -6  -7 6921.47 316.969   7
  -3  -6   7 7144.63 343.079   7
  -3   6   7 6366.06 281.471  30
   3  -6  -7 6502.51 281.204  26
  -3  -6   7 6644.98 282.600  27
  -3  -6   7 6397.75 274.269  11
   3  -6  -6 1455.89 114.457   7
  -3  -6   6 1972.64 139.807   7
  -3  -6   6 1510.69 80.3266  11
  -3  -6   6 1695.50 86.7491  26
   3  -6  -6 1882.74 89.5007  26
  -3  -6   6 1565.62 87.7796  27
  -3   6   6 1554.49 87.7231  30
  -3  -6   5 84.3351 29.4362  26
   3  -6  -5 82.9632 29.5979  26
  -3  -6   5 51.3610 21.8081  11
  -3   6   5 52.7003 27.4798  30
  -3  -6   5 123.092 55.2206   7
   3  -6  -5 86.9688 43.1377   7
   3  -6  -4 3526.88 198.476   7
  -3  -6   4 3746.05 213.668   7
  -3   6   4 3461.88 159.347  30
  -3  -6   4 3493.79 157.975  26
   3  -6  -4 3625.00 160.078  26
  -3  -6   4 3284.04 154.466  11
  -3  -6   3 6579.33 322.544   7
   3  -6  -3 6467.94 311.148   7
  -3  -6   3 6062.71 262.828  11
  -3  -6   3 6118.81 264.515  26
   3  -6  -3 6223.54 266.030  26
  -3   6   3 6119.86 265.050  30
  -3  -6   2 145.825 29.7981  26
   3  -6  -2 99.3609 28.6203  26
   3  -6  -2 225.698 58.8398   7
  -3  -6   2 200.645 59.3512   7
  -3   6   2 86.3104 26.5434  30
  -3  -6   1 1038.71 65.4220  26
   3  -6  -1 1199.34 68.9593  26
  -3  -6   1 1170.76 108.925   7
   3  -6  -1 1244.39 105.752   7
  -3   6   1 1232.99 66.8062  30
   3  -6   0 78.6383 27.8322  26
  -3  -6   0 69.4830 26.8468  26
   3  -6   0 68.1429 47.1460   7
  -3   6   0 48.1029 25.8116  30
  -3  -6   0 115.520 53.8582   7
  -3  -6  -1 3124.16 184.211   7
   3  -6   1 2900.25 179.997   7
   3  -6   1 2882.70 136.755  19
   3  -6   1 2944.77 136.957  26
  -3  -6  -1 2816.05 134.449  26
  -3  -6  -2 69.3808 52.0566   7
  -3  -6  -2 67.6486 27.0557  26
   3  -6   2 2.24562 27.4654  26
   3  -6   2 100.801 28.5329  19
  -3  -6  -3 3744.72 209.883   8
  -3  -6  -3 3833.85 214.885   7
   3  -6   3 3658.45 168.299  19
  -3  -6  -3 3645.43 167.300  26
   3  -6   3 3772.07 168.073  26
  -3  -6  -4 3535.27 210.778   8
  -3  -6  -4 3872.26 218.138   7
   3  -6   4 3854.99 172.911  19
   3  -6   4 3883.91 171.933  26
  -3  -6  -4 3741.91 171.257  26
   3  -6   5 112.197 29.4664  19
  -3  -6  -5 50.3513 48.0357   8
   3  -6   5 84.5049 27.2552  26
  -3  -6  -5 106.751 29.9396  26
  -3  -6  -5 75.3116 49.3651   7
  -3  -6  -6 1762.13 92.9142  26
   3  -6   6 1865.60 94.4533  26
   3  -6   6 1949.35 95.7550  19
  -3  -6  -6 1715.02 94.1186  11
  -3  -6  -6 1900.49 133.731   7
  -3  -6  -6 1903.66 135.611   8
  -3  -6  -7 1335.54 71.9599  26
   3  -6   7 1275.30 70.8834  26
  -3  -6  -7 1238.79 109.438   8
  -3  -6  -7 1316.91 109.776   7
  -3  -6  -7 1026.58 70.7383  11
   3  -6   7 1134.80 68.9331  19
   3  -6   8 122.939 29.1409  19
  -3  -6  -8 137.686 59.2281   8
  -3  -6  -8 200.317 53.4064   7
  -3  -6  -8 96.3313 30.2737  26
  -3  -6  -8 91.1410 29.2479  14
   3  -6   9-4.97357 25.9116  19
   3  -6   9 6.20853 25.6848  27
  -3  -6  -9-37.8354 54.5416   8
  -3  -6  -9 47.3745 45.0616   7
  -3  -6  -9-2.27760 27.0585  14
  -3  -6  -9-16.2589 28.1200  26
  -3  -6 -10 16230.2 666.700  11
   3  -6  10 16465.9 666.367  19
  -3  -6 -10 15815.2 664.184  26
  -3  -6 -10 16051.3 708.578   7
  -3  -6 -10 15476.1 722.022   8
  -3  -6 -10 16558.2 664.268  14
  -3  -6 -11 3255.99 149.814  11
   3  -6  11 3045.28 147.099  19
  -3  -6 -11 3132.89 146.400  26
  -3  -6 -11 3077.98 199.886   8
  -3  -6 -11 3029.75 182.953   7
  -3  -6 -11 3135.32 145.530  14
   3   6  12 2074.24 146.641  10
  -3  -6 -12 2210.63 112.457  11
   3  -6  12 2272.53 112.199  19
  -3  -6 -12 2101.96 109.156  26
  -3  -6 -12 1988.02 140.508   7
  -3  -6 -12 2245.72 163.111   8
  -3  -6 -12 2277.22 108.930  14
  -3  -6 -13 428.202 41.7095  26
  -3  -6 -13 442.375 44.4144  11
   3   6  13 497.609 73.2696  10
   3  -6  13 389.935 41.8853  19
  -3  -6 -13 357.127 74.3077   8
  -3  -6 -13 426.747 40.5413  14
  -3  -6 -14 558.420 50.0435  11
   3   6  14 533.171 76.3817  10
   3  -6  14 545.836 48.2949  19
  -3  -6 -14 507.553 45.6848  26
  -3  -6 -14 461.543 84.3196   8
  -3  -6 -14 587.055 46.2152  14
   3  -6  15 310.873 39.6892  19
  -3  -6 -15 339.651 39.9676  11
   3   6  15 160.031 60.8428  10
  -3  -6 -15 255.000 38.3918  26
  -3  -6 -15 207.909 64.5819   8
  -3  -6 -15 261.177 36.2554  14
   3   6  15 221.066 35.6448  13
   3  -6  16 1991.17 102.986  19
  -3  -6 -16 2053.02 105.516  11
   3   6  16 1648.95 139.592  10
  -3  -6 -16 1905.31 101.408  26
  -3  -6 -16 1588.40 147.318   8
  -3  -6 -16 2041.78 99.3795  14
   3   6  16 2006.21 101.457  13
   3  -6  17 4497.06 201.537  19
   3   6  17 3695.66 242.178  10
  -3  -6 -17 4700.45 202.739  11
  -3  -6 -17 4345.40 199.785  26
  -3  -6 -17 4302.79 261.671   8
  -3  -6 -17 4400.66 195.377  14
   3   6  17 4580.82 199.164  13
   3  -6  18 305.552 38.9685  19
  -3  -6 -18 296.047 71.7235   8
   3   6  18 245.643 38.5964  13
  -3  -6 -18 301.771 39.2783  11
   3   6  18 307.463 68.1171  10
   3  -6  19 1607.89 83.8075  19
  -3  -6 -19 1559.52 139.762   8
   3   6  19 1358.08 81.4431  13
  -3  -6 -19 1486.49 82.5458  11
   3  -6  20 439.724 44.0582  19
  -3  -6 -20 356.226 77.1436   8
   3  -6  20 392.776 76.7359   9
   3   6  20 460.159 45.7003  13
  -3  -6 -20 477.108 44.2994  11
   3   6  20 395.922 77.6110  10
   3  -6  21 83.3162 31.8198  19
   3  -6  21 76.9285 58.0746   7
  -3  -6 -21 11.4557 53.4990   8
  -3  -6 -21 121.417 33.3328  11
   3   6  21 101.475 33.3248  13
   3  -6  22 484.077 46.2320  19
  -3  -6 -22 551.312 46.9433  11
   3   6  22 520.286 49.3891  13
   3  -6  23 1462.82 82.9022  19
  -3  -6 -23 1577.42 82.5157  11
   3   6  23 1407.53 83.7281  13
   3  -6  24 211.422 34.1690  19
  -3  -6 -24 153.855 30.8726  11
   3   6  24 147.270 35.3982  13
   3  -6  25 187.048 33.3972  19
   3   6  25 227.767 38.9013  13
   3  -6  25 240.053 34.0656  16
   3  -6  26 1205.20 68.7626  19
   3  -6  26 1100.47 65.4778  16
   3   6  26 1086.26 68.9391  13
  -3  -6 -27 895.454 59.1825  26
   3  -6  27 1090.35 62.8587  19
   3  -6  27 980.908 58.9991  16
   3   6  27 1006.98 63.5673  13
  -3  -6 -28 674.784 46.1124  26
   3  -6  28 644.733 46.4072  19
   3  -6  28 598.096 43.2887  16
   3   6  28 534.456 47.1560  13
  -3  -6 -29 464.610 37.9915  26
   3   6  29 447.442 41.8580  13
   3  -6  29 476.265 36.6690  16
   3  -6  30 70.0404 21.7842  16
  -3  -6 -30 93.2326 25.4902  26
   3   6  30 92.1487 29.6157  13
   3  -6  31 140.059 21.8673  16
   3  -6  31 210.763 31.1886  23
   3   6  31 174.798 29.7866  13
  -3  -6 -31 187.924 25.7977  26
   3  -6  32 265.989 29.4923  23
   3   6  32 253.105 30.2869  13
  -3  -6 -32 240.687 25.1213  26
   3  -6  33 25.8288 20.3064  23
   3   6  34 1172.67 62.5772  30
   3  -6  34 1439.78 64.1800  23
   3   6  35 195.587 19.2256  30
   3  -6  35 256.183 21.2571  23
   3  -6  36 33.0144 11.0247  23
   3  -7 -34 22.3050 10.0072  26
   3  -7 -33 450.361 24.2995  26
  -3   7  33 248.557 18.2612  30
   3  -7 -32 2270.29 94.0221  26
  -3   7  32 1953.29 91.5742  30
   3  -7 -31-24.2286 20.2552  26
  -3  -7  31-4.99147 18.6731  16
  -3   7  31 29.5957 18.6050  30
   3  -7 -30 9.70134 22.1693  26
  -3  -7  30-4.28034 20.4951  16
  -3   7  30 24.0714 22.2256  30
  -3  -7  29 145.016 26.4930  16
  -3   7  29 125.298 27.0305  30
  -3  -7  29 118.404 21.2445  23
   3  -7 -29 156.622 27.8467  26
  -3  -7  28 389.240 31.9891  23
   3  -7 -28 459.139 38.6501  26
  -3   7  28 447.097 38.1386  30
  -3   7  27 32.1513 27.6803  30
   3  -7 -27 27.8022 28.0595  26
  -3  -7  27 37.3209 21.0553  23
  -3  -7  26 966.870 56.1451  23
   3  -7 -26 1044.57 62.2396  26
   3  -7 -25 1055.41 58.5334  11
  -3  -7  25 1027.26 59.9983  23
   3  -7 -25 1216.51 68.0225  26
   3  -7 -24 16.2455 22.6688  11
   3  -7 -24 24.5330 31.4624  26
  -3  -7  24 33.7008 23.5796  23
   3  -7 -23 59.4824 24.9393  11
  -3  -7  23 108.433 25.6402  23
   3  -7 -23 86.3171 35.7975  26
  -3  -7  22 109.858 33.5823  16
   3  -7 -22 132.558 29.0486  11
   3  -7 -22 111.465 37.1785  26
  -3   7  22 54.1936 37.6249  30
  -3  -7  22 84.8793 24.4428  23
   3  -7 -21 492.691 48.0526  26
   3  -7 -21 494.272 41.9219  11
  -3   7  21 412.626 48.3826  30
  -3  -7  21 335.778 34.1855  23
  -3   7  20 279.254 45.6549  30
   3  -7 -20 377.278 44.3233  26
  -3  -7  20 330.993 33.3219  23
   3  -7 -19 55.0249 35.4627  26
  -3  -7  19 54.2542 22.7265  23
  -3   7  19 46.9599 37.7464  30
  -3  -7  18 560.182 41.0311  23
  -3   7  18 571.383 55.7532  30
   3  -7 -18 615.107 53.3685  26
   3  -7 -17 26.9584 35.3627  26
  -3  -7  17 41.7681 21.4535  23
  -3   7  17 63.0581 36.9762  30
   3  -7 -16 975.450 114.926   8
  -3   7  16 1013.56 70.0161  30
   3  -7 -16 1095.70 70.2655  26
   3  -7 -15 420.930 47.8281  26
   3  -7 -15 401.915 84.6028   8
  -3   7  15 495.036 52.3042  30
  -3  -7  15 537.512 85.2707   7
   3  -7 -14 446.808 49.5738  26
  -3  -7  14 534.916 53.7629  27
  -3   7  14 550.823 52.5019  30
   3  -7 -13 156.326 38.3249  26
  -3   7  13 119.686 40.1006  30
  -3  -7  13 208.338 41.7698  27
  -3  -7  13 78.2832 56.3434   7
  -3   7  12 4833.82 224.355  30
  -3  -7  12 5206.32 225.265  27
   3  -7 -12 5082.41 223.767  26
  -3  -7  11 558.396 52.7518  27
   3  -7 -11 489.310 49.4110  26
  -3   7  11 488.286 50.3991  30
  -3  -7  11 382.898 79.5356   7
  -3   7  10 451.481 46.1702  30
  -3  -7  10 455.478 48.6620  27
   3  -7 -10 340.664 44.9172  26
  -3  -7   9 1225.88 76.5358  27
   3  -7  -9 1191.29 74.5284  26
  -3   7   9 1099.01 72.3018  30
  -3  -7   8 4278.54 261.511   7
  -3  -7   8 4671.62 206.683  27
   3  -7  -8 4596.12 204.980  26
  -3   7   8 4359.36 203.713  30
  -3  -7   7 44.4613 56.5106   7
  -3  -7   7 101.524 38.2021  27
   3  -7  -7 48.3681 34.4748  26
  -3  -7   7 60.5933 22.1975  11
  -3   7   7 95.4108 32.2712  30
  -3  -7   6-33.1405 58.2945   7
  -3  -7   6 75.7561 36.9514  27
   3  -7  -6 34.7720 33.7524  26
  -3  -7   6 64.3345 22.8389  11
  -3   7   6 18.6445 32.3704  30
  -3  -7   5-10.9300 54.0320   7
  -3  -7   5 16.7451 35.4087  27
   3  -7  -5 21.2989 33.5658  26
  -3  -7   5 57.4305 24.8557  11
  -3   7   5 12.9975 29.9984  30
   3  -7  -4 59.7877 45.0889   7
  -3  -7   4 54.2119 55.8073   7
  -3  -7   4 72.3117 34.1863  27
  -3  -7   4 43.2931 30.3848  26
   3  -7  -4 37.1122 32.2950  26
  -3  -7   4 25.6601 23.9664  11
  -3   7   4 68.3872 31.9708  30
   3  -7  -3 150.489 37.5353  26
  -3  -7   3 139.607 32.5457  26
  -3  -7   3 93.2886 27.0699  11
  -3  -7   3 128.594 57.4092   7
   3  -7  -3 115.130 51.8080   7
  -3   7   3 120.730 31.3508  30
   3  -7  -2 5720.57 255.201  19
  -3  -7   2 5823.58 252.150  11
   3  -7  -2 6127.54 256.539  26
  -3  -7   2 5829.92 254.348  26
   3  -7  -2 5225.74 298.960   7
  -3  -7   2 6077.90 317.240   7
  -3   7   2 5788.11 252.774  30
   3  -7  -1 3130.43 152.540  19
   3  -7  -1 3335.09 203.831   7
  -3  -7   1 3154.73 206.183   7
  -3  -7   1 3296.31 150.792  11
  -3  -7   1 3400.36 152.958  26
   3  -7  -1 3253.49 153.648  26
  -3   7   1 3141.24 149.257  30
   3  -7   0 26.2800 28.6446  19
  -3  -7   0-31.0424 48.2211   7
   3  -7   0 48.7604 54.4874   7
  -3  -7   0 40.2488 42.9779   8
  -3  -7   0 35.3766 29.9545  26
   3  -7   0 13.0781 33.0353  26
  -3  -7   0 29.1191 27.0479  11
  -3   7   0-11.1615 24.4034  30
  -3  -7  -1 7.45258 28.2075  11
   3  -7   1 47.2248 30.1023  19
  -3  -7  -1-16.6895 43.4748   8
  -3  -7  -1 10.1050 30.4429  26
   3  -7   1-2.61378 32.5826  26
  -3  -7  -1-20.4391 51.2067   7
   3  -7   1-40.0709 54.7380   7
  -3  -7  -2 1147.74 70.3230  26
   3  -7   2 1087.60 71.0592  26
  -3  -7  -2 906.046 96.9853   8
  -3  -7  -2 1227.68 116.287   7
   3  -7   2 993.567 108.316   7
   3  -7   2 1133.85 69.5684  19
  -3  -7  -2 1208.02 70.1445  11
  -3  -7  -3 46.5802 31.7054  11
   3  -7   3 39.4068 28.7247  19
  -3  -7  -3 71.1054 48.0684   8
  -3  -7  -3 40.5269 30.6133  26
   3  -7   3 78.3915 32.0855  26
  -3  -7  -3 59.4130 48.9975   7
   3  -7   3 188.713 61.7194   7
  -3  -7  -4 281.848 39.2245  11
   3  -7   4 333.803 41.1329  19
  -3  -7  -4 228.575 60.5515   8
   3  -7   4 295.710 41.1390  26
  -3  -7  -4 338.024 40.6038  26
   3  -7   4 374.957 75.3585   7
  -3  -7  -4 311.323 69.5565   7
   3  -7   5 782.167 58.7932  19
  -3  -7  -5 751.994 91.9164   8
  -3  -7  -5 792.455 58.7406  26
   3  -7   5 820.467 59.9762  26
  -3  -7  -5 800.339 59.6797  11
   3  -7   5 1013.89 106.854   7
  -3  -7  -5 742.220 90.5688   7
  -3  -7  -6 3034.86 145.342  26
   3  -7   6 3158.15 146.062  19
  -3  -7  -6 3149.93 146.161  11
  -3  -7  -6 2814.04 188.161   7
  -3  -7  -6 2707.77 189.327   8
   3  -7   6 2853.77 198.698   7
   3  -7   7 1246.36 70.2505  27
  -3  -7  -7 1275.37 76.3053  26
   3  -7   7 1167.93 73.7946  19
  -3  -7  -7 1345.08 76.9154  11
  -3  -7  -7 1065.12 113.610   8
  -3  -7  -7 1176.57 110.613   7
   3  -7   7 1239.05 124.152   7
  -3  -7  -8 4693.43 208.342  26
   3  -7   8 4909.36 209.718  19
  -3  -7  -8 4756.02 210.037  11
  -3  -7  -8 4205.47 249.430   7
  -3  -7  -8 3934.30 254.421   8
   3  -7   8 4494.13 269.899   7
  -3  -7  -9 1593.08 89.1889  26
  -3  -7  -9 1339.32 118.750   7
  -3  -7  -9 1399.22 129.828   8
   3  -7   9 1847.38 148.566   7
   3  -7   9 1744.84 90.3041  19
  -3  -7 -10 1736.25 93.4223  26
  -3  -7 -10 1622.79 141.294   8
   3  -7  10 1595.35 144.030   7
   3  -7  10 1751.28 93.8779  19
  -3  -7 -11 4861.74 221.376  26
   3  -7  11 5245.57 223.380  19
  -3  -7 -11 4441.37 274.434   8
   3  -7  11 5167.08 290.377   7
  -3  -7 -12 2871.17 140.191  26
   3  -7  12 2917.07 140.517  19
  -3  -7 -12 3050.41 143.777  11
  -3  -7 -12 2850.24 194.688   8
   3  -7  12 2810.09 199.860   7
  -3  -7 -13 938.887 64.1322  26
   3  -7  13 1015.11 66.7092  19
  -3  -7 -13 1084.76 69.2534  11
  -3  -7 -13 1042.42 112.725   8
   3  -7  13 917.561 111.706   7
  -3  -7 -14 960.799 63.8173  26
   3  -7  14 999.774 63.4849  19
  -3  -7 -14 867.140 63.8961  11
  -3  -7 -14 841.885 103.464   8
  -3  -7 -15 594.484 51.8837  26
   3  -7  15 688.951 52.4073  19
  -3  -7 -16 3075.75 146.676  11
  -3  -7 -16 2920.84 143.844  26
   3  -7  16 3144.80 145.223  19
  -3  -7 -17 1452.85 84.6723  11
  -3  -7 -17 1471.09 83.1486  26
   3  -7  17 1472.12 83.0344  19
  -3  -7 -18 2.39729 30.0187  26
   3   7  18 20.0300 25.7263  13
   3  -7  18 24.8848 28.1865  19
  -3  -7 -18 5.19289 30.4783  11
  -3  -7 -19 28.0289 30.1987  26
   3   7  19 14.0488 26.0070  13
   3  -7  19 51.0107 30.1019  19
  -3  -7 -19 27.6530 31.0137  11
  -3  -7 -20 362.063 39.7678  26
   3  -7  20 452.139 42.8351  19
  -3  -7 -20 336.075 38.8147  11
   3   7  20 318.720 36.7035  13
  -3  -7 -21 454.232 41.8477  11
   3   7  21 449.361 40.7221  13
  -3  -7 -21 507.309 43.7726  26
   3  -7  21 514.917 43.4122  19
  -3  -7 -22 120.592 30.8773  26
   3  -7  22 162.933 31.7488  19
   3   7  22 134.123 29.6409  13
  -3  -7 -23 482.183 41.9059  26
   3  -7  23 555.499 42.4374  19
   3  -7  24-6.25634 26.1171  23
   3  -7  24 1.90070 24.2133  16
  -3  -7 -24 18.4505 26.0676  26
   3  -7  24 54.5119 26.2614  19
   3  -7  25 116.019 27.9455  23
   3  -7  25 94.7872 25.5642  16
  -3  -7 -25 94.0409 26.9861  26
   3  -7  25 147.158 26.4744  19
   3  -7  26 341.464 35.3615  23
   3  -7  26 315.843 31.1743  16
  -3  -7 -26 276.597 31.4240  26
   3  -7  26 336.927 32.2499  19
  -3  -7 -27 1249.02 67.4417  26
   3  -7  27 1390.36 68.2057  16
   3  -7  27 1409.72 71.1755  23
   3  -7  28 499.526 36.5886  23
  -3  -7 -28 419.935 32.1823  26
   3  -7  28 474.005 33.0250  16
   3   7  29 133.561 27.3795  30
   3  -7  29 146.703 20.1651  16
   3  -7  29 102.043 21.9694  23
   3  -7  30 790.260 40.3386  16
   3  -7  30 814.516 45.0169  23
   3  -7  31 164.540 19.6579  23
   3  -7  32 1277.44 57.6139  23
   3   7  32 1181.95 58.0368  30
   3  -7  33 5.80816 9.32139  23
   3   7  33 12.6474 9.47204  30
   3  -8 -30 29.4229 9.10633  26
   3  -8 -29 37.6605 13.7316  26
  -3   8  29 43.5519 12.9622  30
   3  -8 -28 236.238 22.6674  26
   3  -8 -27 2213.11 99.1138  26
   3  -8 -26 552.927 37.4677  26
  -3   8  25 165.288 28.0231  30
   3  -8 -25 219.974 27.3674  26
  -3   8  24 141.460 29.1846  30
   3  -8 -24 76.6619 18.1938  11
  -3  -8  24 123.222 25.1682  16
   3  -8 -24 138.327 27.1403  26
  -3   8  23 2160.09 104.914  30
   3  -8 -23 2411.94 105.357  26
  -3  -8  23 2224.53 103.370  16
   3  -8 -23 2047.62 99.8390  11
  -3   8  22 246.161 35.1176  30
   3  -8 -22 235.183 27.6415  11
  -3  -8  22 248.259 30.7492  16
   3  -8 -22 266.074 34.2300  26
  -3   8  21 960.909 60.4401  30
   3  -8 -21 831.158 56.3410  26
  -3  -8  21 1012.30 57.4370  16
   3  -8 -21 872.817 53.3967  11
  -3   8  20 2152.58 108.832  30
   3  -8 -20 2119.23 107.013  26
  -3  -8  20 2222.29 106.246  16
   3  -8 -20 2270.69 105.687  11
  -3   8  19 674.191 55.2143  30
   3  -8 -19 772.168 51.5128  11
   3  -8 -19 846.862 56.4907  26
  -3   8  18 645.746 50.5144  30
   3  -8 -18 597.509 45.7854  11
   3  -8 -18 521.643 48.2080  26
   3  -8 -17 81.3362 34.7228  26
  -3   8  17 55.7472 32.4904  30
   3  -8 -16-2.32868 34.1578  26
  -3   8  16 29.7438 32.9906  30
   3  -8 -15 31.0681 32.3009  26
  -3   8  15 15.1292 32.7230  30
   3  -8 -14 1355.62 79.2606  26
  -3   8  14 1335.87 79.7423  30
   3  -8 -13 5118.95 226.099  26
  -3   8  13 5080.28 226.416  30
   3  -8 -12 25.2618 33.1001  26
  -3   8  12 82.3623 34.3165  30
  -3  -8  11 77.5083 39.4578  27
   3  -8 -11-15.3545 32.1932  26
  -3   8  11 30.7716 31.8411  30
  -3  -8  10 145.775 40.3914  27
   3  -8 -10 62.0267 34.7934  26
  -3   8  10 48.5247 32.0543  30
   3  -8  -9 874.926 62.4280  26
  -3  -8   9 971.268 66.5346  27
   3  -8  -9 799.693 58.3012  19
  -3   8   9 858.664 59.8743  30
  -3   8   8 47.4542 30.0383  30
   3  -8  -8 78.9276 30.0122  19
  -3  -8   8 73.8680 39.7417  27
   3  -8  -8 23.5683 34.5185  26
   3  -8  -7 8261.10 350.591  26
  -3  -8   7 8228.58 351.521  27
   3  -8  -7 8102.14 348.866  19
  -3   8   7 8256.00 348.340  30
  -3   8   6 314.358 39.3866  30
   3  -8  -6 371.481 43.1050  19
   3  -8  -6 477.861 48.1115  26
  -3  -8   6 446.603 50.1776  27
  -3   8   5 3168.92 150.238  30
   3  -8  -5 3237.59 152.840  19
  -3  -8   5 3339.91 156.866  27
   3  -8  -5 3587.92 156.431  26
  -3  -8   5 3102.07 145.313  11
  -3   8   4 453.981 42.0624  30
   3  -8  -4 461.639 46.2792  19
  -3  -8   4 497.565 50.8576  27
   3  -8  -4 587.594 51.7086  26
  -3  -8   4 484.057 39.1675  11
  -3   8   3 1882.24 94.3537  30
   3  -8  -3 1695.50 96.7572  19
  -3  -8   3 2029.68 103.358  27
   3  -8  -3 1866.89 100.481  26
  -3  -8   3 1859.39 93.5016  11
  -3   8   2 1162.43 63.0608  30
  -3  -8   2 1249.86 73.6481  27
   3  -8  -2 1032.71 68.8093  26
  -3  -8   2 914.927 61.2807  11
   3  -8  -2 918.083 65.0835  19
  -3  -8   1 522.068 51.8099  27
   3  -8  -1 491.901 50.4036  26
  -3  -8   1 561.130 44.6215  11
   3  -8  -1 421.162 44.6553  19
  -3  -8   0 1620.21 89.6281  27
  -3  -8   0 1396.44 83.6332  26
   3  -8   0 1488.82 85.1946  26
  -3  -8   0 1535.97 82.1696  11
   3  -8   0 1427.38 83.6185  19
  -3  -8  -1 3585.68 160.038  26
   3  -8   1 3438.96 160.610  26
  -3  -8  -1 3436.93 157.614  11
   3  -8   1 3166.30 157.506  19
   3  -8   2 1308.14 77.5546  26
  -3  -8  -2 1188.68 74.5748  26
  -3  -8  -2 1287.49 74.0979  11
   3  -8   2 1293.44 75.6446  19
  -3  -8  -3 2533.44 125.580  26
  -3  -8  -3 2551.69 124.706  11
   3  -8   3 2581.82 125.583  19
  -3  -8  -4 248.193 36.6612  11
  -3  -8  -4 215.100 37.6282  26
   3  -8   4 276.620 38.2856  19
  -3  -8  -5 290.128 37.9885  11
  -3  -8  -5 320.891 40.2606  26
   3  -8   5 208.804 35.7849  19
   3  -8   6 860.779 58.5740  19
  -3  -8  -6 896.613 60.5925  11
  -3  -8  -6 892.199 61.1524  26
   3  -8   7 1758.83 94.3680  19
  -3  -8  -7 1940.80 98.4601  11
  -3  -8  -7 1780.56 95.9749  26
   3   8   8 77.7800 26.4633  30
   3  -8   8 33.5170 27.9190  19
  -3  -8  -8-4.85510 31.5169  26
  -3  -8  -8 5.25850 29.4861  11
   3   8   9 901.618 58.5366  30
   3  -8   9 942.046 60.3093  19
  -3  -8  -9 1066.45 65.3526  11
  -3  -8  -9 895.749 61.5538  26
   3   8  10 159.680 32.1732  30
   3  -8  10 147.161 30.6149  19
  -3  -8 -10 127.959 32.1860  26
  -3  -8 -10 151.399 32.9855  11
  -3  -8 -11 5192.06 224.390  26
   3  -8  11 5170.15 223.629  19
   3   8  11 4936.43 222.458  30
  -3  -8 -12 89.1309 30.1985  26
   3  -8  12 139.855 30.2740  19
   3   8  12 97.9752 31.5934  30
   3   8  13 329.663 39.0240  30
   3  -8  13 405.183 38.4971  19
  -3  -8 -13 388.492 42.2910  11
  -3  -8 -13 401.749 40.9283  26
   3   8  14 6.86107 28.1961  30
  -3  -8 -14-4.90378 27.3971  11
  -3  -8 -14 8.69339 28.0796  26
   3  -8  14 2.14224 25.3892  19
  -3  -8 -15 2857.95 138.007  26
  -3  -8 -15 3010.26 141.323  11
   3  -8  15 3096.18 138.592  19
  -3  -8 -16 221.271 34.2027  11
  -3  -8 -16 180.439 33.2359  26
   3  -8  16 169.927 29.8526  19
   3  -8  17 1526.58 77.6109  19
  -3  -8 -17 1596.78 80.6972  11
  -3  -8 -17 1338.79 77.3326  26
   3   8  18 32.1343 30.2700  30
   3  -8  18 5.46467 22.0690  19
  -3  -8 -18 24.0291 27.3353  26
  -3  -8 -18 33.7945 25.7617  11
   3  -8  19 158.447 25.5133  23
   3   8  19 87.0215 29.7274  30
   3  -8  19 101.424 24.0004  19
  -3  -8 -19 99.4428 27.1530  26
  -3  -8 -19 87.9137 26.8359  11
   3   8  20 168.944 31.4229  30
   3  -8  20 131.754 25.2115  23
  -3  -8 -20 125.631 27.1926  26
   3  -8  20 115.945 25.7483  19
   3  -8  21 2505.51 114.595  23
   3   8  21 2616.93 119.232  30
   3  -8  21 2636.59 114.545  19
  -3  -8 -21 2352.39 113.970  26
   3  -8  22 2580.50 111.138  16
   3  -8  22 2469.35 109.652  23
   3   8  22 2412.07 113.228  30
  -3  -8 -22 2198.27 108.366  26
   3  -8  22 2437.66 108.888  19
   3  -8  23 295.801 27.8542  16
   3  -8  23 245.661 26.0336  23
   3   8  23 288.588 32.0541  30
  -3  -8 -23 219.404 25.2866  26
   3  -8  23 262.952 25.7829  19
   3   8  24 50.2267 23.2427  30
   3  -8  24 36.7166 18.6171  23
  -3  -8 -24 8.60749 16.5182  26
   3  -8  24 21.9823 18.6596  16
   3   8  25 63.1846 21.9654  30
   3  -8  25 48.3248 17.0940  23
   3  -8  25 15.8230 16.8082  16
   3   8  26 31.5000 20.0705  30
   3  -8  26 26.1854 14.1048  23
   3  -8  26 33.7651 14.2961  16
   3   8  27 13.4454 17.2814  30
   3  -8  27 27.9591 12.0288  23
   3  -8  27 4.49323 10.5509  16
   3   8  28 17.5057 13.3862  30
   3   8  29 60.2031 10.4588  30
   3  -9 -24 372.118 21.2581  26
  -3   9  24 340.480 20.9334  30
  -3  -9  23 7.17486 10.7447  16
   3  -9 -23 18.4719 13.5452  26
  -3   9  23 8.69416 12.3603  30
  -3  -9  22 1121.82 54.3760  16
   3  -9 -22 1166.78 55.3632  26
  -3   9  22 1163.34 55.1357  30
  -3  -9  21 333.502 24.6804  16
   3  -9 -21 333.266 26.4309  26
  -3  -9  20 63.6400 18.7574  16
   3  -9 -20 84.6690 21.2156  26
  -3   9  20 23.3477 18.1699  30
  -3   9  19 24.1278 20.6609  30
   3  -9 -19 34.2838 20.6591  26
  -3  -9  19 47.8907 19.9272  16
   3  -9 -19 12.3541 16.6653  11
  -3   9  18 1890.95 87.4294  30
   3  -9 -18 1803.44 86.2899  11
  -3  -9  18 1864.57 86.0131  16
   3  -9 -18 1831.78 87.4954  26
  -3   9  17 438.341 33.1404  30
   3  -9 -17 350.251 31.3728  11
  -3  -9  17 380.710 32.1072  16
   3  -9 -17 375.654 33.8427  26
  -3   9  16 1752.67 88.2303  30
   3  -9 -16 1876.32 89.4878  11
   3  -9 -16 1985.28 90.6750  26
  -3   9  15 276.442 29.6969  30
   3  -9 -15 281.679 32.5788  26
   3  -9 -15 233.581 28.2516  11
  -3   9  14 226.850 29.3723  30
   3  -9 -14 301.473 33.0949  26
   3  -9 -14 218.984 28.5149  11
  -3   9  13 1093.02 62.0597  30
   3  -9 -13 1172.32 64.0969  11
   3  -9 -13 1185.85 65.3681  26
  -3   9  12 458.019 37.7177  30
   3  -9 -12 493.330 39.7045  11
   3  -9 -12 481.001 41.2225  26
   3  -9 -11 163.316 31.7701  26
  -3   9  11 142.736 27.6268  30
   3  -9 -11 124.446 23.1033  19
   3  -9 -10 202.613 33.0395  26
  -3   9  10 168.708 26.9656  30
   3  -9 -10 210.753 26.4267  19
   3  -9  -9 525.443 44.0281  26
  -3   9   9 494.862 38.0989  30
   3  -9  -9 460.952 36.6094  19
  -3   9   8 2735.53 124.772  30
   3  -9  -8 2589.24 124.549  19
  -3   9   7-6.31155 21.2009  30
   3  -9  -7 10.2031 21.5670  19
  -3  -9   7 23.4263 33.1478  27
   3  -9  -7 22.6515 29.8675  26
  -3   9   6 64.1709 22.2787  30
   3  -9  -6 74.3915 24.2756  19
  -3  -9   6 112.135 32.9792  27
   3  -9  -6 56.3089 30.0940  26
  -3   9   5 137.752 23.7490  30
  -3  -9   5 161.137 36.4237  27
   3  -9  -5 195.986 34.2869  26
   3  -9  -5 140.473 26.8055  19
   3  -9  -4 1163.48 67.2361  26
  -3  -9   4 1175.94 68.1507  27
   3  -9  -4 989.921 60.1105  19
  -3  -9   3 806.923 56.1349  27
   3  -9  -3 695.179 47.1255  19
  -3  -9   2 2057.56 101.348  27
   3  -9  -2 1885.37 94.8289  19
  -3  -9   1 663.060 51.1752  27
  -3  -9   1 567.237 39.1277  11
   3  -9  -1 528.842 41.3202  19
  -3  -9   0 1024.59 59.0423  11
   3  -9   0 1011.75 59.8376  19
  -3  -9  -1 402.031 44.6985  27
  -3  -9  -1 421.848 34.8496  11
   3  -9   1 402.875 35.1541  19
  -3  -9  -2 1726.23 89.8118  27
  -3  -9  -2 1702.81 84.4159  11
   3  -9   2 1603.08 83.0253  19
  -3  -9  -3 175.212 35.3308  27
  -3  -9  -3 157.904 28.1652  11
   3  -9   3 160.276 26.3894  19
  -3  -9  -4 192.542 35.6778  27
  -3  -9  -4 135.682 27.6666  11
   3  -9   4 132.246 25.8580  19
  -3  -9  -5 23.2049 30.8465  27
  -3  -9  -5 31.4065 23.9352  11
   3  -9   5-3.42883 21.5182  19
  -3  -9  -6 1071.87 61.3221  26
  -3  -9  -6 1085.81 64.0268  27
  -3  -9  -6 1021.85 60.9155  11
   3  -9   6 996.406 57.8749  19
  -3  -9  -7 563.276 42.8372  26
  -3  -9  -7 533.747 45.6030  27
  -3  -9  -7 536.385 42.1356  11
   3  -9   7 503.694 38.6793  19
  -3  -9  -8 718.014 48.9587  26
  -3  -9  -8 791.062 53.6266  27
  -3  -9  -8 768.838 50.4302  11
   3  -9   8 712.745 45.5138  19
  -3  -9  -9 650.448 47.5361  27
  -3  -9  -9 554.630 42.5418  26
  -3  -9  -9 634.686 44.1953  11
   3  -9   9 587.274 39.8495  19
  -3  -9 -10 337.225 33.4767  26
  -3  -9 -10 317.407 33.3529  11
   3  -9  10 319.423 30.0334  19
  -3  -9 -11 15.0732 23.3474  11
  -3  -9 -11-3.24461 22.4170  26
   3  -9  11 41.4343 18.6648  19
  -3  -9 -12 573.904 40.4149  26
  -3  -9 -12 542.846 40.8638  11
  -3  -9 -13 272.481 29.4645  26
   3   9  13 264.479 24.9798  30
  -3  -9 -14 321.853 29.3364  26
   3   9  14 289.411 26.0889  30
  -3  -9 -15 28.4919 20.4190  26
   3   9  15 33.3202 18.4913  30
  -3  -9 -16 4311.91 175.379  26
   3   9  16 3966.31 173.922  30
  -3  -9 -17 96.1936 19.8634  26
   3   9  17 111.294 18.0128  30
   3   9  18 392.542 27.3194  30
   3  -9  19 833.829 42.3432  16
   3   9  19 692.134 38.8896  30
   3  -9  20 387.678 24.5745  16
   3   9  20 262.093 21.7182  30
   3   9  21 446.999 26.6244  30
  -3  -9 -21 475.392 28.3723  27
  -3  -9 -22 559.176 30.4832  27
   3  -9  22 689.784 31.7126  16
  -3 -10   0 387.189 31.5390  27
  -3 -10  -1 586.175 38.4008  27
  -3 -10  -2 22.6825 20.7875  27
  -3 -10  -3 688.577 40.8330  27
  -3 -10  -4 53.6126 20.5464  27
  -3 -10  -5 404.191 30.8818  27
  -3 -10  -6 551.460 35.1678  27
  -3 -10  -7 2122.46 94.3240  27
  -3 -10  -8 1.90051 16.1563  27
  -3 -10  -9-7.94496 15.5484  27
  -3 -10 -10 123.992 17.3601  27
  -3 -10 -11 1210.73 55.3137  27
  -3 -10 -12 40.2039 11.8225  27
   3 -10  14 105.282 12.3604  16
  -4   0  44 1175.06 56.8492   6
  -4   0  44 1198.61 56.6948  28
  -4   0  43 8.40093 20.6663   6
  -4   0  43-4.72718 20.1869  28
  -4   0  42 930.692 52.7659  28
  -4   0  42 918.202 52.5125   6
  -4   0  42 843.145 47.4000  21
  -4   0  41-25.4174 27.6367  28
  -4   0  41 17.1959 27.9025   6
  -4   0  41-5.58207 20.5647  21
  -4   0  40 421.137 36.3770  21
  -4   0  40 403.988 41.0783  28
  -4   0  39-20.8209 26.6457  21
  -4   0  39 64.6591 35.7753  28
  -4   0  38 10426.3 442.213  21
  -4   0  38 10939.1 445.973  28
  -4   0  37 55.3272 32.1499  21
  -4   0  37 15.2790 36.6651  28
  -4   0  36 2174.50 110.708  21
  -4   0  36 2148.15 113.903  28
  -4   0  35 33.8753 33.6849  21
  -4   0  35 19.7879 40.4819  28
  -4   0  34 15563.5 633.572  21
  -4   0  34 15064.6 634.844  28
  -4   0  33 8.32966 33.6143  21
  -4   0  33-14.8652 38.8768  28
  -4   0  32 2535.68 127.521  21
  -4   0  31-16.8915 35.3289  21
  -4   0  30 8.37707 31.8751  21
  -4   0  30 13.2052 28.4521  23
  -4   0  29 7.91989 43.2751  10
  -4   0  29 59.4728 71.3308   2
  -4   0  29-21.9669 32.7780  21
  -4   0  29-2.60368 29.3295  23
  -4   0  28 832.551 60.2596  23
  -4   0  28 928.402 90.0192  10
  -4   0  28 864.434 109.616   2
  -4   0  28 893.493 61.3809  21
  -4   0  27 29.9862 46.6246  10
  -4   0  27 55.4926 61.3305   2
  -4   0  27 17.3044 28.8745  23
  -4   0  27-7.77844 29.2892  21
  -4   0  26 10851.3 457.012  23
  -4   0  26 11239.5 497.543  10
  -4   0  26 11729.9 527.321   2
  -4   0  26 10822.1 457.631  21
  -4   0  25 6.89714 42.1564  10
  -4   0  25 36.6629 26.8609  23
  -4   0  25 57.4612 29.0838  21
  -4   0  25-10.1258 58.9955   2
  -4   0  24 19890.2 813.104  21
  -4   0  24 19773.2 812.414  23
  -4   0  24 21241.8 880.789   2
  -4   0  23-36.3965 54.5858   2
  -4   0  22 978.547 98.7922   2
  -4   0  21-8.07835 50.2411   2
  -4   0  20 2139.70 144.956   2
  -4   0  19 14.2293 44.2503   2
  -4   0  18 51761.6 2114.48   2
  -4   0  17-18.6904 46.4744   2
   4   0 -17 18.5252 21.0736   8
  -4   0  16 250.284 57.2465   2
   4   0 -16 259.465 29.9542   8
  -4   0  15 27.1666 45.4266   2
   4   0 -15-21.7942 21.4743   8
  -4   0  14 5303.06 248.525   2
   4   0 -14 5084.09 219.986   8
  -4   0  13-14.1679 37.7175   2
  -4   0  13-11.9387 27.7074  10
   4   0 -13 1.65586 18.5532   8
  -4   0  12 23438.9 930.854   2
  -4   0  12 22772.2 915.034  10
   4   0 -12 21906.2 903.072   8
  -4   0  11 12.3142 34.6500   2
  -4   0  11 12.5377 26.2126  10
   4   0 -11 9.59553 17.6434   8
  -4   0  10 58432.7 2354.84  10
  -4   0  10 59353.3 2367.62   1
  -4   0   9-6.31033 23.1187  10
  -4   0   9 41.2666 35.2685   1
  -4   0   8 4064.35 184.068  10
  -4   0   8 4459.37 197.590   1
  -4   0   7 24.9776 22.8708  10
  -4   0   7-9.10141 36.9880   1
  -4   0   6 11621.8 476.685  10
  -4   0   6 11620.4 487.321   1
  -4   0   5 11.1899 21.4060  10
  -4   0   5 32.6117 35.2604   1
  -4   0   4 380405. 15131.8   1
  -4   0   3-2.50909 36.8571   1
  -4   0   2 89454.5 3574.63   1
  -4   0   1-14.7111 34.1609   1
  -4   0   0 113544. 4531.60   1
  -4   0  -1-10.2382 35.3455   1
  -4   0  -2 148.951 39.0894   1
  -4   0  -3-2.77635 39.7437   1
  -4   0  -4 7277.21 315.503   1
  -4   0  -5 12.3309 36.0051   1
  -4   0  -6 20039.9 826.231   1
  -4   0  -7 81.2627 39.3959   1
  -4   0  -8 11.3163 36.3720   1
  -4   0  -9 12.1124 42.8505   1
  -4   0  -9-3.66438 33.7480   8
  -4   0 -10 12773.8 526.145   8
   4   0  10 11986.3 520.767   9
  -4   0 -10 12333.9 527.944   1
  -4   0 -11-32.4952 40.4695   1
   4   0  11-11.7282 33.1561   9
  -4   0 -11 29.4287 39.0277   8
   4   0  12 9740.94 434.421   9
  -4   0 -12 10370.5 438.693   8
   4   0  13 13.8180 40.6881   9
  -4   0 -13-4.79605 40.6753   8
   4   0  14 5374.19 260.650   9
  -4   0 -14 5626.81 263.593   8
   4   0  15 21.5309 36.8355   9
  -4   0 -15 5.44128 43.2283   8
   4   0  16 21786.2 959.609   9
  -4   0 -16 24121.1 962.551   8
   4   0  17-6.24196 41.7725   9
  -4   0 -17-6.13819 43.2015   8
   4   0  18 11242.5 518.344   9
  -4   0 -18 12128.6 520.749   8
   4   0  19 28.6545 41.3089   9
  -4   0 -19-6.88688 40.5155   8
   4   0  20 10648.0 488.036   9
   4   0  21-8.14933 44.0208   9
   4   0  22 17.3610 50.5662   9
   4   0  23 45.9584 50.8243   9
   4   0  24 9784.59 469.245   9
  -4   0 -25 108.598 65.1253   1
   4   0  25-50.8343 55.5525   9
   4   0  26 42268.6 1771.71   9
  -4   0 -26 42366.1 1779.35   1
  -4   0 -27 58.4196 81.1097   1
   4   0  27 22.0611 61.6423   9
  -4   0 -28 11233.7 552.285   1
   4   0  28 11678.9 549.655   9
   4   0  29 11.6518 54.3049   9
  -4   0 -29 36.7678 67.7322   1
   4   0  29 30.6950 37.6033  31
  -4   0 -30 1488.22 146.470   1
   4   0  30 1324.35 133.062   9
   4   0  30 1435.99 87.4166  31
   4   0  31-23.7700 58.7432   9
  -4   0 -31-12.4300 60.5775   1
   4   0  31-9.25966 38.0565  31
   4   0  32 2521.58 130.740  31
   4   0  32 2325.20 184.170   9
   4   0  33 14.8730 36.1831  31
   4   0  34 852.021 64.9780  31
   4   0  35 38.2303 35.8114  31
   4   0  36 135.827 39.2981  31
   4   0  37 23.8667 21.5760  13
   4   0  37-26.0315 33.0840  31
   4   0  38 892.375 56.4081  21
   4   0  38 871.384 59.6652  31
  -4   0 -38 926.824 57.2852   5
  -4   0 -39-1.84541 24.1802   5
   4   0  39 13.4521 25.1249  21
  -4   0 -40 203.961 27.3380   5
   4   0  40 238.890 27.7725  21
  -4   0 -41 1.35766 18.5143   5
   4   0  41 12.5344 18.0574  21
   4   0  42 1033.46 49.6115  21
   4   0  43 5.57469 13.7624  28
  -4   1  44 15.0976 11.3783  21
  -4   1  44 7.96701 14.6093   6
  -4  -1  44 11.7462 13.6313   6
  -4   1  43 1288.05 63.7475  21
  -4  -1  43 1315.39 64.8684  28
  -4   1  43 1337.25 65.2623  28
  -4   1  43 1533.96 66.1793   6
  -4  -1  43 1274.31 65.0784   6
  -4   1  42 172.324 24.5208  21
  -4  -1  42 178.083 26.5592  28
  -4   1  42 186.319 26.4472  28
  -4  -1  42 205.573 27.0864   6
  -4   1  42 179.292 27.9798   6
  -4   1  41 551.310 39.6076  21
  -4   1  41 482.440 40.8036  28
  -4  -1  41 578.242 41.8422  28
  -4   1  41 566.512 41.9359   6
  -4  -1  41 542.113 41.4999   6
  -4   1  40 185.064 31.0857  21
  -4   1  40 173.941 33.6795  28
  -4  -1  40 134.470 31.0755  28
  -4   1  39 2225.36 105.026  21
  -4  -1  39 1972.40 97.6866  21
  -4  -1  39 2146.05 105.588  28
  -4   1  39 2188.24 105.686  28
  -4  -1  38 33.6615 24.2626  21
  -4   1  38 15.6113 31.2980  21
  -4   1  38 20.3603 33.1915  28
  -4  -1  38 13.6613 34.3919  28
  -4   1  37 4130.83 185.606  21
  -4  -1  37 4087.92 180.635  21
  -4   1  37 4047.80 185.569  28
  -4  -1  37 4043.03 185.757  28
  -4  -1  36 926.835 59.9446  21
  -4   1  36 904.659 64.2406  21
  -4  -1  36 909.022 66.2598  28
  -4   1  36 933.979 67.1523  28
  -4   1  35 133.717 37.0811  21
  -4  -1  35 129.273 32.6130  21
  -4  -1  35 115.888 40.2759  28
  -4   1  35 131.479 42.1566  28
  -4  -1  34 1384.72 78.2939  21
  -4   1  34 1357.56 82.3832  21
  -4   1  34 1364.77 84.2397  28
  -4  -1  34 1283.71 82.8683  28
  -4   1  33 3513.96 172.070  28
  -4  -1  33 3673.51 173.640  28
  -4   1  33 3780.18 165.416  13
  -4  -1  33 3637.49 168.380  21
  -4   1  33 3828.26 173.906  21
  -4  -1  33 3472.88 170.347  23
  -4   1  32 117.261 39.4441  28
  -4  -1  32 147.786 40.7178  28
  -4   1  32 146.662 57.8990  10
  -4   1  32 201.197 33.0571  13
  -4  -1  32 171.500 35.5484  21
  -4  -1  32 210.922 39.7094  23
  -4   1  32 164.769 41.2561  21
  -4   1  31 1991.99 98.9501  13
  -4  -1  31 1922.66 101.675  21
  -4   1  31 1955.50 104.911  21
  -4   1  31 1811.20 140.526  10
  -4  -1  31 1856.48 102.041  23
  -4   1  30 14.0504 26.7465  13
  -4  -1  30 36.0174 31.3766  21
  -4   1  30 67.2463 37.4788  21
  -4  -1  30 13.8593 30.3069  23
  -4   1  30-9.21233 47.4006  10
  -4   1  29 4417.65 258.154  10
  -4   1  29 4707.87 209.894  13
  -4  -1  29 4717.88 212.220  21
  -4   1  29 4768.73 215.958  21
  -4  -1  29 4963.70 214.722  23
  -4   1  29 4774.88 279.159   2
  -4   1  28 371.021 40.0060  13
  -4  -1  28 413.892 44.1845  23
  -4   1  28 376.659 46.2321  21
  -4  -1  28 402.606 42.9493  21
  -4   1  28 444.876 75.6223  10
  -4   1  28 296.960 79.6696   2
  -4  -1  28 413.547 84.4644   2
  -4   1  27 248.253 35.1006  13
  -4  -1  27 230.701 36.7990  23
  -4  -1  27 169.197 34.2303  21
  -4   1  27 275.066 40.2194  21
  -4   1  27 132.196 67.8727   2
  -4  -1  27 221.664 70.6771   2
  -4   1  27 233.239 61.4326  10
  -4   1  26 1247.61 112.723  10
  -4  -1  26 1350.81 76.6255  21
  -4   1  26 1372.87 76.2225  13
  -4  -1  26 1408.90 79.2100  23
  -4  -1  26 1350.43 129.135   2
  -4   1  26 1405.29 128.463   2
  -4  -1  25 2.44381 27.3085  16
  -4  -1  25 4.80834 24.7376  23
  -4  -1  25 47.1203 27.2923  21
  -4   1  25-23.6599 26.2819  13
  -4   1  25 31.8794 45.0092  10
  -4  -1  25 20.3012 57.9308   2
  -4   1  25 20.1672 64.8748   2
  -4  -1  24 535.712 42.9492  23
  -4   1  24 709.001 86.9615   2
  -4  -1  24 684.964 87.8914   2
  -4   1  24 494.493 73.1248  10
  -4  -1  24 472.129 64.5414   9
  -4  -1  24 413.102 42.2070  16
  -4  -1  23 2339.47 160.494   2
  -4   1  23 2467.97 163.189   2
  -4  -1  23 2201.76 142.877   9
  -4   1  23 2350.61 148.510  10
  -4   1  22 130.139 47.0037  10
  -4  -1  22 207.139 59.8568   2
  -4   1  22 154.207 61.0735   2
  -4  -1  22 195.561 51.6577   9
  -4  -1  21 7881.06 361.627   9
  -4   1  21 8303.11 367.384  10
  -4   1  21 7799.71 376.865   2
  -4  -1  21 7618.57 376.770   2
   4  -1 -21 7544.99 346.503   8
  -4  -1  20 3675.97 186.779   9
  -4   1  20 3288.11 185.734  10
  -4   1  20 3581.79 202.611   2
  -4  -1  20 3311.93 196.321   2
   4  -1 -20 3543.99 174.143   8
  -4   1  19 9177.21 411.874  10
  -4  -1  19 9604.18 409.246   9
  -4  -1  19 9151.49 423.614   2
  -4   1  19 8322.51 420.413   2
   4  -1 -19 9201.43 397.696   8
  -4  -1  18 1695.09 105.047   9
  -4   1  18 1541.88 106.946  10
  -4  -1  18 1807.88 121.581   2
  -4   1  18 1627.25 121.538   2
   4  -1 -18 1591.26 96.7214   8
  -4   1  17 6388.12 286.188  10
  -4  -1  17 6447.33 281.232   9
  -4  -1  17 6169.67 296.025   2
  -4   1  17 6189.35 294.606   2
   4  -1 -17 6151.24 272.810   8
  -4  -1  17 5726.95 256.385   7
  -4   1  16 4188.26 205.668  10
  -4  -1  16 4339.32 201.543   9
  -4   1  16 4195.33 215.048   2
  -4  -1  16 4185.80 215.893   2
   4  -1 -16 4214.40 195.461   8
  -4  -1  16 4018.15 181.911   7
  -4   1  15 5824.85 277.391  10
  -4  -1  15 6254.13 272.085   9
  -4  -1  15 5990.16 286.989   2
  -4   1  15 6566.66 288.602   2
   4  -1 -15 5941.21 267.384   8
  -4  -1  15 5863.10 256.768   7
  -4   1  14 1436.79 91.3073  10
  -4  -1  14 1283.92 80.9921   9
  -4  -1  14 1276.17 95.4214   2
  -4   1  14 1198.19 94.6919   2
  -4  -1  14 1268.71 69.3693   7
  -4   1  13 23756.4 971.091  10
  -4  -1  13 24017.7 963.623   9
  -4  -1  13 23237.8 955.500   7
  -4  -1  13 23576.3 979.420   2
  -4   1  13 23464.5 978.420   2
  -4   1  12 36.5977 34.1614  10
  -4  -1  12 64.3705 27.7497   9
  -4  -1  12 30.4322 22.1592   7
  -4  -1  12 115.877 40.7615   2
  -4   1  12 26.4810 39.2034   2
  -4  -1  11 8865.64 375.526  10
  -4   1  11 9445.71 393.342  10
  -4  -1  11 9190.82 382.677   9
  -4  -1  11 9165.28 380.941   7
  -4  -1  10 8876.55 358.633   9
  -4   1  10 8261.19 368.248  10
  -4  -1  10 8366.38 351.559  10
  -4  -1  10 8715.79 359.666   7
  -4  -1  10 8520.10 372.471   1
  -4   1  10 8649.38 373.193   1
  -4  -1   9 2424.11 109.567   9
  -4  -1   9 2303.69 103.261  10
  -4   1   9 2330.38 120.680  10
  -4  -1   9 2409.17 113.485   7
  -4  -1   9 2270.27 123.443   1
  -4   1   9 2321.19 124.251   1
  -4  -1   8 1692.82 77.2240  10
  -4   1   8 1660.96 95.3371  10
  -4  -1   8 1887.56 90.5944   7
  -4  -1   8 1806.19 99.7253   1
  -4   1   8 1756.68 98.5949   1
  -4   1   7 3779.46 183.869  10
  -4  -1   7 4164.12 180.335   7
  -4  -1   7 4042.91 187.763   1
  -4   1   7 4069.49 189.071   1
  -4   1   6 18894.9 778.191  10
  -4   1   6 19011.2 781.840   3
  -4  -1   6 18787.6 781.881   3
  -4  -1   6 19235.5 774.842   7
  -4  -1   6 18803.0 781.195   1
  -4   1   6 19264.1 781.705   1
  -4   1   5 499.002 44.5987  10
  -4   1   5 510.466 50.6525   3
  -4  -1   5 465.230 51.1720   3
  -4  -1   5 513.357 41.8197   7
  -4   1   5 464.521 49.7670   1
  -4  -1   5 456.389 48.5950   1
  -4   1   4 465.986 44.7261  10
  -4  -1   4 547.776 51.4978   3
  -4   1   4 443.672 49.3128   3
  -4  -1   4 534.199 43.3348   7
  -4  -1   4 522.278 48.1709   1
  -4   1   4 472.517 48.1875   1
  -4   1   3 23159.6 950.514  10
  -4   1   3 23035.5 951.720   3
  -4  -1   3 23134.2 952.095   3
  -4  -1   3 24008.1 948.678   7
  -4   1   3 23874.5 951.625   1
  -4  -1   3 22941.5 950.619   1
  -4   1   2 35134.1 1414.38   3
  -4  -1   2 35512.4 1415.10   3
  -4   1   2 36747.1 1414.22   1
  -4  -1   2 34482.5 1412.72   1
  -4  -1   2 34402.0 1401.24   8
  -4  -1   2 34796.5 1411.50   7
  -4  -1   1 3429.52 163.853   1
  -4   1   1 3767.00 165.869   1
  -4  -1   1 3551.34 154.890   8
  -4  -1   0 197.169 27.3218   8
  -4   1   0 262.674 39.7688   1
  -4  -1   0 227.171 37.6092   1
   4   1   0 182.677 12.1711   9
  -4  -1  -1 1435.09 81.6664   7
  -4  -1  -1 1512.35 76.0412   8
  -4  -1  -1 1259.41 81.4906   1
  -4   1  -1 1484.19 85.1854   1
   4   1   1 1460.21 64.4398   9
  -4  -1  -2 3541.44 157.687   7
  -4  -1  -2 3400.22 152.948   8
  -4  -1  -2 3246.36 157.209   1
  -4   1  -2 3318.59 157.303   1
   4   1   2 3304.11 142.322   9
  -4  -1  -3 10402.1 444.012   7
  -4  -1  -3 10710.6 440.636   8
  -4   1  -3 10828.2 445.225   1
  -4  -1  -3 10165.2 444.291   1
   4   1   3 10634.4 431.700   9
  -4  -1  -4 1310.28 76.2047   7
  -4  -1  -4 1186.42 73.5448   8
  -4   1  -4 1237.69 78.8046   1
  -4  -1  -4 1163.81 78.1204   1
   4   1   4 1228.59 64.5826   9
  -4  -1  -5 32485.7 1272.82   7
  -4  -1  -5 31678.7 1271.36   8
  -4  -1  -5 29941.5 1272.85   1
  -4   1  -5 31707.9 1274.14   1
   4   1   5 31221.6 1263.58   9
  -4  -1  -6 132.493 44.1581   1
  -4   1  -6 184.765 44.6547   1
   4   1   6 146.887 30.3781   9
  -4  -1  -6 87.8144 37.4731   8
  -4  -1  -7 2310.15 122.866   8
  -4   1  -7 2317.58 125.253   1
  -4  -1  -7 2463.27 127.433   1
   4   1   7 2387.17 116.958   9
  -4  -1  -8 320.504 50.7255   1
  -4   1  -8 371.879 51.0436   1
   4   1   8 294.797 38.2423   9
  -4   1  -9 6706.77 291.694   1
  -4  -1  -9 6058.55 288.605   1
   4   1   9 6460.88 281.966   9
  -4   1 -10 221.404 49.0859   1
  -4  -1 -10 83.0400 45.0204   1
   4   1  10 131.597 37.6062   9
  -4   1 -11 8152.72 357.584   1
  -4  -1 -11 7935.53 357.503   1
   4   1  11 7844.87 349.885   9
  -4  -1 -12 1698.15 108.795   8
  -4  -1 -12 1623.47 111.155   1
  -4   1 -12 1890.35 113.782   1
   4   1  12 1663.97 103.222   9
  -4  -1 -13 9028.14 408.432   8
   4   1  13 9343.13 405.502   9
  -4  -1 -14 4073.63 206.425   8
   4   1  14 3983.01 201.010   9
  -4  -1 -15 4993.19 240.356   8
   4   1  15 4693.15 234.232   9
   4  -1  15 4677.42 236.870   9
  -4  -1 -16 1038.33 87.6351   8
   4  -1  16 1063.05 89.7046   9
   4   1  16 1076.97 88.8215   9
   4   1  17 112.242 42.2819   9
   4  -1  17 78.7730 42.4691   9
  -4  -1 -17 160.301 50.0293   8
  -4  -1 -18 1162.60 99.0044   8
   4  -1  18 1245.95 100.939   9
   4   1  18 1172.32 96.9468   9
   4   1  19 365.975 61.1996   9
  -4  -1 -19 496.619 68.4148   8
  -4  -1 -20 5858.27 298.603   8
   4   1  20 5592.63 296.248   9
   4  -1  20 6521.48 307.345   9
  -4  -1 -21 17497.6 750.315   8
   4   1  21 16504.3 748.356   9
   4  -1  21 17432.8 753.393   9
  -4  -1 -22 1118.60 103.102   8
   4  -1  22 1186.20 105.981   9
   4   1  22 997.575 99.5526   9
  -4  -1 -23 17880.8 770.237   8
   4  -1  23 18196.5 777.354   9
   4   1  23 17892.0 773.790   9
   4  -1  23 17132.8 713.897  19
  -4  -1 -24 1312.80 117.625   8
   4  -1  24 1343.22 73.1064  19
  -4   1 -24 1165.48 119.429   1
  -4  -1 -24 1417.14 126.115   1
   4  -1  24 1049.01 113.154   9
   4   1  24 1201.73 115.775   9
  -4  -1 -25 1687.26 140.767   1
  -4   1 -25 1648.41 139.609   1
   4  -1  25 1781.21 139.789   9
   4   1  25 1383.50 129.405   9
  -4  -1 -25 1438.01 126.807   8
  -4  -1 -26 4370.66 250.628   1
  -4   1 -26 4616.24 253.288   1
   4  -1  26 3791.93 176.129  23
   4  -1  26 4659.49 251.246   9
   4   1  26 3503.52 231.799   9
  -4  -1 -27 3652.04 219.536   1
  -4   1 -27 3429.52 216.523   1
   4  -1  27 2980.65 142.165  23
   4   1  27 2640.58 197.347   9
   4  -1  27 3558.34 212.806   9
   4  -1  28 942.459 106.184   9
   4   1  28 633.742 96.5284   9
  -4  -1 -28 885.534 113.561   1
   4  -1  28 882.302 56.4825  23
   4  -1  29 13001.6 594.253   9
   4   1  29 12522.2 590.262   9
  -4   1 -29 13540.6 601.257   1
  -4  -1 -29 13402.3 601.724   1
   4  -1  29 12222.4 513.224  23
   4  -1  29 12309.1 521.040  31
   4   1  29 12220.3 521.529  31
   4   1  30 174.914 66.8830   9
   4  -1  30 94.7673 62.8366   9
  -4  -1 -30 209.033 78.7404   1
  -4   1 -30 60.8426 70.4824   1
   4  -1  30 182.177 29.6770  23
   4   1  30 164.207 41.9220  31
   4  -1  30 198.225 41.9644  31
   4  -1  31 142.634 65.0191   9
  -4  -1 -31 73.7920 63.3416   1
  -4   1 -31 36.5137 60.2336   1
   4  -1  31 109.254 37.0378  31
   4   1  31 90.7999 36.1736  31
   4  -1  31 54.7896 24.9818  23
   4  -1  32 594.246 56.4389  31
   4   1  32 506.374 54.5262  31
   4  -1  33 287.629 43.3062  31
   4   1  33 359.427 45.8392  31
   4  -1  34 337.808 45.6220  31
   4   1  34 362.159 45.4178  31
   4   1  35 2286.14 112.550  31
   4  -1  35 1996.68 109.909  31
   4   1  36 301.261 41.9832  31
   4  -1  36 217.691 38.8726  31
   4   1  37 482.897 41.2008  13
   4  -1  37 499.938 45.8625  31
   4   1  37 521.810 46.8571  31
   4   1  38 1022.07 59.9300  13
  -4   1 -38 1117.85 63.5586   5
  -4  -1 -38 1080.04 62.9681   5
   4  -1  38 1082.91 59.9354  21
   4   1  38 1128.28 64.8458  21
   4  -1  38 1039.47 64.9231  31
   4   1  38 1119.77 66.1480  31
   4   1  39 814.715 47.4243  13
   4  -1  39 786.165 46.9741  21
   4   1  39 822.950 52.7531  21
  -4  -1 -39 791.863 50.6192   5
  -4   1 -39 889.787 51.7660   5
   4   1  40 1351.85 68.4767  21
  -4   1 -40 1343.76 67.9879   5
  -4  -1 -40 1281.64 67.6813   5
  -4   1 -41 203.685 24.3718   5
  -4  -1 -41 219.326 23.6193   5
   4   1  41 253.466 25.9527  21
   4   1  42 287.800 24.1927  21
   4   1  43 1333.13 59.3012  21
   4  -1  43 1341.62 59.8700  28
   4   1  43 1345.50 59.8047  28
  -4   2  44 32.5907 10.2391  21
  -4   2  43 3.69051 13.8918   6
  -4  -2  43-8.48095 12.3778   6
  -4   2  42 1827.39 82.7748  28
  -4  -2  42 1829.80 82.6494  28
  -4  -2  42 1844.65 82.9879   6
  -4   2  42 1774.05 83.2230   6
[truncated: 1,006,925 more chars]
