# Supplementary material for: Modeling Complex Ligands for High Oxidation State Catalysis: Titanium Hydroamination with Unsymmetrical Ligands
Source: ACS Catal. 2024 Mar 29;14(8):5531–8. doi: 10.1021/acscatal.3c05658 (PMC11036360; doi:10.1021/acscatal.3c05658)
Supplement: Supplementary file 5 — cs3c05658_si_005.cif [file cs3c05658_si_005.cif]

data_zh-6-52-tipyrch2ind
_audit_creation_date               2021-12-28
_audit_creation_method
;
Olex2 1.5
(compiled 2021.12.09 svn.r5202d8cf for OlexSys, GUI svn.r6439)
;
_shelx_SHELXL_version_number       '2018/3'
loop_
  _audit_author_name
  _audit_author_email
  _audit_author_address
 'Hou, Z.' houzhili@msu.edu
;
Michigan State University
Department of Chemistry
Michigan State University
East Lansing, MI
48824
;

_audit_contact_author_address      ?
_audit_contact_author_email        ?
_audit_contact_author_name         ''
_audit_contact_author_phone        ?
_publ_contact_author_id_orcid      ?
_publ_section_references
;
Dolomanov, O.V., Bourhis, L.J., Gildea, R.J, Howard, J.A.K. & Puschmann, H.
 (2009), J. Appl. Cryst. 42, 339-341.

Sheldrick, G.M. (2015). Acta Cryst. A71, 3-8.

Sheldrick, G.M. (2015). Acta Cryst. C71, 3-8.
;
_chemical_name_common              ?
_chemical_name_systematic          ?
_chemical_formula_moiety           'C18 H24 N4 Ti'
_chemical_formula_sum              'C18 H24 N4 Ti'
_chemical_formula_weight           344.31
_chemical_melting_point            ?
_chemical_oxdiff_formula           C10H16N4Ti
_chemical_oxdiff_usercomment       Ti(NMe2)2(pyrCH2ind)
loop_
  _atom_type_symbol
  _atom_type_description
  _atom_type_scat_dispersion_real
  _atom_type_scat_dispersion_imag
  _atom_type_scat_source
 'C' 'C' 0.0181 0.0091 'International Tables Vol C Tables 4.2.6.8 and 6.1.1.4'
 'H' 'H' 0.0000 0.0000 'International Tables Vol C Tables 4.2.6.8 and 6.1.1.4'
 'N' 'N' 0.0311 0.0180 'International Tables Vol C Tables 4.2.6.8 and 6.1.1.4'
 'Ti' 'Ti' 0.2191 1.8069 'International Tables Vol C Tables 4.2.6.8 and 6.1.1.4'

_shelx_space_group_comment
;
The symmetry employed for this shelxl refinement is uniquely defined
by the following loop, which should always be used as a source of
symmetry information in preference to the above space-group names.
They are only intended as comments.
;
_space_group_crystal_system        'monoclinic'
_space_group_IT_number             14
_space_group_name_H-M_alt          'P 1 21/n 1'
_space_group_name_Hall             '-P 2yn'
loop_
  _space_group_symop_operation_xyz
 'x, y, z'
 '-x+1/2, y+1/2, -z+1/2'
 '-x, -y, -z'
 'x-1/2, -y-1/2, z-1/2'

_cell_length_a                     8.63010(10)
_cell_length_b                     19.5622(3)
_cell_length_c                     10.6847(2)
_cell_angle_alpha                  90
_cell_angle_beta                   108.138(2)
_cell_angle_gamma                  90
_cell_volume                       1714.20(5)
_cell_formula_units_Z              4
_cell_measurement_reflns_used      10165
_cell_measurement_temperature      100.00(10)
_cell_measurement_theta_max        78.6490
_cell_measurement_theta_min        4.5050
_shelx_estimated_absorpt_T_max     ?
_shelx_estimated_absorpt_T_min     ?
_exptl_absorpt_coefficient_mu      4.253
_exptl_absorpt_correction_T_max    1.000
_exptl_absorpt_correction_T_min    0.674
_exptl_absorpt_correction_type     gaussian
_exptl_absorpt_process_details
;
CrysAlisPro 1.171.41.122a (Rigaku Oxford Diffraction, 2021)
Numerical absorption correction based on gaussian integration over
a multifaceted crystal model
Empirical absorption correction using spherical harmonics,
implemented in SCALE3 ABSPACK scaling algorithm.
;
_exptl_absorpt_special_details     ?
_exptl_crystal_colour              'clear light orange'
_exptl_crystal_colour_lustre       clear
_exptl_crystal_colour_modifier     light
_exptl_crystal_colour_primary      orange
_exptl_crystal_density_diffrn      1.334
_exptl_crystal_density_meas        ?
_exptl_crystal_density_method      ?
_exptl_crystal_description         block
_exptl_crystal_F_000               728
loop_
  _exptl_crystal_face_index_h
  _exptl_crystal_face_index_k
  _exptl_crystal_face_index_l
  _exptl_crystal_face_perp_dist
 1 -2 1 0.0458
 -1 2 -1 0.0526
 0 1 -1 0.0495
 0 -1 1 0.0418
 0 -2 1 0.0436
 0 2 -1 0.0492
 0 -1 0 0.0475
 0 1 0 0.0493
 -1 -2 0 0.0659
 -1 2 1 0.0757
 1 2 0 0.0618
 1 -2 -1 0.0609
 0 -2 -1 0.0479
 0 2 1 0.0442
 0 -1 -2 0.0560
 1 -1 -2 0.0669
 -2 -1 -2 0.0636
 2 1 2 0.0568
 0 1 2 0.0464

_exptl_crystal_size_max            0.184
_exptl_crystal_size_mid            0.101
_exptl_crystal_size_min            0.091
loop_
  _exptl_oxdiff_crystal_face_indexfrac_h
  _exptl_oxdiff_crystal_face_indexfrac_k
  _exptl_oxdiff_crystal_face_indexfrac_l
  _exptl_oxdiff_crystal_face_x
  _exptl_oxdiff_crystal_face_y
  _exptl_oxdiff_crystal_face_z
 1.0000 -2.0000 1.0000 0.0625 0.2704 0.1544
 -1.0000 2.0000 -1.0000 -0.0625 -0.2704 -0.1544
 0.0000 1.0000 -1.0000 -0.0486 -0.1629 0.0180
 -0.0000 -1.0000 1.0000 0.0486 0.1629 -0.0180
 -0.0000 -2.0000 1.0000 -0.0072 0.2182 -0.0121
 0.0000 2.0000 -1.0000 0.0072 -0.2182 0.0121
 0.0000 -1.0000 0.0000 -0.0557 0.0553 0.0059
 -0.0000 1.0000 -0.0000 0.0557 -0.0553 -0.0059
 -1.0000 -2.0000 0.0000 -0.1811 0.0585 -0.1546
 -1.0000 2.0000 1.0000 0.1461 -0.0552 -0.2023
 1.0000 2.0000 -0.0000 0.1811 -0.0585 0.1546
 1.0000 -2.0000 -1.0000 -0.1461 0.0552 0.2023
 0.0000 -2.0000 -1.0000 -0.2158 0.0031 0.0358
 -0.0000 2.0000 1.0000 0.2158 -0.0031 -0.0358
 0.0000 -1.0000 -2.0000 -0.2644 -0.1598 0.0538
 1.0000 -1.0000 -2.0000 -0.1947 -0.1077 0.2203
 -2.0000 -1.0000 -2.0000 -0.4037 -0.2641 -0.2791
 2.0000 1.0000 2.0000 0.4037 0.2641 0.2791
 -0.0000 1.0000 2.0000 0.2644 0.1598 -0.0538

_exptl_transmission_factor_max     ?
_exptl_transmission_factor_min     ?
_diffrn_reflns_av_R_equivalents    0.0382
_diffrn_reflns_av_unetI/netI       0.0321
_diffrn_reflns_Laue_measured_fraction_full  1.000
_diffrn_reflns_Laue_measured_fraction_max  0.981
_diffrn_reflns_limit_h_max         10
_diffrn_reflns_limit_h_min         -5
_diffrn_reflns_limit_k_max         24
_diffrn_reflns_limit_k_min         -24
_diffrn_reflns_limit_l_max         13
_diffrn_reflns_limit_l_min         -13
_diffrn_reflns_number              15019
_diffrn_reflns_point_group_measured_fraction_full  1.000
_diffrn_reflns_point_group_measured_fraction_max  0.981
_diffrn_reflns_theta_full          67.684
_diffrn_reflns_theta_max           79.862
_diffrn_reflns_theta_min           4.521
_diffrn_ambient_environment        N~2~
_diffrn_ambient_temperature        100.00(10)
_diffrn_detector                   'Hybrid Pixel Array Detector'
_diffrn_detector_area_resol_mean   10.0000
_diffrn_detector_type              HyPix
_diffrn_measured_fraction_theta_full  1.000
_diffrn_measured_fraction_theta_max  0.981
_diffrn_measurement_details
;
List of Runs (angles in degrees, time in seconds):

  # Type    Start    End  Width  t~exp~   \w     \q     \k     \f   Frames
--------------------------------------------------------------------------
  1  \w    142.00 176.00   0.50    0.67    --  113.25  61.00 -30.00   68
  2  \w    131.00 176.00   0.50    0.67    --  113.25  77.00 -60.00   90
  3  \w    126.00 176.00   0.50    0.67    --  113.25  77.00 -90.00  100
  4  \w    128.00 175.00   0.50    0.67    --  113.25  77.00-150.00   94
  5  \w    122.00 177.00   0.50    0.67    --  113.25  45.00-120.00  110
  6  \w    -27.00  23.00   0.50    0.17    --  -48.10  19.00 -90.00  100
  7  \w    -25.00   1.00   0.50    0.17    --  -48.10  19.00 -60.00   52
  8  \w    -26.00   0.00   0.50    0.17    --  -48.10  19.00-150.00   52
  9  \w    -26.00  27.00   0.50    0.17    --  -48.10  19.00-180.00  106
 10  \w    112.00 161.00   0.50    0.67    --  113.25 125.00  -5.00   98
 11  \w     45.00  70.00   0.50    0.67    --  113.25 -61.00 -90.00   50
 12  \w     43.00  69.00   0.50    0.67    --  113.25 -61.00-120.00   52
 13  \w     43.00  68.00   0.50    0.67    --  113.25 -61.00 -60.00   50
 14  \w     42.00  67.00   0.50    0.67    --  113.25 -61.00 -30.00   50
 15  \w     44.00  70.00   0.50    0.67    --  113.25 -61.00   0.00   52
 16  \w     52.00  77.00   0.50    0.67    --  113.25 -94.00   0.00   50
 17  \w     78.00 103.00   0.50    0.67    --  113.25-125.00 -84.00   50
 18  \w     55.00  95.00   0.50    0.17    --   48.10-125.00 -84.00   80
 19  \w     42.00  73.00   0.50    0.67    --  113.25-125.00   0.00   62
 20  \w     92.00 120.00   0.50    0.67    --  113.25-146.00 109.00   56
 21  \w     54.00  87.00   0.50    0.67    --  113.25-146.00 109.00   66
 22  \w     42.00  76.00   0.50    0.67    --  113.25-125.00 150.00   68
 23  \w     54.00  79.00   0.50    0.17    --   48.10-146.00 109.00   50
 24  \w     68.00 102.00   0.50    0.67    --  113.25 -94.00 -30.00   68
 25  \w     79.00 104.00   0.50    0.67    --  113.25 -94.00 -90.00   50
 26  \w     79.00 104.00   0.50    0.67    --  113.25 -94.00-120.00   50
 27  \w     42.00  74.00   0.50    0.67    --  113.25 -94.00 -90.00   64
 28  \w     43.00  68.00   0.50    0.67    --  113.25 -94.00 -60.00   50
 29  \w     72.00 102.00   0.50    0.67    --  113.25 -94.00 -60.00   60
 30  \w     43.00  74.00   0.50    0.67    --  113.25 -94.00  90.00   62
 31  \w   -162.00-128.00   0.50    0.67    --  -91.75 -45.00 -30.00   68
 32  \w   -112.00 -62.00   0.50    0.17    --  -48.10-146.00 109.00  100
 33  \w   -120.00 -76.00   0.50    0.17    --  -48.10-125.00 -84.00   88
 34  \w   -162.00 -76.00   0.50    0.67    --  -91.75-125.00 -84.00  172
 35  \w   -149.00-122.00   0.50    0.67    --  -91.75 -45.00  30.00   54
 36  \w    -75.00 -50.00   0.50    0.67    --  -91.75 125.00  -5.00   50
 37  \w    -60.00 -34.00   0.50    0.17    --  -48.10 125.00  -5.00   52
;
_diffrn_measurement_device         'four-circle diffractometer'
_diffrn_measurement_device_type    'XtaLAB Synergy, Dualflex, HyPix'
_diffrn_measurement_method         '\w scans'
_diffrn_orient_matrix_type        
 'CrysAlisPro convention (1999,Acta A55,543-557)'
_diffrn_orient_matrix_UB_11        0.0696567000
_diffrn_orient_matrix_UB_12        0.0557396000
_diffrn_orient_matrix_UB_13        0.1043151000
_diffrn_orient_matrix_UB_21        0.0521451000
_diffrn_orient_matrix_UB_22        -0.0553256000
_diffrn_orient_matrix_UB_23        0.1075631000
_diffrn_orient_matrix_UB_31        0.1664743000
_diffrn_orient_matrix_UB_32        -0.0059332000
_diffrn_orient_matrix_UB_33        -0.0239455000
_diffrn_radiation_monochromator    mirror
_diffrn_radiation_probe            x-ray
_diffrn_radiation_type             'Cu K\a'
_diffrn_radiation_wavelength       1.54184
_diffrn_source                     'micro-focus sealed X-ray tube'
_diffrn_source_type                'PhotonJet (Cu) X-ray Source'
_reflns_Friedel_coverage           0.000
_reflns_Friedel_fraction_full      .
_reflns_Friedel_fraction_max       .
_reflns_number_gt                  3412
_reflns_number_total               3650
_reflns_special_details
;
 Reflections were merged by SHELXL according to the crystal
 class for the calculation of statistics and refinement.
 
 _reflns_Friedel_fraction is defined as the number of unique
 Friedel pairs measured divided by the number that would be
 possible theoretically, ignoring centric projections and
 systematic absences.
;
_reflns_threshold_expression       'I > 2\s(I)'
_computing_cell_refinement         'CrysAlisPro 1.171.41.122a (Rigaku OD, 2021)'
_computing_data_collection         'CrysAlisPro 1.171.41.122a (Rigaku OD, 2021)'
_computing_data_reduction          'CrysAlisPro 1.171.41.122a (Rigaku OD, 2021)'
_computing_molecular_graphics      'Olex2 1.5 (Dolomanov et al., 2009)'
_computing_publication_material    'Olex2 1.5 (Dolomanov et al., 2009)'
_computing_structure_refinement    'SHELXL 2018/3 (Sheldrick, 2015)'
_computing_structure_solution      'SHELXT  (Sheldrick, 2015)'
_refine_diff_density_max           0.310
_refine_diff_density_min           -0.324
_refine_diff_density_rms           0.051
_refine_ls_extinction_coef         .
_refine_ls_extinction_method       none
_refine_ls_goodness_of_fit_ref     1.088
_refine_ls_hydrogen_treatment      constr
_refine_ls_matrix_type             full
_refine_ls_number_parameters       213
_refine_ls_number_reflns           3650
_refine_ls_number_restraints       0
_refine_ls_R_factor_all            0.0343
_refine_ls_R_factor_gt             0.0323
_refine_ls_restrained_S_all        1.088
_refine_ls_shift/su_max            0.001
_refine_ls_shift/su_mean           0.000
_refine_ls_structure_factor_coef   Fsqd
_refine_ls_weighting_details      
 'w=1/[\s^2^(Fo^2^)+(0.0392P)^2^+0.7319P] where P=(Fo^2^+2Fc^2^)/3'
_refine_ls_weighting_scheme        calc
_refine_ls_wR_factor_gt            0.0835
_refine_ls_wR_factor_ref           0.0847
_refine_special_details            ?
_olex2_refinement_description
;
1. Fixed Uiso
 At 1.2 times of:
  All C(H) groups, All C(H,H) groups
 At 1.5 times of:
  All C(H,H,H) groups
2.a Ternary CH refined with riding coordinates:
 C16(H16), C15(H15), C14(H14)
2.b Secondary CH2 refined with riding coordinates:
 C11(H11A,H11B)
2.c Aromatic/amide H refined with riding coordinates:
 C9(H9), C8(H8), C7(H7), C6(H6)
2.d Idealised Me refined as rotating group:
 C17(H17A,H17B,H17C), C19(H19A,H19B,H19C), C22(H22A,H22B,H22C), C20(H20A,H20B,
 H20C), C23(H23A,H23B,H23C)
;
_atom_sites_solution_hydrogens     geom
_atom_sites_solution_primary       dual
_atom_sites_solution_secondary     ?
loop_
  _atom_site_label
  _atom_site_type_symbol
  _atom_site_fract_x
  _atom_site_fract_y
  _atom_site_fract_z
  _atom_site_U_iso_or_equiv
  _atom_site_adp_type
  _atom_site_occupancy
  _atom_site_site_symmetry_order
  _atom_site_calc_flag
  _atom_site_refinement_flags_posn
  _atom_site_refinement_flags_adp
  _atom_site_refinement_flags_occupancy
  _atom_site_disorder_assembly
  _atom_site_disorder_group
 Ti1 Ti 0.81657(3) 0.32278(2) 0.64707(2) 0.01434(9) Uani 1 1 d . . . . .
 N2 N 0.68340(14) 0.37376(6) 0.48260(12) 0.0162(2) Uani 1 1 d . . . . .
 N18 N 0.97217(15) 0.38300(6) 0.75758(12) 0.0183(3) Uani 1 1 d . . . . .
 N21 N 0.94118(14) 0.26290(6) 0.57812(12) 0.0171(2) Uani 1 1 d . . . . .
 N12 N 0.58361(15) 0.26382(7) 0.62810(13) 0.0212(3) Uani 1 1 d . . . . .
 C4 C 0.45847(17) 0.42952(7) 0.34963(15) 0.0187(3) Uani 1 1 d . . . . .
 C9 C 0.85429(17) 0.37954(7) 0.32959(14) 0.0171(3) Uani 1 1 d . . . . .
 H9 H 0.944585 0.354995 0.385212 0.021 Uiso 1 1 calc R U . . .
 C3 C 0.52440(17) 0.39571(7) 0.46631(15) 0.0174(3) Uani 1 1 d . . . . .
 C10 C 0.71730(17) 0.39319(7) 0.36949(14) 0.0158(3) Uani 1 1 d . . . . .
 C5 C 0.58087(17) 0.42899(7) 0.28466(15) 0.0175(3) Uani 1 1 d . . . . .
 C8 C 0.85505(18) 0.40262(8) 0.20728(15) 0.0194(3) Uani 1 1 d . . . . .
 H8 H 0.946742 0.393332 0.178726 0.023 Uiso 1 1 calc R U . . .
 C7 C 0.72296(18) 0.43952(8) 0.12452(15) 0.0209(3) Uani 1 1 d . . . . .
 H7 H 0.727517 0.455659 0.041878 0.025 Uiso 1 1 calc R U . . .
 C11 C 0.44997(18) 0.37870(8) 0.57219(16) 0.0212(3) Uani 1 1 d . . . . .
 H11A H 0.340337 0.358689 0.531918 0.025 Uiso 1 1 calc R U . . .
 H11B H 0.437571 0.420976 0.619099 0.025 Uiso 1 1 calc R U . . .
 C6 C 0.58604(18) 0.45257(8) 0.16236(15) 0.0207(3) Uani 1 1 d . . . . .
 H6 H 0.496689 0.477264 0.105873 0.025 Uiso 1 1 calc R U . . .
 C13 C 0.55593(18) 0.32869(8) 0.66851(16) 0.0203(3) Uani 1 1 d . . . . .
 C16 C 0.70042(19) 0.23520(8) 0.73344(16) 0.0242(3) Uani 1 1 d . . . . .
 H16 H 0.735684 0.186327 0.737982 0.029 Uiso 1 1 calc R U . . .
 C17 C 0.29163(18) 0.46047(9) 0.29887(17) 0.0254(3) Uani 1 1 d . . . . .
 H17A H 0.222135 0.441590 0.347518 0.038 Uiso 1 1 calc R U . . .
 H17B H 0.244169 0.449886 0.205016 0.038 Uiso 1 1 calc R U . . .
 H17C H 0.299517 0.510154 0.310875 0.038 Uiso 1 1 calc R U . . .
 C19 C 1.01763(19) 0.40871(9) 0.89144(16) 0.0232(3) Uani 1 1 d . . . . .
 H19A H 0.974950 0.455141 0.891261 0.035 Uiso 1 1 calc R U . . .
 H19B H 1.136728 0.409433 0.928713 0.035 Uiso 1 1 calc R U . . .
 H19C H 0.971929 0.378910 0.944805 0.035 Uiso 1 1 calc R U . . .
 C22 C 1.11724(18) 0.25418(8) 0.62100(16) 0.0233(3) Uani 1 1 d . . . . .
 H22A H 1.167761 0.288551 0.688010 0.035 Uiso 1 1 calc R U . . .
 H22B H 1.157774 0.259761 0.545512 0.035 Uiso 1 1 calc R U . . .
 H22C H 1.144854 0.208363 0.658367 0.035 Uiso 1 1 calc R U . . .
 C20 C 1.05734(18) 0.42091(8) 0.68022(16) 0.0228(3) Uani 1 1 d . . . . .
 H20A H 1.026353 0.402494 0.590516 0.034 Uiso 1 1 calc R U . . .
 H20B H 1.175367 0.416230 0.721358 0.034 Uiso 1 1 calc R U . . .
 H20C H 1.027188 0.469321 0.677116 0.034 Uiso 1 1 calc R U . . .
 C23 C 0.86041(19) 0.21111(8) 0.48151(17) 0.0256(3) Uani 1 1 d . . . . .
 H23A H 0.887268 0.165562 0.520414 0.038 Uiso 1 1 calc R U . . .
 H23B H 0.897590 0.215039 0.403992 0.038 Uiso 1 1 calc R U . . .
 H23C H 0.742117 0.217948 0.455254 0.038 Uiso 1 1 calc R U . . .
 C15 C 0.75244(19) 0.28159(9) 0.83811(16) 0.0256(3) Uani 1 1 d . . . . .
 H15 H 0.831112 0.272495 0.927424 0.031 Uiso 1 1 calc R U . . .
 C14 C 0.65686(19) 0.34104(9) 0.79693(16) 0.0238(3) Uani 1 1 d . . . . .
 H14 H 0.657247 0.382848 0.850874 0.029 Uiso 1 1 calc R U . . .

loop_
  _atom_site_aniso_label
  _atom_site_aniso_U_11
  _atom_site_aniso_U_22
  _atom_site_aniso_U_33
  _atom_site_aniso_U_23
  _atom_site_aniso_U_13
  _atom_site_aniso_U_12
 Ti1 0.01551(14) 0.01433(14) 0.01344(14) 0.00037(9) 0.00485(10) -0.00023(9)
 N2 0.0147(5) 0.0170(6) 0.0171(6) 0.0011(5) 0.0053(4) 0.0016(4)
 N18 0.0188(6) 0.0187(6) 0.0173(6) -0.0020(5) 0.0056(5) 0.0001(5)
 N21 0.0188(6) 0.0157(6) 0.0157(6) 0.0006(5) 0.0037(4) 0.0023(4)
 N12 0.0202(6) 0.0203(6) 0.0245(7) 0.0013(5) 0.0089(5) -0.0043(5)
 C4 0.0165(6) 0.0159(7) 0.0222(7) -0.0026(6) 0.0040(5) -0.0001(5)
 C9 0.0163(6) 0.0176(7) 0.0164(7) -0.0004(5) 0.0034(5) -0.0011(5)
 C3 0.0150(6) 0.0148(6) 0.0219(7) -0.0020(5) 0.0050(5) 0.0004(5)
 C10 0.0171(6) 0.0137(6) 0.0153(6) 0.0000(5) 0.0031(5) -0.0009(5)
 C5 0.0173(6) 0.0122(6) 0.0201(7) -0.0009(5) 0.0017(5) -0.0004(5)
 C8 0.0199(7) 0.0196(7) 0.0187(7) -0.0029(6) 0.0061(5) -0.0048(5)
 C7 0.0257(7) 0.0203(7) 0.0146(7) 0.0008(5) 0.0031(6) -0.0056(6)
 C11 0.0186(7) 0.0218(7) 0.0249(8) -0.0019(6) 0.0091(6) 0.0003(6)
 C6 0.0227(7) 0.0167(7) 0.0186(7) 0.0019(5) 0.0005(6) 0.0000(5)
 C13 0.0175(7) 0.0234(8) 0.0225(8) -0.0004(6) 0.0100(6) -0.0035(5)
 C16 0.0248(7) 0.0222(8) 0.0272(8) 0.0075(6) 0.0105(6) -0.0031(6)
 C17 0.0185(7) 0.0228(8) 0.0318(8) 0.0005(6) 0.0035(6) 0.0030(6)
 C19 0.0238(7) 0.0249(8) 0.0191(7) -0.0060(6) 0.0039(6) -0.0001(6)
 C22 0.0204(7) 0.0249(8) 0.0232(8) -0.0022(6) 0.0051(6) 0.0058(6)
 C20 0.0229(7) 0.0231(8) 0.0228(7) -0.0038(6) 0.0077(6) -0.0047(6)
 C23 0.0266(8) 0.0214(8) 0.0259(8) -0.0076(6) 0.0038(6) 0.0014(6)
 C15 0.0252(8) 0.0332(9) 0.0201(7) 0.0070(6) 0.0094(6) -0.0035(6)
 C14 0.0240(7) 0.0304(8) 0.0210(8) -0.0005(6) 0.0128(6) -0.0038(6)

_geom_special_details
;
 All esds (except the esd in the dihedral angle between two l.s. planes)
 are estimated using the full covariance matrix.  The cell esds are taken
 into account individually in the estimation of esds in distances, angles
 and torsion angles; correlations between esds in cell parameters are only
 used when they are defined by crystal symmetry.  An approximate (isotropic)
 treatment of cell esds is used for estimating esds involving l.s. planes.
;
loop_
  _geom_bond_atom_site_label_1
  _geom_bond_atom_site_label_2
  _geom_bond_distance
  _geom_bond_site_symmetry_2
  _geom_bond_publ_flag
 Ti1 N2 2.0362(12) . ?
 Ti1 N18 1.8969(13) . ?
 Ti1 N21 1.8880(12) . ?
 Ti1 N12 2.2716(12) . ?
 Ti1 C13 2.3338(15) . ?
 Ti1 C16 2.3168(15) . ?
 Ti1 C15 2.4136(16) . ?
 Ti1 C14 2.4424(15) . ?
 N2 C3 1.3961(18) . ?
 N2 C10 1.3823(19) . ?
 N18 C19 1.4502(19) . ?
 N18 C20 1.467(2) . ?
 N21 C22 1.4540(18) . ?
 N21 C23 1.4594(19) . ?
 N12 C13 1.385(2) . ?
 N12 C16 1.375(2) . ?
 C4 C3 1.369(2) . ?
 C4 C5 1.433(2) . ?
 C4 C17 1.499(2) . ?
 C9 H9 0.9500 . ?
 C9 C10 1.402(2) . ?
 C9 C8 1.385(2) . ?
 C3 C11 1.502(2) . ?
 C10 C5 1.4261(19) . ?
 C5 C6 1.400(2) . ?
 C8 H8 0.9500 . ?
 C8 C7 1.405(2) . ?
 C7 H7 0.9500 . ?
 C7 C6 1.387(2) . ?
 C11 H11A 0.9900 . ?
 C11 H11B 0.9900 . ?
 C11 C13 1.505(2) . ?
 C6 H6 0.9500 . ?
 C13 C14 1.398(2) . ?
 C16 H16 1.0000 . ?
 C16 C15 1.401(2) . ?
 C17 H17A 0.9800 . ?
 C17 H17B 0.9800 . ?
 C17 H17C 0.9800 . ?
 C19 H19A 0.9800 . ?
 C19 H19B 0.9800 . ?
 C19 H19C 0.9800 . ?
 C22 H22A 0.9800 . ?
 C22 H22B 0.9800 . ?
 C22 H22C 0.9800 . ?
 C20 H20A 0.9800 . ?
 C20 H20B 0.9800 . ?
 C20 H20C 0.9800 . ?
 C23 H23A 0.9800 . ?
 C23 H23B 0.9800 . ?
 C23 H23C 0.9800 . ?
 C15 H15 1.0000 . ?
 C15 C14 1.414(2) . ?
 C14 H14 1.0000 . ?

loop_
  _geom_angle_atom_site_label_1
  _geom_angle_atom_site_label_2
  _geom_angle_atom_site_label_3
  _geom_angle
  _geom_angle_site_symmetry_1
  _geom_angle_site_symmetry_3
  _geom_angle_publ_flag
 N2 Ti1 N12 85.73(5) . . ?
 N2 Ti1 C13 76.01(5) . . ?
 N2 Ti1 C16 120.53(5) . . ?
 N2 Ti1 C15 132.61(5) . . ?
 N2 Ti1 C14 102.24(5) . . ?
 N18 Ti1 N2 109.46(5) . . ?
 N18 Ti1 N12 143.74(5) . . ?
 N18 Ti1 C13 115.17(6) . . ?
 N18 Ti1 C16 121.43(6) . . ?
 N18 Ti1 C15 89.15(6) . . ?
 N18 Ti1 C14 86.31(5) . . ?
 N21 Ti1 N2 101.78(5) . . ?
 N21 Ti1 N18 104.44(5) . . ?
 N21 Ti1 N12 104.24(5) . . ?
 N21 Ti1 C13 138.81(6) . . ?
 N21 Ti1 C16 93.80(6) . . ?
 N21 Ti1 C15 115.55(6) . . ?
 N21 Ti1 C14 148.51(6) . . ?
 N12 Ti1 C13 34.97(5) . . ?
 N12 Ti1 C16 34.85(5) . . ?
 N12 Ti1 C15 58.42(5) . . ?
 N12 Ti1 C14 57.88(5) . . ?
 C13 Ti1 C15 56.75(6) . . ?
 C13 Ti1 C14 33.95(5) . . ?
 C16 Ti1 C13 56.48(6) . . ?
 C16 Ti1 C15 34.38(6) . . ?
 C16 Ti1 C14 56.26(6) . . ?
 C15 Ti1 C14 33.86(6) . . ?
 C3 N2 Ti1 121.81(10) . . ?
 C10 N2 Ti1 132.30(10) . . ?
 C10 N2 C3 105.89(12) . . ?
 C19 N18 Ti1 138.68(11) . . ?
 C19 N18 C20 110.57(12) . . ?
 C20 N18 Ti1 110.18(9) . . ?
 C22 N21 Ti1 128.03(10) . . ?
 C22 N21 C23 111.32(12) . . ?
 C23 N21 Ti1 120.13(10) . . ?
 C13 N12 Ti1 74.97(8) . . ?
 C16 N12 Ti1 74.37(8) . . ?
 C16 N12 C13 105.75(13) . . ?
 C3 C4 C5 106.11(12) . . ?
 C3 C4 C17 127.21(14) . . ?
 C5 C4 C17 126.68(14) . . ?
 C10 C9 H9 120.8 . . ?
 C8 C9 H9 120.8 . . ?
 C8 C9 C10 118.50(13) . . ?
 N2 C3 C11 118.18(13) . . ?
 C4 C3 N2 112.08(13) . . ?
 C4 C3 C11 129.73(13) . . ?
 N2 C10 C9 129.91(13) . . ?
 N2 C10 C5 109.46(12) . . ?
 C9 C10 C5 120.53(13) . . ?
 C10 C5 C4 106.43(13) . . ?
 C6 C5 C4 133.81(14) . . ?
 C6 C5 C10 119.69(14) . . ?
 C9 C8 H8 119.3 . . ?
 C9 C8 C7 121.34(14) . . ?
 C7 C8 H8 119.3 . . ?
 C8 C7 H7 119.7 . . ?
 C6 C7 C8 120.61(14) . . ?
 C6 C7 H7 119.7 . . ?
 C3 C11 H11A 109.6 . . ?
 C3 C11 H11B 109.6 . . ?
 C3 C11 C13 110.35(12) . . ?
 H11A C11 H11B 108.1 . . ?
 C13 C11 H11A 109.6 . . ?
 C13 C11 H11B 109.6 . . ?
 C5 C6 H6 120.4 . . ?
 C7 C6 C5 119.30(14) . . ?
 C7 C6 H6 120.4 . . ?
 N12 C13 Ti1 70.06(8) . . ?
 N12 C13 C11 120.62(14) . . ?
 N12 C13 C14 110.43(14) . . ?
 C11 C13 Ti1 111.34(10) . . ?
 C14 C13 Ti1 77.29(9) . . ?
 C14 C13 C11 128.22(15) . . ?
 Ti1 C16 H16 124.3 . . ?
 N12 C16 Ti1 70.78(8) . . ?
 N12 C16 H16 124.3 . . ?
 N12 C16 C15 111.16(15) . . ?
 C15 C16 Ti1 76.60(9) . . ?
 C15 C16 H16 124.3 . . ?
 C4 C17 H17A 109.5 . . ?
 C4 C17 H17B 109.5 . . ?
 C4 C17 H17C 109.5 . . ?
 H17A C17 H17B 109.5 . . ?
 H17A C17 H17C 109.5 . . ?
 H17B C17 H17C 109.5 . . ?
 N18 C19 H19A 109.5 . . ?
 N18 C19 H19B 109.5 . . ?
 N18 C19 H19C 109.5 . . ?
 H19A C19 H19B 109.5 . . ?
 H19A C19 H19C 109.5 . . ?
 H19B C19 H19C 109.5 . . ?
 N21 C22 H22A 109.5 . . ?
 N21 C22 H22B 109.5 . . ?
 N21 C22 H22C 109.5 . . ?
 H22A C22 H22B 109.5 . . ?
 H22A C22 H22C 109.5 . . ?
 H22B C22 H22C 109.5 . . ?
 N18 C20 H20A 109.5 . . ?
 N18 C20 H20B 109.5 . . ?
 N18 C20 H20C 109.5 . . ?
 H20A C20 H20B 109.5 . . ?
 H20A C20 H20C 109.5 . . ?
 H20B C20 H20C 109.5 . . ?
 N21 C23 H23A 109.5 . . ?
 N21 C23 H23B 109.5 . . ?
 N21 C23 H23C 109.5 . . ?
 H23A C23 H23B 109.5 . . ?
 H23A C23 H23C 109.5 . . ?
 H23B C23 H23C 109.5 . . ?
 Ti1 C15 H15 126.9 . . ?
 C16 C15 Ti1 69.02(9) . . ?
 C16 C15 H15 126.9 . . ?
 C16 C15 C14 105.86(14) . . ?
 C14 C15 Ti1 74.19(9) . . ?
 C14 C15 H15 126.9 . . ?
 Ti1 C14 H14 126.6 . . ?
 C13 C14 Ti1 68.76(9) . . ?
 C13 C14 C15 106.74(15) . . ?
 C13 C14 H14 126.6 . . ?
 C15 C14 Ti1 71.95(9) . . ?
 C15 C14 H14 126.6 . . ?

loop_
  _geom_torsion_atom_site_label_1
  _geom_torsion_atom_site_label_2
  _geom_torsion_atom_site_label_3
  _geom_torsion_atom_site_label_4
  _geom_torsion
  _geom_torsion_site_symmetry_1
  _geom_torsion_site_symmetry_2
  _geom_torsion_site_symmetry_3
  _geom_torsion_site_symmetry_4
  _geom_torsion_publ_flag
 Ti1 N2 C3 C4 179.26(10) . . . . ?
 Ti1 N2 C3 C11 -2.04(18) . . . . ?
 Ti1 N2 C10 C9 4.5(2) . . . . ?
 Ti1 N2 C10 C5 -179.23(10) . . . . ?
 Ti1 N12 C13 C11 103.60(13) . . . . ?
 Ti1 N12 C13 C14 -67.36(11) . . . . ?
 Ti1 N12 C16 C15 66.53(11) . . . . ?
 Ti1 C13 C14 C15 -62.36(11) . . . . ?
 Ti1 C16 C15 C14 65.65(11) . . . . ?
 Ti1 C15 C14 C13 60.28(10) . . . . ?
 N2 Ti1 N18 C19 122.88(15) . . . . ?
 N2 Ti1 N18 C20 -47.18(11) . . . . ?
 N2 Ti1 N21 C22 126.37(13) . . . . ?
 N2 Ti1 N21 C23 -62.58(12) . . . . ?
 N2 C3 C11 C13 -10.13(19) . . . . ?
 N2 C10 C5 C4 -1.27(16) . . . . ?
 N2 C10 C5 C6 -178.76(13) . . . . ?
 N18 Ti1 N21 C22 12.48(14) . . . . ?
 N18 Ti1 N21 C23 -176.47(12) . . . . ?
 N21 Ti1 N18 C19 -128.79(15) . . . . ?
 N21 Ti1 N18 C20 61.16(11) . . . . ?
 N12 Ti1 N18 C19 12.5(2) . . . . ?
 N12 Ti1 N18 C20 -157.55(9) . . . . ?
 N12 Ti1 N21 C22 -145.09(13) . . . . ?
 N12 Ti1 N21 C23 25.96(13) . . . . ?
 N12 C13 C14 Ti1 62.80(10) . . . . ?
 N12 C13 C14 C15 0.44(17) . . . . ?
 N12 C16 C15 Ti1 -62.92(11) . . . . ?
 N12 C16 C15 C14 2.72(17) . . . . ?
 C4 C3 C11 C13 168.30(15) . . . . ?
 C4 C5 C6 C7 -175.41(15) . . . . ?
 C9 C10 C5 C4 175.44(13) . . . . ?
 C9 C10 C5 C6 -2.1(2) . . . . ?
 C9 C8 C7 C6 -1.4(2) . . . . ?
 C3 N2 C10 C9 -174.62(15) . . . . ?
 C3 N2 C10 C5 1.69(16) . . . . ?
 C3 C4 C5 C10 0.32(16) . . . . ?
 C3 C4 C5 C6 177.30(16) . . . . ?
 C3 C11 C13 Ti1 15.66(15) . . . . ?
 C3 C11 C13 N12 -63.14(18) . . . . ?
 C3 C11 C13 C14 106.06(17) . . . . ?
 C10 N2 C3 C4 -1.53(17) . . . . ?
 C10 N2 C3 C11 177.17(13) . . . . ?
 C10 C9 C8 C7 0.6(2) . . . . ?
 C10 C5 C6 C7 1.3(2) . . . . ?
 C5 C4 C3 N2 0.75(17) . . . . ?
 C5 C4 C3 C11 -177.76(14) . . . . ?
 C8 C9 C10 N2 177.07(14) . . . . ?
 C8 C9 C10 C5 1.1(2) . . . . ?
 C8 C7 C6 C5 0.4(2) . . . . ?
 C11 C13 C14 Ti1 -107.29(15) . . . . ?
 C11 C13 C14 C15 -169.65(14) . . . . ?
 C13 Ti1 N18 C19 39.62(17) . . . . ?
 C13 Ti1 N18 C20 -130.43(10) . . . . ?
 C13 Ti1 N21 C22 -151.49(12) . . . . ?
 C13 Ti1 N21 C23 19.56(16) . . . . ?
 C13 N12 C16 Ti1 -68.98(9) . . . . ?
 C13 N12 C16 C15 -2.44(17) . . . . ?
 C16 Ti1 N18 C19 -25.04(18) . . . . ?
 C16 Ti1 N18 C20 164.90(9) . . . . ?
 C16 Ti1 N21 C22 -111.36(13) . . . . ?
 C16 Ti1 N21 C23 59.69(12) . . . . ?
 C16 N12 C13 Ti1 68.56(10) . . . . ?
 C16 N12 C13 C11 172.16(13) . . . . ?
 C16 N12 C13 C14 1.20(16) . . . . ?
 C16 C15 C14 Ti1 -62.14(10) . . . . ?
 C16 C15 C14 C13 -1.87(17) . . . . ?
 C17 C4 C3 N2 -179.73(14) . . . . ?
 C17 C4 C3 C11 1.8(3) . . . . ?
 C17 C4 C5 C10 -179.22(14) . . . . ?
 C17 C4 C5 C6 -2.2(3) . . . . ?
 C15 Ti1 N18 C19 -12.58(16) . . . . ?
 C15 Ti1 N18 C20 177.36(10) . . . . ?
 C15 Ti1 N21 C22 -83.61(14) . . . . ?
 C15 Ti1 N21 C23 87.43(12) . . . . ?
 C14 Ti1 N18 C19 21.19(16) . . . . ?
 C14 Ti1 N18 C20 -148.87(10) . . . . ?
 C14 Ti1 N21 C22 -94.58(16) . . . . ?
 C14 Ti1 N21 C23 76.47(16) . . . . ?

_shelx_res_file
;
TITL zh-6-52-tipyrch2ind_a.res in P2(1)/n
    zh-6-52-tipyrch2ind.res
    created by SHELXL-2018/3 at 17:37:06 on 28-Dec-2021
REM Old TITL ZH-6-52-TipyrCH2ind in P2(1)/n
REM SHELXT solution in P2(1)/n: R1 0.077, Rweak 0.010, Alpha 0.037
REM <I/s> 0.383 for 117 systematic absences, Orientation as input
REM Formula found by SHELXT: C14 N12 Ti
CELL 1.54184 8.6301 19.5622 10.6847 90 108.138 90
ZERR 4 0.0001 0.0003 0.0002 0 0.002 0
LATT 1
SYMM 0.5-X,0.5+Y,0.5-Z
SFAC C H N Ti
UNIT 72 96 16 4

L.S. 4
PLAN  2
TEMP -173
CONF
fmap 2
MORE -1
BOND $H
ACTA
REM <olex2.extras>
REM <HklSrc "%.\\ZH-6-52-TipyrCH2ind.hkl">
REM </olex2.extras>

WGHT    0.039200    0.731900
FVAR       4.66424
TI1   4    0.816572    0.322782    0.647065    11.00000    0.01551    0.01433 =
         0.01344    0.00037    0.00485   -0.00023
N2    3    0.683399    0.373759    0.482597    11.00000    0.01466    0.01703 =
         0.01713    0.00115    0.00533    0.00161
N18   3    0.972169    0.383004    0.757578    11.00000    0.01879    0.01874 =
         0.01726   -0.00205    0.00556    0.00011
N21   3    0.941179    0.262900    0.578117    11.00000    0.01879    0.01574 =
         0.01571    0.00056    0.00374    0.00228
N12   3    0.583610    0.263815    0.628097    11.00000    0.02021    0.02032 =
         0.02451    0.00130    0.00893   -0.00432
C4    1    0.458469    0.429524    0.349634    11.00000    0.01646    0.01592 =
         0.02225   -0.00263    0.00397   -0.00005
C9    1    0.854294    0.379535    0.329591    11.00000    0.01633    0.01757 =
         0.01638   -0.00042    0.00343   -0.00113
AFIX  43
H9    2    0.944585    0.354995    0.385212    11.00000   -1.20000
AFIX   0
C3    1    0.524397    0.395712    0.466310    11.00000    0.01503    0.01484 =
         0.02192   -0.00201    0.00498    0.00041
C10   1    0.717301    0.393189    0.369486    11.00000    0.01705    0.01368 =
         0.01529   -0.00004    0.00306   -0.00095
C5    1    0.580873    0.428988    0.284660    11.00000    0.01731    0.01220 =
         0.02013   -0.00087    0.00170   -0.00038
C8    1    0.855053    0.402623    0.207276    11.00000    0.01992    0.01956 =
         0.01874   -0.00286    0.00614   -0.00483
AFIX  43
H8    2    0.946742    0.393332    0.178726    11.00000   -1.20000
AFIX   0
C7    1    0.722963    0.439516    0.124516    11.00000    0.02569    0.02026 =
         0.01460    0.00083    0.00309   -0.00563
AFIX  43
H7    2    0.727517    0.455659    0.041878    11.00000   -1.20000
AFIX   0
C11   1    0.449974    0.378697    0.572192    11.00000    0.01857    0.02184 =
         0.02489   -0.00188    0.00910    0.00032
AFIX  23
H11A  2    0.340337    0.358689    0.531918    11.00000   -1.20000
H11B  2    0.437571    0.420976    0.619099    11.00000   -1.20000
AFIX   0
C6    1    0.586045    0.452572    0.162361    11.00000    0.02273    0.01673 =
         0.01859    0.00189    0.00050   -0.00002
AFIX  43
H6    2    0.496689    0.477264    0.105873    11.00000   -1.20000
AFIX   0
C13   1    0.555931    0.328689    0.668513    11.00000    0.01752    0.02338 =
         0.02255   -0.00043    0.01002   -0.00355
C16   1    0.700421    0.235205    0.733441    11.00000    0.02479    0.02221 =
         0.02716    0.00748    0.01052   -0.00311
AFIX  13
H16   2    0.735684    0.186327    0.737982    11.00000   -1.20000
AFIX   0
C17   1    0.291628    0.460468    0.298865    11.00000    0.01847    0.02281 =
         0.03181    0.00052    0.00350    0.00296
AFIX 137
H17A  2    0.222135    0.441590    0.347518    11.00000   -1.50000
H17B  2    0.244169    0.449886    0.205016    11.00000   -1.50000
H17C  2    0.299517    0.510154    0.310875    11.00000   -1.50000
AFIX   0
C19   1    1.017629    0.408705    0.891439    11.00000    0.02377    0.02495 =
         0.01907   -0.00595    0.00390   -0.00014
AFIX 137
H19A  2    0.974950    0.455141    0.891261    11.00000   -1.50000
H19B  2    1.136728    0.409433    0.928713    11.00000   -1.50000
H19C  2    0.971929    0.378910    0.944805    11.00000   -1.50000
AFIX   0
C22   1    1.117242    0.254183    0.620996    11.00000    0.02044    0.02490 =
         0.02324   -0.00221    0.00509    0.00580
AFIX 137
H22A  2    1.167761    0.288551    0.688010    11.00000   -1.50000
H22B  2    1.157774    0.259761    0.545512    11.00000   -1.50000
H22C  2    1.144854    0.208363    0.658367    11.00000   -1.50000
AFIX   0
C20   1    1.057335    0.420907    0.680225    11.00000    0.02292    0.02306 =
         0.02281   -0.00382    0.00774   -0.00472
AFIX 137
H20A  2    1.026353    0.402494    0.590516    11.00000   -1.50000
H20B  2    1.175367    0.416230    0.721358    11.00000   -1.50000
H20C  2    1.027188    0.469321    0.677116    11.00000   -1.50000
AFIX   0
C23   1    0.860405    0.211109    0.481511    11.00000    0.02660    0.02137 =
         0.02594   -0.00759    0.00379    0.00140
AFIX 137
H23A  2    0.887268    0.165562    0.520414    11.00000   -1.50000
H23B  2    0.897590    0.215039    0.403992    11.00000   -1.50000
H23C  2    0.742117    0.217948    0.455254    11.00000   -1.50000
AFIX   0
C15   1    0.752435    0.281590    0.838106    11.00000    0.02521    0.03322 =
         0.02011    0.00702    0.00939   -0.00350
AFIX  13
H15   2    0.831112    0.272495    0.927424    11.00000   -1.20000
AFIX   0
C14   1    0.656857    0.341039    0.796925    11.00000    0.02404    0.03037 =
         0.02096   -0.00049    0.01281   -0.00384
AFIX  13
H14   2    0.657247    0.382848    0.850874    11.00000   -1.20000
AFIX   0
HKLF 4


REM  zh-6-52-tipyrch2ind_a.res in P2(1)/n
REM wR2 = 0.0847, GooF = S = 1.088, Restrained GooF = 1.088 for all data
REM R1 = 0.0323 for 3412 Fo > 4sig(Fo) and 0.0343 for all 3650 data
REM 213 parameters refined using 0 restraints

END

WGHT      0.0392      0.7318

REM Highest difference peak  0.310,  deepest hole -0.324,  1-sigma level  0.051
Q1    1   0.4828  0.4197  0.4155  11.00000  0.05    0.31
Q2    1   0.8973  0.2827  0.6092  11.00000  0.05    0.30
;
_shelx_res_checksum                55284
_shelx_hkl_file
;
   0   0  -1 8.70521 50.2396   7
   0   0  -2 206526. 7724.93   7
   0   0  -3 219.558 150.471   6
   0   0  -3-55.1829 138.469   7
   0   0  -4 180972. 7145.35   7
   0   0  -4 187585. 7152.00   6
   0   0  -5 103.729 162.012   6
   0   0  -5 208.041 175.471   7
   0   0  -6 100718. 4344.72   6
   0   0  -6 98537.6 4348.38   7
   0   0  -7 75.9749 167.733  32
   0   0  -7-83.3868 249.265   6
   0   0  -8 14886.9 1196.25  32
   0   0  -8 12107.0 647.646   1
   0   0  -8 13528.5 1196.33   6
   0   0  -9 201.895 222.883  32
   0   0  -9-60.0460 93.7860   1
   0   0  10 20817.6 1001.59  34
   0   0  11 257.572 116.110  34
   0   0  12 39.5851 77.0749  34
   0   0 -12-14.0507 93.0612  10
   0  -1  -1 97766.4 3670.33   6
   0  -1  -2 202342. 7668.92   7
   0  -1  -2 207494. 7671.00   6
   0   1  -3 29767.1 1411.20   7
   0  -1  -3 30529.4 1419.02   7
   0  -1  -3 32340.7 1426.83   6
   0  -1  -4 8807.56 651.195   6
   0   1  -4 9768.66 677.042   7
   0  -1  -4 9806.84 676.820   7
   0   1  -5 15403.5 1020.40   6
   0  -1  -5 16497.9 1049.63   6
   0   1  -5 15629.1 1027.65   7
   0   1  -6 61140.8 2796.11   7
   0   1  -6 53672.8 2722.04   6
   0  -1  -6 57136.4 2746.96   6
   0   1  -7 12477.6 1056.51   6
   0  -1  -7 9697.02 966.307   6
   0  -1  -7 11994.4 991.889  32
   0   1  -8 2192.83 507.073   6
   0  -1  -8 2275.31 240.122   1
   0  -1  -8 1731.52 442.541  32
   0  -1  -9 8588.24 979.542   6
   0   1  -9 10540.1 1082.69   6
   0  -1  -9 8733.75 522.767   1
   0  -1  -9 9657.92 1001.86  32
   0   1  10 791.902 176.848  34
   0  -1 -10 437.389 123.453   1
   0   1  11 867.489 168.727  34
   0   1  12 20243.0 893.223  34
   0   1 -12 21391.2 912.211  10
   0  -2   0 134165. 4976.60   8
   0  -2  -1 38077.6 1587.39   6
   0  -2   1 41958.7 1588.57   9
   0  -2  -2 22217.1 1022.65   6
   0  -2  -3 13157.6 748.362   6
   0   2  -4 22386.9 1233.31   7
   0  -2  -4 23979.8 1241.56   6
   0  -2  -5 7598.39 680.432   6
   0   2  -5 8832.83 731.909   7
   0   2  -5 8779.24 715.338   6
   0   2  -6 966.499 319.405   7
   0  -2  -6 872.075 298.486   6
   0   2  -6 964.257 318.674   6
   0  -2  -6 1202.30 327.173  32
   0   2  -6 1082.88 304.140  32
   0   2  -7 3428.62 563.064   6
   0  -2  -7 3737.98 586.276   6
   0   2  -7 4045.45 606.369   7
   0   2  -7 3415.58 538.572  32
   0  -2  -7 4243.40 595.359  32
   0  -2  -8 10157.7 971.638  32
   0   2  -8 7264.39 855.455  32
   0   2  -8 9797.45 1006.87   6
   0  -2  -8 8818.58 955.662   6
   0  -2  -8 8716.40 515.072   1
   0   2  -9 598.989 314.065  32
   0  -2  -9 1694.71 432.620  32
   0   2  -9 766.365 371.211   6
   0  -2  -9 749.386 336.459   6
   0  -2  -9 1266.72 187.578   1
   0   2  10 10286.4 592.044  34
   0  -2  10 9165.88 567.999  34
   0  -2 -10 9782.96 537.167   1
   0  -2  11 18860.6 863.988  34
   0   2  11 18855.6 863.635  34
   0  -2 -11 17126.6 807.063  35
   0   2  12 1919.20 172.437  34
   0  -2  12 1724.21 167.024  34
   0   2 -12 1859.53 182.021  10
   0  -2 -12 1645.35 173.521  10
   0  -3   0-24.0887 75.2092   8
   0  -3   0 12.1163 76.4428   9
   0  -3   1 170905. 6387.55   9
   0  -3  -2 165835. 6289.78   6
   0  -3  -3 59879.6 2512.06   6
   0  -3  -4 1186.34 274.362   6
   0   3  -5 27749.6 1575.82   7
   0  -3  -5 29610.6 1559.13   6
   0   3  -6 8445.02 788.467   7
   0   3  -6 8348.11 788.911   6
   0  -3  -6 7690.33 750.276   6
   0   3  -6 7042.58 676.196  32
   0  -3  -6 7160.35 688.920  32
   0   3  -7 88533.2 4130.28   7
   0   3  -7 92204.6 4161.43   6
   0  -3  -7 90702.0 4108.21   6
   0  -3  -7 86537.9 4011.77  32
   0   3  -7 86950.4 4015.87  32
   0   3  -8 270.299 229.728  32
   0  -3  -8 539.808 292.399  32
   0  -3  -8 295.663 266.516   6
   0   3  -8 103.239 263.219   7
   0   3  -8-102.468 226.263   6
   0  -3  -8 85.8443 104.258   1
   0  -3  -9 18521.1 1401.17  32
   0   3  -9 16281.4 1356.84  32
   0   3  -9 16116.7 1402.00   6
   0  -3  -9 17720.6 1437.34   6
   0  -3  -9 16433.3 833.884   1
   0  -3  10 15985.4 792.030  34
   0   3  10 14948.9 783.025  34
   0  -3 -10 14632.7 741.502   1
   0  -3 -11 5334.60 335.484  35
   0   3  11 5130.04 355.060  34
   0  -3  11 5429.53 360.427  34
   0   3  12 1677.88 162.568  34
   0  -3  12 1752.59 162.594  34
   0  -3 -12 1533.59 163.158  10
   0   3 -12 1912.20 175.637  10
   0  -4   0 137970. 5078.38   9
   0  -4   0 130606. 5072.93   8
   0  -4   1 621973. 22859.3   9
   0  -4   2 1548.36 227.512   9
   0  -4  -2 1947.70 259.086   6
   0  -4  -3 22489.5 1147.82   6
   0  -4  -4 17417.2 1027.48   6
   0  -4  -5 142159. 5799.73   6
   0  -4  -6 9706.25 859.013   6
   0   4  -6 9972.94 890.172   7
   0   4  -6 9816.06 819.137  32
   0  -4  -6 10375.1 825.608  32
   0   4  -7 26722.4 1745.25   7
   0   4  -7 27507.0 1738.30   6
   0  -4  -7 24344.9 1652.16   6
   0  -4  -7 25254.4 1591.53  32
   0   4  -7 28395.4 1662.87  32
   0   4  -8 104.907 313.618   7
   0  -4  -8 198.751 253.361   6
   0   4  -8 104.398 230.511   6
   0  -4  -8 66.4408 111.202   1
   0  -4  -8 88.9103 212.049  32
   0   4  -8 266.678 288.896  32
   0  -4  -9 26895.6 1904.99   6
   0   4  -9 29148.3 1984.89   6
   0  -4  -9 30983.2 1305.94   1
   0   4  -9 31088.6 1923.17  32
   0  -4  10 916.684 175.836  34
   0   4  10 699.959 173.992  34
   0  -4 -10 813.451 158.653   1
   0   4  11 3770.78 281.591  34
   0  -4  11 3174.31 260.479  34
   0  -4 -11 3320.74 253.606  35
   0  -4  12-64.6028 77.6615  34
   0   4  12-86.7633 81.2220  34
   0  -4 -12-99.8210 77.4590  10
   0   4 -12 80.3521 79.4940  10
   0  -5   0 62.7744 130.663   9
   0  -5   0-20.8372 134.121   8
   0  -5  -1 26775.2 1044.84  32
   0   5  -1 26185.4 1037.45  32
   0  -5   1 26915.1 1205.03   9
   0  -5   2 9599.31 590.078   9
   0  -5  -3 74567.4 3116.49   6
   0  -5  -4 10011.0 738.726   6
   0  -5  -5 28419.4 1524.66   6
   0   5  -5 26786.2 1396.78  32
   0  -5  -5 23824.6 1363.76  32
   0   5  -6 1390.56 349.974   7
   0  -5  -6 1157.27 334.328   6
   0   5  -6 723.033 257.218  32
   0  -5  -6 908.111 290.941  32
   0   5  -7 3232.11 559.723   6
   0  -5  -7 3759.67 602.641   6
   0   5  -7 2783.00 523.513   7
   0  -5  -7 3978.45 563.484  32
   0   5  -7 3441.80 536.911  32
   0  -5  -8 11539.8 1089.27   6
   0   5  -8 10507.6 1086.65   6
   0   5  -8 11406.1 1132.28   7
   0  -5  -8 10908.5 616.614   1
   0  -5  -8 10073.8 1001.82  32
   0   5  -8 10651.9 1008.29  32
   0   5  -9 222.955 224.738   6
   0  -5  -9-92.9392 205.261  32
   0   5  -9 92.5152 186.537  32
   0   5   9 351.273 141.701  34
   0  -5   9 281.461 267.461  33
   0   5   9 94.8155 226.168  33
   0  -5   9 162.177 132.187  34
   0  -5  -9 93.0152 124.122   1
   0   5  10 1742.88 219.322  34
   0  -5  10 1872.53 230.274  34
   0  -5 -10 1927.92 222.168   1
   0  -5 -10 1812.17 216.587  35
   0  -5 -11 3516.45 250.809   1
   0  -5  11 3609.13 269.531  34
   0  -5 -11 3238.56 252.192  35
   0   5  11 3975.02 282.373  34
   0   5 -12 6651.39 349.155  10
   0  -5 -12 7128.34 348.041  10
   0  -6   0 273910. 10244.3   9
   0  -6   0 272590. 10243.8   8
   0  -6   1 668.627 176.632   9
   0   6  -1 592.507 63.5668  32
   0  -6  -1 525.579 65.2914  32
   0   6   1 543.677 65.0843  33
   0  -6   1 528.193 63.2471  33
   0  -6  -2 123.269 83.4877  32
   0   6  -2 206.490 88.3314  32
   0  -6   2 61.5832 121.081   9
   0   6  -3 57906.8 2414.67  32
   0  -6  -3 60333.2 2427.75  32
   0  -6  -4 809.293 212.198  32
   0   6  -4 725.683 198.939  32
   0   6  -5 24517.8 1385.40  32
   0  -6  -5 27418.5 1436.98  32
   0  -6   5 27585.1 1112.16  31
   0  -6  -5 24840.4 1500.69   6
   0  -6  -6 42680.4 2181.52  32
   0   6  -6 43974.2 2195.19  32
   0   6  -6 45618.8 2380.61   7
   0  -6  -6 43947.6 2329.13   6
   0   6  -7 17971.0 1267.56  32
   0  -6  -7 18731.2 1276.04  32
   0   6  -7 18172.2 1396.21   7
   0   6  -7 16032.4 1322.55   6
   0  -6  -7 18601.0 1369.14   6
   0   6  -8 254.922 229.868  32
   0  -6  -8-85.8201 232.155  32
   0  -6  -8 589.758 159.266   1
   0   6  -8-108.015 275.448   6
   0   6  -8 650.001 323.913   7
   0   6  -9 9583.89 1049.75   6
   0   6  -9 9069.41 1034.62   7
   0  -6   9 9763.59 569.530  34
   0   6   9 10983.8 594.011  34
   0  -6   9 10753.6 1004.56  33
   0   6   9 9782.51 970.312  33
   0  -6  -9 10370.9 592.929   1
   0   6  -9 8124.92 897.266  32
   0  -6  -9 9651.73 965.142  32
   0  -6 -10 12919.2 654.846   1
   0  -6 -10 12361.4 648.277  35
   0   6  10 12306.8 650.399  34
   0  -6  10 12157.3 644.590  34
   0  -6 -11 440.770 104.908  35
   0  -6 -11 278.469 101.531   1
   0  -6 -11 346.835 113.635  10
   0   6  11 297.215 101.944  34
   0  -6  11 425.742 111.456  34
   0  -6  12 2427.60 187.595   4
   0   6 -12 2534.14 162.000  10
   0  -7   0 92.5483 141.775   8
   0  -7   0-61.8652 139.397   9
   0  -7   1 32160.6 1494.44   9
   0  -7   2 82264.8 3287.98   9
   0   7  -2 78216.4 3039.17  32
   0  -7  -2 79221.5 3050.34  32
   0   7  -3 10530.4 605.699  32
   0  -7  -3 10354.4 601.936  32
   0  -7   4 20346.6 882.092  31
   0  -7  -4 21183.8 1104.78  32
   0   7  -4 22417.7 1114.17  32
   0  -7  -5 237.295 191.313  32
   0   7  -5-46.6433 132.968  32
   0  -7   5 92.9336 83.8058  31
   0   7  -6 36322.8 1911.79  32
   0  -7  -6 37556.6 1931.49  32
   0   7  -7 11263.4 1076.29   7
   0  -7  -7 9940.64 898.497  32
   0   7  -7 9365.83 875.869  32
   0   7   8 101300. 3896.46  34
   0  -7   8 102658. 3896.61  34
   0   7  -8 99940.6 4504.56  32
   0  -7  -8 94969.5 4491.84  32
   0   7  -8 93913.9 4704.73   6
   0   7  -8 102085. 4785.19   7
   0  -7   8 96070.6 4500.28  33
   0   7   8 103379. 4563.75  33
   0   7  -9 111.173 245.448   6
   0   7  -9 111.152 245.401   7
   0  -7  -9 23.4535 117.715  35
   0   7   9 86.2113 205.592  33
   0   7   9 148.431 123.877  34
   0  -7   9-83.7089 130.696  34
   0  -7  -9 166.863 144.141   1
   0  -7  -9 84.6644 186.928  32
   0   7  -9 250.018 212.464  32
   0  -7 -10 932.509 160.148  35
   0  -7 -10 1172.85 175.716   1
   0  -7  10 1320.43 177.289  34
   0   7  10 1100.44 170.263  34
   0  -7  11 356.251 135.484   5
   0  -7 -11 177.319 83.7157  35
   0  -7 -11 205.079 94.8565   1
   0   7 -11 147.398 84.8726  10
   0  -7 -11 216.910 79.1960  10
   0   7  11 165.429 90.6197  34
   0  -7  11 275.776 96.1595  34
   0  -7  12 7388.25 350.284   5
   0  -7  12 6217.26 327.711   4
   0  -8   0 1203.16 245.433   8
   0  -8   0 1208.24 250.817   9
   0  -8  -1 2371.21 342.932   8
   0  -8   1 2265.59 318.163   9
   0  -8   2 53656.6 2255.85   9
   0  -8   2 46996.4 1927.48  33
   0   8   2 48540.3 1935.44  33
   0   8  -2 50684.6 1930.60  32
   0  -8  -2 51280.5 1947.25  32
   0   8  -3 23299.8 1121.07  32
   0  -8  -3 25695.5 1149.48  32
   0  -8  -3 24631.3 1025.94  35
   0  -8   4 58916.6 2269.49  31
   0  -8  -4 56955.8 2494.09  32
   0   8  -4 58254.9 2487.58  32
   0  -8  -5 6758.43 598.325  32
   0   8  -5 5955.32 562.564  32
   0  -8   5 6679.65 379.464  31
   0   8  -6 71301.6 3214.58  32
   0  -8  -6 72030.9 3231.14  32
   0   8  -7 3381.23 495.743  32
   0  -8  -7 1939.83 403.836  32
   0   8  -7 2271.03 517.329   7
   0   8  -8 544.536 232.580  32
   0  -8  -8 79.4855 202.678  32
   0   8  -8 444.408 283.262   6
   0   8  -8 222.268 300.526   7
   0  -8   8 79.6369 160.560  33
   0  -8   8 59.1165 102.126  34
   0   8   8 99.8027 112.440  34
   0   8   8 80.6451 178.098  33
   0  -8  -9 4029.28 353.840   1
   0  -8   9 4467.32 327.998  34
   0   8   9 4238.40 323.075  34
   0  -8  -9 4858.09 366.708  35
   0  -8 -10 8093.06 471.050   1
   0   8  10 7969.13 444.905  34
   0  -8 -10 7996.78 469.885  35
   0  -8  10 7369.99 430.787  34
   0   8 -11 137.605 79.8707  10
   0  -8 -11 102.568 74.9435  35
   0  -8  11 32.8064 107.668   5
   0  -8 -11 24.2292 75.7026   1
   0  -8  12 235.214 55.2122   4
   0  -8  12 197.160 65.8792   5
   0  -9   0-42.7844 159.022   9
   0  -9   0-127.886 163.035   8
   0  -9  -1 2054.11 327.956   9
   0  -9   1 1554.01 284.754   9
   0  -9  -1 1600.18 306.210   8
   0  -9  -2 1275.84 139.926  35
   0  -9   2 1198.61 263.506   9
   0  -9  -3 60855.7 2293.38  35
   0  -9   3 58676.8 2676.55   9
   0   9  -3 60189.7 2362.89  32
   0  -9   3 54220.8 2350.94  33
   0  -9  -4 49817.2 2116.49  32
   0   9  -4 47792.9 2091.29  32
   0  -9   4 47274.2 1909.00  31
   0  -9  -4 48553.3 1932.82  35
   0  -9   5 14032.8 663.804  31
   0  -9  -5 13437.0 888.430  32
   0   9  -5 13076.3 871.120  32
   0  -9  -5 13746.4 688.388  35
   0  -9  -6 1568.40 327.689  32
   0  -9   6 1667.78 186.220  31
   0   9  -6 1641.02 315.375  32
   0  -9  -6 1792.10 206.575   2
   0  -9   6 1351.58 160.831  34
   0   9   6 1457.92 298.095  33
   0  -9   6 1555.47 316.666  33
   0   9  -7 7144.64 885.389   7
   0   9  -7 5212.85 612.454  32
   0  -9  -7 5533.69 387.260   2
   0  -9   7 5922.22 649.110  33
   0  -9   7 6078.87 378.862  34
   0   9  -8 9274.75 1021.92   7
   0   9  -8 8501.63 982.366   6
   0  -9  -8 8812.18 532.423  35
   0   9   8 8050.40 473.166  34
   0  -9   8 7985.53 468.454  34
   0  -9  -9 1519.98 218.886  35
   0  -9  -9 1366.87 215.441   1
   0   9   9 1595.72 186.845  34
   0  -9   9 1583.70 181.241  34
   0   9 -10 732.125 126.929  10
   0  -9 -10 830.919 154.653  35
   0  -9 -10 707.258 150.338   1
   0  -9  10 514.644 155.514   5
   0  -9 -11 3346.86 234.346  35
   0  -9  11 3689.66 264.535   5
   0  -9  11 3172.29 238.373   4
   0  -9 -11 3596.61 232.882   1
   0  -9  12 301.398 58.2006   5
   0 -10   0 1089.46 279.738   9
   0 -10   0 394.724 214.586   8
   0 -10  -1 20409.2 886.387  35
   0 -10   1 21375.8 1220.57   9
   0 -10  -1 21778.0 1235.15   9
   0 -10  -1 21468.4 1239.26   8
   0 -10  -2 5102.59 551.706   8
   0 -10   2 4665.62 521.351   9
   0 -10  -2 5039.15 308.376  35
   0 -10   3 635.435 233.875   9
   0 -10  -3 595.358 117.470  35
   0 -10  -4 5178.28 343.261  35
   0 -10   4 5227.86 332.174  31
   0 -10  -5 61571.7 2492.73  35
   0 -10   5 62939.9 2460.30  31
   0 -10  -6 608.587 166.377  35
   0 -10  -6 960.895 163.495   2
   0 -10   6 820.570 143.432  31
   0 -10  -7 17763.2 861.661   2
   0  10  -7 17823.2 1462.14   7
   0 -10  -8 99.2946 139.774  35
   0  10  -8 111.333 283.840   7
   0  10  -8 111.671 174.370   6
   0 -10  -9 7936.75 495.109  35
   0 -10  -9 8400.15 514.838   1
   0 -10   9 8180.43 522.407   5
   0 -10 -10 399.448 119.902  35
   0 -10 -10 298.519 121.217   1
   0 -10  10 332.573 120.587   4
   0 -10  10 395.000 145.184   5
   0 -10 -11 902.395 115.468  35
   0 -10  11 1289.22 154.140   5
   0 -10  11 1429.69 131.898   4
   0 -10 -11 958.328 120.255   1
   0 -11   0-56.8370 184.712   9
   0 -11   0-56.5987 222.366   8
   0 -11   1 9889.56 784.090   9
   0 -11  -1 7954.46 724.476   9
   0 -11  -1 10269.8 804.613   8
   0 -11  -2 71650.4 2827.71  35
   0 -11   2 76140.1 3303.11   9
   0 -11  -2 75263.1 3324.33   9
   0 -11  -2 74773.4 3319.18   8
   0 -11   3 62944.7 2456.91  31
   0 -11  -3 61482.8 2461.46  35
   0 -11   3 65396.1 2980.27   9
   0 -11   4 17.0362 89.5366  31
   0 -11  -4 37.2591 100.748  35
   0 -11   5 2320.57 227.916  31
   0 -11   5 2234.36 253.915   5
   0 -11  -5 2580.29 251.845  35
   0 -11  -6 8718.03 537.205   2
   0 -11  -6 10014.6 571.434  35
   0 -11   6 9640.25 528.361  31
   0 -11   6 9102.85 571.517   5
   0 -11  -7 43067.8 1833.76   2
   0  11  -7 45142.7 2616.29   7
   0 -11   7 44955.1 1897.54   5
   0 -11   8 19771.2 998.221   5
   0 -11  -8 20450.9 931.106   2
   0 -11   9 14470.2 750.693   4
   0 -11   9 16181.5 807.262   5
   0 -11  -9 15464.2 789.616   1
   0 -11  -9 16686.4 795.184  35
   0 -11  10 2542.27 219.431   4
   0 -11  10 2530.97 240.728   5
   0 -11 -10 3023.87 246.743   1
   0 -11 -10 2770.78 229.837  35
   0 -11  11 12302.3 495.641   5
   0 -11 -11 10634.5 454.681   1
   0 -12   0 16409.9 1134.03   9
   0 -12  -1 15706.9 1125.34   9
   0 -12   1 15818.2 1091.32   9
   0 -12  -1 14926.6 1077.36   8
   0 -12  -2 18760.2 858.722  35
   0 -12  -2 19332.8 1275.50   9
   0 -12   2 18957.4 1247.93   9
   0 -12  -2 18711.8 1266.50   8
   0 -12  -3 2360.92 233.429  35
   0 -12   3 2567.04 454.215   9
   0 -12  -3 2489.00 449.603   9
   0 -12   3 2517.54 233.731  31
   0 -12  -3 2562.25 474.216   8
   0 -12   4 50665.7 2021.17  31
   0 -12   4 48153.1 2039.41   5
   0 -12  -4 50201.1 2036.74  35
   0 -12   5 15095.1 730.356  31
   0 -12   5 13814.7 756.223   5
   0 -12  -5 14581.5 758.670  35
   0 -12  -6 511.770 152.274   2
   0 -12  -6 634.834 167.135  35
   0 -12   6 340.869 123.906  31
   0 -12   6 670.383 185.344   5
   0 -12  -7 2044.33 251.171  35
   0 -12  -7 1705.73 223.740   2
   0  12  -7 2236.02 518.276   7
   0 -12   7 1638.14 207.253   4
   0 -12   7 2252.06 280.617   5
   0 -12  -8 840.973 149.210   2
   0 -12   8 1091.48 170.994   4
   0 -12   8 779.452 188.399   5
   0 -12  -9 11513.2 612.002  35
   0 -12  -9 11452.8 617.241   1
   0 -12   9 11769.9 630.538   5
   0 -12   9 10964.7 574.302   4
   0 -12 -10 675.741 122.493  35
   0 -12  10 779.391 149.052   5
   0 -12  10 931.850 116.304   4
   0 -12 -10 896.810 139.982   1
   0 -12 -11 6184.41 303.659   1
   0 -12  11 7182.97 332.979   5
   0 -13   0-72.6109 217.068   9
   0 -13   1 3633.23 520.776   9
   0 -13  -1 3051.50 493.299   9
   0 -13  -1 3040.41 513.823   8
   0 -13   2 63953.9 3127.36   9
   0 -13  -2 66119.5 3177.21   9
   0 -13  -2 66797.7 3189.10   8
   0 -13  -3 166.060 248.296   8
   0 -13   3-78.4736 223.770   9
   0 -13  -3 331.468 269.380   9
   0 -13   3 233.122 113.689  31
   0 -13   3 270.789 118.942   5
   0 -13  -3 235.140 118.679  35
   0 -13  -4 26272.0 1730.03   8
   0 -13   4 28203.9 1211.79  31
   0 -13   4 25719.7 1219.47   5
   0 -13  -4 27643.3 1222.98  35
   0 -13  -5 2126.90 466.085   8
   0 -13   5 2039.29 232.147  31
   0 -13   5 1705.12 235.044   5
   0 -13  -5 1809.98 231.455  35
   0 -13  -6 1440.08 215.665   2
   0 -13  -6 1245.95 214.422  35
   0 -13   6 1011.84 174.177  31
   0 -13   6 831.815 182.820   5
   0 -13  -7 1273.03 209.788  35
   0 -13   7 1188.48 214.297   5
   0 -13  -7 1150.16 192.284   2
   0  13  -7 1660.94 459.523   7
   0 -13  -8 18032.1 838.357   2
   0 -13   8 18209.3 837.072   4
   0 -13   8 17971.3 899.435   5
   0 -13  -9-94.3095 117.782   1
   0 -13   9-19.1725 120.962   5
   0 -13   9 25.6026 80.7662   4
   0 -13 -10 50.0712 93.7237   1
   0 -13  10 13.1407 89.4243   5
   0 -14   0 95248.9 4302.57   9
   0 -14  -1 29224.2 1814.24   9
   0 -14   1 30305.7 1815.11   9
   0 -14  -1 31023.4 1845.17   8
   0 -14   1 30118.3 1308.05   5
   0 -14   2 5172.26 674.904   9
   0 -14  -2 5733.22 701.018   9
   0 -14  -2 5297.03 691.482   8
   0 -14   2 5671.45 387.210   5
   0 -14  -2 5288.36 371.403   3
   0 -14   3 18328.9 870.425   5
   0 -14  -3 17306.0 1345.92   8
   0 -14  -3 17633.9 1331.70   9
   0 -14   3 17353.6 853.110  31
   0 -14  -3 16948.2 833.815   3
   0 -14  -4 24905.3 1755.50   8
   0 -14   4 28453.8 1233.62  31
   0 -14   4 26141.5 1238.12   5
   0 -14  -4 27903.9 1241.20  35
   0 -14  -5 31098.1 1981.04   8
   0 -14  -5 29798.6 1351.13  35
   0 -14   5 30672.5 1331.44  31
   0 -14   5 29481.5 1357.22   5
   0 -14   6 3236.55 319.114   5
   0 -14  -6 3306.69 600.742   8
   0 -14  -6 3299.27 314.942  35
   0 -14  -6 3070.72 588.092   9
   0 -14   6 3359.92 293.434  31
   0 -14  -6 3082.05 311.730   2
   0 -14  -7 3841.29 332.736  35
   0 -14  -7 3682.73 313.420   2
   0 -14   7 3766.38 337.254   5
   0 -14  -8 3980.57 318.737  35
   0 -14   8 3685.46 322.600   5
   0 -14  -8 3496.82 273.258   2
   0 -14   9-16.6756 107.367   5
   0 -14  -9 184.565 118.141   1
   0 -14 -10 12872.5 575.410   1
   0 -14  10 12741.9 574.882   5
   0 -15   0 20.4434 97.4988   5
   0 -15   0-88.4458 225.470   9
   0 -15  -1 12074.0 1056.98   9
   0 -15   1 10092.6 987.867   9
   0 -15   1 11023.3 604.790   5
   0 -15  -2 56699.6 2916.63   9
   0 -15   2 51004.6 2799.99   9
   0 -15  -2 57913.0 2925.07   8
   0 -15   2 54329.0 2228.94   5
   0 -15  -2 54369.9 2217.84   3
   0 -15   3 4140.26 342.795   5
   0 -15  -3 4717.64 694.641   8
   0 -15   3 4657.59 355.465  31
   0 -15  -3 3799.14 316.584   3
   0 -15  -3 4136.44 637.631   9
   0 -15  -4 1605.33 416.684   8
   0 -15   4 1071.40 192.182  31
   0 -15   4 1242.64 205.932   5
   0 -15  -5 12463.1 1198.36   8
   0 -15   5 14076.0 727.868  31
   0 -15   5 14052.2 750.241   5
   0 -15  -5 13858.8 747.590  35
   0 -15  -6 18926.2 935.945   2
   0 -15   6 18254.9 902.227  31
   0 -15  -6 19715.8 952.428  35
   0 -15   6 20185.5 959.285   5
   0 -15  -7 17319.7 894.123  35
   0 -15   7 19327.8 916.122   5
   0 -15  -7 18866.5 883.833   2
   0 -15   8 7547.87 454.562   5
   0 -15  -8 7650.57 419.161   2
   0 -15   9 1213.75 163.485   5
   0 -15  -9 1439.69 172.009   1
   0 -15  10 175.025 60.6330   5
   0 -15 -10 229.051 64.5980   1
   0 -16   0 17665.1 864.987   5
   0 -16   0 17815.5 1374.63   9
   0 -16   1 11461.0 638.826   5
   0 -16  -1 12247.2 1120.66   9
   0 -16   1 12700.2 1127.13   9
   0 -16  -2 98.6525 217.806   9
   0 -16   2-95.0385 209.827   9
   0 -16  -2 45.2048 113.442   3
   0 -16   2 91.0777 123.149   5
   0 -16  -2 98.4833 234.852   8
   0 -16  -3 6353.11 810.841   9
   0 -16  -3 6255.10 437.790   3
   0 -16   3 7555.07 476.873  31
   0 -16   3 7247.83 468.337   5
   0 -16  -3 6458.41 826.500   8
   0 -16   4 7659.61 510.357   5
   0 -16  -4 6368.39 849.854   8
   0 -16   5 11024.9 615.322  31
   0 -16   5 11418.3 642.647   5
   0 -16  -5 9539.86 1024.53   8
   0 -16  -6 825.590 179.643   2
   0 -16   6 611.134 148.745  31
   0 -16   6 718.349 169.037   5
   0 -16  -7 1959.47 218.588   2
   0 -16   7 2304.35 242.095   5
   0 -16  -8 6168.59 357.429   2
   0 -16  -8 6499.89 405.004   1
   0 -16  -9 3154.50 229.419   1
   0 -16   9 3432.75 223.908   5
   0 -17   0 400.183 270.904   9
   0 -17   1 58481.7 3064.69   9
   0 -17  -1 59810.1 3103.51   9
   0 -17   1 57583.7 2360.40   5
   0 -17  -2 3771.08 625.296   9
   0 -17   2 4840.86 698.564   9
   0 -17  -2 4381.20 351.147   3
   0 -17   2 4817.87 375.547  31
   0 -17   2 4859.23 367.996   5
   0 -17  -3 24887.8 1724.30   9
   0 -17  -3 22243.2 1078.28   3
   0 -17  -3 26641.9 1778.56   8
   0 -17   3 23488.1 1107.68   5
   0 -17   3 25709.3 1137.22  31
   0 -17  -4 2458.42 531.575   8
   0 -17   4 2865.50 287.860   5
   0 -17   4 2657.28 270.875  31
   0 -17   5 1656.53 224.497   5
   0 -17   5 1437.11 205.848  31
   0 -17   6 747.885 168.513   5
   0 -17  -6 1062.66 184.592   2
   0 -17   7 20723.8 932.731   5
   0 -17  -7 20349.8 918.908   2
   0 -17   8 25.6703 83.4201   5
   0 -17  -8-28.2196 62.3012   2
   0 -17  -9 3412.01 202.997   1
   0 -17   9 2931.74 176.956   5
   0 -18   0 27363.8 1849.87   9
   0 -18  -1 18618.9 909.867   3
   0 -18  -1 17082.2 1413.82   9
   0 -18   1 17181.1 1405.96   9
   0 -18   2 1388.31 207.034   5
   0 -18  -2 1634.95 445.011   9
   0 -18   2 1751.47 236.307  31
   0 -18  -2 1375.48 203.395   3
   0 -18  -3 7295.28 880.858   9
   0 -18  -3 9263.58 519.589   3
   0 -18   3 8570.84 524.708   5
   0 -18   3 8615.33 534.375  31
   0 -18   4 1658.72 219.269  31
   0 -18   4 1632.81 219.665   5
   0 -18  -5 14755.5 743.779   2
   0 -18   5 13417.2 706.848   5
   0 -18   5 13947.0 707.414  31
   0 -18  -6 4697.05 347.384   2
   0 -18   6 5708.99 358.971   5
   0 -18   7 154.626 96.5734   5
   0 -18  -7 81.7230 83.3602   2
   0 -18   8 559.788 90.6882   5
   0 -18  -8 338.592 57.7919   2
   0 -19   0 49.7033 124.723   3
   0 -19   1 31780.7 1378.90  31
   0 -19  -1 29703.6 1361.47   3
   0 -19  -2 4510.12 356.650   3
   0 -19   2 5248.06 366.715   5
   0 -19   2 4949.19 381.202  31
   0 -19  -3 24964.3 1120.54   3
   0 -19   3 25233.3 1139.50   5
   0 -19   3 26348.1 1170.28  31
   0 -19   4 423.887 146.046   5
   0 -19   4 392.920 133.930  31
   0 -19  -5 908.097 172.559   2
   0 -19   5 778.300 149.488  31
   0 -19   5 934.024 159.059   5
   0 -19   6 7185.84 403.166   5
   0 -19  -6 7400.40 419.915   2
   0 -19   7 5670.52 308.608   5
   0 -19  -7 5576.75 329.217   1
   0 -19  -7 5820.67 312.051   2
   0 -20   0 30264.5 1347.72   3
   0 -20  -1 1460.80 209.554   3
   0 -20   1 1132.56 201.376  31
   0 -20   2 4106.14 323.612  31
   0 -20  -2 3456.97 294.242   3
   0 -20   3 20386.3 928.469  31
   0 -20  -3 18908.8 874.208   3
   0 -20  -4 4880.43 371.803   2
   0 -20   4 5638.01 351.194   5
   0 -20   4 5976.28 376.947  31
   0 -20  -5 12506.2 618.657   2
   0 -20   5 11928.3 575.882   5
   0 -20   5 11852.8 590.581  31
   0 -20   6 10316.6 493.501   5
   0 -20  -6 11129.2 522.904   2
   0 -20  -7 1566.10 133.166   1
   0 -20   7 1377.50 118.529   3
   0 -20  -7 1330.90 110.724   2
   0 -21   0 20.4672 122.365   3
   0 -21  -1 433.028 131.943  31
   0 -21   1 564.408 143.347  31
   0 -21   1 673.683 154.326   3
   0 -21  -1 603.768 141.700   3
   0 -21  -2 14893.1 735.132  31
   0 -21   2 15118.8 746.441  31
   0 -21  -2 14890.8 714.736   3
   0 -21   2 15907.0 770.118   3
   0 -21   3 9885.94 508.092  31
   0 -21  -3 8352.27 440.966   3
   0 -21   4 4741.07 311.942  31
   0 -21  -4 4723.16 294.078  31
   0 -21  -4 4778.88 333.170   2
   0 -21  -5 3614.75 257.607   2
   0 -21  -6 1086.70 117.695   1
   0 -21   6 1408.62 135.638   3
   0 -22   0 1297.15 174.229   3
   0 -22  -1 10738.8 565.999  31
   0 -22   1 11456.1 578.992  31
   0 -22  -1 11287.8 560.667   3
   0 -22   1 11249.1 580.210   3
   0 -22  -2 286.740 101.212  31
   0 -22   2 208.529 97.3338  31
   0 -22   2 256.253 115.518   3
   0 -22  -2 182.533 85.3557   3
   0 -22   3 42.9468 85.6234  31
   0 -22  -3 88.9290 75.9941  31
   0 -22   3 93.9398 99.8136   3
   0 -22  -3 47.2173 101.337   2
   0 -22   4 6685.86 365.874  31
   0 -22  -4 6887.29 383.883   2
   0 -22   4 7251.53 388.927   3
   0 -22  -5 3567.83 221.461   2
   0 -22   5 3332.87 220.168   3
   0 -23   0 12.5466 81.5457   3
   0 -23   1 146.954 80.9879  31
   0 -23  -1 257.592 87.8397  31
   0 -23  -1 159.784 76.4330   3
   0 -23   1 79.6376 92.0780   3
   0 -23   2 5597.85 321.444  31
   0 -23  -2 5454.66 310.808  31
   0 -23  -2 4596.32 265.289   3
   0 -23   2 6404.40 337.778   3
   0 -23  -2 6817.90 347.218   2
   0 -23   3 3477.20 229.185  31
   0 -23   3 3762.53 243.914   3
   0 -23  -4 8888.78 411.515   2
   0 -23   4 8300.94 405.256   3
   0 -24   0 1313.43 118.996   2
   0 -24   0 1192.93 110.267   3
   0 -24  -1 5963.63 306.042   2
   0 -24   1 5837.41 300.159   3
   0 -24   2 8.17904 58.9739   3
   0 -24  -2-16.9005 58.0031   2
   0 -24   3 400.343 68.2703   3
   1   0 -13 6810.36 332.976  10
   1   0 -12 83.2660 107.193  10
  -1   0  12-15.4529 92.3903  34
  -1   0  11 43294.4 1809.91  34
   1   0 -10 106.427 214.489   6
   1   0 -10-102.019 225.229  32
   1   0  -9 25263.3 1166.93   1
   1   0  -9 28333.0 1827.54  32
   1   0  -8 103.815 104.275   1
   1   0  -8 178.218 266.401  32
   1   0  -7 9213.25 846.832  32
   1   0  -6 232.617 196.298  32
   1   0  -5 31754.5 1604.22  32
   1   0  -4 209.784 169.742   6
   1   0  -4 32.7723 141.705  32
   1   0  -3 8344.38 513.292   6
   1   0  -3 7252.32 484.372  32
   1   0  -2 72.4606 95.1116   6
   1   0  -2 76.1289 97.0565   7
   1   0  -2 15.6358 102.614  32
   1   0  -1 120490. 4452.78   6
   1   0  -1 117188. 4458.73   7
   1   0  -1 126506. 4510.12  32
   1   0   0 39.0506 62.8535  33
   1   0   1 30450.5 1326.28  33
  -1   0  -1 33319.1 1298.28   7
  -1   0  -2-105.146 129.944   6
  -1   0  -2 61.9315 128.913   7
  -1   0  -3 66111.3 2722.75   7
  -1   0  -3 64621.3 2718.73   6
  -1   0  -4 43.2808 156.065   6
  -1   0  -4 128.464 163.772   7
  -1   0  -5 47744.2 2309.30   6
  -1   0  -5 47373.3 2295.68   7
  -1   0  -6 145.355 160.538   6
  -1   0  -7 8703.34 890.156   6
  -1   0  -8-101.788 330.786   6
   1   0   8 23.9241 139.766  34
   1   0   8 384.154 299.860  33
  -1   0  -8-283.008 255.086  32
  -1   0  -9 636.149 348.264   6
   1   0   9 2013.68 491.310  33
   1   0   9 1496.58 235.888  34
  -1   0  -9 1807.16 464.185  32
   1   0  10 113.026 130.522  34
   1   0  11 10720.6 559.848  34
  -1   0 -12-10.3382 69.1105  10
   1   0  12-40.1877 52.2491   5
   1   1 -13 8341.83 390.747  10
   1   1 -12 5327.76 347.156  10
  -1   1  12 4937.12 326.900  34
  -1   1  11 15178.8 768.221  34
   1  -1 -10-203.011 289.344  32
   1   1 -10 213.218 235.409   6
   1  -1 -10 212.385 191.478   6
   1  -1 -10 239.581 133.221   1
   1  -1  -9 2503.32 507.297  32
   1   1  -9 2219.78 535.002   6
   1  -1  -9 1690.08 219.271   1
   1   1  -9 2007.39 238.083   1
   1  -1  -8 266.822 253.668  32
   1  -1  -8 275.530 125.617   1
   1   1  -8 244.726 109.150   1
   1  -1  -7 29537.0 1753.24  32
   1  -1  -6 698.195 258.157  32
   1   1  -5 430.810 198.405   6
   1  -1  -5 488.690 216.270  32
   1   1  -4 4595.68 421.950   6
   1  -1  -4 4076.18 401.009  32
   1  -1  -3 11662.6 677.550   6
   1  -1  -3 13473.8 696.261  32
   1  -1  -2 109037. 4085.77   7
   1  -1  -2 106008. 4077.45   6
   1  -1  -2 106730. 4081.22  32
   1  -1  -1 224740. 8229.20   6
   1  -1  -1 221067. 8264.17  32
  -1  -1   1 224001. 8181.84   9
   1   1   0 15331.1 665.783  33
   1  -1   0 15432.5 643.706   9
   1   1   0 15208.4 671.087  18
  -1  -1  -1 14420.6 646.074   6
   1   1   1 13519.0 662.476  33
  -1  -1  -2 107.038 126.622   7
  -1  -1  -2 171.386 133.867   6
  -1  -1  -3 25767.7 1223.77   7
  -1   1  -3 24046.6 1205.92   7
  -1  -1  -3 23564.8 1203.71   6
  -1  -1  -4 13112.5 850.588   6
  -1   1  -4 13075.7 844.264   7
  -1   1  -4 12077.5 823.926   6
  -1   1  -5 570.250 178.361   7
  -1  -1  -5 113.864 192.290   6
  -1   1  -5 404.812 208.761   6
  -1   1  -6 25156.8 1567.41   6
  -1  -1  -6 24783.7 1538.11   6
  -1   1  -6 25935.8 1565.69   7
  -1  -1  -7 55825.9 2867.83   6
  -1   1  -7 54780.6 2869.72   6
  -1   1  -8 3496.76 621.234   6
  -1  -1  -8 4845.04 698.956   6
  -1  -1  -8 3860.34 637.753  32
   1   1   8 3840.23 649.527  33
   1   1   8 4782.62 370.143  34
  -1  -1  -9 6322.68 852.481   6
  -1   1  -9 7693.69 930.546   6
   1   1   9 8019.41 504.629  34
   1   1   9 5630.75 781.195  33
  -1  -1  -9 6601.77 833.099  32
   1   1  10 337.933 146.938  34
   1   1  11 2331.36 217.248  34
  -1   1 -12 694.174 106.727  10
   1  -1  12 536.107 84.4940   5
   1   2 -13 3240.34 195.251  10
   1  -2 -13 3062.84 189.499  10
   1   2 -12 981.485 153.241  10
   1  -2 -12 1125.56 160.933  10
  -1  -2  12 773.641 128.472  34
  -1   2  12 1372.92 156.128  34
  -1  -2  11 4228.20 334.930  34
  -1   2  11 4393.87 339.265  34
   1  -2 -10 1500.03 433.845  32
   1   2 -10 1201.59 395.131  32
   1  -2 -10 528.210 303.373   6
   1   2 -10 639.793 320.904   6
   1  -2 -10 1223.96 195.930   1
   1   2  -9 3380.53 594.398  32
   1  -2  -9 3374.94 606.797  32
   1   2  -9 3832.96 656.061   6
   1  -2  -9 3454.04 311.441   1
   1  -2  -8 31515.7 1836.93  32
   1   2  -8 24901.2 1718.06  32
   1   2  -8 30064.3 1855.44   6
   1   2  -8 26900.8 1206.62   1
   1  -2  -8 27116.7 1223.70   1
   1   2  -7 637.171 296.218   6
   1  -2  -7 660.846 296.206  32
   1   2  -7 73.4069 187.515  32
   1   2  -6 112538. 4799.34   6
   1   2  -6 110736. 4738.20  32
   1  -2  -6 116625. 4780.32  32
   1   2  -5 22773.9 1301.93   6
   1  -2  -5 23845.4 1289.39  32
   1   2  -5 23506.0 1273.94  32
   1   2  -4 151572. 5951.66  32
   1  -2  -4 155198. 5966.60  32
   1  -2  -3 458.957 163.408   6
   1   2  -3 466.373 142.033  32
   1  -2  -3 494.334 161.101  32
   1  -2  -2 19586.9 875.040   6
   1  -2  -2 18771.7 858.646  32
   1   2  -2 18422.0 853.459  32
   1   2  -1 43109.8 1657.42  32
   1  -2  -1 41879.9 1653.58  32
  -1  -2   1 42092.6 1621.41   9
   1   2   0 509860. 17399.4  33
   1  -2   0 492116. 17398.8  33
   1   2   0 447882. 17392.8  18
   1  -2   0 451046. 17393.3  18
   1   2   1 394819. 15147.2  33
   1  -2   1 409547. 15151.8  33
  -1  -2  -1 430395. 15151.0   6
  -1  -2  -2 48295.3 2007.88   6
  -1  -2  -3 4900.37 436.016   6
  -1  -2  -4 7038.98 590.190   6
  -1   2  -4 6832.32 585.128   7
  -1   2  -5 43553.7 2181.26   7
  -1   2  -5 42105.7 2186.01   6
  -1  -2  -5 46866.6 2209.91   6
  -1   2  -6 16816.1 1225.81   7
  -1  -2  -6 19087.3 1255.92   6
  -1   2  -6 15930.2 1195.49   6
  -1  -2  -7 967.711 339.383   6
  -1   2  -7 1648.90 423.380   6
  -1  -2  -8 201.266 222.535   6
  -1   2  -8 416.897 297.327   6
  -1   2  -8 468.694 304.886  32
  -1  -2  -8 468.164 280.183  32
   1  -2   8 357.249 173.532  34
   1  -2   8 191.296 298.901  33
   1   2   8 1245.67 395.967  33
   1   2   8 238.589 154.097  34
  -1  -2  -9 10770.2 1151.79   6
  -1   2  -9 16336.6 1359.09   6
   1   2   9 14790.7 759.881  34
   1   2   9 12690.6 1184.79  33
   1  -2   9 12840.0 1197.90  33
  -1   2  -9 13965.3 1232.46  32
  -1  -2  -9 13562.2 1218.94  32
   1   2  10 25949.3 1139.61  34
   1  -2  10 23293.2 1115.29  34
   1   2  11 10951.5 561.853  34
   1  -2  11 10632.4 557.246  34
   1  -2  12 118.270 62.8836   5
  -1   2 -12 349.785 78.7731  10
  -1  -2 -12 276.336 70.2723  10
  -1  -3  13 378.573 72.1789   5
   1   3 -13 490.970 68.5330  10
   1  -3 -13 375.928 62.6584  10
   1   3 -12 15388.1 732.478  10
   1  -3 -12 16432.7 737.794  10
  -1   3  12 15744.2 724.414  34
  -1  -3  12 15753.3 722.568  34
  -1   3  11 5373.34 374.344  34
  -1  -3  11 5156.49 367.615  34
   1  -3 -10 7842.92 492.797   1
   1   3 -10 7455.91 904.069   6
   1   3  -9 7920.10 920.699  32
   1  -3  -9 10547.0 1030.92  32
   1  -3  -9 9614.83 570.307   1
   1   3  -9 9347.27 1040.90   6
   1  -3  -8 5086.28 673.744  32
   1   3  -8 5352.03 696.861  32
   1  -3  -8 5330.29 384.671   1
   1   3  -8 4457.91 668.845   6
   1   3  -7 3578.39 527.514  32
   1  -3  -7 3590.30 541.375  32
   1   3  -7 4058.77 596.289   6
   1  -3  -6 32530.1 1720.36  32
   1   3  -6 34366.9 1755.76  32
   1   3  -6 29197.4 1737.09   6
   1   3  -5 1910.06 326.550  32
   1  -3  -5 2238.54 343.519  32
   1  -3  -4 10857.5 679.325  32
   1   3  -4 9909.45 664.059  32
   1  -3  -3 1427.03 227.357  32
   1   3  -3 1337.82 214.312  32
   1  -3  -2 70031.8 2790.75   6
  -1  -3   2 72079.6 2746.93   9
   1  -3  -2 70414.2 2750.33  32
   1   3  -2 69942.7 2747.15  32
  -1  -3   1 67907.2 2597.98   9
   1  -3  -1 67889.1 2588.76  32
   1  -3   0 8124.20 417.533  18
   1   3   0 8160.20 414.856  18
   1   3   0 8730.63 412.851  33
   1  -3   0 8824.25 416.758  33
   1  -3   0 8608.35 410.709  37
   1   3   0 8497.83 407.138  37
   1   3   1 156169. 6015.84  33
   1  -3   1 165179. 6019.62  33
  -1  -3  -2 27281.0 1250.84   6
  -1  -3  -3 36892.8 1696.44   6
  -1   3  -4 15491.3 989.504   7
  -1  -3  -4 16057.1 981.442   6
  -1  -3  -5 58.4377 197.072   6
  -1   3  -5-60.3748 196.198   7
  -1   3  -6 29294.3 1712.12   7
  -1   3  -6 27870.0 1690.78   6
  -1  -3  -6 25043.2 1611.41   6
  -1  -3  -7 832.570 147.083   1
  -1  -3  -7 1239.01 383.917   6
  -1   3  -7 1495.61 430.816   6
  -1   3  -7 645.134 312.496   7
  -1   3  -8 28991.8 1877.69   6
  -1  -3  -8 24770.8 1754.77   6
  -1   3  -8 24408.1 1689.49  32
  -1  -3  -8 22458.4 1639.00  32
   1  -3   8 26378.7 1199.36  34
   1   3   8 27682.0 1206.84  34
  -1  -3  -8 25437.7 1151.68   1
   1  -3   8 24066.9 1701.49  33
   1   3   8 25752.7 1738.98  33
  -1   3  -9 13498.5 1265.32   6
  -1  -3  -9 13158.8 1229.81   6
   1   3   9 14839.6 764.955  34
   1  -3   9 14708.8 767.002  34
   1   3   9 13186.9 1205.52  33
   1  -3   9 11155.7 1133.31  33
  -1  -3  -9 14857.5 713.515   1
  -1  -3  -9 11947.5 1156.88  32
  -1   3  -9 14657.7 1248.59  32
   1   3  10 3661.69 309.368  34
   1  -3  10 3376.97 303.199  34
   1  -3  11 237.614 107.953  34
   1   3  11 159.518 94.4625  34
  -1  -3 -11 123.733 79.5608  35
   1  -3  12 5308.40 282.068   5
  -1   3 -12 5745.29 291.805  10
  -1  -3 -12 5271.63 282.408  10
  -1  -4  13 5.90575 39.8597   4
  -1  -4  13 101.379 50.6213   5
  -1  -4  12 368.112 97.0788  34
  -1   4  12 317.701 100.608  34
   1   4 -12 437.702 112.372  10
   1  -4 -12 274.316 99.6898  10
   1  -4 -11 129.194 71.0895  35
  -1  -4  11 271.688 123.808  34
  -1   4  11 156.545 113.071  34
   1  -4 -11 126.239 112.753   1
   1  -4 -10 9826.02 562.204  35
   1  -4 -10 11537.0 616.989   1
   1   4  -9 1623.90 450.796   6
   1  -4  -9 1681.96 228.110   1
   1   4  -9 1720.29 451.239  32
   1  -4  -9 1147.41 370.090  32
   1   4  -8 493.033 308.066   6
   1  -4  -8 318.813 128.654   1
   1   4  -8 173.173 259.066  32
   1  -4  -8 260.009 221.220  32
   1   4  -7 9740.40 931.121   6
   1   4  -7 10300.6 897.865  32
   1  -4  -7 10210.6 899.528  32
   1  -4  -6 2800.53 423.073  32
   1   4  -6 2777.90 416.601  32
   1   4  -5 8006.29 639.613  32
   1  -4  -5 8739.31 667.290  32
   1   4  -4 15680.7 886.920  32
   1  -4  -4 15515.7 885.623  32
   1   4  -3 23478.3 1077.88  32
   1  -4  -3 21982.8 1064.56  32
   1   4  -2 23030.9 1013.99  32
   1  -4  -2 23243.3 1018.06  32
  -1  -4   2 23574.6 1047.82   9
  -1  -4   1 11708.3 582.660   9
  -1  -4   1 11764.5 583.551   8
   1   4   0 60952.3 2326.07  23
   1  -4   0 60466.3 2321.87  23
   1   4   0 60342.4 2308.72  37
   1  -4   0 60397.2 2311.40  37
   1  -4   1 315293. 11761.3  33
   1   4   1 321774. 11765.5  33
  -1  -4  -2 44576.2 1916.17   6
  -1  -4  -3 14834.9 871.703   6
  -1  -4  -4 123264. 5013.29   6
  -1   4  -5 189.990 197.781   7
  -1  -4  -5 60.3025 203.412   6
  -1  -4  -6 78074.6 3691.54   6
  -1   4  -6 86035.6 3781.32   7
  -1   4  -6 77959.0 3735.03   6
   1   4   7 2395.32 247.070  34
   1  -4   7 2146.34 235.477  34
  -1  -4  -7 2243.59 478.026   6
  -1   4  -7 2165.09 478.761   7
  -1   4  -7 2296.00 486.351   6
   1  -4   7 1997.61 418.207  33
   1   4   7 1664.07 431.301  33
  -1   4  -7 1593.03 387.775  32
  -1  -4  -7 2391.71 466.639  32
  -1   4  -8 643.554 337.300   6
  -1  -4  -8 1108.22 376.555   6
  -1  -4  -8 896.511 163.390   1
   1   4   8 1607.16 401.687  33
   1  -4   8 939.319 351.384  33
   1  -4   8 1498.03 214.782  34
   1   4   8 1245.01 203.765  34
  -1  -4  -8 1190.85 362.130  32
  -1   4  -8 914.542 332.165  32
  -1   4  -9-108.029 194.734   6
   1   4   9-96.2163 212.419  33
   1   4   9-23.8063 126.941  34
   1  -4   9-95.5337 227.811  33
   1  -4   9 23.6423 122.412  34
  -1  -4  -9 39.1026 94.8986   1
  -1  -4  -9-189.268 225.665  32
  -1   4  -9 188.657 208.251  32
   1  -4  10 14879.0 745.480  34
   1   4  10 14598.0 744.511  34
   1  -4  11 489.248 115.933  34
   1   4  11 388.846 109.717  34
  -1  -4 -11 379.617 101.153  35
  -1  -4 -12 3109.84 190.181  10
  -1   4 -12 3315.73 196.411  10
   1  -4  12 3529.49 203.020   5
   1  -4  12 3897.32 220.734   4
  -1  -5  13 385.737 58.4932   5
   1   5 -12 880.502 135.007  10
   1  -5 -12 1149.10 138.233  10
  -1   5  12 1070.12 130.029  34
  -1  -5  12 1176.92 132.273  34
  -1   5  11 679.090 146.263  34
  -1  -5  11 417.764 128.073  34
   1  -5 -11 534.292 109.592  35
   1  -5 -11 398.674 127.013  10
   1   5 -11 467.937 142.810  10
   1  -5 -11 483.904 131.464   1
   1  -5 -10 11097.9 606.811  35
   1  -5 -10 12253.9 655.434   1
   1  -5  -9 2326.80 481.497  32
   1   5  -9 2133.31 457.527  32
   1  -5  -9 2333.71 270.660   1
   1   5  -9 1963.72 488.571   6
   1  -5  -8 25360.7 1706.33  32
   1   5  -8 31142.4 1819.38  32
   1  -5  -8 28005.1 1273.71   1
   1   5  -8 29367.8 1894.93   6
   1   5  -7 33243.0 1985.72   6
   1   5  -7 32444.0 1880.05  32
   1  -5  -7 36466.9 1940.68  32
   1  -5  -6 14230.5 1010.14  32
   1   5  -6 15137.8 1030.03  32
   1  -5  -5 5748.29 539.136  32
   1   5  -5 5401.08 511.039  32
   1   5  -4 232.781 155.936  32
   1  -5  -4 203.540 129.955  32
   1  -5  -3 168708. 6364.52  32
   1   5  -3 165542. 6352.85  32
   1  -5  -2 12265.2 604.834  32
   1   5  -2 12176.4 604.609  32
  -1  -5   2 12350.9 667.888   9
   1   5  -1 329.605 83.8671  18
   1  -5  -1 231.836 81.8782  18
  -1  -5   1 515.581 144.682   9
  -1  -5   1 331.300 130.913   8
   1  -5   0 5228.06 288.111  23
   1   5   0 5015.72 289.514  23
   1  -5   0 5534.33 287.683  37
   1   5   0 5562.95 283.928  37
   1  -5   1 290080. 11040.1  33
   1   5   1 308039. 11047.3  33
   1  -5   2 230330. 8770.30  33
   1   5   2 237447. 8774.70  33
  -1  -5  -3 36107.7 1720.45   6
  -1  -5  -4 8277.52 685.198   6
   1  -5   4 8528.53 430.224  31
  -1   5  -5 1662.91 347.708   7
  -1  -5  -5 1070.62 293.365   6
  -1   5  -6 4490.86 628.444   7
  -1  -5  -6 4479.22 600.800   6
   1  -5   7 74969.6 3008.43  34
   1   5   7 77242.6 3015.00  34
   1   5   7 73499.7 3600.18  33
   1  -5   7 75117.3 3611.00  33
  -1   5  -7 76569.8 3766.20   6
  -1   5  -7 79109.3 3764.89   7
  -1  -5  -7 85565.4 3780.92   6
  -1  -5  -7 74789.1 3575.89  32
  -1   5  -7 73771.4 3554.43  32
  -1   5  -8 25085.6 1743.03   7
  -1   5  -8 22315.5 1677.59   6
   1   5   8 23314.7 1073.85  34
   1  -5   8 23205.2 1072.21  34
  -1  -5  -8 20696.6 1537.64  32
  -1   5  -8 22369.3 1583.68  32
  -1  -5  -8 22710.5 1054.05   1
   1  -5   8 21387.6 1557.80  33
   1   5   8 21858.9 1576.39  33
  -1  -5  -9 34196.1 1506.23   1
   1  -5   9 38160.2 1557.28  34
   1   5   9 35001.5 1538.08  34
  -1  -5 -10 907.221 138.312   1
   1  -5  10 700.675 142.720  34
   1   5  10 1022.85 172.001  34
   1  -5  11 2205.15 219.296   5
   1   5  11 2573.14 211.472  34
   1  -5  11 2356.55 198.345  34
  -1  -5 -11 2214.10 195.265  35
  -1   5 -12 3372.74 189.378  10
   1  -5  12 3714.82 209.597   5
   1   6 -12 338.955 95.5303  10
   1  -6 -12 350.010 77.7384  10
  -1  -6  12 520.525 114.674   5
  -1  -6  11 12531.8 613.463  34
   1  -6 -11 11240.1 580.481  35
  -1   6  11 12722.1 617.726  34
   1   6 -11 12618.4 625.975  10
   1  -6 -11 11797.9 610.645  10
   1  -6 -11 12204.4 619.274   1
   1  -6 -10 16339.3 820.893  35
  -1   6  10 17872.3 853.123  34
  -1  -6  10 17446.2 845.067  34
   1  -6 -10 17946.1 872.957   1
   1  -6  -9 1492.64 210.128  35
   1   6  -9 877.647 359.681   6
   1  -6  -9 1136.36 207.837   1
   1   6  -9 1514.98 420.070  32
   1  -6  -9 1617.86 391.421  32
   1   6  -8 1952.97 475.231   6
   1  -6  -8 1281.66 182.567   2
   1  -6  -8 1520.34 219.347   1
   1   6  -8 1410.82 370.094  32
   1  -6  -8 1507.25 380.912  32
   1  -6  -7-71.8127 171.248  32
   1   6  -7 142.030 181.037  32
   1  -6  -6 989.353 283.485  32
   1   6  -6 459.825 221.096  32
   1  -6  -5 76270.9 3243.00  32
   1   6  -5 74876.4 3231.96  32
   1   6  -4 68287.3 2854.97  32
   1  -6  -4 68621.3 2863.21  32
   1   6  -3 47146.4 2003.97  32
   1  -6  -3 49059.8 2015.73  32
   1   6  -2 9578.95 510.556  32
   1  -6  -2 10265.4 520.808  32
  -1  -6   2 10474.5 614.403   9
   1   6  -1 66137.2 2494.35  18
   1  -6  -1 62475.0 2488.70  18
  -1  -6   1 68923.3 2667.10   9
  -1  -6   1 68020.6 2663.56   8
   1   6   0 18123.4 769.471  23
  -1  -6   0 19606.5 935.803   8
   1   6   1 279563. 9994.04  33
   1  -6   1 266546. 9990.34  33
   1  -6   1 257456. 10166.6   9
   1   6   2 7771.15 487.983  33
   1  -6   2 7685.65 482.225  33
   1  -6   2 8573.91 599.771   9
   1  -6   3 1417.98 230.655  33
   1   6   3 1711.97 250.590  33
   1  -6   4 70253.4 2702.61  31
  -1  -6  -5 52460.2 2578.68   6
  -1   6  -6 853.703 327.165   7
  -1  -6  -6 720.505 280.293   6
   1  -6   6 413.413 233.372  33
   1  -6   6 502.994 137.999  34
   1   6   6 688.634 271.409  33
   1   6   6 658.649 142.263  34
   1   6   7 12086.6 640.224  34
   1  -6   7 12633.1 646.096  34
   1   6   7 11400.5 1027.18  33
   1  -6   7 10802.6 1001.17  33
  -1   6  -7 10579.0 1069.85   7
  -1   6  -7 11303.8 1110.99   6
  -1   6  -7 13963.6 1097.77  32
  -1  -6  -7 11644.9 1018.13  32
  -1   6  -8 2414.69 528.754   6
  -1   6  -8 3011.71 578.364   7
   1  -6   8 2183.87 245.007  34
  -1   6  -8 2259.10 449.243  32
  -1  -6  -8 1930.68 432.433  32
  -1  -6  -8 2072.34 240.005   1
   1  -6   8 1701.02 418.155  33
   1   6   8 2251.91 458.141  33
   1   6   8 1726.07 234.439  34
   1   6   9 21107.5 986.598  34
   1  -6   9 21699.5 988.235  34
  -1  -6  -9 19923.9 965.386   1
   1   6  10 3224.93 263.592  34
  -1  -6 -10 2864.09 260.790  35
   1  -6  10 2685.29 249.208  34
  -1  -6 -10 2724.24 233.062   1
   1  -6  11 7806.20 411.549  34
   1   6  11 7673.02 409.953  34
  -1  -6 -11 8257.23 422.486  35
   1  -6  11 8527.63 447.896   5
   1  -6  12 2831.23 165.882   4
   1  -6  12 2570.69 156.904   5
   1   7 -12 732.406 92.7269  10
  -1  -7  12 825.407 126.243   5
   1  -7 -11 12904.3 625.384  10
   1   7 -11 13713.1 638.628  10
   1  -7 -11 13604.9 652.034   1
  -1  -7  11 12671.6 619.000  34
   1  -7 -11 13238.9 618.437  35
  -1   7  11 12065.5 618.078  34
  -1  -7  10 462.469 133.504  34
  -1   7  10 391.301 124.761  34
   1  -7 -10 411.352 132.180  35
   1  -7 -10 743.451 137.924  10
   1  -7 -10 525.923 173.379   1
   1  -7  -9 2794.31 278.085  35
   1   7  -9 2859.66 570.988   6
   1   7  -9 3216.23 522.906  32
   1  -7  -9 2915.85 518.145  32
   1  -7  -9 3110.91 310.816   1
   1  -7  -8 9502.92 553.318  35
   1   7  -8 9034.43 1005.30   6
   1  -7  -8 10505.4 946.217  32
   1   7  -8 10050.0 930.082  32
   1  -7  -8 9558.97 571.819   1
   1  -7  -8 8546.09 519.359   2
   1  -7  -7 31555.7 1751.89  32
   1   7  -7 29782.9 1702.90  32
   1  -7  -7 28461.1 1268.57   2
   1  -7  -6 3761.59 485.150  32
   1   7  -6 4102.60 497.266  32
   1   7  -5 64237.0 2774.63  32
  -1  -7   5 62133.7 2422.41  31
   1  -7  -5 66537.9 2797.83  32
   1   7  -4 6633.46 517.114  32
   1  -7  -4 7169.60 388.189  35
  -1  -7   3 27065.3 1314.07   9
   1   7  -3 24705.7 1172.00  32
   1  -7  -3 26357.7 1187.92  32
  -1  -7   2 660.789 188.311   9
   1  -7  -2 883.988 131.999  32
   1  -7  -1 2031.48 138.986  18
   1   7  -1 1789.02 130.378  18
  -1  -7   1 2143.23 276.096   9
  -1  -7   1 2132.91 268.770   8
  -1  -7   0 629.823 196.269   8
   1   7   1 920.539 122.628  33
   1  -7   1 779.845 113.613  33
   1  -7   1 888.415 222.034   9
   1   7   1 1031.00 119.019  37
   1  -7   2 32725.2 1567.40   9
   1   7   2 31287.1 1370.51  33
   1  -7   2 31196.0 1370.01  33
   1   7   3 15723.7 864.207  33
   1  -7   3 15644.9 861.178  33
   1  -7   3 15233.2 686.764  31
   1  -7   4 5379.21 495.177  33
   1   7   4 4891.02 475.789  33
   1  -7   4 5012.80 313.009  31
   1  -7   5 19175.4 841.254  34
   1   7   5 19180.3 842.478  34
   1  -7   5 18346.7 1157.76  33
   1   7   5 17665.9 1152.78  33
   1   7   6 3090.75 255.324  34
   1  -7   6 3067.51 253.971  34
  -1  -7  -6 2479.93 425.522  32
  -1   7  -6 2446.25 416.087  32
  -1   7  -6 2676.62 500.797   7
   1   7   6 2868.81 456.750  33
   1  -7   6 3544.41 491.691  33
   1   7   7 6365.55 410.697  34
   1  -7   7 6277.64 411.014  34
  -1  -7  -7 6664.76 731.307  32
  -1   7  -7 6037.28 698.772  32
  -1   7  -7 5802.12 780.971   6
  -1   7  -7 6893.81 843.437   7
   1   7   7 5439.04 683.802  33
   1  -7   7 6369.45 735.534  33
   1   7   8 2274.13 246.770  34
   1  -7   8 2318.96 243.404  34
  -1  -7  -8 2282.49 463.597  32
  -1   7  -8 1331.31 375.381  32
  -1   7  -8 2209.09 513.427   6
  -1   7  -8 1941.06 492.028   7
   1  -7   8 2139.07 456.216  33
   1   7   8 1897.64 425.681  33
  -1  -7  -9 8625.96 515.247   1
   1  -7   9 8986.87 515.226  34
   1   7   9 8904.58 516.157  34
  -1  -7 -10 7891.98 448.922   1
   1  -7  10 8284.18 465.278  34
  -1  -7 -10 9135.21 496.348  35
   1   7  10 9282.35 479.851  34
  -1  -7 -11 224.894 77.8478  35
  -1   7 -11 169.482 80.0418  10
   1  -7  11 126.332 102.918   5
   1  -7  11 13.9342 93.2909   4
  -1  -8  12 181.606 82.3639   5
  -1  -8  12 76.4388 59.0029   4
   1  -8 -11 53.2409 76.8480  35
   1   8 -11 51.7757 75.6400  10
   1  -8 -11 129.700 115.079   1
  -1  -8  11 36.5797 124.476   5
  -1   8  10 453.436 126.361  34
  -1  -8  10 719.485 137.857  34
   1  -8 -10 714.796 146.860  35
   1   8 -10 796.763 156.063  10
   1  -8 -10 821.225 146.155  10
   1  -8 -10 850.435 185.522   1
   1  -8  -9 15513.5 746.305  35
  -1  -8   9 13491.7 1099.83  33
   1   8  -9 12483.6 1226.32   6
   1  -8  -9 13878.9 754.369   1
   1  -8  -9 13189.5 688.103   2
   1  -8  -8 161.490 133.140  35
   1   8  -8-107.184 305.489   6
   1  -8  -8-234.774 330.831  32
   1   8  -8-230.678 302.085  32
   1  -8  -8 126.412 109.085   2
   1  -8  -7 1036.54 318.977  32
   1   8  -7 1289.92 325.158  32
   1  -8  -7 812.843 159.978   2
   1  -8  -7 665.575 157.662  35
   1  -8  -6 5015.38 344.165  35
   1   8  -6 5252.12 543.047  32
   1  -8  -6 4104.56 497.631  32
   1  -8  -5 57322.3 2227.20  35
  -1  -8   5 54559.0 2175.84  31
   1  -8  -5 57753.8 2518.23  32
   1   8  -5 56711.8 2503.16  32
   1  -8  -4 263.975 133.535  32
   1   8  -4 289.150 142.358  32
  -1  -8   4 365.719 85.0059  31
   1  -8  -3 8047.87 491.283  32
   1   8  -3 8293.65 496.042  32
  -1  -8   3 7379.47 597.007   9
   1   8  -2 1044.70 127.587  18
   1  -8  -2 963.090 127.624  18
  -1  -8   2 954.820 209.865   9
  -1  -8   1 2086.47 293.122   9
  -1  -8   1 2047.37 293.045   8
  -1  -8   0 6704.48 537.017   9
  -1  -8   0 6214.58 510.847   8
   1  -8   1 61343.2 2371.52  37
   1  -8   1 67386.3 2737.18   9
   1   8   1 61596.9 2385.31  23
   1  -8   2 7096.04 435.986  33
   1   8   2 6915.94 432.245  33
   1  -8   2 7728.81 621.741   9
   1   8   3 17952.7 946.314  33
   1  -8   3 17336.1 936.841  33
   1  -8   3 18743.1 806.640  31
   1   8   4 249.249 150.081  33
   1  -8   4 247.578 162.400  33
   1  -8   4 283.329 101.047  31
  -1  -8  -5 22981.2 1298.70  32
   1  -8   5 23517.1 1003.98  31
  -1   8  -5 24292.5 1311.81  32
   1  -8   5 21268.7 955.295  34
   1   8   5 21726.7 958.556  34
   1   8   5 22262.0 1308.35  33
   1  -8   5 23267.8 1310.21  33
  -1   8  -6 22344.7 1559.27   7
  -1   8  -6 22007.4 1357.84  32
  -1  -8  -6 21149.2 1340.67  32
   1   8   6 22089.5 969.651  34
   1  -8   6 21643.2 966.575  34
   1  -8   6 20013.2 1337.02  33
   1   8   6 21455.4 1359.23  33
  -1   8  -7 24278.9 1716.48   7
  -1   8  -7 22384.4 1684.22   6
  -1   8  -7 20560.3 1442.27  32
  -1  -8  -7 26634.0 1576.86  32
   1   8   7 24685.0 1066.48  34
   1  -8   7 23162.9 1052.71  34
   1   8   7 23897.8 1526.79  33
   1  -8   7 21376.7 1481.85  33
  -1   8  -8 4408.92 712.332   7
  -1   8  -8 5190.82 750.605   6
  -1   8  -8 3833.50 567.182  32
   1  -8   8 4851.18 344.818  34
   1   8   8 4679.44 344.643  34
   1  -8   8 4326.00 601.666  33
  -1  -8  -9 7124.21 450.127   1
  -1  -8  -9 7243.47 474.739  35
   1  -8   9 7314.69 433.559  34
   1   8   9 7120.36 433.285  34
  -1  -8 -10 5623.21 335.162   1
   1   8  10 5112.99 319.315  34
   1  -8  10 4831.03 312.118  34
  -1  -8 -10 5519.71 356.558  35
   1  -8  11 7970.88 376.833   4
  -1  -8 -11 7334.14 354.218  35
  -1  -9  12 2922.45 190.752   5
   1  -9 -11 3414.16 254.387   1
  -1  -9  11 2798.08 251.921   5
   1  -9 -11 2953.00 221.240  35
   1  -9 -10 2742.99 279.841   1
   1   9 -10 3048.42 244.281  10
   1  -9 -10 2889.86 257.771  35
  -1   9   9-17.8068 94.9901  34
  -1  -9   9 122.276 97.0926  34
   1  -9  -9 90.6565 119.142  35
   1  -9  -9 25.3368 137.044   1
   1  -9  -9 112.962 101.851   2
   1  -9  -9 73.5997 87.7982  10
   1   9  -9 153.475 105.213  10
   1   9  -8 18618.3 1510.15   6
   1  -9  -8 19946.6 937.431   2
   1  -9  -8 19005.9 940.762  35
   1  -9  -7 6741.52 444.624   2
   1  -9  -7 6903.75 454.812  35
   1   9  -7 6410.43 667.346  32
   1  -9  -6 51638.5 2140.68   2
   1  -9  -6 52850.2 2475.43  32
   1   9  -6 51104.3 2449.12  32
   1  -9  -6 54449.6 2153.97  35
   1   9  -5 16375.7 965.473  32
   1  -9  -5 16203.6 973.264  32
  -1  -9   5 15881.2 725.899  31
   1   9  -4 10150.1 629.377  32
  -1  -9   4 9345.07 476.006  31
   1  -9  -4 10010.7 626.944  32
  -1  -9   3 5472.22 518.092   9
   1  -9  -3 5459.80 326.869  35
   1  -9  -2 12855.8 869.085   9
  -1  -9   2 13355.7 845.758   9
   1  -9  -2 12829.8 596.311  35
  -1  -9   1 41319.1 1929.48   9
  -1  -9   0 15728.4 963.914   8
  -1  -9   0 17188.3 1006.50   9
  -1  -9  -1 5006.59 492.791   8
   1  -9   1 4539.20 491.820   9
   1  -9   2 309737. 11999.6  33
  -1  -9  -2 339211. 11963.0  35
   1  -9   2 342191. 12443.0   9
  -1   9  -2 305878. 11981.9  32
   1  -9   2 335577. 11972.2  31
   1  -9   3 13931.2 795.097  33
   1  -9   3 15765.9 706.654  31
  -1   9  -3 14739.3 795.934  32
   1   9   4 34863.3 1692.99  33
   1  -9   4 32679.0 1667.20  33
   1  -9   4 36795.6 1480.63  31
  -1   9  -4 36507.9 1692.00  32
  -1  -9  -4 36017.8 1696.81  32
  -1  -9  -5 4654.34 518.466  32
   1  -9   5 5699.55 368.419  31
  -1   9  -5 5573.38 542.929  32
   1   9   5 4834.43 525.715  33
   1  -9   5 5355.60 537.763  33
   1  -9   5 5665.94 329.627  34
  -1   9  -6 9378.45 823.571  32
   1  -9   6 9481.37 825.768  33
   1  -9   6 11372.8 555.943  34
   1   9   7 1909.58 206.123  34
   1  -9   7 1992.95 391.414  33
   1  -9   7 1942.83 206.713  34
  -1   9  -7 2221.78 500.556   7
   1   9   8 46910.9 1902.71  34
   1  -9   8 46459.8 1897.01  34
  -1   9  -8 43080.9 2641.61   6
  -1   9  -8 51911.8 2762.58   7
   1  -9   9 1222.63 155.643  34
  -1  -9  -9 1591.60 200.876   1
  -1  -9 -10 284.044 102.242  35
   1  -9  10 139.076 117.344   4
  -1  -9 -10 54.7306 85.5647   1
  -1   9 -10 100.567 74.1524  10
   1  -9  11 1421.42 144.043   4
  -1 -10  12 14415.8 593.511   5
  -1 -10  11 1740.86 156.292   4
  -1 -10  11 1952.61 195.169   5
   1 -10 -10 6586.57 423.277   1
  -1 -10  10 6074.21 414.797   5
   1 -10 -10 6065.85 390.658  35
   1 -10  -9 4240.75 318.646   2
   1 -10  -9 4463.26 359.270   1
   1 -10  -9 3698.11 323.875  35
  -1 -10   9 4710.23 375.830   5
   1 -10  -8 9240.92 548.854  35
   1 -10  -8 8870.51 530.353   2
   1 -10  -7 5754.92 410.069   2
   1 -10  -7 5543.12 408.732  35
   1 -10  -6 129.527 118.509  35
   1 -10  -6 132.542 116.254   2
  -1 -10   6 221.830 102.169  31
  -1 -10   5 12194.9 595.885  31
   1 -10  -4 59677.3 2424.95  35
  -1 -10   4 63108.3 2403.12  31
  -1 -10   3 2980.04 412.785   9
   1 -10  -3 3134.99 241.740  35
  -1 -10   2 2200.27 345.916   9
   1 -10  -2 2329.42 198.568  35
  -1 -10   1 144.011 161.969   9
  -1 -10   0 27878.2 1461.63   9
  -1 -10   0 26064.9 1430.23   8
  -1 -10  -1 46199.3 2112.25   8
  -1 -10  -1 42939.9 1692.26  35
   1 -10   1 39636.6 2070.89   9
  -1 -10  -1 42587.1 2095.94   9
   1 -10   2 73512.7 2860.85  31
  -1 -10  -2 72969.8 2847.09  35
   1 -10   2 80711.9 3346.30   9
  -1 -10  -3 5426.80 341.761  35
   1 -10   3 5582.14 345.857  31
  -1 -10  -4 3177.74 264.067  35
   1 -10   4 2739.02 248.106  31
   1 -10   5 814.569 160.566  31
   1 -10   5 1304.56 201.596   5
   1 -10   6 4527.41 380.214   5
  -1  10  -7 428.548 305.793   7
   1 -10   7 329.672 165.057   5
  -1 -10  -7 579.862 167.777  35
   1 -10   8 106.332 145.789   5
   1 -10   9 1360.40 208.956   4
   1 -10   9 1374.33 216.129   5
  -1 -10  -9 1302.06 190.090   1
  -1 -10 -10 4066.45 271.016   1
   1 -10  10 4471.21 298.211   4
   1 -10  10 4399.19 310.085   5
  -1 -10 -10 3874.77 284.158  35
   1 -10  11 1804.99 134.720   4
  -1 -11  11 2091.41 181.312   5
   1 -11 -11 2011.44 181.692   1
   1 -11 -10 550.655 155.012   1
  -1 -11  10 415.296 108.731   4
  -1 -11  10 585.237 152.239   5
   1 -11 -10 454.039 119.657  35
   1 -11  -9 6808.52 429.822   2
   1 -11  -9 7179.79 481.662   1
   1 -11  -9 8024.55 480.205  35
  -1 -11   9 7974.20 493.310   5
   1  11  -8 5140.79 758.943   6
   1 -11  -8 5638.75 401.319   2
   1 -11  -8 5890.86 419.831  35
  -1 -11   8 5369.45 416.157   5
   1 -11  -7 359.892 135.473   2
   1 -11  -7 317.657 144.816  35
  -1 -11   7 201.279 143.821   5
   1 -11  -6 21660.4 999.690   2
  -1 -11   6 18827.7 969.573   5
  -1 -11   6 21159.8 931.137  31
  -1 -11   5 6443.67 435.822   5
  -1 -11   5 7739.76 424.831  31
   1 -11  -4 110.938 98.6578  35
  -1 -11   4 94.0195 83.6349  31
  -1 -11   3 705.686 232.938   9
   1 -11  -3 766.285 135.062  35
  -1 -11   2 38111.2 1931.07   9
  -1 -11   1 275.315 185.876   9
   1 -11  -1 179.381 186.870   8
  -1 -11   0 25221.4 1411.20   9
   1 -11   0 22226.2 1378.74   9
  -1 -11   0 24133.4 1380.00   8
  -1 -11  -1 19019.1 1172.43   8
   1 -11   1 16403.7 1127.99   9
  -1 -11  -1 17283.7 1157.20   9
  -1 -11  -1 17808.6 786.063  35
   1 -11   2 14524.8 708.227  31
  -1 -11  -2 16563.4 1109.02   8
   1 -11   2 14561.9 1050.51   9
  -1 -11  -2 15189.7 703.285  35
  -1 -11  -3 18010.8 825.374  35
   1 -11   3 17490.2 826.820  31
   1 -11   4 43743.8 1824.92   5
  -1 -11  -4 42774.3 1789.35  35
   1 -11   4 43385.3 1789.12  31
   1 -11   5 5153.52 395.251   5
   1 -11   5 4666.64 363.784   4
   1 -11   5 4711.77 352.658  31
  -1 -11  -5 5167.88 375.069  35
  -1 -11  -6 565.818 135.355   2
   1 -11   6 832.336 193.993   5
   1 -11   6 778.405 172.239   4
  -1 -11  -6 994.494 186.208  35
   1 -11   7 6265.23 454.870   5
   1 -11   7 5526.61 417.543   4
  -1 -11  -7 6666.78 454.591  35
  -1  11  -7 5691.30 799.337   7
  -1 -11  -8 22729.5 1050.73  35
   1 -11   8 21768.4 1034.19   4
   1 -11   8 21601.1 1060.94   5
  -1 -11  -9-18.3853 115.997   1
   1 -11   9-18.6080 111.252   4
   1 -11   9-42.5617 128.668   5
  -1 -11 -10 68.1942 76.0117   1
   1 -11  10 14.9985 102.090   5
   1 -11  10 49.7075 78.4421   4
  -1 -11 -10 138.004 84.3972  35
   1 -11  11 21.6399 47.7811   5
   1 -12 -11 1797.10 151.955   1
  -1 -12  11 1603.63 143.185   5
   1 -12 -10 1686.99 203.699   1
  -1 -12  10 1759.25 198.793   5
   1 -12  -9 14670.2 742.177   1
   1 -12  -9 13051.7 672.520   2
   1 -12  -9 14288.4 718.816  35
  -1 -12   9 14257.1 727.541   5
   1 -12  -8 20011.0 946.468   2
   1 -12  -8 20270.5 971.327  35
  -1 -12   8 19073.0 960.823   5
   1 -12  -7 9640.80 593.774   2
   1 -12  -7 10323.5 605.620  35
  -1 -12   7 10696.8 613.215   5
   1 -12  -6 836.511 179.093   2
  -1 -12   6 712.559 175.644   5
  -1 -12   6 575.381 127.914  31
   1 -12  -5 3988.36 324.268  35
  -1 -12   5 3542.07 281.386  31
   1 -12  -5 3569.70 290.992   3
  -1 -12   5 4029.97 322.871   5
   1 -12  -4 5678.23 392.313  35
  -1 -12   4 5800.87 369.737  31
  -1 -12   3 3546.69 496.288   9
   1 -12  -3 3672.43 535.465   9
   1 -12  -3 3254.09 272.128  35
  -1 -12   2 2337.18 399.475   9
  -1 -12   1 9375.39 808.068   9
   1 -12  -1 10762.6 876.920   8
  -1 -12   0 23775.6 1408.31   9
   1 -12   0 22026.9 1400.84   9
  -1 -12   0 22286.5 1380.12   8
  -1 -12  -1 25060.3 1510.90   8
  -1 -12  -1 26005.1 1536.18   9
   1 -12   1 23906.3 1518.80   9
  -1 -12  -1 25685.8 1085.22  35
  -1 -12  -2 5040.63 608.565   8
   1 -12   2 5661.90 366.797  31
  -1 -12  -2 6586.62 690.571   9
   1 -12   2 6316.31 685.326   9
  -1 -12  -2 5566.80 357.029  35
  -1 -12  -3 21227.1 1392.71   8
  -1 -12  -3 18220.7 892.045  35
   1 -12   3 20235.5 940.610   5
   1 -12   3 19995.5 913.672  31
  -1 -12  -4 2034.82 229.202  35
   1 -12   4 2049.16 245.090   5
   1 -12   4 1566.08 196.643   4
   1 -12   4 1352.98 198.256  31
  -1 -12  -5 15740.6 772.860  35
   1 -12   5 14504.1 746.683  31
   1 -12   5 14108.3 740.161   4
   1 -12   5 13803.7 770.781   5
  -1 -12  -6 16006.8 785.473   2
  -1 -12  -6 16992.2 826.893  35
   1 -12   6 15014.9 826.626   5
   1 -12   6 14336.1 779.197   4
  -1  12  -7 636.515 332.806   7
  -1 -12  -7 792.810 189.626  35
   1 -12   7 912.258 206.339   5
   1 -12   7 1053.86 188.654   4
  -1 -12  -8 1221.62 192.214  35
   1 -12   8 847.210 192.069   5
   1 -12   8 820.382 167.890   4
  -1 -12  -9 10744.6 572.215   1
   1 -12   9 11224.5 599.971   5
   1 -12   9 11684.3 573.157   4
  -1 -12 -10 16124.7 704.946   1
   1 -12  10 17476.1 745.614   5
   1 -12  10 16362.3 700.426   4
  -1 -13  11 7559.35 348.073   5
   1 -13 -11 7860.11 365.376   1
   1 -13 -10 1557.76 188.664   1
  -1 -13  10 2166.88 193.052   5
   1 -13  -9 2129.98 210.306   2
   1 -13  -9 2446.10 258.667   1
  -1 -13   9 2751.50 256.965   5
   1 -13  -8 7437.45 462.690   2
  -1 -13   8 6964.85 469.399   5
   1 -13  -8 7590.34 481.197  35
   1 -13  -7 17916.7 1458.97   9
   1 -13  -7 21131.7 1003.29   2
   1 -13  -7 18565.7 1501.59   8
  -1 -13   7 21073.1 999.539   5
  -1 -13   6 694.926 165.973   5
   1 -13  -6 100.135 239.811   8
   1 -13  -6 291.744 263.882   9
  -1 -13   6 919.994 149.184  31
   1 -13  -6 508.908 160.432   2
   1 -13  -5 11179.3 626.878  35
  -1 -13   5 11285.8 587.811  31
   1 -13  -5 10307.4 582.453   3
  -1 -13   5 11504.4 620.546   5
   1 -13  -4 17448.7 1284.08   9
   1 -13  -4 15142.0 769.654  35
  -1 -13   4 15602.1 748.179  31
   1 -13  -4 14903.1 753.304   3
  -1 -13   4 14440.0 747.853   5
   1 -13  -3 9920.53 557.718   3
   1 -13  -3 9979.64 919.582   9
  -1 -13   3 10770.8 916.511   9
  -1 -13   2 32218.1 1769.62   9
   1 -13  -2 27449.7 1749.26   8
  -1 -13   1 18067.2 1214.07   9
   1 -13  -1 16406.3 1215.15   8
  -1 -13   0 648.457 260.069   9
   1 -13   0 149.141 212.919   9
  -1 -13   0 352.239 220.320   8
   1 -13   1 11252.3 968.809   9
  -1 -13  -1 10960.2 956.404   9
  -1 -13  -1 11608.6 956.022   8
  -1 -13  -2 13017.9 1048.78   8
   1 -13   2 12310.8 654.793   5
   1 -13   2 10885.2 982.317   9
  -1 -13  -2 12147.3 1023.02   9
   1 -13   2 11986.4 635.436  31
  -1 -13  -2 12293.6 622.146  35
  -1 -13  -3 149382. 5576.01  35
  -1 -13  -3 156378. 6310.54   8
  -1 -13  -3 137383. 6227.90   9
   1 -13   3 148745. 5586.91  31
   1 -13   3 142294. 5605.34   5
  -1 -13  -4 11960.6 1109.90   8
   1 -13   4 12575.6 713.328   5
  -1 -13  -4 12813.4 687.029  35
   1 -13   4 14295.5 708.265  31
   1 -13   5 8389.69 522.488   4
   1 -13   5 10047.1 589.029   5
   1 -13   5 8990.84 539.766  31
  -1 -13  -5 9236.06 550.372  35
  -1 -13  -6 5210.16 373.073   2
  -1 -13  -6 5473.85 396.660  35
   1 -13   6 4828.00 407.492   5
   1 -13   6 4614.30 366.296   4
  -1 -13  -7 32659.2 1407.13   2
  -1 -13  -7 35409.8 1489.79  35
   1 -13   7 31979.1 1433.81   4
   1 -13   7 34963.9 1501.01   5
  -1 -13  -8 2128.20 239.355  35
   1 -13   8 2023.36 213.976   4
   1 -13   8 1880.34 232.808   5
  -1 -13  -9 14302.2 674.391   1
   1 -13   9 14412.9 693.359   5
   1 -13   9 13985.6 646.227   4
  -1 -13  -9 13937.0 678.133  35
   1 -13  10 1339.49 141.438   5
  -1 -13 -10 1179.29 113.319   1
   1 -14 -11 73.3547 39.0337   1
  -1 -14  10 1242.42 143.521   5
   1 -14 -10 1495.56 158.518   1
   1 -14  -9 8646.94 460.948   2
   1 -14  -9 8882.37 508.118   1
  -1 -14   9 9191.05 495.731   5
   1  14  -9 9023.38 455.538  12
  -1 -14   8 6227.28 416.813   5
   1 -14  -8 6211.71 404.497   2
  -1 -14   7 1191.73 195.741   5
   1 -14  -7 1546.65 226.387   2
   1 -14  -6 5264.84 733.242   9
  -1 -14   6 4574.06 341.550  31
   1 -14  -6 5531.56 754.753   8
  -1 -14   6 4957.22 382.671   5
   1 -14  -6 5774.07 409.821  35
   1 -14  -6 4623.56 386.224   2
  -1 -14   5 1023.07 185.612   5
   1 -14  -5 654.462 151.486   3
   1 -14  -5 1067.67 372.306   9
  -1 -14   5 772.425 158.204  31
   1 -14  -4 2227.81 246.659   3
   1 -14  -4 2597.72 502.623   9
  -1 -14   4 2313.05 243.151   5
  -1 -14   4 2799.08 257.027  31
   1 -14  -3 15191.9 764.624   3
   1 -14  -3 16198.3 1240.36   9
  -1 -14   3 14639.8 1153.71   9
  -1 -14   3 14638.5 739.939   5
  -1 -14   2 1014.76 324.005   9
   1 -14  -2 603.222 281.885   8
   1 -14  -2 945.061 166.269   3
  -1 -14   1 17342.2 1250.82   9
   1 -14  -1 17365.9 844.248   5
   1 -14   0 414.184 269.533   9
  -1 -14   0 319.267 238.978   9
   1 -14   0 378.813 126.550   5
   1 -14   1 20893.4 989.644   5
  -1 -14  -1 22161.1 1463.44   8
   1 -14   1 20576.9 1444.03   9
  -1 -14  -1 20633.1 1437.93   9
   1 -14   2 8941.54 518.408   5
  -1 -14  -2 7106.72 820.896   8
  -1 -14  -2 7143.27 807.104   9
   1 -14   2 7735.99 842.791   9
   1 -14   2 7660.97 485.679  31
   1 -14   3 7256.93 488.615   5
  -1 -14  -3 6848.30 818.369   8
  -1 -14  -3 7734.57 468.452  35
  -1 -14  -3 8340.79 890.130   9
   1 -14   3 7318.63 476.566  31
   1 -14   4 23.0511 111.894  31
   1 -14   4 25.9814 123.922   5
  -1 -14  -4-291.496 262.728   8
  -1 -14  -4 98.4159 250.892   9
  -1 -14  -4-67.6969 118.603  35
   1 -14   5 15034.1 763.981  31
   1 -14   5 13792.0 785.318   5
  -1 -14  -5 15292.9 1302.42   8
  -1 -14  -5 13325.4 1224.89   9
  -1 -14  -5 14833.8 767.807  35
  -1 -14  -6 6282.72 814.469   8
   1 -14   6 7256.19 481.849   5
   1 -14   6 6135.48 412.880   4
  -1 -14  -6 6310.98 439.449  35
  -1 -14  -6 6229.49 422.051   2
   1 -14   7 7782.58 490.613   5
   1 -14   7 6900.91 429.612   4
  -1 -14  -7 7910.30 478.038  35
  -1 -14  -7 6669.07 415.392   2
   1 -14   8 963.741 143.285   4
   1 -14   8 949.229 176.596   5
  -1 -14  -8 746.106 149.799  35
   1 -14   9 3591.20 257.587   5
   1 -14   9 2876.15 194.562   4
  -1 -14  -9 3157.87 238.200   1
  -1 -14  -9 3522.86 244.757  35
   1 -14  10 4193.43 208.914   5
  -1 -14 -10 2832.52 167.063   1
  -1 -15  10 1137.24 110.247   5
   1 -15 -10 1435.46 139.880   1
  -1 -15   9 404.326 114.309   5
   1 -15  -9 502.289 108.133   2
  -1 -15   8 1009.49 170.661   5
   1 -15  -8 774.554 151.149   2
  -1 -15   7 12167.8 645.086   5
   1 -15  -7 11422.2 647.021   2
   1 -15  -6 4460.77 675.737   9
  -1 -15   6 4662.06 359.891   5
   1 -15  -6 4201.56 366.532   2
   1 -15  -6 3375.21 604.557   8
  -1 -15   6 4564.98 333.690  31
  -1 -15   5 1087.54 181.076   5
   1 -15  -5 1030.01 173.568   3
   1 -15  -5 999.365 339.257   9
  -1 -15   5 1112.99 184.696  31
  -1 -15   4 1079.86 181.953   5
   1 -15  -4 1110.70 187.963   3
   1 -15  -4 1468.27 386.703   9
  -1 -15   4 1090.47 180.469  31
   1 -15  -3 26210.6 1194.14   3
   1 -15  -3 23581.7 1690.08   9
  -1 -15   3 28091.1 1725.55   9
  -1 -15   3 26377.3 1171.03   5
  -1 -15   2 7296.99 800.976   9
   1 -15  -2 6922.61 823.742   8
   1 -15  -2 7685.58 485.029   3
  -1 -15   1 21467.2 1486.40   9
   1 -15   0 9513.92 949.447   9
  -1 -15   0 10016.7 967.043   9
   1 -15   0 9848.21 573.157   5
  -1 -15  -1 1802.47 417.498   9
   1 -15   1 1736.02 406.840   9
  -1 -15  -1 1147.40 368.306   8
   1 -15   1 1371.30 214.949   5
  -1 -15  -2 6996.40 813.855   8
   1 -15   2 6333.11 446.718   5
   1 -15   2 6685.51 448.192  31
   1 -15   2 6092.92 778.556   9
  -1 -15  -2 6744.19 800.619   9
   1 -15   3 23157.8 1130.46   5
  -1 -15  -3 24314.4 1690.00   8
  -1 -15  -3 22009.6 1623.15   9
   1 -15   3 25234.0 1129.29  31
  -1 -15  -4 6720.19 829.071   8
   1 -15   4 6009.49 447.878   5
  -1 -15  -4 6373.26 429.053  35
  -1 -15  -4 5481.55 754.246   9
   1 -15   4 6059.08 428.378  31
   1 -15   5 814.405 176.987  31
   1 -15   5 476.200 171.851   5
  -1 -15  -5 711.665 331.193   8
  -1 -15  -5 411.411 263.219   9
  -1 -15  -5 710.007 176.131  35
   1 -15   6 858.411 191.578   5
  -1 -15  -6 670.809 164.476  35
  -1 -15  -6 1084.32 182.947   2
   1 -15   7 15605.9 769.766   5
  -1 -15  -7 14631.8 744.587  35
  -1 -15  -7 14139.7 690.406   2
   1 -15   8 4491.76 327.727   5
  -1 -15  -9 22517.9 929.021   1
   1 -15   9 21820.7 935.116   5
   1 -16 -10 3841.03 211.531   1
   1 -16  -9 1894.08 156.602   2
  -1 -16   9 2289.33 177.937   5
   1 -16  -8 1266.52 172.873   2
   1 -16  -8 1776.34 201.724   1
  -1 -16   8 1815.58 192.763   5
   1 -16  -7 3281.68 296.361   2
  -1 -16   7 3026.60 274.363   5
   1 -16  -6 13993.0 754.166   2
  -1 -16   6 14616.2 708.472  31
  -1 -16   6 13881.7 723.823   5
  -1 -16   5 485.668 142.121  31
   1 -16  -5 813.257 188.410   2
   1 -16  -5 322.177 126.833   3
   1 -16  -5 502.553 272.278   9
  -1 -16   5 392.727 138.654   5
  -1 -16   4 9286.23 542.554  31
   1 -16  -4 9720.88 550.955   3
  -1 -16   4 8859.58 531.600   5
   1 -16  -3 4558.33 365.224   3
   1 -16  -3 4491.94 679.340   9
  -1 -16   3 4356.66 336.777   5
   1 -16  -3 3133.80 582.983   8
  -1 -16   2 541.948 270.444   9
   1 -16  -2 389.886 146.500   3
  -1 -16   1 275.164 248.205   9
   1 -16   0 47341.1 2016.93   5
  -1 -16   0 51989.2 2683.17   9
   1 -16   0 48799.3 2673.50   9
   1 -16   1 560.995 160.816   5
   1 -16   1 292.272 232.851   9
  -1 -16  -1 287.424 244.745   9
  -1 -16  -2-98.7523 235.539   9
   1 -16   2 292.236 142.337  31
  -1 -16  -2 141.244 103.001   3
  -1 -16  -2-96.9288 262.133   8
   1 -16   2 376.242 164.659   5
   1 -16   3 2254.82 259.797  31
   1 -16   3 2063.17 264.033   5
  -1 -16  -3 1794.37 456.413   8
   1 -16   4 63748.6 2539.78  31
  -1 -16  -4 59147.9 3204.57   8
   1 -16   4 61062.8 2547.68   5
  -1 -16  -4 64222.1 3275.36   9
   1 -16   5 4916.23 379.300  31
   1 -16   5 5397.07 414.782   5
  -1 -16  -6 23166.7 1043.58   2
   1 -16   6 22872.2 1079.25   5
  -1 -16  -7 533.568 115.152   2
   1 -16   7 1059.65 168.759   5
  -1 -16  -8 3815.88 271.886   1
   1 -16   8 3932.28 276.671   5
  -1 -16  -9 1182.62 119.364   1
   1 -16   9 1478.97 128.304   5
   1 -17  -9 308.462 56.4987   2
  -1 -17   9 308.019 57.8509   5
   1 -17  -8 5787.82 350.330   1
   1 -17  -8 5463.48 335.217   2
  -1 -17   8 5590.10 322.624   5
   1 -17  -7 595.304 148.715   2
  -1 -17   7 682.125 136.969   5
   1 -17  -6 18883.8 893.504   2
  -1 -17   6 17571.0 822.298  31
  -1 -17   6 17027.4 834.281   5
  -1 -17   5 3897.72 319.871  31
   1 -17  -5 4976.62 382.648   2
  -1 -17   5 3991.75 322.067   5
   1 -17  -5 4203.44 318.887   3
  -1 -17   4 7151.49 471.476  31
   1 -17  -4 7670.45 478.051   3
  -1 -17   4 8103.74 473.912   5
  -1 -17   3 5986.51 423.653  31
   1 -17  -3 5933.35 421.612   3
   1 -17  -3 5299.77 750.474   9
  -1 -17   3 6382.39 411.764   5
   1 -17  -2 26628.0 1230.36   3
  -1 -17   2 26989.3 1770.73   9
   1 -17  -1 5523.66 416.208   3
  -1 -17   1 4966.49 716.167   9
   1 -17   0 734.165 182.948   5
  -1 -17   0 292.333 216.030   9
   1 -17   0 506.445 289.360   9
   1 -17   1 2041.56 250.859   5
   1 -17   1 1824.56 462.807   9
  -1 -17  -1 2284.23 487.733   9
   1 -17   2 13480.1 707.402  31
  -1 -17  -2 11827.6 644.974   3
  -1 -17  -2 11843.5 1138.74   9
   1 -17   2 12579.9 699.895   5
   1 -17   3 49.2408 136.825  31
   1 -17   3 76.2018 143.003   5
  -1 -17  -3 204.027 243.281   9
  -1 -17  -3 100.244 202.051   8
   1 -17   4 1206.28 212.185  31
   1 -17   4 873.514 195.785   5
   1 -17   5 13241.3 702.581  31
   1 -17   5 13815.9 725.443   5
  -1 -17  -6 21748.2 992.918   2
   1 -17   6 22989.1 1033.77   5
  -1 -17  -7 1685.74 156.884   2
   1 -17   7 1696.82 197.686   5
  -1 -17  -8 14022.8 637.937   1
   1 -17   8 14082.1 633.980   5
   1 -18  -9 87.1461 51.7191   1
   1 -18  -8 5039.46 292.357   2
   1 -18  -8 5784.23 314.184   1
  -1 -18   8 4915.71 264.961   5
   1 -18  -7-16.4635 100.639   2
  -1 -18   7 12.5830 76.9182   5
   1 -18  -6 1605.53 217.041   2
  -1 -18   6 1758.93 182.442  31
  -1 -18   6 1822.97 192.582   5
   1 -18  -5 405.490 114.115   3
   1 -18  -5 641.786 174.816   2
  -1 -18   5 594.785 139.310  31
  -1 -18   5 303.275 121.434   5
  -1 -18   4 13039.1 682.221  31
   1 -18  -4 13160.4 673.238   3
  -1 -18   4 12352.1 648.521   5
  -1 -18   3 117.046 128.344  31
   1 -18  -3 46.4569 122.082   3
  -1 -18   3 37.9780 99.8034   5
   1 -18  -3-100.680 157.176   9
   1 -18  -2 7973.48 512.776   3
  -1 -18   2 7258.26 846.199   9
   1 -18  -1 3471.92 326.600   3
  -1 -18   1 2702.44 525.953   9
   1 -18  -1 2053.29 492.901   9
   1 -18   0 25621.9 1179.41  31
  -1 -18   0 23486.9 1696.25   9
   1 -18   0 24918.6 1760.66   9
  -1 -18  -1 924.921 171.700   3
   1 -18   1 1396.66 218.731   5
  -1 -18  -1 1297.35 393.985   9
   1 -18   1 716.605 321.977   9
   1 -18   2 2076.99 254.930  31
  -1 -18  -2 1901.73 216.906   3
  -1 -18  -2 1904.53 448.092   9
   1 -18   2 1816.70 240.357   5
   1 -18   3 1256.66 216.681   5
   1 -18   3 1723.76 243.245  31
   1 -18   4 2762.69 281.484   5
   1 -18   4 2594.95 268.487  31
  -1 -18  -5 1699.29 212.262   2
   1 -18   5 1629.44 218.522   5
   1 -18   5 1984.40 219.916  31
   1 -18   6 26768.0 1149.44   5
  -1 -18  -6 25766.4 1116.30   2
   1 -18   7 2310.54 198.867   5
  -1 -18  -7 1861.58 146.350   2
   1 -18   8 690.300 91.0767   5
  -1 -18  -8 767.924 99.7505   1
   1 -19  -8 4741.69 244.529   1
   1 -19  -8 3831.06 221.953   2
   1 -19  -7 1432.80 160.697   2
   1 -19  -7 1403.50 154.799   1
  -1 -19   6 18000.5 792.968   5
   1 -19  -6 18773.3 858.454   2
   1 -19  -5 4173.68 284.253   3
   1 -19  -5 4836.19 360.085   2
  -1 -19   5 4405.01 295.846   5
  -1 -19   5 4212.18 306.146  31
   1 -19  -4 211.729 164.363   2
   1 -19  -4 92.2912 102.750   3
  -1 -19   4 272.783 106.465   5
  -1 -19   4 141.215 119.399  31
   1 -19  -3 30513.7 1357.43   3
  -1 -19   3 31692.5 1371.94  31
   1 -19  -2 4945.77 384.351   3
  -1 -19   2 5444.19 393.652  31
   1 -19  -1 12846.9 701.673   3
   1 -19  -1 12436.0 680.245  31
   1 -19   0 9186.97 578.128   3
   1 -19   0 10200.5 584.749  31
  -1 -19  -1 3009.19 272.835   3
  -1 -19  -2 9290.84 519.521   3
   1 -19   2 9518.95 561.649   5
   1 -19   2 10461.8 587.848  31
   1 -19   3 3254.81 296.435   5
   1 -19   3 3065.27 291.898  31
   1 -19   4 3826.44 310.534   5
   1 -19   4 3372.32 292.243  31
   1 -19   5 2764.63 252.909   5
  -1 -19  -5 3184.17 261.674   2
   1 -19   6 3351.16 246.736   5
  -1 -19  -6 2857.39 220.945   2
   1 -19   7 4095.42 245.267   5
  -1 -19  -7 4112.89 253.734   1
   1 -20  -7 887.258 104.063   1
   1 -20  -7 1080.04 120.994   2
   1 -20  -6 1346.38 147.073   1
   1 -20  -6 841.790 140.731   2
   1 -20  -5 21712.8 955.064   2
  -1 -20   5 19983.1 901.577  31
   1 -20  -4 93.0063 88.4749   3
   1 -20  -4 90.7910 78.4748  31
  -1 -20   4 248.797 115.588  31
   1 -20  -3 4580.13 331.246   3
  -1 -20   3 4710.75 340.986  31
   1 -20  -3 3952.46 310.043  31
   1 -20  -2 6119.25 422.372   3
   1 -20  -2 5860.99 401.682  31
  -1 -20   2 6892.66 430.604  31
   1 -20  -1 13805.9 745.593   3
   1 -20  -1 14990.8 743.625  31
  -1 -20   0 2753.80 263.014   3
   1 -20   0 2408.23 267.828   3
   1 -20   0 2676.55 263.994  31
  -1 -20  -1 14404.2 732.268   3
   1 -20   1 16279.1 805.072   3
   1 -20   2 5030.95 386.285   3
   1 -20   2 4902.89 362.531  31
   1 -20   3 1951.03 220.440   5
   1 -20   3 1882.11 224.647  31
   1 -20   4-16.9244 106.779   5
   1 -20   4-17.5965 96.4725  31
   1 -20   5 22321.9 924.555   5
  -1 -20  -5 20948.3 918.608   2
   1 -20   5 19997.5 916.415   3
   1 -20   6 10.1916 73.4930   5
  -1 -20  -6 17.2321 61.1556   2
   1 -20   6 55.6078 62.5183   3
   1 -21  -7 8103.24 362.002   2
  -1 -21   7 8559.94 370.859   3
   1 -21  -6 5063.57 294.295   2
  -1 -21   5 3274.16 227.653  31
   1 -21  -5 3613.26 261.653   2
  -1 -21   4 1140.31 151.194  31
   1 -21  -4 998.861 128.064   3
   1 -21  -3 9368.27 511.719  31
  -1 -21   3 9813.77 530.343  31
   1 -21  -3 10592.3 526.572   3
   1 -21  -3 10465.3 558.263   2
   1 -21  -2 17.7469 97.3286  31
  -1 -21   2 18.9822 104.099  31
   1 -21  -2 222.666 118.284   3
   1 -21  -1 11549.5 630.913  31
  -1 -21   1 13064.4 656.093  31
   1 -21  -1 12876.0 657.917   3
  -1 -21   1 12128.2 635.819   3
   1 -21   0 3752.57 300.552  31
   1 -21   0 3232.98 301.747   3
  -1 -21   0 3678.29 286.247   3
  -1 -21  -1 1927.19 193.848   3
   1 -21   1 2038.85 242.898   3
   1 -21   2 5047.88 350.485  31
   1 -21   2 4943.05 361.014   3
   1 -21   3 8210.85 462.641  31
   1 -21   4 1056.55 156.254   3
  -1 -21  -4 1445.25 168.380   2
   1 -21   5 1041.64 127.554   3
  -1 -21  -5 894.820 120.051   2
  -1 -21  -6-29.8812 50.3964   1
   1 -22  -6 131.236 53.0396   2
   1 -22  -5 9691.25 457.949   2
  -1 -22   5 9018.25 450.167   3
  -1 -22   4 2760.42 206.937  31
  -1 -22   4 3228.91 237.452   3
  -1 -22   3 7691.04 415.468  31
   1 -22  -3 7025.05 389.467  31
   1 -22  -3 7781.72 395.167   3
   1 -22  -3 7786.04 430.271   2
  -1 -22   3 7795.90 430.412   3
   1 -22  -2 475.797 107.149  31
  -1 -22   2 630.017 127.497  31
   1 -22  -2 440.612 120.885   2
  -1 -22   2 414.916 126.720   3
   1 -22  -2 575.286 129.513   3
  -1 -22   1 5424.78 348.531  31
   1 -22  -1 4867.63 333.157  31
   1 -22  -1 5578.91 354.587   3
  -1 -22   1 5635.34 348.367   3
  -1 -22   0 1189.67 165.525  31
   1 -22   0 1320.97 169.294  31
   1 -22   0 1181.58 174.295   3
  -1 -22   0 1311.29 160.190   3
   1 -22   1 13759.9 654.286   3
  -1 -22  -1 12170.7 577.795   3
  -1 -22  -2 935.460 138.769  31
   1 -22   2 905.893 133.674  31
   1 -22   2 1054.79 161.682   3
   1 -22   3-13.5199 70.0011  31
  -1 -22  -3 48.9874 68.0444  31
  -1 -22  -3 42.7308 96.9232   2
   1 -22   3-10.0481 67.7730  22
   1 -22   4 1099.85 135.393   3
  -1 -22  -4 1351.69 145.279   2
  -1 -22  -5 4607.30 228.733   2
   1 -22   5 4817.91 235.214   3
   1 -22   5 4045.25 224.615  22
   1 -23  -5 1819.62 129.388   2
  -1 -23   5 2066.71 134.550   3
  -1 -23   4 543.045 93.0132   3
  -1 -23   3 232.571 81.9329   3
   1 -23  -3 296.556 91.5774   2
   1 -23  -3 107.708 50.4060   3
   1 -23  -2 10907.3 522.643  31
  -1 -23   2 11318.7 539.179  31
   1 -23  -2 11364.7 523.517   3
   1 -23  -2 12254.3 548.563   2
  -1 -23   2 11331.4 535.634   3
  -1 -23   1 169.655 83.2255  31
   1 -23  -1 73.1701 69.5795  31
  -1 -23   1 33.7179 79.1738   3
   1 -23  -1 81.9677 81.8046   2
   1 -23  -1 74.7871 81.8409   3
   1 -23   0 1734.41 167.421  31
  -1 -23   0 1422.87 157.963  31
   1 -23   0 1573.76 169.342   3
  -1 -23   0 1351.21 134.052   3
  -1 -23  -1 735.550 114.964  31
   1 -23   1 735.676 132.577   3
   1 -23   2 5066.84 293.988  31
  -1 -23  -2 4556.74 279.222  31
  -1 -23  -2 4951.14 296.522   2
   1 -23   2 5177.02 301.214   3
  -1 -23  -3 12884.4 579.075   2
  -1 -23  -4 11417.6 510.413   2
   1 -23   4 13096.1 520.846   3
   1 -24  -3 198.320 56.3824   2
  -1 -24   3 204.172 51.8673   3
   1 -24  -2 2221.83 151.439   2
  -1 -24   2 2359.85 148.200   3
   1 -24  -1 136.136 57.5925   3
  -1 -24   1 104.237 44.1809   3
   1 -24   0 10216.0 464.600   3
   1 -24   1 820.383 102.386   3
  -1 -24  -2 769.043 91.7709   2
   1 -24   2 674.385 88.4476   3
   2   0 -13 61.9967 77.3914  10
   2   0 -12 21888.9 979.411  10
  -2   0  12 21215.0 959.573  34
   2   0 -11 73.3288 120.694  10
   2   0 -10 831.718 375.341  32
   2   0 -10 307.555 413.702   6
   2   0  -9-23.7957 115.532   1
   2   0  -9-100.464 271.658  32
   2   0  -9-198.855 358.466   6
   2   0  -8 7709.28 487.103   1
   2   0  -8 8755.07 894.209   6
   2   0  -8 8199.38 871.312  32
   2   0  -7 72.4494 184.710   6
   2   0  -7 72.8080 217.658  32
   2   0  -6 112067. 4747.50   7
   2   0  -6 113485. 4740.12   6
   2   0  -6 113459. 4744.35  32
   2   0  -5-45.3834 158.428   7
   2   0  -5-130.967 166.942   6
   2   0  -5 44.9712 190.120  32
   2   0  -4 5049.82 434.059   7
   2   0  -4 4671.26 412.593   6
   2   0  -4 5228.33 447.402  32
   2   0  -3-44.4027 96.1146   7
   2   0  -3 160.689 127.839  32
   2   0  -2 30737.5 1232.44   7
   2   0  -2 29179.5 1212.16   6
   2   0  -2 30386.7 1322.14  32
   2   0  -1 149.345 130.443  37
   2   0   0 1813.84 212.740  37
   2   0   0 1628.06 211.388  33
  -2   0   0 1305.16 99.2930   6
   2   0   1-24.5133 126.920  33
  -2   0  -1 44.8061 84.0675   6
   2   0   2 15829.1 880.457  33
  -2   0  -2 15286.5 805.886   7
  -2   0  -2 16432.1 826.843   6
   2   0   3 83.1801 187.461  33
  -2   0  -3 173.569 129.055   7
  -2   0  -3 35.9494 133.645   6
   2   0   4 11819.6 575.563  34
   2   0   4 11941.6 877.106  33
  -2   0  -4 12924.0 868.003   6
   2   0   5 32.9338 91.5288  34
   2   0   5 195.687 203.674  33
  -2   0  -5 125.415 169.575   6
   2   0   6 24666.0 1107.08  34
   2   0   6 24258.0 1574.95  33
  -2   0  -6 24621.9 1564.90   6
   2   0   7 183.987 262.195  33
   2   0   7-23.0682 121.236  34
  -2   0  -7 91.8327 298.427   6
   2   0   8 9472.95 590.216  34
   2   0   8 11471.3 1087.22  33
  -2   0  -8 10372.2 1041.50   6
  -2   0  -8 10189.0 1020.56  32
   2   0   9 168.420 145.597  34
   2   0  10 7302.73 449.289  34
   2   0  11 13.3032 71.9423  34
   2   1 -13 153.058 80.3684  10
   2   1 -12 25522.4 1091.39  10
  -2   1  12 23568.6 1062.72  34
   2   1 -11 2168.28 254.113  10
   2  -1 -10 40925.6 2436.05  32
   2  -1 -10 37236.9 2371.35   6
   2   1 -10 39731.4 2413.37   6
   2  -1 -10 42468.5 1760.64   1
   2  -1  -9 31847.9 1940.52  32
   2   1  -9 25606.8 1815.01   6
   2  -1  -9 27232.9 1857.86   6
   2   1  -9 28453.1 1272.33   1
   2  -1  -9 27707.5 1272.46   1
   2  -1  -8 2553.15 518.862  32
   2  -1  -8 3414.51 573.262   6
   2   1  -8 2643.99 507.094   6
   2   1  -8 2697.17 270.356   1
   2  -1  -8 3145.84 282.602   1
   2   1  -7 948.446 297.109   6
   2   1  -7 1138.34 323.605   7
   2  -1  -7 1086.03 308.996   6
   2  -1  -7 1674.83 379.397  32
   2   1  -6 12853.7 960.810   7
   2  -1  -6 13468.4 965.362   6
   2   1  -6 13715.2 961.030   6
   2  -1  -6 14532.9 986.555  32
   2   1  -5 229.679 180.750   7
   2   1  -5 307.976 177.627   6
   2  -1  -5 218.156 167.148   6
   2  -1  -5 405.938 215.350  32
   2   1  -4 95.7279 118.626   6
   2   1  -4 67.6616 143.057   7
   2  -1  -4 126.640 127.655   6
   2  -1  -4 69.4914 171.558  32
   2   1  -3 13071.9 709.840   7
   2   1  -3 13742.5 700.304   6
   2  -1  -3 12927.8 690.617   6
   2  -1  -3 13935.0 749.653  32
   2  -1  -2 33920.3 1435.75  32
   2  -1  -2 34830.6 1335.69   6
   2  -1  -2 31430.3 1260.56   9
   2   1  -1 3059.00 268.927  37
   2   1   0 2190.79 233.787  37
  -2   1   0 1891.04 118.437   7
   2   1   1-24.5648 121.281  33
  -2   1  -1 56.7279 79.8467   7
  -2  -1  -1 89.7167 85.2561   6
   2   1   2 1736.42 270.809  33
  -2   1  -2 1796.18 221.786   7
  -2  -1  -2 1948.96 234.899   6
   2   1   3 27557.8 1380.48  33
  -2   1  -3 25494.2 1303.05   7
  -2   1  -3 26979.4 1334.35   6
  -2  -1  -3 25657.0 1314.95   6
   2   1   4 12918.7 626.584  34
   2   1   4 13154.8 913.229  33
  -2   1  -4 13995.9 900.384   7
  -2   1  -4 13458.5 902.614   6
  -2  -1  -4 15577.1 948.617   6
   2   1   5 1350.00 162.915  34
   2   1   5 1434.80 355.652  33
  -2   1  -5 1340.63 313.225   6
  -2   1  -5 1047.47 286.855   7
  -2  -1  -5 994.710 283.890   6
   2   1   6 198.638 127.949  34
   2   1   6-78.9749 236.128  33
  -2   1  -6 237.678 225.860   6
  -2  -1  -6 77.1668 196.779   6
   2   1   7 9954.98 572.058  34
  -2  -1  -7 10910.2 1015.72   6
  -2   1  -7 7542.04 887.427   6
   2   1   7 8639.37 919.687  33
   2   1   8 298.778 269.533  33
   2   1   8 497.713 166.739  34
  -2   1  -8 604.876 327.810   6
  -2  -1  -8 98.8289 267.470   6
  -2  -1  -8 96.7799 195.386  32
   2   1   9 7004.79 465.311  34
   2   1  10 157.970 127.227  34
   2   1  11 606.213 104.533  34
   2  -2 -13 14132.0 635.700  10
   2   2 -13 15396.4 644.384  10
  -2   2  12 309.566 113.799  34
  -2  -2  12 714.732 134.231  34
   2   2 -12 336.243 129.476  10
   2  -2 -12 348.780 127.614  10
   2   2 -11 71.8305 131.345  10
   2  -2 -11 188.997 144.486  10
   2  -2 -10 35014.9 2170.37   6
   2   2 -10 32583.4 2121.85   6
   2  -2 -10 34354.7 2146.51  32
   2   2 -10 30723.8 2088.39  32
   2  -2 -10 35526.2 1515.70   1
   2  -2  -9 32573.9 1408.27  35
   2  -2  -9 33957.2 2087.78  32
   2   2  -9 32482.4 2078.78  32
   2  -2  -9 35380.0 1502.33   1
   2   2  -9 34659.4 2128.80   6
   2  -2  -9 36128.3 2151.97   6
   2  -2  -8 13587.0 1156.35  32
   2   2  -8 15411.9 1215.82  32
   2  -2  -8 14943.7 754.406   1
   2   2  -8 13590.7 729.527   1
   2   2  -8 17468.6 1287.51   7
   2  -2  -8 15057.3 1203.13   6
   2   2  -8 13174.8 1151.21   6
   2  -2  -7 799.003 301.186  32
   2   2  -7 362.052 245.639  32
   2   2  -7 846.347 303.443   7
   2   2  -7 814.276 299.559   6
   2  -2  -7 1094.84 336.493   6
   2  -2  -6 8761.75 770.887  32
   2   2  -6 9867.57 795.278  32
   2   2  -6 11072.6 856.719   7
   2   2  -6 10267.8 812.765   6
   2  -2  -6 10238.9 810.355   6
   2  -2  -5 317.370 204.402  32
   2   2  -5 134.812 181.225  32
   2   2  -5 359.214 202.435   6
   2   2  -5 142.260 154.212   7
   2  -2  -5 44.2874 183.013   6
   2   2  -4 12681.2 784.719  32
   2  -2  -4 12825.7 794.509  32
   2  -2  -4 13483.1 790.057   6
   2   2  -4 13784.4 807.202   7
   2   2  -3 80252.0 3256.48  32
   2  -2  -3 82978.8 3263.23  32
   2  -2  -3 80815.1 3211.53   6
   2  -2  -2 7834.25 395.363   9
   2  -2  -2 8432.91 493.760  32
   2   2  -2 7535.49 478.209  32
   2   2  -1 51733.3 2172.46  18
   2  -2  -1 50652.7 2164.70  18
   2  -2  -1 54523.6 2152.57  37
   2  -2  -1 53278.4 2065.18   9
   2  -2  -1 57355.6 2187.33  23
   2   2  -1 52065.7 2175.29  23
   2   2   0 52193.7 2170.28  18
   2  -2   0 47913.7 2163.59  18
   2   2   0 56290.4 2169.22  37
   2  -2   0 54057.6 2164.17  37
   2   2   0 55683.9 2177.94  33
   2  -2   0 53276.2 2169.11  33
   2   2   1 9392.96 554.422  33
   2  -2   1 7966.37 536.139  33
  -2  -2  -1 8787.81 476.380   6
   2   2   2 26946.8 1350.94  33
   2  -2   2 28575.2 1362.33  33
  -2  -2  -2 29747.7 1315.51   6
   2   2   3 67659.0 2881.43  33
  -2   2  -3 65146.0 2821.69   7
  -2  -2  -3 68203.1 2843.14   6
   2  -2   4 4350.92 283.627  34
   2   2   4 4415.72 286.595  34
   2   2   4 4413.24 509.107  33
  -2   2  -4 4412.22 483.891   7
  -2   2  -4 4069.43 479.460   6
  -2  -2  -4 5306.46 521.946   6
   2   2   5 52630.4 2129.10  34
   2  -2   5 53282.0 2131.44  34
   2  -2   5 48837.7 2542.34  33
   2   2   5 53009.2 2590.64  33
  -2   2  -5 54791.2 2588.15   7
  -2   2  -5 58596.2 2643.18   6
  -2  -2  -5 56441.8 2611.51   6
   2   2   6 16849.1 800.177  34
   2  -2   6 16228.0 792.901  34
   2   2   6 16001.6 1204.07  33
   2  -2   6 14393.3 1164.22  33
  -2  -2  -6 17127.4 1234.66   6
  -2   2  -6 15340.2 1207.15   6
   2  -2   7 33082.5 1536.83  34
   2   2   7 36274.1 1551.03  34
  -2  -2  -7 37837.4 2159.58   6
  -2   2  -7 41617.2 2239.97   6
   2   2   7 36621.0 2148.55  33
   2  -2   7 36234.9 2149.66  33
   2   2   8 1585.64 423.181  33
   2   2   8 1658.28 236.250  34
   2  -2   8 1684.15 441.481  33
  -2  -2  -8 1472.58 400.180   6
  -2   2  -8 1528.85 453.976   6
  -2  -2  -8 2305.92 508.454  32
  -2   2  -8 1440.85 401.204  32
   2   2   9 1400.42 211.309  34
   2  -2   9 1112.27 209.627  34
   2  -2  10 250.957 107.744  34
   2   2  10 310.382 103.945  34
   2  -2  11 5115.62 289.520   5
   2  -2  11 5159.25 309.997  34
   2   2  11 5106.51 309.418  34
   2   3 -13 563.119 86.7601  10
   2  -3 -13 398.291 78.2863  10
  -2   3  12 875.926 138.847  34
  -2  -3  12 1104.83 154.316  34
   2   3 -12 1046.61 165.380  10
   2  -3 -12 809.478 148.432  10
   2  -3 -11 19497.8 958.655   1
   2   3 -11 21127.2 993.419  10
   2  -3 -11 21667.6 997.488  10
   2  -3 -10 2162.05 209.669  35
   2   3 -10 1637.41 440.049   6
   2  -3 -10 2040.34 475.699   6
   2  -3 -10 2093.46 552.422  32
   2   3 -10 2592.26 580.993  32
   2  -3 -10 2522.43 275.059   1
   2  -3  -9 20623.2 982.481  35
   2   3  -9 23868.0 1646.90  32
   2  -3  -9 25632.5 1684.43  32
   2   3  -9 25350.2 1692.58   6
   2  -3  -9 22668.6 1626.84   6
   2  -3  -9 22674.6 1070.55   1
   2  -3  -8 2869.06 520.259  32
   2   3  -8 1648.30 421.688  32
   2   3  -8 2642.02 523.681   7
   2   3  -8 1622.81 445.104   6
   2  -3  -8 2675.47 514.854   6
   2  -3  -8 2233.99 230.479   2
   2  -3  -8 2301.87 250.516   1
   2  -3  -7 32635.6 1872.91  32
   2   3  -7 32683.1 1865.06  32
   2   3  -7 36661.0 1986.36   7
   2  -3  -7 34630.9 1926.57   6
   2   3  -7 31316.8 1865.63   6
   2  -3  -6 348.618 174.031  32
   2   3  -6 230.491 156.191  32
   2   3  -6 300.480 202.960   6
   2   3  -6 63.1470 180.312   7
   2  -3  -5 6153.06 557.577  32
   2   3  -5 5678.02 537.143  32
   2   3  -5 5628.95 555.674   7
   2  -3  -5 7082.41 583.988   6
   2  -3  -4 34730.3 1659.78  32
   2   3  -4 35925.2 1666.73  32
   2  -3  -4 36729.0 1672.83   6
   2  -3  -3 11525.9 663.963  32
   2   3  -3 11029.5 656.437  32
   2  -3  -3 10912.2 637.170   6
   2  -3  -2 120228. 4604.51   9
  -2  -3   2 122728. 4546.61   9
   2  -3  -1 9553.56 495.595   8
  -2  -3   1 9006.39 419.869   8
   2   3  -1 8863.88 528.455  23
   2  -3  -1 10075.8 548.373  23
   2   3  -1 8654.90 522.019  18
   2  -3  -1 9151.96 532.685  18
   2  -3  -1 8809.54 480.576   9
   2   3   0 860.270 170.608  18
   2  -3   0 955.527 175.893  18
   2   3   0 1172.54 178.977  33
   2  -3   0 905.005 172.104  33
   2  -3   0 1040.09 168.563  37
   2   3   0 1233.50 179.741  37
   2  -3   0 1152.30 171.183   9
   2  -3   1 49.1812 127.319  33
   2   3   1-24.7607 124.254  33
   2  -3   2 1971.86 271.412  33
   2   3   2 1891.67 276.512  33
  -2  -3  -2 1780.25 240.119   6
   2  -3   3 40563.5 1922.68  33
   2   3   3 40242.3 1927.73  33
  -2  -3  -3 42580.1 1911.40   6
  -2   3  -3 42201.7 1910.96   7
   2  -3   4 2508.83 205.115  34
   2   3   4 2185.97 196.683  34
   2  -3   4 2317.74 374.513  33
   2   3   4 2159.13 374.418  33
  -2   3  -4 2277.34 374.731   7
  -2  -3  -4 2643.87 377.769   6
   2   3   5 544.728 109.153  34
   2  -3   5 745.386 129.991  34
   2   3   5 717.963 236.166  33
   2  -3   5 523.894 213.758  33
  -2   3  -5 270.712 193.938   6
  -2  -3  -5 380.152 206.874   6
  -2   3  -5 452.219 233.771   7
   2   3   6 6769.84 434.257  34
   2  -3   6 7717.00 455.077  34
   2   3   6 7178.50 770.032  33
   2  -3   6 7108.41 770.877  33
  -2   3  -6 7344.71 778.253   7
  -2   3  -6 7319.70 793.258   6
  -2  -3  -6 6066.66 737.496   6
   2   3   7 25110.5 1119.26  34
   2  -3   7 23573.9 1111.87  34
  -2   3  -7 22467.3 1631.27   6
  -2  -3  -7 22416.5 1600.92   6
   2  -3   7 23791.3 1637.49  33
   2   3   7 23549.0 1622.07  33
   2   3   8 195.945 279.259  33
   2   3   8 73.3882 141.224  34
   2  -3   8 122.237 144.535  34
   2  -3   8 97.8995 216.164  33
  -2   3  -8 103.047 227.526   6
  -2  -3  -8-97.3475 214.946   6
  -2   3  -8 189.413 256.101  32
  -2  -3  -8 189.727 209.463  32
   2   3   9 14307.4 749.712  34
   2  -3   9 14404.1 751.727  34
   2  -3  10 1191.36 177.345  34
   2   3  10 1199.83 178.530  34
   2  -3  11 1013.64 122.746   5
   2  -3  11 1041.13 143.455   4
   2  -3  11 873.372 126.657  34
   2   3  11 1059.80 131.517  34
  -2  -3 -11 1145.91 129.142  35
  -2  -4  13 6763.25 328.076   5
   2  -4 -13 6376.01 309.257  10
   2   4 -13 6508.80 315.525  10
  -2  -4  12 1237.75 157.073  34
  -2   4  12 1350.75 163.189  34
   2  -4 -12 901.294 143.342  10
   2   4 -12 957.914 151.739  10
   2  -4 -11 6455.43 419.642   1
   2  -4 -11 6091.82 415.630  10
   2   4 -11 5747.19 409.205  10
   2  -4 -10 23762.3 1060.36  35
   2   4 -10 24668.5 1735.57   6
   2  -4 -10 22981.6 1670.36  32
   2   4 -10 24576.9 1703.90  32
   2  -4 -10 24952.0 1143.34   1
   2  -4  -9 5966.45 393.029  35
   2   4  -9 6427.45 812.440   6
   2  -4  -9 5448.45 767.340   6
   2  -4  -9 6328.72 791.460  32
   2   4  -9 5935.81 780.839  32
   2  -4  -9 6863.67 465.063   1
   2  -4  -8 2424.38 230.564  35
   2  -4  -8 3443.58 545.910  32
   2   4  -8 2998.89 503.534  32
   2  -4  -8 2794.17 262.004   2
   2  -4  -8 2490.67 268.283   1
   2  -4  -8 2990.23 550.006   6
   2   4  -8 2979.18 542.334   7
   2   4  -8 1837.70 448.408   6
   2  -4  -7 650.351 261.060  32
   2   4  -7 358.647 250.954  32
   2   4  -7 462.578 241.299   6
   2   4  -7 484.764 263.095   7
   2  -4  -7 380.110 247.621   6
   2  -4  -6 9959.15 827.534  32
   2   4  -6 10486.2 849.682  32
   2   4  -6 10146.7 884.029   7
   2  -4  -6 12246.4 910.747   6
   2  -4  -5 77893.2 3277.05  32
   2   4  -5 75680.9 3256.41  32
   2  -4  -5 75216.2 3293.36   6
   2  -4  -4 42075.4 1894.37  32
   2   4  -4 42402.1 1883.35  32
   2  -4  -4 40037.7 1883.87   6
   2   4  -3 120133. 4639.12  32
   2  -4  -3 117271. 4626.55  32
  -2  -4   2 218050. 7928.26   9
   2  -4  -2 206582. 7979.64   9
   2  -4  -1 71654.1 2917.59  18
   2   4  -1 72960.2 2921.36  18
  -2  -4   1 73840.0 2845.05   9
   2  -4  -1 75895.8 2906.85   9
  -2  -4   1 74239.4 2826.09   8
   2  -4  -1 72258.5 2904.38   8
   2   4   0 25026.2 1163.66  23
   2  -4   0 25764.3 1165.06  23
   2   4   0 26383.2 1152.03  37
   2  -4   0 24783.6 1138.80  37
   2  -4   0 26049.0 1174.54   9
   2  -4   1 69648.1 2880.64  33
   2   4   1 73693.5 2891.48  33
   2   4   2 17508.4 975.785  33
   2  -4   2 19440.5 998.197  33
  -2  -4  -2 19443.5 987.442   6
   2   4   3 5603.38 513.271  33
   2  -4   3 4911.92 477.239  33
  -2  -4  -3 5972.80 515.123   6
   2   4   4 15447.4 703.022  34
   2  -4   4 14765.9 695.616  34
   2   4   4 15026.4 996.548  33
   2  -4   4 15861.2 1025.12  33
  -2   4  -4 15426.9 1023.65   7
  -2  -4  -4 17916.7 1058.25   6
   2   4   5 18443.8 850.135  34
   2  -4   5 17862.5 845.318  34
   2   4   5 18935.3 1228.99  33
   2  -4   5 19855.9 1257.14  33
  -2  -4  -5 18330.7 1225.38   6
  -2   4  -5 20423.9 1275.63   7
  -2   4  -5 19167.7 1266.19   6
   2  -4   6 6151.17 402.604  34
   2   4   6 6143.74 404.148  34
  -2   4  -6 6477.45 754.454   7
  -2   4  -6 6348.12 743.333   6
  -2  -4  -6 5617.87 683.684   6
   2  -4   6 6003.89 704.634  33
   2   4   6 6686.70 750.435  33
  -2   4  -7 396.033 268.707   6
  -2  -4  -7 455.710 260.799   6
   2   4   7 863.011 186.798  34
   2   4   7 543.201 271.617  33
   2  -4   7 637.460 163.221  34
   2  -4   7 726.046 347.810  33
   2  -4   8 192.242 229.338  33
   2  -4   8 239.922 140.348  34
   2   4   8 96.0931 128.324  34
   2   4   8 96.2591 260.385  33
  -2  -4  -8 279.438 237.575  32
  -2   4  -8 370.969 250.881  32
  -2   4  -8 520.239 296.649   6
   2  -4   9 3689.64 317.026  34
   2   4   9 3126.58 297.259  34
   2   4  10 10358.9 547.155  34
   2  -4  10 10071.3 542.640  34
   2  -4  11 4599.36 258.680   5
   2  -4  11 4163.65 256.213  34
   2   4  11 4616.92 266.433  34
  -2  -5  13 121.407 52.9471   5
   2   5 -13 159.851 44.5859  10
   2  -5 -12 1231.71 155.529  10
   2   5 -12 1204.14 156.403  10
  -2  -5  12 1226.94 146.139  34
  -2   5  12 1415.90 159.571  34
   2  -5 -11 11302.1 612.661  10
   2   5 -11 11935.9 628.712  10
   2  -5 -11 11252.4 617.204   1
   2  -5 -10 4365.69 330.699  35
   2  -5 -10 5683.75 409.780   1
   2  -5 -10 5488.37 395.812  10
   2   5 -10 5055.61 389.097  10
   2   5  -9 1082.43 416.179   7
   2   5  -9 1132.03 384.894   6
   2  -5  -9 560.221 306.516  32
   2   5  -9 1022.93 377.341  32
   2  -5  -9 1449.79 198.856   2
   2  -5  -9 1283.12 210.119   1
   2  -5  -9 1199.81 179.747  35
   2  -5  -8 1477.55 393.288   6
   2   5  -8 1124.05 371.073   6
   2   5  -8 1080.13 367.999   7
   2  -5  -8 1187.67 345.244  32
   2   5  -8 1011.70 325.885  32
   2  -5  -8 1813.63 231.558   1
   2  -5  -8 1342.13 193.081   2
   2  -5  -8 1169.85 174.014  35
   2   5  -7 9139.55 907.592   7
   2  -5  -7 11281.8 956.436   6
   2   5  -7 8830.53 874.332   6
   2  -5  -7 10715.6 905.643  32
   2   5  -7 11174.6 913.664  32
   2  -5  -7 9592.72 550.499   1
   2  -5  -7 9559.69 515.773  35
   2  -5  -6 13746.3 650.360  35
   2   5  -6 12553.6 934.179  32
   2  -5  -6 14419.4 986.364  32
   2  -5  -6 14680.7 1042.66   6
   2   5  -6 14331.4 1049.54   7
   2  -5  -5 21955.8 960.084  35
   2  -5  -5 23621.8 1324.56   6
   2  -5  -5 26700.0 1326.20  32
   2   5  -5 23541.2 1270.53  32
   2  -5  -4 34858.8 1611.36  32
   2   5  -4 32932.8 1588.08  32
   2  -5  -3 332.441 152.284  32
   2   5  -3 276.962 150.184  32
   2   5  -2 73331.3 2939.34  18
   2  -5  -2 74666.0 2958.68   8
   2  -5  -2 71770.3 2933.60   9
  -2  -5   2 73153.9 2877.61   9
   2  -5  -1 37188.0 1702.38  18
   2   5  -1 40165.3 1714.98  18
   2  -5  -1 41143.7 1748.78   9
  -2  -5   1 42452.3 1701.84   9
  -2  -5   1 41830.6 1683.05   8
   2  -5  -1 41582.7 1756.28   8
   2  -5   0 95702.8 3707.86  37
   2   5   0 96529.8 3705.83  37
   2  -5   0 93687.1 3725.78  23
   2   5   0 96415.1 3737.06  23
   2  -5   0 95457.5 3782.42   9
   2  -5   1 20330.5 997.291  33
   2   5   1 20522.5 997.538  33
   2   5   2 2511.10 293.422  33
   2  -5   2 1922.93 288.394  33
   2  -5   3 7742.15 412.052  31
   2  -5   3 8339.27 627.213  33
   2   5   3 8268.07 625.923  33
   2   5   4 53385.4 2128.58  34
   2  -5   4 54851.4 2132.50  34
   2  -5   4 53274.8 2510.07  33
   2   5   4 56246.7 2547.01  33
  -2  -5  -4 55754.7 2556.44   6
   2   5   5 23903.3 1064.83  34
   2  -5   5 24288.8 1067.66  34
   2  -5   5 25182.7 1479.64  33
   2   5   5 24146.4 1463.35  33
  -2   5  -5 27551.7 1579.64   7
  -2  -5  -5 24398.3 1490.33   6
   2   5   6 312.582 254.096  33
   2  -5   6 237.387 126.377  34
   2  -5   6 156.815 244.958  33
   2   5   6 276.026 129.662  34
  -2   5  -6 88.7436 226.398   6
  -2   5  -6 422.460 285.069   7
  -2  -5  -6 404.454 291.756   6
   2   5   7 829.642 174.441  34
   2  -5   7 741.106 174.708  34
   2   5   7 714.700 302.294  33
   2  -5   7 447.347 268.594  33
  -2   5  -7 605.232 328.736   6
  -2   5  -7 384.655 301.262   7
   2   5   8 19759.3 938.376  34
   2  -5   8 21342.8 957.615  34
   2   5   8 17257.6 1403.81  33
   2  -5   8 17119.9 1383.23  33
  -2  -5  -8 15261.3 1325.89  32
  -2   5  -8 18196.8 1407.39  32
  -2   5  -8 18618.6 1483.12   6
   2  -5   9 9352.06 536.080  34
   2   5   9 9055.20 533.220  34
   2   5  10 17975.5 806.192  34
   2  -5  10 15896.5 784.913  34
   2  -5  10 18027.3 820.977   5
   2  -5  11 9.82366 71.9311   5
  -2  -6  13 130.740 44.7143   5
   2   6 -12 4012.51 257.826  10
   2  -6 -12 4040.59 252.907  10
  -2   6  12 3397.74 244.527  34
  -2  -6  12 3925.76 253.126  34
  -2   6  11 1158.35 173.820  34
  -2  -6  11 1335.33 179.385  34
   2   6 -11 871.045 162.180  10
   2  -6 -11 1267.31 176.513  10
   2  -6 -11 1360.70 200.542   1
   2  -6 -10 234.745 105.529  35
   2  -6 -10 222.121 147.590   1
   2   6 -10-69.4409 141.535  10
   2  -6 -10-22.5541 115.042  10
   2  -6  -9 7234.47 437.529  35
   2   6  -9 6224.62 842.570   7
   2   6  -9 7154.29 866.476   6
   2  -6  -9 6497.41 789.409  32
   2   6  -9 7076.00 820.655  32
   2  -6  -9 6655.35 474.370   1
   2  -6  -9 6453.37 437.810   2
   2  -6  -8 26497.2 1181.40  35
   2   6  -8 28000.5 1841.04   7
   2   6  -8 25683.1 1762.43   6
   2  -6  -8 23737.3 1626.75  32
   2   6  -8 27296.3 1694.88  32
   2  -6  -8 26779.6 1204.74   2
   2  -6  -8 28015.9 1240.62   1
   2  -6  -7 1891.90 205.111  35
   2   6  -7 1567.93 399.541   6
   2   6  -7 2100.81 444.621   7
   2  -6  -7 1641.12 386.641  32
   2   6  -7 1692.46 366.071  32
   2  -6  -7 2075.38 223.431   2
   2  -6  -6 13851.4 666.498  35
   2  -6  -6 13894.0 980.701  32
   2   6  -6 14039.6 980.031  32
   2  -6  -5 8174.22 426.416  35
   2  -6  -5 7424.52 629.745  32
   2   6  -5 8591.63 667.047  32
   2  -6  -4 85713.2 3453.44  32
   2   6  -4 81967.3 3436.75  32
   2  -6  -3 12337.6 709.969  32
   2   6  -3 12137.8 702.655  32
  -2  -6   3 12833.7 709.070   9
   2  -6  -2 77762.9 3175.34  18
   2   6  -2 80796.4 3183.73  18
   2  -6  -2 78064.4 3254.08   8
  -2  -6   2 83803.6 3188.90   9
   2  -6  -2 79582.5 3243.57   9
   2  -6  -1 11628.1 642.521  18
   2   6  -1 12099.8 649.916  18
  -2  -6   1 12618.9 683.588   9
   2  -6  -1 11827.7 714.344   9
  -2  -6   1 12342.0 663.010   8
   2  -6  -1 13325.6 739.776   8
   2  -6   0 129019. 5033.71   9
   2   6   0 125578. 4918.89  23
   2  -6   0 126478. 4914.65  23
   2  -6   0 130905. 4901.07  37
   2   6   0 129269. 4892.73  37
   2  -6   1 28902.6 1405.47   9
   2  -6   1 27852.2 1292.79  33
   2   6   1 28839.2 1302.11  33
   2   6   2 60465.7 2538.85  33
   2  -6   2 60107.3 2539.26  33
   2   6   3 1152.26 244.882  33
   2  -6   3 940.440 237.727  33
   2  -6   3 1491.72 162.921  31
   2   6   4 214.580 85.8386  34
   2  -6   4 240.733 89.7459  34
   2   6   4 157.045 170.299  33
   2  -6   4 208.811 156.248  33
  -2   6  -5 1712.34 371.767   7
   2   6   5 1817.45 378.757  33
   2   6   5 1482.92 173.323  34
   2  -6   5 1359.98 334.897  33
   2  -6   5 1549.62 179.040  34
  -2   6  -6 41928.0 2322.38   7
  -2   6  -6 38222.9 2289.48   6
   2  -6   6 41956.2 2237.24  33
   2   6   6 41189.4 2222.08  33
   2   6   6 40992.7 1710.16  34
   2  -6   6 41595.0 1713.51  34
   2   6   7 3727.39 310.329  34
   2  -6   7 3201.27 285.426  34
   2   6   7 2795.68 517.419  33
   2  -6   7 3668.30 568.639  33
  -2   6  -7 3078.82 567.029   6
  -2   6  -7 2929.35 554.825   7
  -2  -6  -7 3000.79 528.004  32
  -2   6  -7 2306.64 460.408  32
  -2   6  -8 12958.7 1195.15   6
   2  -6   8 13260.0 688.299  34
   2   6   8 13722.5 693.216  34
  -2  -6  -8 10959.4 1036.65  32
  -2   6  -8 11242.2 1042.94  32
  -2  -6  -8 12454.7 650.912   1
   2   6   8 12006.4 1092.10  33
   2  -6   8 11866.4 1079.27  33
   2   6   9 4639.38 346.023  34
   2  -6   9 4817.83 350.704  34
  -2  -6 -10 8206.00 460.503  35
   2   6  10 8257.87 445.236  34
   2  -6  10 7538.29 435.252  34
   2  -6  10 8815.86 477.214   5
   2  -6  10 8611.99 488.826   4
   2  -6  11 11937.1 562.401   4
   2  -6  11 12620.7 546.942   5
   2   7 -12 1122.09 124.641  10
  -2  -7  12 1477.28 158.101   5
  -2  -7  11 1608.09 183.270  34
  -2   7  11 1814.20 191.325  34
   2   7 -11 1780.86 194.558  10
   2  -7 -11 1538.40 176.547  10
   2  -7 -11 1624.91 211.483   1
   2  -7 -10 7421.70 450.824  35
   2  -7 -10 8152.71 516.903   1
   2   7 -10 8267.88 491.776  10
   2  -7 -10 7801.77 479.935  10
   2  -7  -9 524.639 175.596   1
   2  -7  -9 285.145 120.625   2
   2  -7  -9 165.981 112.599  35
   2   7  -9 219.557 221.446   7
   2   7  -9 104.232 265.881   6
   2  -7  -9 603.233 269.224  32
   2   7  -9 596.160 276.923  32
   2  -7  -9 134.532 116.478  10
   2   7  -9 299.011 146.894  10
   2  -7  -8 5383.11 379.784  35
   2   7  -8 6928.54 836.710   7
   2   7  -8 6090.34 777.334   6
   2  -7  -8 5998.48 706.340  32
   2   7  -8 5526.95 672.032  32
   2  -7  -8 5770.43 404.596   2
   2  -7  -8 4798.23 395.935   1
   2  -7  -7 1722.43 200.501  35
   2   7  -7 1739.33 416.798   7
   2  -7  -7 2322.91 415.431  32
   2   7  -7 1388.51 330.524  32
   2  -7  -7 1444.74 206.801   2
   2  -7  -6 94445.9 3687.38  35
   2  -7  -6 100686. 4149.51  32
   2   7  -6 97983.5 4122.40  32
   2  -7  -5 1957.41 187.313  35
   2  -7  -5 1666.38 294.565  32
   2   7  -5 2187.81 323.316  32
   2  -7  -4 37416.6 1517.67  35
   2  -7  -4 38514.5 1755.04  32
   2   7  -4 38875.3 1755.42  32
  -2  -7   3 5323.57 437.398   9
   2  -7  -2 22967.6 1091.21  18
   2   7  -2 22638.7 1091.09  18
   2  -7  -2 26420.4 1257.14   8
   2  -7  -2 24462.7 1219.11   9
  -2  -7   2 22665.2 1137.54   9
   2   7  -1 16241.0 788.673  18
   2  -7  -1 14475.4 765.409  18
   2  -7  -1 16147.5 906.065   9
  -2  -7   1 17278.8 877.382   9
   2  -7  -1 16566.5 919.346   8
  -2  -7   1 16162.7 848.335   8
   2  -7   0 26398.5 1344.54   9
  -2  -7   0 27217.9 1296.77   8
   2  -7   0 27210.4 1209.02  23
   2   7   0 27784.3 1222.42  23
   2  -7   0 26922.8 1190.26  37
   2   7   1 56726.6 2286.15  33
   2  -7   1 53627.9 2273.32  33
   2  -7   1 57439.1 2472.44   9
   2  -7   1 53943.4 2263.52  37
   2   7   1 55189.0 2263.50  37
   2  -7   2 87377.7 3274.02  31
   2  -7   2 81749.9 3471.24  33
   2   7   2 86765.2 3486.88  33
   2  -7   3 19308.6 861.233  31
   2  -7   3 20057.0 1092.24  33
   2   7   3 18697.2 1073.90  33
   2  -7   4 16655.0 762.471  34
   2   7   4 16917.9 765.223  34
   2   7   4 18087.6 1091.57  33
   2  -7   4 18323.2 1102.43  33
   2  -7   4 17319.5 802.177  31
  -2   7  -5 7987.30 814.698   7
   2  -7   5 7676.71 738.032  33
   2   7   5 7818.35 734.595  33
   2   7   5 7985.36 448.508  34
   2  -7   5 8288.26 454.223  34
  -2   7  -6 5877.10 748.003   7
   2   7   6 5549.20 684.011  33
   2  -7   6 6455.13 716.883  33
   2   7   6 6584.67 412.013  34
   2  -7   6 6638.57 412.583  34
   2   7   7 3098.24 283.342  34
   2  -7   7 3425.71 288.844  34
   2   7   7 2278.65 486.609  33
   2  -7   7 2440.56 479.343  33
  -2   7  -7 2188.02 507.999   6
  -2   7  -7 3454.79 586.145   7
  -2  -7  -7 3089.27 513.300  32
  -2   7  -7 2077.49 432.991  32
  -2  -7  -8 62198.6 2518.03   1
   2  -7   8 64304.3 2538.68  34
   2   7   8 63289.4 2537.37  34
   2   7   9 420.083 126.368  34
   2  -7   9 469.867 125.056  34
   2  -7   9 409.120 149.978   5
  -2  -7  -9 435.156 111.832   1
   2   7  10 4822.73 299.885  34
   2  -7  10 4598.86 291.296  34
  -2  -7 -10 4616.61 314.167  35
   2  -7  10 4806.02 326.878   5
   2  -7  10 5048.09 343.300   4
   2  -7  11 376.582 86.8643   4
   2  -7  11 395.102 76.1388   5
  -2  -8  12 8971.73 414.455   5
  -2  -8  12 7361.12 359.298   4
  -2   8  11 1210.55 149.479  34
   2   8 -11 994.279 145.344  10
   2  -8 -11 1123.42 176.359   1
   2  -8 -10 218.143 103.790  35
   2  -8 -10 190.400 144.016   1
   2  -8 -10 37.2314 111.449  10
   2   8 -10 269.923 123.016  10
   2  -8  -9 52.5277 136.049   1
   2  -8  -9 177.591 121.776   2
   2  -8  -9 233.451 124.036  35
   2   8  -9 104.062 209.765   6
   2   8  -9 329.627 280.132   7
   2   8  -9 238.844 215.311  32
   2   8  -9 236.588 125.701  10
   2  -8  -9-41.7419 109.768  10
   2  -8  -8 6630.26 452.714   2
   2  -8  -8 7865.11 456.646  35
   2   8  -8 6366.57 848.021   7
   2   8  -8 6734.10 837.076   6
   2   8  -8 6206.58 703.301  32
   2  -8  -8 7087.09 756.984  32
   2  -8  -8 6420.56 430.026  10
   2   8  -8 6470.85 430.570  10
   2  -8  -7 29636.5 1335.85   2
   2   8  -7 31000.7 1936.96   7
   2  -8  -7 31530.8 1326.94  35
   2  -8  -7 29160.0 1292.36  10
   2  -8  -7 29056.8 1710.38  32
   2   8  -7 33978.1 1780.26  32
   2   8  -6 44117.9 2086.00  32
   2  -8  -6 39787.1 2043.83  32
   2  -8  -6 40781.2 1696.54  35
   2  -8  -5 34911.3 1675.42  32
   2   8  -5 31790.2 1634.17  32
   2  -8  -5 33043.0 1378.55  35
   2  -8  -4 66073.1 2790.70  32
   2   8  -4 66219.5 2786.70  32
   2  -8  -4 66464.3 2571.94  35
   2   8  -3 70396.1 2797.52  18
   2  -8  -3 66778.0 2784.08  18
   2  -8  -3 71218.7 2986.04   8
   2  -8  -3 66238.4 2946.87   9
  -2  -8   3 68281.3 2873.18   9
   2  -8  -3 66958.8 2613.07  35
   2  -8  -2 19245.8 950.818  18
   2   8  -2 20029.1 959.310  18
   2  -8  -2 21033.5 1133.62   9
  -2  -8   2 21261.7 1082.25   9
   2  -8  -2 20352.8 1134.04   8
  -2  -8   1 1984.02 272.619   9
   2  -8  -1 1582.76 272.709   9
  -2  -8   1 1384.74 239.424   8
   2  -8  -1 1579.60 288.909   8
   2  -8   0 32576.5 1632.09   9
  -2  -8   0 34145.6 1588.49   8
   2   8   1 80379.7 3141.26  37
   2  -8   1 77506.5 3145.91  37
   2  -8   1 81867.4 3409.00   9
   2  -8   1 78502.3 3162.80  23
   2   8   1 80445.4 3185.98  23
   2  -8   2 10011.9 491.084  31
   2   8   2 8910.41 601.633  33
   2  -8   2 9270.22 609.567  33
   2  -8   3 9859.48 502.367  31
   2  -8   3 8490.26 650.114  33
   2   8   3 9329.01 668.885  33
   2  -8   4 501.575 132.488  31
   2  -8   4 509.392 195.678  33
   2  -8   4 509.249 103.618  34
   2   8   4 563.315 212.335  33
   2   8   5 2574.69 424.657  33
   2  -8   5 1812.86 362.149  33
   2   8   5 2451.31 215.271  34
   2  -8   5 2376.78 214.478  34
   2   8   6 3930.50 304.896  34
   2  -8   6 3933.27 299.759  34
   2   8   6 3681.75 536.720  33
   2  -8   6 3592.57 526.332  33
  -2   8  -6 3737.39 605.709   7
  -2   8  -6 3516.66 508.781  32
   2  -8   7 2634.24 246.902  34
   2   8   7 2388.81 245.525  34
   2  -8   7 1846.31 399.230  33
  -2  -8  -7 2423.77 454.108  32
  -2   8  -7 2214.19 421.969  32
  -2   8  -7 2420.17 509.335   6
  -2   8  -7 2384.32 506.087   7
  -2  -8  -8 479.163 134.541   1
   2  -8   8 442.074 174.657   5
   2   8   8 427.179 134.373  34
   2  -8   8 519.268 135.352  34
  -2  -8  -9 1666.70 176.287   1
   2  -8   9 1941.92 236.084   5
   2  -8   9 1656.78 224.350   4
   2  -8   9 1654.40 184.287  34
   2   8   9 1753.37 191.110  34
   2  -8  10 12935.7 643.518   5
   2  -8  10 14047.1 660.719   4
   2  -8  11 2455.28 158.066   5
   2  -8  11 2597.24 170.476   4
  -2  -9  12 125.990 68.0164   5
  -2  -9  11 7434.54 417.628   5
   2   9 -11 6363.24 354.070  10
   2  -9 -11 7166.78 420.610   1
  -2  -9  10 6038.73 371.270  34
   2  -9 -10 6475.74 400.286  35
   2  -9 -10 6910.82 448.175   1
   2   9 -10 6641.30 389.882  10
   2  -9  -9 472.115 149.266  35
   2  -9  -9 422.567 148.008   2
   2  -9  -9 442.052 169.619   1
   2   9  -9 206.435 263.523   6
   2   9  -9 327.467 295.497   7
   2   9  -9 429.600 126.516  10
   2  -9  -9 337.696 115.590  10
   2  -9  -8 10485.9 563.375  35
   2  -9  -8 9489.73 568.863   2
   2  -9  -8 8943.44 515.902  10
   2   9  -8 7273.76 932.189   7
   2   9  -8 7171.85 891.504   6
   2  -9  -7 683.508 169.799   2
   2   9  -7 902.357 267.810  32
   2  -9  -7 880.972 168.025  35
   2  -9  -6 23186.6 1068.25   3
   2  -9  -6 24407.6 1086.15  35
   2  -9  -6 23347.9 1097.94   2
   2  -9  -6 25873.1 1407.93  32
   2   9  -6 25390.9 1390.15  32
   2  -9  -5 70298.4 2781.78  35
   2   9  -5 71032.8 3041.57  32
   2  -9  -5 72934.1 3064.40  32
   2  -9  -4 4870.01 317.816  35
   2  -9  -3 26.7069 72.2705  18
   2  -9  -3 84.1611 84.8567  35
   2  -9  -3 159.768 179.620   8
   2  -9  -3 204.168 152.605   9
  -2  -9   3 125.678 151.058   9
   2  -9  -2 46452.3 1969.15  18
  -2  -9   2 53186.6 2231.29   9
   2  -9  -2 50897.5 2287.92   9
   2  -9  -2 48885.0 2290.85   8
  -2  -9   1 48010.4 2156.07   9
   2  -9  -1 46945.9 2200.58   9
   2  -9  -1 47319.6 2219.35   8
  -2  -9   1 46982.4 2124.03   8
   2  -9   0 22810.6 1313.58   9
  -2  -9   0 25047.3 1310.52   9
  -2  -9   0 24532.5 1290.51   8
   2   9   1 842.189 149.577  23
   2  -9   1 517.746 120.521  37
   2  -9   1 834.690 249.981   9
   2  -9   2 48229.8 2178.04  37
   2  -9   2 53356.1 2212.69  33
   2  -9   2 53105.7 2059.98  31
   2   9   3 2296.68 312.888  33
   2  -9   3 2137.18 304.425  33
   2  -9   3 2735.39 234.642  31
   2   9   4 6589.60 590.862  33
   2  -9   4 5661.88 563.900  33
   2  -9   4 5882.05 405.564   5
   2  -9   4 5991.34 392.737  31
   2  -9   5 40209.4 1668.69  34
   2  -9   5 40740.5 2083.89  33
   2  -9   5 43386.6 1779.25   5
   2  -9   6 1677.36 368.851  33
  -2   9  -6 2019.68 472.238   7
  -2   9  -6 2179.72 378.588  32
   2  -9   6 1995.38 269.042   5
   2   9   6 2041.96 210.060  34
   2  -9   6 1885.63 203.741  34
  -2   9  -7 633.238 329.885   6
  -2   9  -7 99.3470 179.765   7
   2  -9   7 572.337 172.659   5
   2   9   7 480.879 126.824  34
   2  -9   7 438.387 115.130  34
   2   9   8 16318.1 744.691  34
   2  -9   8 14276.1 722.511  34
   2  -9   8 16120.3 820.544   5
   2  -9   8 15247.0 806.981   4
  -2  -9  -8 15211.0 760.515   1
  -2  -9  -9 18167.6 855.222  35
   2  -9   9 18494.9 870.778   5
   2  -9   9 17984.9 863.399   4
  -2  -9  -9 17172.3 797.752   1
   2  -9  10 225.699 111.709   4
   2  -9  10 110.760 92.7179   5
   2  -9  11 193.396 48.2845   4
  -2 -10  12 31.3141 44.8175   5
  -2 -10  11 1205.40 160.862   5
   2 -10 -11 1459.06 182.434   1
   2 -10 -10 17.2477 86.6436  35
  -2 -10  10 101.148 127.691   5
   2 -10 -10 86.9453 134.367   1
   2 -10 -10 262.190 104.511   2
   2 -10  -9 6745.07 436.126   2
   2 -10  -9 6040.55 413.706  35
   2 -10  -8 440.443 145.407   2
   2 -10  -8 507.797 155.023  35
   2  10  -8 414.486 280.589   6
   2  10  -8 220.624 244.007   7
   2 -10  -7 71924.0 2852.41  35
   2 -10  -7 70611.7 2868.75   2
   2 -10  -6 588.184 151.948  35
   2 -10  -6 628.204 145.510   2
   2 -10  -6 630.918 140.596   3
  -2 -10   5 4089.87 277.086  31
   2 -10  -5 4185.15 330.770   2
   2 -10  -5 4584.94 326.051  35
   2 -10  -4 32466.3 1817.04   8
   2 -10  -4 33750.5 1807.13   9
   2 -10  -4 33083.9 1395.52  35
  -2 -10   3 4402.38 465.971   9
   2 -10  -3 4107.90 487.343   9
   2 -10  -3 3189.69 453.124   8
  -2 -10   2 23287.3 1277.32   9
   2 -10  -2 22759.3 1337.66   9
   2 -10  -2 23200.6 1354.83   8
  -2 -10   1 6346.02 578.108   9
   2 -10  -1 7093.87 635.596   9
  -2 -10   0 606.404 205.192   9
   2 -10   0 496.161 206.363   9
  -2 -10   0 1001.30 228.750   8
  -2 -10  -1 124315. 4943.81   8
  -2 -10  -1 119008. 4466.75  35
   2 -10   1 113131. 4931.66   9
  -2 -10  -2 22027.8 941.908  35
   2 -10   2 21115.2 960.927  31
   2 -10   3 785.440 152.688  31
   2 -10   4 2419.26 251.600   4
   2 -10   4 2175.01 238.696  31
   2 -10   5 4844.86 382.356   4
  -2  10  -6 18679.4 1438.93   7
   2 -10   6 18031.2 922.624   4
  -2  10  -7 26274.0 1813.22   7
  -2  10  -7 25673.3 1846.41   6
  -2 -10  -7 27867.5 1259.07  35
   2 -10   7 27256.1 1264.94   4
  -2 -10  -8 522.795 155.269  35
   2 -10   8 585.198 176.339   5
   2 -10   8 94.8464 147.145   4
  -2 -10  -9 11024.5 566.667  35
  -2 -10  -9 10298.9 521.349   1
   2 -10   9 10505.9 568.254   5
   2 -10   9 10205.2 565.844   4
   2 -10  10 4782.78 297.814   5
   2 -10  10 5393.55 307.472   4
   2 -11 -11 12918.9 601.142   1
  -2 -11  11 12008.5 572.883   5
   2 -11 -10 9893.86 518.694   2
   2 -11 -10 10510.6 572.028   1
  -2 -11  10 10071.4 547.219   5
   2 -11  -9 10733.8 594.858  35
  -2 -11   9 11175.2 613.716   5
   2 -11  -9 10804.8 597.211   2
   2 -11  -8 394.190 150.010   2
   2 -11  -8 520.247 176.340   1
   2 -11  -8 1041.53 332.365   9
   2  11  -8 933.438 350.212   6
   2  11  -8 110.869 245.409   7
  -2 -11   8 520.342 156.204   5
   2 -11  -8 468.509 153.281  35
  -2 -11   7 6379.84 436.539   5
   2 -11  -7 6184.58 441.031  35
   2 -11  -7 6730.11 460.968   2
   2 -11  -6 11628.8 632.817   2
   2 -11  -6 10521.9 962.929   9
   2 -11  -6 11496.6 613.767  35
   2 -11  -6 9726.70 574.046   3
  -2 -11   6 9768.64 573.901   5
   2 -11  -5 117751. 4554.12   3
  -2 -11   5 118191. 4498.02  31
   2 -11  -5 122698. 5191.63   8
   2 -11  -5 118609. 5147.48   9
   2 -11  -5 117055. 4584.76   2
   2 -11  -5 121739. 4565.47  35
   2 -11  -4 70.0761 178.681   9
   2 -11  -4 146.218 197.714   8
   2 -11  -3 12200.6 945.500   9
  -2 -11   3 11381.1 860.694   9
   2 -11  -3 12770.2 975.843   8
  -2 -11   2 53.0576 143.463   9
   2 -11  -2-124.689 186.365   9
   2 -11  -2 384.084 230.782   8
  -2 -11   1 23662.4 1377.50   9
   2 -11  -1 25599.0 1477.36   9
   2 -11   0 30395.1 1740.57   9
  -2 -11   0 33715.4 1747.67   9
  -2 -11   0 33019.9 1717.72   8
  -2 -11  -1 7475.02 682.388   8
  -2 -11  -1 5801.79 349.567  35
  -2 -11  -1 7379.29 678.904   9
   2 -11   2 55695.6 2212.58  31
  -2 -11  -2 54852.8 2181.87  35
   2 -11   3 35106.0 1513.66  31
  -2 -11  -3 36360.6 1502.20  35
  -2 -11  -4 8771.52 511.355  35
   2 -11   4 8994.93 530.841  31
   2 -11   4 8686.78 531.891   4
   2 -11   5 641.964 177.497   4
  -2 -11  -5 388.312 132.977  35
   2 -11   6 3996.62 349.274   4
  -2 -11  -6 4002.76 342.862  35
   2 -11   7 11567.7 658.695   4
  -2 -11  -7 11528.9 647.834  35
   2 -11   8 4639.18 352.604   4
  -2 -11  -8 4367.34 344.129  35
  -2 -11  -9 7297.88 396.461   1
   2 -11   9 7354.42 428.350   4
  -2 -11  -9 7781.25 434.980  35
   2 -11  10 383.434 92.2115   5
   2 -11  10 259.153 78.1825   4
   2 -12 -11 952.924 133.685   1
  -2 -12  11 758.041 100.904   5
   2  12 -11 705.700 108.665  12
   2 -12 -10 8843.24 457.375   2
   2 -12 -10 8357.20 490.329   1
  -2 -12  10 8830.26 473.005   5
   2 -12  -9 8782.61 500.770   2
  -2 -12   9 8046.59 492.759   5
   2 -12  -8 5310.30 400.544  35
  -2 -12   8 5859.87 413.126   5
   2 -12  -8 6211.72 429.183   2
   2 -12  -8 5854.79 427.427   1
   2 -12  -7 11051.0 632.927   2
   2 -12  -7 9188.40 954.157   9
   2 -12  -7 8543.45 958.679   8
  -2 -12   7 10622.5 595.672   5
   2 -12  -7 10815.1 614.413  35
   2 -12  -6 745.248 172.188   2
   2 -12  -6 857.302 153.107   3
   2 -12  -6 615.087 251.794   9
   2 -12  -6 837.934 336.667   8
   2 -12  -6 898.830 168.533  35
  -2 -12   6 483.787 136.566   5
   2 -12  -5 413.209 235.776   9
  -2 -12   5 495.504 120.480  31
   2 -12  -5 260.394 221.520   8
   2 -12  -5 48.6241 120.480   2
   2 -12  -5 299.496 123.908   3
   2 -12  -4 13090.1 686.483   3
   2 -12  -4 12442.4 1044.63   9
   2 -12  -4 14941.7 1138.71   8
  -2 -12   3 25332.8 1476.23   9
   2 -12  -3 25159.5 1552.00   9
   2 -12  -3 24799.4 1567.04   8
  -2 -12   2 4328.06 532.330   9
   2 -12  -2 4489.36 580.379   9
   2 -12  -2 4241.90 557.318   8
   2 -12  -1 895.359 280.344   9
  -2 -12   1 1289.91 310.702   9
  -2 -12   0 3297.36 479.807   9
   2 -12   0 4067.58 558.516   9
  -2 -12   0 2829.28 437.553   8
   2 -12   0 3676.44 273.350  31
  -2 -12  -1 3577.51 510.845   8
  -2 -12  -1 3891.63 265.190  35
  -2 -12  -1 3204.97 489.228   9
  -2 -12  -2 25649.7 1565.95   8
   2 -12   2 23655.8 1128.41   5
   2 -12   2 25416.4 1122.12  31
  -2 -12  -2 25710.4 1094.65  35
  -2 -12  -3 112.763 100.431  35
   2 -12   3 169.641 126.949  31
   2 -12   3 356.489 128.359   4
   2 -12   3 142.463 113.434   5
  -2 -12  -4 12418.4 683.668  35
   2 -12   4 13219.5 714.746  31
   2 -12   4 13585.6 714.636   4
   2 -12   4 13967.3 740.667   5
   2 -12   5 2734.12 291.446   4
   2 -12   5 2397.12 293.402   5
  -2 -12  -5 2902.10 286.739  35
  -2  12  -6 3383.45 586.533   7
   2 -12   6 4188.68 358.175   4
  -2 -12  -6 4243.45 353.821  35
   2 -12   7 9254.87 549.676   4
  -2 -12  -7 8840.20 542.306  35
   2 -12   8 19.3689 115.803   4
  -2 -12  -8 39.5814 102.473  35
  -2 -12  -9 1125.76 149.968  35
   2 -12   9 990.617 139.930   4
  -2 -12  -9 1061.62 128.468   1
   2 -12  10 5125.74 244.425   5
   2 -12  10 3551.44 203.505   4
   2 -13 -11 1117.00 121.878   1
   2  13 -11 684.670 77.5080  12
   2 -13 -10 4906.73 291.784   2
  -2 -13  10 4895.31 302.525   5
   2 -13  -9 5969.34 396.800   2
  -2 -13   9 6550.65 398.931   5
   2 -13  -8 8140.68 501.855   2
   2 -13  -8 8606.76 518.765   1
   2 -13  -7 2638.62 501.093   9
   2 -13  -7 2788.08 299.197   2
  -2 -13   7 2553.43 261.136   5
   2 -13  -7 2263.62 487.008   8
   2 -13  -6 5125.15 707.193   9
   2 -13  -6 5440.94 741.863   8
   2 -13  -6 5556.34 397.673   3
  -2 -13   6 5780.59 399.330   5
   2 -13  -6 6432.27 453.128   2
   2 -13  -5 1061.48 357.766   9
   2 -13  -5 817.577 189.397   2
   2 -13  -5 896.806 170.437   3
   2 -13  -5 1110.89 355.224   8
  -2 -13   5 678.263 136.862  31
   2 -13  -4 1685.01 406.319   9
   2 -13  -4 1747.10 405.976   8
   2  13  -4 1511.61 203.962  12
   2 -13  -4 1811.53 225.341   3
  -2 -13   3 16899.0 1205.80   9
   2 -13  -3 21438.6 1397.70   9
   2 -13  -3 20394.5 1382.50   8
   2 -13  -3 19096.1 912.380   3
   2  13  -3 18391.3 884.171  12
   2 -13  -2 19604.4 941.022   3
   2 -13  -2 19796.7 1380.50   9
  -2 -13   2 19505.4 1302.45   9
   2 -13  -2 21671.1 1428.61   8
  -2 -13   1 42722.5 2186.81   9
   2 -13  -1 42635.4 2257.68   9
   2 -13  -1 40653.6 1732.91   5
  -2 -13   0 4542.61 583.120   9
   2 -13   0 3819.85 564.588   9
  -2 -13   0 4466.80 574.939   8
   2 -13   0 4536.20 350.894   5
   2 -13   0 4814.62 337.044  31
   2 -13   1 2250.14 254.137   5
  -2 -13  -1 2196.19 421.239   8
  -2 -13  -1 2568.07 220.661  35
  -2 -13  -1 2380.72 441.030   9
   2 -13   2 489.727 142.440  31
  -2 -13  -2 332.799 291.116   9
  -2 -13  -2 556.590 278.278   8
   2 -13   2 564.492 161.298   5
   2 -13   2 725.361 147.077   4
  -2 -13  -2 495.061 126.064  35
  -2 -13  -3 69140.4 3314.76   8
  -2 -13  -3 66817.1 2657.01  35
   2 -13   3 65950.2 2671.16   4
   2 -13   3 65059.8 2705.19   5
   2 -13   3 69093.4 2694.53  31
   2 -13   4 6156.96 443.464   5
   2 -13   4 5555.28 400.619   4
   2 -13   4 5155.25 396.787  31
  -2 -13  -4 5774.08 398.235  35
   2 -13   5 17943.5 887.385   4
   2 -13   5 17664.8 914.921   5
  -2 -13  -5 17414.6 873.596  35
   2 -13   6 2719.27 274.939   4
   2 -13   6 2356.38 289.962   5
  -2 -13  -6 2954.91 287.740  35
   2 -13   7 481.632 179.693   5
   2 -13   7 460.662 139.601   4
  -2 -13  -7 390.049 141.740  35
   2 -13   8 9792.79 518.112   4
  -2 -13  -8 9756.85 530.329  35
  -2 -13  -9 3564.56 246.005  35
   2 -13   9 3620.86 231.107   4
  -2 -13  -9 3661.78 229.823   1
  -2 -14  10 1187.36 119.234   5
   2  14 -10 893.355 116.446  12
  -2 -14   9 271.437 103.080   5
   2 -14  -9 188.977 120.835   1
   2 -14  -9 323.936 122.360   2
   2  14  -9 289.825 113.766  12
   2 -14  -8 22334.8 1008.92   2
   2 -14  -8 21157.5 1001.60   1
  -2 -14   8 20062.3 954.705   5
   2 -14  -7 2888.05 302.858   2
  -2 -14   7 3012.36 275.190   5
   2 -14  -6 750.418 317.425   9
   2 -14  -6 596.356 284.503   8
  -2 -14   6 655.727 152.332   5
   2 -14  -6 856.378 196.236   2
   2 -14  -6 742.778 156.020   3
  -2 -14   5 756.070 152.871  31
   2 -14  -5 372.488 253.240   9
   2  14  -5 580.095 154.212  12
   2 -14  -5 793.582 189.669   2
   2 -14  -5 993.724 191.678   3
   2 -14  -4 14491.4 1227.02   9
   2  14  -4 14762.0 758.635  12
   2 -14  -4 16562.9 1290.41   8
   2 -14  -4 15127.2 781.390   3
   2 -14  -3 18870.0 1373.98   9
  -2 -14   3 18757.3 1285.66   9
   2 -14  -3 18905.1 913.920   3
   2 -14  -3 15865.1 1314.97   8
   2 -14  -2 684.598 308.862   9
  -2 -14   2 296.122 211.509   9
   2 -14  -2 394.304 141.004   3
   2 -14  -1 704.019 153.815   5
   2 -14  -1 594.306 297.401   9
  -2 -14   1 682.224 290.920   9
   2 -14   0 6005.48 427.050   5
   2 -14   0 6857.72 424.757  31
  -2 -14   0 6030.33 716.985   9
   2 -14   0 6251.42 744.436   9
  -2 -14  -1 335.212 251.003   9
   2 -14   1 428.033 150.851   5
  -2 -14  -1 559.819 270.159   8
   2 -14   2 45065.8 1893.37  31
  -2 -14  -2 47209.2 2507.42   9
  -2 -14  -2 45397.0 2456.29   8
   2 -14   2 44055.9 1910.36   5
   2 -14   2 43569.7 1853.36   4
  -2 -14  -2 47029.9 1855.45  35
   2 -14   3 9531.44 568.813  31
  -2 -14  -3 7723.92 887.783   9
  -2 -14  -3 8872.42 932.941   8
   2 -14   3 9608.92 590.340   5
   2 -14   3 8978.89 538.963   4
  -2 -14  -3 9962.12 546.563  35
   2 -14   4 9336.49 570.489  31
  -2 -14  -4 8513.98 965.047   9
   2 -14   4 10156.0 608.278   5
  -2 -14  -4 9062.40 957.414   8
   2 -14   4 8874.03 541.692   4
  -2 -14  -4 9623.44 558.230  35
  -2 -14  -5 1567.44 398.106   8
  -2 -14  -5 1148.20 202.785  35
   2 -14   5 1363.99 232.277   5
   2 -14   5 1629.36 212.134   4
  -2 -14  -6 19657.3 938.532  35
   2 -14   6 20172.6 973.651   5
   2 -14   6 18677.3 918.713   4
  -2 -14  -7 118.797 119.727  35
   2 -14   7-88.7052 156.120   5
   2 -14   7 144.726 122.033   4
   2 -14   8 4579.08 322.695   5
  -2 -14  -8 4489.04 305.670  35
   2 -14   8 4268.39 284.775   4
  -2 -14  -8 4760.99 307.228   1
   2 -14   9 4146.58 223.251   4
  -2 -14  -9 4820.31 241.693   1
   2 -15 -10 4428.30 267.486   1
  -2 -15   9 2547.44 199.582   5
   2 -15  -9 2738.97 236.464   1
   2 -15  -9 2685.75 224.531   2
   2  15  -9 2654.63 205.741  12
  -2 -15   8 15728.1 712.579   5
   2 -15  -8 15325.7 751.487   2
   2 -15  -8 14650.6 742.818   1
   2  15  -8 13658.5 700.927  12
  -2 -15   7 6394.37 411.556   5
   2  15  -7 6986.68 434.265  12
   2 -15  -7 6771.14 457.622   2
   2 -15  -6 3619.28 336.465   2
   2 -15  -6 2728.41 529.723   9
   2  15  -6 3212.71 291.829  12
   2 -15  -6 3149.83 290.639   3
   2  15  -5 12751.8 687.439  12
   2 -15  -5 14976.1 731.130   3
   2 -15  -5 11242.3 1111.34   9
  -2 -15   5 12542.3 665.385  31
   2 -15  -5 13200.0 739.178   2
   2 -15  -5 14016.2 1221.51   8
   2 -15  -4 190.879 210.768   9
  -2 -15   4 124.898 111.119  31
   2 -15  -4 98.5200 217.566   8
   2 -15  -4 170.319 135.285   3
   2 -15  -3 6933.40 833.122   9
  -2 -15   3 6706.45 759.198   9
   2 -15  -3 8242.43 516.548   3
   2 -15  -3 8865.98 934.316   8
   2 -15  -2 21861.5 1524.15   9
  -2 -15   2 19672.3 1404.80   9
   2 -15  -2 21114.0 1017.35   3
  -2 -15   1 411.041 246.130   9
   2 -15  -1 276.218 262.784   9
   2 -15  -1 369.447 146.222   3
   2 -15  -1 412.112 148.831   5
   2 -15   0 7693.03 498.772   5
   2 -15   0 7329.93 474.966  31
  -2 -15   0 8909.31 876.671   9
   2 -15   0 7406.25 842.961   9
   2 -15   1 1940.53 242.811   5
  -2 -15  -1 1168.32 366.683   9
  -2 -15  -1 1114.26 350.134   8
  -2 -15  -2 3020.29 537.777   9
   2 -15   2 3238.14 317.230   5
  -2 -15  -2 3519.49 570.215   8
   2 -15   2 3323.13 316.147  31
   2 -15   3 30242.0 1344.37  31
  -2 -15  -3 28276.2 1895.63   9
  -2 -15  -3 29698.6 1895.23   8
   2 -15   3 29630.6 1358.80   5
   2 -15   3 29327.2 1297.36   4
  -2 -15  -3 29775.4 1302.50  35
   2 -15   4 14082.5 715.023  31
  -2 -15  -4 10609.3 1081.62   9
  -2 -15  -4 10770.3 1082.37   8
   2 -15   4 13267.0 727.959   5
  -2 -15  -4 12107.1 664.847  35
   2 -15   4 12141.6 658.109   4
  -2 -15  -5 242.084 136.290  35
   2 -15   5 266.497 124.278   4
   2 -15   5 237.611 145.028   5
  -2 -15  -6 144.200 126.106  35
   2 -15   6 167.348 143.087   5
   2 -15   6 238.658 124.005   4
   2 -15   7 5045.51 359.129   5
  -2 -15  -7 4576.63 322.665  35
   2 -15   7 4616.32 305.521   4
  -2 -15  -8 1291.32 150.631   1
   2 -15   8 1166.84 122.604   4
   2 -15   8 1281.89 167.708   5
   2 -15   9 1387.39 123.786   5
   2 -16 -10 15.5096 52.3065   1
   2 -16  -9 7851.06 417.419   1
   2 -16  -9 7726.87 406.591   2
   2 -16  -8 12505.0 644.636   1
   2 -16  -8 13371.1 660.126   2
   2  16  -7 2789.78 241.980  12
   2 -16  -7 2856.72 281.811   2
   2  16  -6 2296.91 230.821  12
   2 -16  -6 2224.59 238.024   3
   2 -16  -6 2691.24 292.248   2
  -2 -16   5 20015.8 942.842  31
   2 -16  -5 21590.6 985.968   3
   2 -16  -5 20856.2 1011.86   2
   2 -16  -5 17402.0 1464.50   8
   2 -16  -5 18905.7 1467.14   9
   2 -16  -4 367.845 153.754   3
  -2 -16   4 386.252 138.809  31
   2 -16  -4 709.006 303.087   8
   2 -16  -4 195.712 233.757   9
   2 -16  -3 16582.3 845.514   3
  -2 -16   3 16157.5 1237.18   9
   2 -16  -3 15056.9 1292.04   9
   2 -16  -2 4203.71 357.346   3
   2 -16  -2 4683.49 678.574   9
   2 -16  -1 14314.5 747.287  31
   2 -16  -1 15015.8 783.313   3
  -2 -16   1 12915.8 1130.15   9
   2 -16  -1 12882.8 1195.60   9
   2 -16   0 378.787 149.570  31
   2 -16   0 196.056 216.561   9
  -2 -16   0 270.946 244.329   9
   2 -16   0 77.0806 135.260   5
  -2 -16  -1 1035.81 352.636   9
   2 -16   1 1257.02 214.274   5
  -2 -16  -2 2633.50 517.240   9
   2 -16   2 3096.78 320.665   5
  -2 -16  -2 3537.64 579.969   8
   2 -16   3 2971.56 297.001  31
  -2 -16  -3 2491.02 509.621   9
   2 -16   3 2666.18 295.749   5
  -2 -16  -3 2288.86 473.243   8
   2 -16   4 7621.25 466.047   4
   2 -16   4 8385.52 535.612   5
   2 -16   4 8226.70 515.675  31
   2 -16   5 997.599 156.461   4
   2 -16   5 1039.67 209.519   5
  -2 -16  -5 737.320 159.009  35
  -2 -16  -6 858.016 131.144   2
   2 -16   6 905.760 185.108   5
   2 -16   6 882.103 137.578   4
   2 -16   7 9438.97 507.171   5
   2 -16   7 9024.98 439.547   4
  -2 -16  -8 161.274 75.1854   1
   2 -16   8 195.458 90.5644   5
   2 -17  -9 212.922 82.0380   1
   2 -17  -9 177.797 72.8930   2
   2 -17  -8 1054.77 150.775   1
   2 -17  -8 919.052 149.602   2
   2 -17  -7 10011.6 565.493   2
   2 -17  -7 10356.7 546.698   1
   2 -17  -6 3906.06 332.272   2
   2 -17  -6 3386.85 278.988   3
  -2 -17   5 1402.23 186.632  31
   2 -17  -5 1669.37 216.674   3
   2 -17  -4 1186.90 173.261  31
  -2 -17   4 1625.40 213.432  31
   2 -17  -4 1176.05 211.668   2
   2 -17  -4 1511.85 215.692   3
   2 -17  -3 1915.48 220.517  31
   2 -17  -3 1391.48 405.465   9
   2 -17  -3 1599.22 229.316   3
   2 -17  -2 4498.48 346.240  31
   2 -17  -2 3713.82 627.833   9
  -2 -17   2 3718.81 584.665   9
   2 -17  -2 4830.73 383.188   3
   2 -17  -1 17701.6 873.829  31
  -2 -17   1 15907.9 1298.54   9
   2 -17  -1 15605.6 1347.13   9
   2 -17  -1 18429.0 912.386   3
  -2 -17   0 371.603 251.449   9
   2 -17   0-101.182 204.234   9
   2 -17   0 534.897 163.882   3
   2 -17   0 364.454 153.711  31
   2 -17   0 443.903 158.282   5
  -2 -17  -1 13130.4 1186.38   9
   2 -17   1 12874.0 727.885  31
   2 -17   1 15043.7 773.885   5
  -2 -17  -2 3526.16 594.557   9
   2 -17   2 3787.67 352.678   5
   2 -17   3 4414.22 373.621  31
   2 -17   3 5393.45 411.104   5
   2 -17   4 23238.3 1088.84  31
   2 -17   4 23358.1 1106.17   5
  -2 -17  -5 6185.43 393.529   2
   2 -17   5 6862.33 444.434   5
  -2 -17  -6 196.953 81.9246   2
   2 -17   6 262.457 136.446   5
   2 -17   7 11057.0 546.144   5
  -2 -17  -8 35.6421 49.7803   1
   2 -17   8 66.3180 62.9671   5
   2 -17   8 13.2913 44.4365  22
   2 -18  -9 5585.33 268.262   2
   2 -18  -9 5907.83 276.089   1
   2 -18  -8 1008.40 128.589   1
   2 -18  -8 1172.07 145.007   2
   2 -18  -7 3771.49 271.897   1
   2 -18  -7 4002.06 299.500   2
   2 -18  -6 127.871 132.035   2
   2 -18  -6 341.912 101.464   3
  -2 -18   5 12010.3 605.188  31
   2 -18  -5 11523.8 617.490   3
  -2 -18   4 15496.7 769.534  31
   2 -18  -4 14103.4 730.505  31
   2 -18  -4 16882.2 829.432   2
   2 -18  -4 16474.2 800.438   3
  -2 -18   3 3286.57 294.228  31
   2 -18  -3 3097.91 276.449  31
   2 -18  -3 3198.51 307.602   3
   2 -18  -2 399.184 270.165   9
  -2 -18   2 171.736 205.194   9
   2 -18  -2 376.081 140.206  31
   2 -18  -2 490.778 179.319   3
   2 -18  -1 1106.61 365.026   9
  -2 -18   1 1251.98 362.811   9
   2 -18  -1 1098.35 200.747  31
   2 -18  -1 1140.54 202.824   3
   2 -18   0 4655.17 700.038   9
  -2 -18   0 4626.02 665.395   9
   2 -18   0 5249.26 414.114   3
   2 -18   0 4876.76 380.399  31
   2 -18   1 10382.0 624.668   5
   2 -18   1 10802.9 620.195  31
   2 -18   2 3701.80 339.559   5
   2 -18   3 2233.15 260.821  31
   2 -18   3 2343.06 270.596   5
   2 -18   4 9466.87 547.964   5
   2 -18   4 8736.43 527.088  31
   2 -18   5 19735.1 915.845   3
  -2 -18  -5 21357.7 920.233   2
   2 -18   5 21056.6 962.987   5
   2 -18   6 4398.51 306.494   5
   2 -18   7 2789.85 201.666   5
   2 -19  -8 46.5343 68.6813   2
   2 -19  -7 4486.72 277.465   1
   2 -19  -7 5358.30 320.720   2
   2 -19  -6 6539.94 398.509   2
   2 -19  -6 5557.72 340.858   1
  -2 -19   5 2240.94 209.407  31
   2 -19  -5 2507.31 229.672   3
   2 -19  -4 1689.17 227.620   2
   2 -19  -4 1919.68 228.974   3
   2 -19  -4 1587.99 175.382  31
  -2 -19   4 1841.70 213.497  31
   2 -19  -3 257.414 147.659   2
   2 -19  -3 22.8736 128.768   3
  -2 -19   3 63.1826 109.069  31
   2 -19  -3 18.7626 91.0972  31
   2 -19  -2 2512.65 251.633  31
   2 -19  -2 3056.45 296.801   3
   2 -19  -1 5352.19 387.206  31
   2 -19  -1 5483.39 413.857   3
   2 -19   0 7872.09 508.932   3
  -2 -19   0 7247.63 442.597   3
   2 -19   0 6842.49 462.720  31
   2 -19   1 254.554 141.763  31
   2 -19   2 2255.59 261.298   3
   2 -19   2 1861.72 244.234   5
   2 -19   3 2185.42 249.173   3
   2 -19   3 2397.00 247.693  31
   2 -19   3 2074.39 245.685   5
   2 -19   4 32416.4 1388.36   5
   2 -19   4 32241.1 1369.23   3
   2 -19   5 210.820 92.2049   3
  -2 -19  -5 188.787 93.7536   2
   2 -19   5 97.2577 110.481   5
   2 -19   6 180.985 94.4082   5
   2 -19   7 3986.17 198.893   5
  -2 -19  -7 3597.65 194.269   1
   2 -20  -8 6419.56 288.863   2
   2 -20  -7 275.002 88.6874   2
   2 -20  -6 30.1137 95.9653   2
   2 -20  -5 2177.80 198.887   3
  -2 -20   5 2096.05 183.545  31
  -2 -20   4 1651.57 183.170  31
   2 -20  -4 1761.91 218.527   2
   2 -20  -4 1683.19 200.007   3
  -2 -20   3 490.978 130.541  31
   2 -20  -3 525.801 121.305  31
   2 -20  -3 250.457 140.365   2
   2 -20  -3 385.229 140.029   3
   2 -20  -2 13513.4 681.799   3
  -2 -20   2 12803.1 657.963  31
   2 -20  -2 11753.0 627.459  31
   2 -20  -2 11743.3 645.935   2
   2 -20  -1 2702.85 256.389  31
   2 -20  -1 2300.43 267.446   3
   2 -20   0 1975.27 234.457  31
   2 -20   0 1734.41 245.856   3
  -2 -20   0 2112.70 210.697   3
   2 -20   1 20.9692 113.399  31
   2 -20   2 1442.71 207.320   3
   2 -20   3 481.477 147.431   5
   2 -20   3 480.487 130.121  31
   2 -20   3 427.703 145.165   3
   2 -20   4 1752.81 187.732   3
  -2 -20  -4 2049.59 193.017   2
   2 -20   4 1783.34 198.493   5
  -2 -20  -5 290.774 73.8764   2
   2 -20   5 212.345 99.2522   5
   2 -20   6 15278.4 641.252   5
   2 -20   6 15104.6 649.706  22
   2 -21  -7 1615.34 124.192   2
   2 -21  -6 14351.9 644.755   2
   2 -21  -5 467.411 93.1971   3
   2 -21  -4 5460.25 347.243   2
  -2 -21   4 5173.47 317.363  31
   2 -21  -4 5013.77 317.964   3
   2 -21  -3 3750.24 284.414   2
  -2 -21   3 3234.13 262.404  31
   2 -21  -3 3397.84 245.694  31
   2 -21  -3 3697.54 282.379   3
   2 -21  -2 5717.76 372.581   2
  -2 -21   2 5995.14 375.108  31
   2 -21  -2 5766.44 359.349  31
   2 -21  -2 5653.82 381.993   3
  -2 -21   1 15.7265 94.0286   3
   2 -21  -1-80.6526 124.593   3
   2 -21  -1 114.616 93.3423   2
   2 -21  -1 35.0661 94.8219  31
  -2 -21   0 9557.43 473.705   3
   2 -21   0 9330.71 536.399   3
   2 -21   0 8886.49 509.447  31
   2 -21   1 470.109 125.257  31
   2 -21   1 460.261 110.431  22
   2 -21   2 197.159 127.340   3
   2 -21   2 145.385 96.4751  22
   2 -21   3 1862.48 195.732   3
   2 -21   4 17267.9 724.127   3
  -2 -21  -4 15698.6 710.757   2
   2 -21   5 1509.64 134.746  22
   2 -22  -6 1111.15 105.900   2
  -2 -22   6 1154.20 107.676   3
   2  22  -5 1228.31 118.672  19
   2 -22  -4 431.634 107.005   2
   2 -22  -4 117.819 71.2155   3
   2 -22  -3 15611.0 680.334   2
  -2 -22   3 13764.1 660.551   3
  -2 -22   3 14524.1 661.436  31
   2 -22  -3 14259.5 662.970   3
  -2 -22   2 195.611 88.2469   3
   2 -22  -2 341.765 104.795   2
   2 -22  -2 152.478 106.692   3
  -2 -22   2 101.065 91.3708  31
   2 -22  -2 212.757 81.6553  31
  -2 -22   1 700.061 115.791   3
   2 -22  -1 822.759 150.985   3
  -2 -22   1 859.262 132.059  31
   2 -22  -1 765.043 126.350  31
   2 -22   0 7908.99 445.831   3
   2 -22   0 7367.28 418.849  31
  -2 -22   0 7628.29 425.673  31
   2 -22   1 4043.63 306.088   3
   2 -22   1 4975.61 307.101  31
   2 -22   2 11156.9 563.135   3
   2 -22   2 11651.6 516.439  22
   2 -22   3 2186.77 175.964   3
  -2 -22  -3 2093.66 171.977   2
   2 -22   3 1681.50 149.737  22
  -2 -22  -4 254.378 58.8085   2
   2 -22   4 213.601 61.4336   3
   2 -22   4 227.763 59.0538  22
   2 -23  -5 6268.72 278.933   2
  -2 -23   5 5628.87 270.949   3
   2  23  -4 25.9095 57.7552  19
   2 -23  -4 8.17116 52.6238   2
  -2 -23   4 131.899 62.1800   3
  -2 -23   3 52.0689 67.7370   3
   2 -23  -3-27.7332 68.7070   2
   2 -23  -3 8.64983 57.2893   3
  -2 -23   2 7722.03 388.757  31
  -2 -23   2 7216.30 363.564   3
   2 -23  -2 8222.05 398.235   3
  -2 -23   1 14975.3 686.462  31
   2 -23  -1 16224.4 701.134   3
  -2 -23   0 670.820 107.158  31
   2 -23   0 815.882 113.695  31
   2 -23   0 662.985 120.042   3
   2 -23   1 1942.19 175.230   3
   2 -23   1 1845.59 158.701  31
   2  23   1 1764.16 141.599  19
  -2 -23  -2 908.217 113.443   2
  -2 -23  -3 8193.38 365.221   2
   2 -23   3 8075.47 366.900   3
   2  24  -2 32.3018 54.4669  19
   2 -24  -2-5.96894 40.9721   3
   2  24  -1 1753.67 142.198  19
   2 -24  -1 2185.00 146.518   3
   2 -24   0 273.121 68.8778   3
   2  24   0 138.817 49.7128  19
   2 -24   1 11046.5 473.998   3
  -2 -24  -1 10911.1 474.114   2
  -3   0  13 3486.76 223.884  34
   3   0 -13 3427.34 232.328  10
   3   0 -12 18.9434 117.053  10
   3   0 -11 7580.93 503.493  10
   3   0 -10-188.249 397.907   6
   3   0 -10 104.860 250.048  32
   3   0 -10 83.2670 158.215  10
   3   0  -9 4841.90 376.140   1
   3   0  -9 3729.75 635.804   6
   3   0  -9 3548.42 621.953  32
   3   0  -9 4957.73 401.674  10
   3   0  -8-80.1598 191.155   6
   3   0  -8-45.4068 95.9904   1
   3   0  -8 89.5135 228.197  32
   3   0  -7 17090.6 1156.30   6
   3   0  -7 15039.1 1158.88  32
   3   0  -6 51.9997 169.008   6
   3   0  -6-182.826 198.063  32
   3   0  -5 583.017 193.131   6
   3   0  -5 642.517 256.841  32
   3   0  -4 59.4004 125.556   7
   3   0  -4-26.8771 111.009   6
   3   0  -4-40.7189 190.697  32
   3   0  -3 42546.4 1647.06   8
   3   0  -3 49279.4 1792.60   6
   3   0  -2-67.8474 133.297  18
   3   0  -1 7693.35 559.057  23
   3   0  -1 8037.96 559.460  18
   3   0  -1 6654.75 505.843  37
   3   0   0 101.692 125.967  18
   3   0   0-65.3685 150.208  33
   3   0   0-31.7154 145.755  37
  -3   0  -1 307825. 11598.6   6
   3   0   1 326606. 11850.7  33
  -3   0  -2 28.0692 110.274   6
   3   0   2-45.0384 172.221  33
   3   0   3 155254. 6028.46  34
  -3   0  -3 177139. 6357.75   6
   3   0   3 165996. 6487.35  33
  -3   0  -4-52.7676 164.760   6
   3   0   4 101.072 99.5768  34
   3   0   4 198.196 230.622  33
   3   0   5 7950.34 472.103  34
  -3   0  -5 8953.75 785.476   6
   3   0   6 181.287 231.072  33
   3   0   6-45.7822 128.844  34
   3   0   7 99324.9 3852.13  34
  -3   0  -7 94632.0 4449.03   6
   3   0   7 97048.5 4559.90  33
   3   0   8 24.6943 144.241  34
   3   0   8-100.122 238.751  33
   3   0   9 10735.0 594.818  34
   3   0  10 14.0540 90.4744   4
   3   0  10-93.7906 96.6024  34
   3   0  11 6643.25 334.127  21
   3   1 -13 2726.20 198.705  10
   3   1 -12 565.013 151.322  10
   3   1 -11 18215.6 916.642  10
   3  -1 -10 16175.9 838.099   1
   3  -1 -10 15330.0 1344.74  32
   3   1 -10 17452.2 876.466  10
   3   1 -10 15668.4 1298.51   6
   3  -1 -10 13097.8 1202.23   6
   3  -1  -9 25133.1 1169.58   1
   3  -1  -9 22748.5 1691.30  32
   3   1  -9 25038.3 1183.17  10
   3   1  -9 24402.8 1664.62   6
   3  -1  -9 25574.2 1698.44   6
   3  -1  -8 89.4435 197.487  32
   3  -1  -8 68.4456 108.850   1
   3   1  -8 90.7961 113.946   1
   3   1  -8 80.4220 177.573   6
   3  -1  -8 80.4029 191.751   6
   3  -1  -7 3070.15 503.637  32
   3  -1  -7 3051.75 472.420   6
   3   1  -7 3000.02 455.191   6
   3  -1  -6 427.595 246.395  32
   3   1  -6 508.877 228.097   7
   3   1  -6 157.700 171.081   6
   3  -1  -6 156.503 156.225   6
   3  -1  -5 96991.2 4045.50  32
   3   1  -5 97399.6 3976.98   7
   3  -1  -5 94560.5 3932.26   6
   3   1  -5 96653.5 3942.67   6
   3  -1  -4 17014.5 997.340  32
   3   1  -4 17968.1 921.663   7
   3  -1  -4 16020.3 873.391   6
   3   1  -4 17109.6 889.416   6
   3  -1  -3 43746.0 1735.74   6
   3   1  -3 43122.1 1762.28   7
   3   1  -3 41851.4 1720.38   6
   3  -1  -3 41777.0 1654.26   8
   3   1  -2 6578.41 502.409  18
   3   1  -2 6010.65 307.442   7
   3   1  -1 4620.88 411.303  18
   3  -1  -1 4199.16 399.598  23
   3   1  -1 4220.36 379.518  37
  -3   1   0 482.669 75.5366   6
   3   1   0 720.439 200.964  33
   3   1   0 349.290 167.818  37
   3   1   1 7927.59 592.194  33
  -3   1  -1 7400.97 438.604   6
  -3  -1  -1 7022.85 415.111   6
   3   1   2 496.216 208.058  33
  -3   1  -2 524.736 154.209   6
  -3  -1  -2 441.668 139.632   6
  -3   1  -3 43811.7 1977.74   6
  -3  -1  -3 45735.5 1979.73   6
   3   1   3 41221.9 2081.60  33
   3   1   3 41274.5 1696.50  34
  -3   1  -4 9884.06 775.980   6
  -3  -1  -4 8816.81 735.644   6
   3   1   4 9162.44 806.553  33
   3   1   4 9822.18 516.984  34
  -3   1  -5 62281.7 2902.82   6
  -3  -1  -5 58036.4 2843.62   6
   3   1   5 59429.3 2969.72  33
   3   1   5 60949.5 2424.35  34
  -3   1  -6 16950.1 1290.83   6
  -3  -1  -6 17857.3 1303.88   6
   3   1   6 16564.2 1331.20  33
   3   1   6 19259.7 896.575  14
   3   1   6 18924.9 912.151  34
   3   1   7 422.119 153.535  34
   3   1   7 99.1683 236.547  33
  -3   1  -7 89.2337 241.346   6
  -3  -1  -7 261.187 260.315   6
   3  -1   7 43.9965 108.750  15
   3   1   8 7038.91 473.941  34
   3   1   9 9873.54 562.620  34
   3  -1  10 4337.40 292.647   4
   3   1  10 4159.55 278.858   4
   3   1  10 4436.75 299.055  34
   3  -1  11 203.411 70.8153  21
   3  -2 -13 600.976 103.849  10
   3   2 -13 507.888 101.583  10
   3   2 -12 5506.95 372.510  10
   3  -2 -12 5843.17 373.790  10
   3   2 -11 244.159 143.136  10
   3  -2 -11 457.670 165.791  10
   3  -2 -10 2339.42 274.093   1
   3  -2 -10 1851.23 531.251  32
   3  -2 -10 3004.57 301.988  10
   3   2 -10 2436.32 286.617  10
   3   2 -10 2430.63 505.722   6
   3  -2 -10 2827.63 516.792   6
   3  -2  -9 25364.5 1173.93   1
   3  -2  -9 23641.1 1692.94  32
   3   2  -9 22513.2 1677.07  32
   3  -2  -9 26109.6 1195.88  10
   3   2  -9 25346.4 1191.76  10
   3   2  -9 25020.3 1679.16   6
   3  -2  -9 22776.9 1632.32   6
   3   2  -8 7455.13 843.911  32
   3  -2  -8 8547.58 879.879  32
   3  -2  -8 8588.84 514.099   1
   3   2  -8 7053.31 779.980   6
   3  -2  -8 7313.50 791.769   6
   3  -2  -7 30631.2 1783.08  32
   3   2  -7 29351.8 1762.01  32
   3   2  -7 29534.1 1760.26   7
   3   2  -7 31417.8 1749.62   6
   3  -2  -7 31267.3 1747.76   6
   3  -2  -6 183.764 183.402  32
   3   2  -6 486.966 219.697  32
   3   2  -6 346.168 208.261   7
   3   2  -6 428.736 199.428   6
   3  -2  -6 106.190 172.855   6
   3  -2  -5 26935.8 1460.60  32
   3   2  -5 26267.9 1440.42  32
   3   2  -5 25860.8 1402.88   7
   3   2  -5 27728.1 1386.87   6
   3  -2  -5 27707.0 1388.60   6
   3  -2  -4 134839. 5170.42  32
   3   2  -4 122609. 5118.15  32
   3   2  -4 131099. 5055.62   7
   3   2  -4 128653. 5009.61   6
   3  -2  -4 127358. 5011.15   6
   3   2  -3 39031.9 1596.22   6
   3   2  -3 40964.7 1652.83   7
   3  -2  -3 36539.8 1506.64   9
   3  -2  -3 39705.7 1567.27   8
   3   2  -2 279246. 9547.68  18
   3  -2  -2 248014. 9506.32  18
   3  -2  -2 248823. 9226.46   9
   3   2  -2 247520. 9181.86   6
   3   2  -1 41786.8 1939.68  18
   3  -2  -1 41413.1 1940.20  18
   3   2  -1 46266.5 1984.17  23
   3  -2  -1 47253.4 1987.20  23
   3   2  -1 46269.4 1941.01  37
   3  -2  -1 43017.9 1921.25  37
   3  -2   0 3233.42 345.965  23
   3   2   0 2870.50 330.741  23
   3   2   0 2641.85 317.009  37
  -3   2  -1 2195.27 205.941   7
   3   2   1 2032.78 315.721  33
   3  -2   1 2432.68 341.772  33
  -3   2  -2 10233.8 625.132   7
  -3  -2  -2 10993.6 650.162   6
   3   2   2 10661.4 755.134  33
  -3   2  -3 19496.5 1103.72   7
  -3   2  -3 21103.3 1160.06   6
  -3  -2  -3 23124.7 1165.27   6
   3  -2   3 20312.9 903.443  34
   3   2   3 20794.8 907.627  34
   3   2   3 20739.5 1246.12  33
  -3   2  -4 5131.25 524.339   7
  -3   2  -4 5245.50 552.340   6
  -3  -2  -4 3975.83 485.589   6
   3   2   4 4458.93 313.609  34
   3  -2   4 4288.65 308.329  34
   3   2   4 5011.31 578.014  33
   3  -2   4 4283.94 549.590  33
  -3   2  -5 419.107 210.074   6
  -3  -2  -5 918.919 272.078   6
   3   2   5 469.609 291.769  33
   3  -2   5 392.169 255.926  33
   3   2   5 854.252 164.750  34
   3  -2   5 597.262 152.947  34
  -3   2  -6 6785.80 753.316   6
  -3  -2  -6 6797.90 742.729   6
   3  -2   6 7250.14 450.874  15
   3   2   6 6249.86 422.874  14
   3   2   6 5600.14 743.471  33
   3  -2   6 6072.29 776.425  33
   3   2   6 6863.48 445.952  34
   3  -2   6 5857.00 429.569  34
   3  -2   7 3148.84 293.827  15
   3   2   7 3926.62 331.724  34
  -3   2  -7 3630.02 579.691   6
  -3  -2  -7 3279.16 535.844   6
   3   2   7 3058.85 589.152  33
   3  -2   7 2572.07 555.930  33
   3   2   8 2193.23 260.047  34
   3  -2   8 2023.28 251.631  34
   3   2   9 4764.26 354.015  34
   3  -2   9 4772.53 353.301  34
   3  -2  10 9773.58 514.458   4
   3   2  10 10203.3 519.396  34
   3  -2  10 10137.2 517.910  34
   3  -2  11 853.050 85.7536   4
   3  -2  11 1115.68 106.437  21
   3   2  11 873.085 101.099  21
   3  -3 -13 2118.04 166.416  10
   3   3 -13 2267.43 170.335  10
   3   3 -12 4537.24 323.569  10
   3  -3 -12 4476.48 315.532  10
   3  -3 -11 4290.91 340.798  10
   3   3 -11 3402.19 311.642  10
   3  -3 -10 22271.5 1033.92   1
   3  -3 -10 20907.0 1570.86  32
   3   3 -10 18301.2 1510.05  32
   3  -3 -10 21637.0 1035.63  10
   3   3 -10 20482.0 1027.20  10
   3   3 -10 18380.2 1454.11   6
   3  -3  -9 12643.9 708.837   1
   3  -3  -9 11456.7 1122.15  32
   3   3  -9 12405.7 1160.71  32
   3  -3  -9 12963.4 717.423  10
   3   3  -9 13575.3 729.343  10
   3  -3  -9 12674.0 1130.03   6
   3   3  -9 10749.1 1060.75   6
   3  -3  -8 1074.26 192.175   1
   3  -3  -8 1089.12 174.346   2
   3  -3  -8 1326.73 384.257  32
   3   3  -8 791.976 347.857  32
   3   3  -8 619.973 301.162   7
   3   3  -8 1565.16 373.228   6
   3  -3  -8 659.681 290.418   6
   3  -3  -8 1256.21 197.257  10
   3   3  -8 1051.26 187.990  10
   3  -3  -7 747.973 279.008  32
   3   3  -7 742.212 300.141  32
   3   3  -7 740.963 276.413   7
   3   3  -7 621.182 234.013   6
   3  -3  -7 549.836 233.038   6
   3  -3  -6 39316.9 2044.18  32
   3   3  -6 40165.7 2051.51  32
   3   3  -6 42868.4 2057.23   7
   3   3  -6 37476.3 1961.24   6
   3  -3  -6 38769.8 1969.34   6
   3  -3  -5 8278.53 703.319  32
   3   3  -5 8920.33 718.111  32
   3  -3  -5 9811.58 687.464   6
   3   3  -5 8944.43 695.468   7
   3   3  -5 9138.28 675.618   6
   3  -3  -4 128712. 5221.01  32
   3   3  -4 133143. 5234.35  32
   3  -3  -3 13408.7 670.716   8
   3  -3  -3 12479.6 623.050   9
   3  -3  -2 14175.5 674.960   9
   3  -3  -2 14747.8 836.798  18
   3   3  -2 13705.3 824.485  18
   3   3  -1 535.881 194.492  18
   3  -3  -1 500.463 176.668  18
   3   3  -1 643.485 181.874  23
   3  -3  -1 843.612 205.162  23
  -3  -3   1 531.500 66.8990   8
   3   3  -1 894.745 202.315  37
   3  -3  -1 809.609 197.933  37
   3   3   0 48000.6 2049.25  23
   3  -3   0 44571.1 2021.95  23
   3  -3   0 42824.8 1973.40  37
   3   3   0 45929.9 1992.25  37
   3   3   1 135977. 5450.17  33
   3  -3   1 140719. 5465.29  33
   3   3   2 22411.2 1286.64  33
   3  -3   2 23856.0 1293.36  33
  -3  -3  -2 25715.4 1188.56   6
  -3   3  -2 23130.4 1157.13   7
   3   3   3 9092.19 475.098  34
   3  -3   3 9283.34 477.064  34
   3  -3   3 8762.94 736.198  33
   3   3   3 10885.7 803.719  33
  -3   3  -3 8930.51 660.280   7
  -3  -3  -3 9400.76 674.169   6
   3   3   4 47555.0 1924.90  34
   3  -3   4 47527.7 1926.95  34
   3  -3   4 46398.7 2388.16  33
   3   3   4 49262.5 2403.69  33
  -3   3  -4 48272.5 2281.11   7
  -3   3  -4 48220.7 2330.98   6
  -3  -3  -4 48024.8 2287.92   6
   3   3   5 12602.1 649.610  34
   3  -3   5 13112.3 656.893  34
   3   3   5 10323.5 967.117  33
   3  -3   5 12703.8 1038.82  33
  -3   3  -5 11052.9 957.293   6
  -3  -3  -5 11499.3 944.800   6
  -3   3  -6 9082.37 915.841   6
  -3  -3  -6 9086.74 880.894   6
   3   3   6 9185.78 536.782  14
   3  -3   6 8975.28 540.892  15
   3   3   6 9624.36 554.656  34
   3  -3   6 9711.52 561.085  34
   3  -3   6 8111.34 882.864  33
   3   3   6 8884.35 923.185  33
   3   3   7 3155.63 292.566  34
   3  -3   7 2969.80 292.579  34
  -3   3  -7 3137.61 536.598   6
  -3  -3  -7 2913.12 523.077   6
   3   3   7 2349.81 539.961  33
   3  -3   7 2161.06 519.503  33
   3   3   8 2031.75 243.164  34
   3  -3   8 2318.71 257.995  34
   3  -3   9 3964.08 307.398   5
   3  -3   9 4404.24 332.840  34
   3   3   9 4604.36 336.344  34
   3  -3  10 18277.5 819.708  34
   3  -3  10 18322.7 831.025   4
   3   3  10 18378.2 819.513  34
   3  -3  11 317.084 63.0703  21
   3   3  11 290.276 64.6976  21
   3  -3  11 275.517 57.9896   4
  -3  -4  13 5349.18 278.097   5
   3  -4 -13 5582.50 280.830  10
   3   4 -13 5422.86 281.316  10
   3   4 -12 11669.5 578.364  10
   3  -4 -12 10818.5 565.471  10
   3  -4 -11 153.017 133.862   1
   3  -4 -11 329.943 141.803  10
   3   4 -11 179.987 145.031  10
   3  -4 -10 25.3271 131.183   1
   3  -4 -10 50.8033 121.200  10
   3   4 -10 129.489 142.027  10
   3  -4  -9 77.2457 137.414   1
   3   4  -9 277.988 236.289   6
   3  -4  -9 96.7155 246.618  32
   3   4  -9 192.697 260.578  32
   3   4  -9 207.828 136.647  10
   3  -4  -9 153.526 126.445  10
   3  -4  -8 44980.0 1852.69  35
   3  -4  -8 47761.6 1938.60   2
   3   4  -8 44435.9 2507.18   7
   3   4  -8 47057.1 2494.83   6
   3  -4  -8 44199.2 2490.17  32
   3   4  -8 51453.1 2582.61  32
   3  -4  -8 45950.1 1941.44  10
   3   4  -8 47167.8 1949.37  10
   3  -4  -7 5079.83 362.737   1
   3  -4  -7 4839.00 357.822   2
   3   4  -7 5838.51 664.826  32
   3  -4  -7 5224.23 632.684  32
   3  -4  -7 4808.03 598.905   6
   3   4  -7 5714.89 676.969   7
   3   4  -7 5296.08 611.593   6
   3  -4  -7 4929.64 310.002  35
   3  -4  -6 1482.63 363.787  32
   3   4  -6 1221.71 314.856  32
   3   4  -6 1363.04 293.228   6
   3   4  -6 1556.07 325.563   7
   3  -4  -6 1197.78 280.671   6
   3  -4  -6 1205.17 137.088  35
   3  -4  -5 3389.00 427.529  32
   3   4  -5 3217.43 410.376  32
   3  -4  -4 4545.90 458.419  32
   3   4  -4 4171.29 434.756  32
   3  -4  -3 148799. 5755.00   9
   3  -4  -3 155342. 5809.49   8
   3  -4  -2 59502.8 2407.84   9
  -3  -4   2 57635.0 2285.67   9
   3  -4  -2 62615.5 2574.24  18
   3   4  -2 63189.2 2573.49  18
   3  -4  -2 62470.3 2438.27   8
   3   4  -1 13294.2 795.966  23
   3  -4  -1 14511.4 813.733  23
  -3  -4   1 13473.6 599.423   8
   3  -4  -1 12971.8 705.756   9
   3   4  -1 13587.5 803.493  18
   3  -4  -1 12576.6 774.599  18
   3  -4   0 824.370 216.016  23
   3   4   0 726.600 211.435  23
   3  -4   0 643.616 183.180  37
   3   4   0 833.135 197.774  37
   3   4   1 605.839 209.460  33
   3  -4   1 977.900 238.932  33
   3   4   2 116526. 4706.40  33
   3  -4   2 114192. 4700.78  33
  -3   4  -3 173.426 130.131   7
   3   4   3 265.861 103.892  34
   3  -4   3 417.256 110.622  34
   3  -4   3 544.723 219.874  33
   3   4   3 383.663 197.943  33
  -3  -4  -4 47596.7 2226.52   6
  -3   4  -4 48311.0 2236.68   7
  -3   4  -4 45444.1 2252.65   6
   3   4   4 43031.4 2274.23  33
   3  -4   4 42905.9 2271.19  33
   3   4   4 47081.1 1847.18  34
   3  -4   4 43616.6 1831.87  34
   3  -4   5 637.686 145.949  15
  -3   4  -5 675.140 271.060   6
  -3   4  -5 274.457 196.411   7
  -3  -4  -5 1082.95 305.565   6
   3   4   5 475.113 142.791  34
   3  -4   5 337.458 127.820  34
   3   4   5 622.897 281.300  33
   3  -4   5 546.488 282.047  33
  -3   4  -6 19521.2 1401.08   6
   3   4   6 17784.3 887.330  14
   3  -4   6 19692.6 909.673  15
   3   4   6 16173.8 1329.22  33
   3  -4   6 16962.3 1335.98  33
   3  -4   6 18564.3 910.313  34
   3   4   6 19179.7 913.251  34
   3   4   7 1707.58 218.947  34
   3  -4   7 1906.54 230.175  34
   3   4   7 1448.55 463.622  33
  -3   4  -7 1219.31 342.298   6
   3   4   8 39059.1 1660.90  34
   3  -4   8 38265.0 1653.03  34
   3   4   9 13013.6 667.498  34
   3  -4   9 13663.1 674.885  34
   3  -4   9 12458.4 649.797   5
   3   4  10 1485.09 162.328  34
   3  -4  10 1724.20 169.318  34
   3  -4  10 1587.77 180.365   4
   3  -4  11 334.255 58.9603   4
   3   5 -13 141.169 56.2923  10
  -3  -5  13 142.954 50.9705   5
   3   5 -13 119.876 64.7598  27
  -3   5  12 1782.23 180.856  34
  -3  -5  12 1916.16 181.143  34
   3  -5 -12 1598.80 175.183  10
   3   5 -12 1844.61 190.322  10
   3  -5 -11 17046.8 850.118   1
   3  -5 -11 17718.3 847.517  10
   3   5 -11 17552.9 850.410  10
   3  -5 -10 27058.8 1254.26   1
   3  -5 -10 26770.9 1235.76  10
   3   5 -10 27649.9 1250.89  10
   3  -5  -9 30144.0 1291.77   2
   3  -5  -9 29286.5 1309.18   1
   3  -5  -9 26331.2 1196.41  35
   3   5  -9 27760.6 1877.94   7
   3   5  -9 27508.0 1821.72   6
   3  -5  -9 26067.1 1791.16  32
   3   5  -9 28180.0 1838.03  32
   3  -5  -9 28336.9 1285.81  10
   3   5  -9 28764.3 1292.38  10
   3  -5  -8 23628.7 1069.92   2
   3  -5  -8 22564.0 998.373  35
   3   5  -8 20396.5 1520.72   7
   3   5  -8 22427.5 1539.20   6
   3  -5  -8 23808.1 1563.26  32
   3   5  -8 25637.1 1596.04  32
   3  -5  -8 21044.5 1045.48  10
   3   5  -8 22556.6 1063.49  10
   3  -5  -7 106.370 99.8252   1
   3  -5  -7 146.763 115.112   2
   3   5  -7-72.8573 146.965   6
   3   5  -7 158.093 213.823   7
   3  -5  -7 148.623 211.890  32
   3   5  -7 146.953 198.769  32
   3   5  -7 364.301 125.210  10
   3  -5  -7 201.010 114.750  10
   3  -5  -7 212.412 84.5255  35
   3  -5  -6 22414.6 1328.27  32
   3   5  -6 21735.4 1304.29  32
   3   5  -6 21076.9 1316.93   7
   3   5  -6 20290.0 1265.12   6
   3  -5  -6 20197.7 895.437  35
   3  -5  -5 34012.9 1393.29  35
   3  -5  -5 36519.6 1795.34  32
   3   5  -5 37082.8 1790.39  32
   3  -5  -4 40370.0 1782.72   9
   3  -5  -3 22460.4 1112.23   9
   3  -5  -3 23446.0 1155.78   8
   3   5  -3 24579.9 1249.04  18
   3  -5  -3 24399.5 1251.35  18
   3  -5  -2 205.109 118.016   9
  -3  -5   2 185.891 86.3244   9
   3  -5  -2 164.734 110.866   8
   3  -5  -2 176.901 149.716  18
   3   5  -2 177.444 160.068  18
  -3  -5   1 59910.2 2276.05   8
   3  -5  -1 58960.6 2469.76  23
   3   5  -1 58512.0 2464.03  23
   3   5  -1 55012.4 2446.45  18
   3  -5  -1 54126.7 2433.65  18
   3  -5  -1 56708.4 2399.95   9
   3  -5   0 29647.7 1433.99  23
   3   5   0 30423.6 1454.35  23
   3   5   0 28489.2 1397.22  37
   3  -5   0 29620.8 1405.44  37
   3   5   1 1462.17 255.744  37
   3  -5   1 1913.46 289.534  37
   3  -5   1 1473.01 272.439  33
   3   5   1 1745.54 277.896  33
   3   5   2 21281.1 1190.93  33
   3  -5   2 21162.9 1192.58  33
   3   5   3 14615.3 672.067  34
   3  -5   3 14469.7 669.636  34
   3   5   3 12910.7 947.699  33
   3  -5   3 15339.8 998.377  33
  -3   5  -3 14180.6 923.080   7
   3  -5   4 27823.5 1198.62  34
   3   5   4 28101.6 1201.62  34
   3  -5   4 26843.1 1606.27  33
   3   5   4 27759.3 1616.06  33
  -3   5  -4 28695.6 1574.54   7
   3   5   5 2103.50 221.724  34
   3  -5   5 2123.33 223.854  34
   3  -5   5 1918.61 220.600  15
   3   5   5 1959.01 225.304  14
  -3   5  -5 2114.73 423.822   6
  -3   5  -5 1850.23 369.932   7
   3  -5   5 1636.89 391.503  33
   3   5   5 1789.28 397.005  33
   3   5   6 1818.12 221.024  14
   3  -5   6 1724.92 219.395  15
   3   5   6 1908.92 234.854  34
   3  -5   6 1871.48 233.080  34
   3   5   6 2125.37 463.201  33
   3  -5   6 2044.39 457.934  33
  -3   5  -6 1437.50 385.463   6
  -3   5  -6 1555.75 389.073   7
   3   5   7 3121.62 299.385  34
   3  -5   7 3429.03 314.158  34
   3  -5   7 2564.39 512.544  33
   3   5   7 3695.53 603.043  33
  -3   5  -7 3038.93 553.716   6
   3  -5   8 20201.3 961.688   5
   3   5   8 19354.4 943.721  34
   3  -5   8 20143.1 954.258  34
   3  -5   9 1177.89 170.919   5
   3  -5   9 961.861 160.859  34
   3   5   9 1096.30 168.455  34
   3  -5  10 2258.01 187.464  34
   3   5  10 2258.11 186.916  34
   3  -5  11 885.629 79.3707   4
  -3   6  12 183.692 87.1683  34
  -3  -6  12 190.982 84.2930  34
   3  -6 -12 196.204 87.9829  10
   3   6 -12 166.334 91.7792  10
   3  -6 -11 149.682 105.838  10
   3   6 -11 308.279 129.217  10
   3  -6 -10 2455.72 282.338   1
   3  -6 -10 2410.74 257.461  10
   3   6 -10 2656.52 277.699  10
   3  -6  -9 25352.7 1128.69   2
   3  -6  -9 23066.0 1050.82  35
   3   6  -9 22197.0 1660.23   7
   3   6  -9 20503.4 1573.23   6
   3  -6  -9 24301.8 1637.63  32
   3   6  -9 22834.0 1605.22  32
   3   6  -9 24459.6 1123.34  10
   3  -6  -9 24201.8 1117.70  10
   3  -6  -8 14855.6 816.406   1
   3  -6  -8 17093.6 833.983   2
   3  -6  -8 16339.2 772.044  35
   3   6  -8 16748.1 1327.18   7
   3   6  -8 17750.3 1309.88   6
   3  -6  -8 15319.9 1230.00  32
   3   6  -8 15913.5 1236.31  32
   3  -6  -8 16156.4 813.090  10
   3   6  -8 15731.3 811.316  10
   3  -6  -7 22386.1 1049.07   1
   3  -6  -7 23672.8 1061.05   2
   3   6  -7 25033.2 1576.93   7
   3   6  -7 22077.6 1450.78   6
   3  -6  -7 21960.0 992.912  35
   3  -6  -7 22098.8 1028.31  10
   3   6  -7 22018.5 1030.09  10
   3  -6  -7 25144.8 1506.40  32
   3   6  -7 24270.8 1485.51  32
   3  -6  -6 3741.27 262.155  35
   3  -6  -6 3038.67 458.207  32
   3   6  -6 3068.22 457.141  32
   3  -6  -5 30815.9 1278.92  35
   3  -6  -5 32823.4 1649.20  32
   3   6  -5 31549.4 1633.53  32
   3  -6  -4 6238.94 497.397   9
   3   6  -3 197108. 7635.16  18
   3  -6  -3 196113. 7633.52  18
   3  -6  -3 198101. 7585.05   8
   3  -6  -3 197925. 7549.08   9
   3   6  -2 357.898 161.665  18
   3  -6  -2 391.620 173.151  18
   3  -6  -2 263.364 133.153   8
   3  -6  -2 310.164 134.523   9
  -3  -6   2 270.961 105.179   9
   3  -6  -1 14189.9 838.071  18
   3   6  -1 14701.6 852.700  18
   3  -6  -1 15017.6 851.315   9
  -3  -6   1 15033.4 782.189   9
  -3  -6   1 14990.0 744.916   8
   3  -6   0 4008.86 398.456  23
   3   6   0 3518.84 385.765  23
   3   6   0 4335.13 385.041  37
   3  -6   0 3464.85 364.467  37
   3  -6   0 3109.36 372.409   9
   3  -6   1 851.489 220.583  37
   3   6   1 1535.65 252.579  37
   3   6   1 1632.15 261.926  33
   3  -6   1 1251.22 250.243  33
   3  -6   1 1105.68 135.822  31
   3   6   2 1359.01 275.798  33
   3  -6   2 1332.50 144.703  34
   3  -6   2 1441.66 271.318  33
   3   6   2 1558.69 151.905  34
   3   6   3 7467.58 673.175  33
   3  -6   3 6877.50 651.497  33
   3   6   3 6981.85 400.190  34
   3  -6   3 7771.95 408.370  34
  -3   6  -4 5264.87 602.950   7
   3  -6   4 5979.16 644.622  33
   3   6   4 6984.88 691.096  33
   3   6   4 6364.03 384.032  34
   3  -6   4 6181.14 382.479  34
   3  -6   5 63.5082 104.534  15
   3   6   5-19.4298 105.101  34
   3  -6   5 58.3367 94.4143  34
   3  -6   5 154.743 184.517  33
   3   6   5 77.3217 220.392  33
  -3   6  -5 327.107 221.129   6
  -3   6  -5 74.0752 163.556   7
  -3   6  -6 2765.25 504.351   6
  -3   6  -6 2678.36 484.509   7
   3   6   6 3237.47 289.727  14
   3  -6   6 3005.67 279.209  15
   3   6   6 3229.43 539.711  33
   3  -6   6 3323.89 557.800  33
   3   6   6 3525.70 297.022  34
   3  -6   6 2874.49 281.187  34
  -3   6  -7 382.402 258.966   6
   3  -6   7 91.9822 203.672  33
   3   6   7 520.114 161.246  34
   3  -6   7 429.838 142.131  34
   3   6   7 735.464 287.457  33
   3  -6   7 477.110 159.199   5
   3  -6   8 1633.89 211.523  34
   3   6   8 1365.90 199.958  34
   3  -6   8 1890.43 235.005   5
   3   6   9 233.467 111.570  34
   3  -6   9 115.660 85.6822  34
   3  -6   9 69.7294 101.937   5
   3  -6  10 257.046 84.9432  21
   3   7 -13 614.589 75.4825  27
  -3  -7  12 4211.98 267.117   5
   3   7 -12 4280.48 256.993  10
   3  -7 -11 13459.7 691.374   1
   3  -7 -11 13533.9 653.828  10
   3   7 -11 13056.9 656.597  10
   3  -7 -10 1084.32 207.440   1
   3  -7 -10 1362.11 197.391  10
   3   7 -10 1744.63 209.836  10
   3  -7  -9 3015.38 300.027   2
   3  -7  -9 2875.16 257.100  35
   3   7  -9 2883.57 567.605   7
   3   7  -9 3680.86 593.392   6
   3  -7  -9 2603.68 494.503  32
   3   7  -9 2485.32 469.932  32
   3  -7  -9 2936.76 286.494  10
   3   7  -9 3536.59 308.792  10
   3  -7  -8 2711.65 288.090   1
   3  -7  -8 2799.95 290.853   2
   3  -7  -8 2877.72 257.504  35
   3   7  -8 2772.02 513.102   6
   3   7  -8 2526.41 512.899   7
   3  -7  -8 1812.86 444.404  32
   3   7  -8 1951.89 450.983  32
   3  -7  -8 3157.28 281.570  10
   3   7  -8 2794.00 269.569  10
   3  -7  -7 11589.9 634.124   2
   3  -7  -7 10724.6 618.451   1
   3   7  -7 11844.7 1051.71   7
   3   7  -7 9446.60 921.706   6
   3  -7  -7 11343.1 583.905  35
   3  -7  -7 11215.1 954.059  32
   3   7  -7 10988.9 941.098  32
   3   7  -7 11590.4 604.549  10
   3  -7  -7 10915.5 594.590  10
   3  -7  -6 2774.23 432.662  32
   3   7  -6 2922.75 431.164  32
   3  -7  -6 2939.52 239.163  35
   3  -7  -5 41278.5 1945.17   9
   3  -7  -5 40190.9 1631.59  35
   3   7  -4 24852.9 1320.01  18
   3  -7  -4 22723.9 1288.50   8
   3  -7  -4 24237.2 1271.48   9
   3   7  -3 1944.79 302.810  18
   3  -7  -3 1623.66 275.709  18
   3  -7  -3 2089.48 314.400   8
   3  -7  -3 1358.01 254.292   9
  -3  -7   3 1402.01 203.482   9
   3   7  -2 1421.80 254.123  18
   3  -7  -2 1266.53 232.926  18
  -3  -7   2 1103.96 182.759   9
   3  -7  -2 1212.72 231.372   9
   3  -7  -2 1200.90 255.662   8
   3  -7  -1 145569. 5592.89   9
  -3  -7   1 143291. 5488.49   9
  -3  -7   1 137286. 5437.02   8
   3  -7   0 1898.10 263.352  37
   3   7   0 1697.69 253.045  37
   3  -7   0 1951.81 306.315   9
  -3  -7   0 1877.76 248.151   8
   3   7   0 1776.97 270.165  23
   3  -7   0 2069.68 293.825  23
   3  -7   1 105466. 4225.77  23
   3   7   1 108908. 4257.13  23
   3  -7   1 105066. 4187.20  37
   3   7   1 108755. 4189.99  37
   3  -7   1 99503.5 3922.19  31
   3   7   2 27183.1 1104.85  34
   3   7   2 28718.0 1430.72  33
   3  -7   2 27709.8 1419.79  33
   3  -7   2 25625.7 1097.02  34
   3   7   2 27323.5 1401.75  37
   3  -7   3 434.336 208.584  33
   3   7   3 675.726 114.346  34
   3  -7   3 480.839 106.988  34
   3   7   3 545.458 203.701  33
  -3   7  -4 5878.44 646.887   7
   3   7   4 5420.82 351.054  34
   3  -7   4 5567.67 352.806  34
   3  -7   4 5438.31 386.362   5
   3  -7   4 5673.03 621.997  33
   3   7   4 6871.45 690.181  33
  -3   7  -5 9038.04 874.042   7
   3   7   5 9957.64 530.483  34
   3  -7   5 9907.35 530.098  34
   3  -7   5 8863.03 549.922   5
   3  -7   5 8757.08 536.881  15
   3   7   5 8939.83 868.708  33
   3  -7   5 8470.16 848.439  33
   3   7   6 850.729 325.692  33
   3  -7   6 255.143 230.503  33
   3   7   6 568.984 150.389  34
   3  -7   6 337.163 136.555  34
  -3   7  -6 376.933 240.744   6
  -3   7  -6 340.980 217.886   7
   3   7   6 419.065 132.808  14
   3  -7   6 506.757 163.854   5
   3  -7   7 303.603 150.113   5
   3   7   7 350.550 250.129  33
   3  -7   7 262.388 261.782  33
   3   7   7 407.318 141.285  34
   3  -7   7 385.376 128.680  34
  -3   7  -7 575.585 299.804   6
  -3  -7  -7 329.008 222.792  32
  -3   7  -7 321.918 218.009  32
   3  -7   8 852.365 175.051   5
   3  -7   8 602.768 194.165   4
   3   7   8 638.922 149.757  34
   3  -7   8 1020.32 167.040  34
   3  -7   9 23789.6 1031.57   4
   3  -7   9 22411.5 993.086   5
   3  -7   9 22312.8 968.353  34
   3   7   9 21454.0 966.093  34
   3  -7  10 507.506 75.4935  21
   3  -7  10 590.784 121.022   4
   3   8 -12 5333.52 268.501  10
  -3  -8  12 5431.38 293.633   5
  -3   8  11 5753.65 340.770  34
  -3  -8  11 5093.79 324.673  34
   3  -8 -11 5888.22 385.544   1
   3   8 -11 5808.29 345.841  10
   3   8 -10 3372.28 286.563  10
   3  -8 -10 3486.38 283.021  10
   3  -8  -9 925.823 158.791  35
   3  -8  -9 1165.44 193.477   2
   3  -8  -9 1048.41 175.163  10
   3   8  -9 711.462 156.358  10
   3   8  -9 618.685 336.631   7
   3   8  -9 566.980 257.531   6
   3   8  -8 19961.1 1493.60   7
   3   8  -8 18099.9 1392.33   6
   3  -8  -8 17650.9 1305.61  32
   3  -8  -8 18741.6 884.097  35
   3  -8  -8 17766.2 928.512   1
   3  -8  -8 18720.8 932.414   2
   3  -8  -8 18675.1 889.970  10
   3   8  -8 19104.5 898.865  10
   3   8  -7 38420.0 2197.03   7
   3  -8  -7 39402.3 1595.83  35
   3  -8  -7 38964.7 2067.34  32
   3  -8  -7 37954.9 1587.26  10
   3  -8  -7 36941.1 1632.58   2
   3  -8  -7 36637.1 1626.22   1
   3  -8  -6 13020.2 694.117   3
   3  -8  -6 13736.9 717.135   2
   3  -8  -6 13839.2 978.882   9
   3  -8  -6 14491.8 688.893  35
   3  -8  -5 383.413 105.628  35
   3  -8  -5 210.469 171.482   9
   3  -8  -5 468.658 204.906   8
   3   8  -4 183.589 154.963  18
   3  -8  -4 367.281 165.684  18
   3  -8  -4 47.2793 128.058   9
   3  -8  -4 363.945 181.644   8
   3  -8  -3 11447.9 766.380  18
   3   8  -3 12108.3 786.374  18
   3  -8  -3 12631.5 830.327   9
  -3  -8   3 12766.5 739.864   9
   3  -8  -3 13181.1 865.430   8
   3   8  -2 26157.4 1313.23  18
   3  -8  -2 26937.2 1315.13  18
  -3  -8   2 26875.6 1299.83   9
   3  -8  -2 26657.1 1391.22   9
   3  -8  -2 27721.7 1427.61   8
   3  -8  -1 5845.48 519.213   9
  -3  -8   1 5057.05 448.667   9
  -3  -8   1 5132.46 430.094   8
   3  -8   0 2832.78 335.392  23
   3   8   0 3001.19 347.777  23
   3  -8   0 3480.94 235.704  31
   3  -8   0 3351.38 410.061   9
  -3  -8   0 2989.01 346.417   8
   3   8   1 84666.9 3368.86  37
   3  -8   1 78643.4 3349.90  37
   3  -8   1 80534.6 3393.78  23
   3   8   1 80421.3 3404.82  23
   3  -8   1 81987.3 3130.37  31
   3  -8   2 5808.81 529.193  37
   3   8   2 5361.65 501.754  37
   3  -8   2 5429.25 313.564  34
   3   8   2 5510.10 521.914  33
   3  -8   2 6496.11 552.410  33
   3  -8   3 24637.6 1043.96  34
   3   8   3 23622.6 1038.80  34
   3  -8   3 26103.8 1108.04  31
   3  -8   3 24028.5 1380.11  33
   3   8   3 25068.3 1398.55  33
   3  -8   4 15289.2 1104.65  33
   3   8   4 16962.5 1136.50  33
  -3   8  -4 16554.2 1163.90   7
   3  -8   4 16387.5 813.959   5
   3  -8   4 15857.5 819.235   4
   3  -8   4 16039.6 805.516  15
   3   8   4 15407.9 785.225  13
   3   8   4 16555.1 759.933  34
   3  -8   4 16466.0 758.194  34
  -3   8  -5 161.178 218.708   7
   3  -8   5 661.847 160.416   5
   3  -8   5 312.022 153.030   4
   3   8   5 520.405 260.187  33
   3  -8   5 296.282 211.942  33
   3   8   5 610.570 139.782  34
   3  -8   5 719.590 142.348  34
   3  -8   6 5727.09 434.117   5
   3  -8   6 5982.61 450.248   4
  -3   8  -6 5274.14 733.107   6
   3   8   6 6140.53 397.015  34
   3  -8   6 5801.61 389.102  34
   3   8   6 5202.64 668.615  33
   3  -8   6 4698.73 637.942  33
   3   8   6 5992.34 411.764  14
   3   8   7 28972.5 1254.48  34
   3  -8   7 27846.3 1246.03  34
   3  -8   7 29127.3 1330.70   4
   3  -8   7 28646.5 1309.22   5
   3  -8   8 3489.65 324.665   4
   3  -8   8 2662.40 279.911   5
   3  -8   8 3018.70 257.581  34
  -3  -8  -9-33.4887 90.5832  35
   3  -8   9 24.4552 83.9675  21
   3  -8   9 158.446 103.994   5
   3  -8   9 274.120 126.539   4
   3  -8  10 1095.88 133.962   4
  -3  -9  12 5081.92 254.281   5
  -3  -9  11 10170.8 506.995   5
   3   9 -11 9277.97 470.106  10
   3  -9 -11 10699.4 546.009   1
   3   9 -10 49117.3 2007.70  10
   3  -9 -10 51521.5 2051.01   2
   3  -9  -9 112.809 94.5610  10
   3   9  -9 273.302 111.457  10
   3  -9  -9-25.8484 139.924   1
   3  -9  -9 460.146 162.002   2
   3  -9  -8 26857.6 1224.57   1
   3  -9  -8 26360.4 1217.86   2
   3   9  -8 25635.0 1789.89   7
   3   9  -8 23996.1 1697.24   6
   3  -9  -8 24670.4 1142.24  10
   3  -9  -8 27417.9 1178.16  35
   3  -9  -7 174.734 121.231   2
   3  -9  -7 144.399 116.887   1
   3   9  -7 189.399 269.941   7
   3  -9  -7 208.501 165.785   9
   3  -9  -7 20.5615 109.719  35
   3  -9  -6 31907.0 1392.15   3
   3  -9  -6 30998.4 1406.13   2
   3  -9  -6 32737.0 1378.42  35
   3  -9  -6 32527.7 1831.74   8
   3  -9  -6 32630.7 1770.27   9
   3  -9  -5 11695.9 943.661   8
   3  -9  -5 12103.4 886.826  18
   3   9  -5 11976.6 883.130  18
   3  -9  -4 11712.8 885.305   8
   3  -9  -4 10991.0 826.924   9
   3   9  -4 12484.5 815.013  18
   3  -9  -4 11326.9 788.037  18
   3  -9  -3 16564.5 1053.95   8
   3  -9  -3 15604.6 1003.61   9
  -3  -9   3 16650.0 925.800   9
   3   9  -3 14295.0 883.148  18
   3  -9  -3 15523.0 902.567  18
   3  -9  -2 19020.2 821.726  31
  -3  -9   2 21358.3 1086.04   9
   3  -9  -2 21113.1 1178.57   9
   3  -9  -1 8043.95 669.990   9
  -3  -9   1 8280.14 611.199   9
  -3  -9   1 7388.87 565.604   8
   3  -9  -1 7222.43 394.181  31
   3  -9   0 21763.4 1331.18   9
  -3  -9   0 24521.4 1318.94   9
   3  -9   0 24229.3 1027.29  31
  -3  -9   0 24930.4 1286.31   8
   3  -9   1 2163.61 285.475  37
   3   9   1 2338.10 293.370  37
   3  -9   1 1852.30 279.791  23
   3   9   1 2247.53 307.768  23
   3  -9   1 2262.08 207.840  31
   3   9   2 23529.3 1241.02  37
   3  -9   2 23135.9 1250.97  37
   3  -9   2 22656.5 1267.89  23
   3   9   2 23742.9 1296.67  23
   3   9   3 2333.81 352.658  37
   3  -9   3 2510.83 374.924  37
   3  -9   3 2149.26 236.571   4
   3  -9   3 2081.41 235.343   5
   3   9   3 1771.63 331.445  33
   3  -9   3 2066.65 225.827  31
   3  -9   3 2652.97 374.541  33
   3  -9   4 23848.3 1039.70  34
   3  -9   4 24868.5 1449.73  33
   3   9   4 22830.5 1083.26  13
   3  -9   4 26150.2 1146.64   4
   3  -9   4 23591.3 1117.62   5
  -3   9  -5 3427.58 549.516   7
   3  -9   5 3449.30 507.199  33
   3   9   5 4068.31 307.133  34
   3  -9   5 4584.19 316.038  34
   3  -9   5 4049.06 354.195   5
   3  -9   5 4998.37 388.178   4
   3   9   6 1285.77 176.034  34
   3  -9   6 943.024 162.406  34
   3  -9   6 1410.85 248.221   4
   3  -9   6 973.258 207.281   5
   3   9   6 1451.02 198.079  14
   3   9   7 1065.88 163.137  34
   3  -9   7 721.617 133.575  34
   3  -9   7 1272.48 220.839   5
   3  -9   7 1193.46 228.225   4
   3  -9   8 8015.21 497.291   5
   3  -9   8 8230.21 517.375   4
  -3  -9  -8 9026.36 507.716  35
   3  -9   9 6854.45 400.896   5
   3  -9   9 7547.67 429.970   4
  -3  -9  -9 7446.15 417.605  35
   3  -9  10 564.368 71.4448   5
   3  -9  10 1135.53 117.436   4
   3  10 -12 6748.60 346.236  12
   3  10 -12 7137.29 344.434  27
  -3 -10  11 71.1712 82.8528   5
   3 -10 -10 9814.25 534.223   2
  -3 -10  10 9189.95 512.045   5
   3 -10  -9 25.0604 127.772   1
   3 -10  -9 95.3775 127.144   2
  -3 -10   9-20.6520 101.953   5
   3 -10  -8 26424.4 1762.20   8
   3  10  -8 27741.7 1904.78   7
   3  10  -8 27291.2 1833.08   6
   3 -10  -8 29222.6 1324.11   1
   3 -10  -8 29787.0 1331.46   2
   3 -10  -7-147.341 199.198   9
   3 -10  -7 155.203 133.929   2
   3 -10  -7 45.4351 108.346   3
   3 -10  -7 122.700 127.059   1
   3 -10  -7 252.057 200.353   8
   3 -10  -6 14238.6 1085.62   9
   3 -10  -6 14670.7 791.644   2
   3 -10  -6 15498.1 1177.44   8
   3 -10  -6 16331.6 794.269   3
   3 -10  -5 65.2660 176.472   9
   3 -10  -5 71.5704 193.518   8
   3 -10  -5-42.1330 103.998   3
   3 -10  -4 61500.1 2948.16   8
   3 -10  -4 64633.6 2935.35   9
   3 -10  -3 219.170 77.0276  31
   3 -10  -3 61.1450 190.989   8
  -3 -10   3 43.0382 128.776   9
   3 -10  -3 115.432 147.240   9
   3 -10  -2 12885.7 625.167  31
   3 -10  -2 15752.1 1005.20   9
  -3 -10   2 14685.7 897.188   9
   3 -10  -1 3144.62 232.770  31
  -3 -10   1 2504.09 358.256   9
   3 -10  -1 3494.61 457.801   9
   3 -10   0 14063.9 679.605  31
  -3 -10   0 15001.9 948.815   8
   3 -10   0 13812.5 1004.07   9
  -3 -10   0 15043.9 978.667   9
   3 -10   1 5342.81 341.692  31
  -3 -10  -1 4274.88 507.392   8
  -3 -10  -2 39127.8 1594.85  35
   3  10   3 19597.1 937.880  13
   3 -10   3 21002.4 955.389  31
   3 -10   3 18929.3 949.394   5
   3 -10   3 20187.0 964.605   4
   3  10   4 503.775 133.925  13
   3 -10   4 592.753 176.408   5
   3 -10   4 578.121 166.130   4
  -3  10  -5 86.0691 205.546   7
   3 -10   5 394.385 152.150   5
   3 -10   5 349.389 157.385   4
   3 -10   6 16046.3 828.005   5
   3 -10   6 16142.6 839.347   4
  -3  10  -6 14552.6 1257.72   6
   3  10   6 14516.5 762.983  14
   3 -10   7 510.547 167.552   5
   3 -10   7 556.427 175.628   4
  -3 -10  -8 2420.09 210.202   1
   3 -10   8 2762.22 260.721   5
  -3 -10  -8 3028.97 262.326  35
   3 -10   9 687.736 130.476   5
   3 -10   9 771.698 144.827   4
  -3 -10  -9 900.909 129.299  35
   3 -10  10 100.528 52.7855   4
   3  11 -12 613.995 72.1641  27
   3  11 -12 846.093 85.0911  12
  -3 -11  11 149.029 69.0937   5
  -3 -11  10 8133.27 453.177   5
   3 -11 -10 9302.89 490.985   2
   3 -11 -10 8017.51 491.757   1
  -3 -11   9 695.329 148.075   5
   3 -11  -9 882.792 197.683   1
   3 -11  -9 646.195 173.544   2
   3 -11  -8 1346.44 216.255   1
   3 -11  -8 1476.17 227.512   2
   3  11  -8 1403.33 389.921   6
   3  11  -8 1767.84 462.122   7
   3 -11  -8 1396.93 380.983   8
   3  11  -7 4684.98 338.997  19
   3 -11  -7 3388.23 531.935   9
   3 -11  -7 4892.53 394.628   2
   3 -11  -7 4449.39 365.888   1
   3 -11  -7 4302.24 625.192   8
   3 -11  -7 4869.31 373.768   3
   3 -11  -6 34326.0 1950.91   9
   3 -11  -6 34628.3 1543.66   2
   3 -11  -6 31831.5 1973.47   8
   3 -11  -6 36302.9 1527.65   3
   3 -11  -5 143.460 158.527   9
   3 -11  -5 156.007 198.984   8
   3 -11  -5 246.216 116.120   3
   3 -11  -4 679.400 238.327   9
   3 -11  -4 527.854 140.751   2
   3 -11  -4 667.237 148.348   3
   3 -11  -3 164.879 87.7607  31
   3 -11  -3 274.317 222.936   8
  -3 -11   3 98.4283 125.595   9
   3 -11  -3 194.972 175.824   9
   3 -11  -2 10899.2 550.927  31
   3 -11  -2 11518.9 896.845   9
  -3 -11   2 11396.1 816.555   9
   3 -11  -1 425.399 108.814  31
  -3 -11   1 645.470 222.941   9
   3 -11  -1 838.468 260.636   9
   3 -11   0 64050.3 2578.64  31
  -3 -11   0 68901.8 2973.64   8
   3 -11   0 63939.7 3057.31   9
  -3 -11   0 69255.0 3021.71   9
   3 -11   1 6777.83 412.573  31
  -3 -11  -1 6401.34 672.591   9
  -3 -11  -1 5830.28 617.982   8
   3  11   2 5571.90 383.471  11
   3 -11   2 5618.69 399.284   4
   3 -11   2 5956.98 411.227   5
  -3 -11  -2 5109.71 605.881   8
  -3 -11  -2 5789.84 358.966  35
  -3 -11  -3 821.598 148.805  35
   3  11   3 583.178 141.226  13
   3 -11   3 722.046 172.604   5
   3 -11   3 639.794 169.991   4
   3 -11   3 651.255 171.156  31
  -3 -11  -4 8057.39 477.947  35
   3  11   4 7027.42 462.369  13
   3 -11   4 7703.44 510.304   5
   3 -11   4 7568.48 500.690   4
   3 -11   5 4694.87 395.380   5
   3 -11   5 5095.53 409.786   4
  -3 -11  -5 5036.26 377.105  35
   3 -11   6 12832.7 722.127   5
   3 -11   6 12989.7 727.469   4
  -3 -11  -6 12802.6 691.540  35
   3 -11   7 2882.88 293.467   5
   3 -11   7 3637.49 319.452   4
  -3 -11  -7 3192.38 288.472  35
  -3 -11  -8 8319.25 441.599   1
   3 -11   8 9431.04 507.310   5
   3 -11   8 8921.04 504.703   4
  -3 -11  -8 9192.09 491.641  35
   3 -11   9 12949.2 598.058   5
  -3 -11  -9 12366.2 595.274  35
   3 -11   9 14196.4 615.124   4
   3  12 -11 11335.4 526.963  27
   3  12 -11 11615.0 542.170  12
  -3 -12  10-48.3318 78.5314   5
   3 -12 -10 35.5988 113.438   1
   3 -12 -10 112.668 103.599   2
  -3 -12   9 1515.66 180.828   5
   3 -12  -9 1777.75 227.845   1
   3 -12  -9 1555.05 215.035   2
   3 -12  -8 7752.26 505.355   1
   3 -12  -8 7784.87 512.294   2
   3 -12  -7 36468.1 2123.37   9
   3 -12  -7 39320.5 1705.24   2
   3 -12  -7 40229.6 1686.05   1
   3  12  -7 38466.1 1628.11  19
   3 -12  -7 35881.4 2198.55   8
   3 -12  -7 39259.4 1665.43   3
   3 -12  -6 33610.7 1968.09   9
   3 -12  -6 34205.9 1539.54   2
   3 -12  -6 34022.9 2044.27   8
   3 -12  -6 35365.3 1519.29   3
   3 -12  -5 1245.20 324.058   9
   3 -12  -5 1413.49 209.932   3
   3 -12  -5 589.164 265.983   8
   3  12  -4 21110.6 975.898  12
   3 -12  -4 20599.9 1366.13   9
   3 -12  -4 20215.5 971.690   3
   3 -12  -4 18970.1 1362.31   8
   3 -12  -4 19475.1 968.492   2
   3  12  -3 6274.96 420.230  12
   3 -12  -3 5785.11 363.552  31
   3 -12  -3 6648.51 711.468   9
  -3 -12   3 6474.08 620.923   9
   3 -12  -3 7235.35 749.099   8
   3 -12  -3 6689.37 435.061   3
   3 -12  -2 33340.9 1907.77   9
  -3 -12   2 36918.2 1843.91   9
   3 -12  -2 34595.4 1445.50  31
   3 -12  -1 11255.6 596.936   3
   3 -12  -1 10016.3 547.782  31
  -3 -12   1 10816.0 854.451   9
   3 -12  -1 9704.46 878.211   9
   3 -12   0 5303.91 355.595  31
  -3 -12   0 5367.17 605.540   9
   3 -12   0 4768.30 626.334   9
  -3 -12   0 5163.12 568.334   8
  -3 -12  -1 5202.63 629.893   9
   3  12   1 5061.22 371.011  11
   3 -12   1 5767.17 383.205  31
   3 -12   1 5727.39 391.150   4
   3 -12   1 5537.94 395.390   5
  -3 -12  -1 6144.59 642.516   8
  -3 -12  -2 33918.3 1954.75   8
   3 -12   2 35039.6 1542.30   5
   3 -12   2 34488.4 1527.90   4
   3  12   2 37068.8 1527.72  11
  -3 -12  -2 35565.6 1475.75  35
  -3 -12  -3 21376.6 1489.52   8
   3  12   3 23048.8 1076.83  13
   3 -12   3 22084.2 1098.44   5
   3 -12   3 24744.8 1105.65  31
   3 -12   3 22813.3 1096.96   4
  -3 -12  -3 23988.2 1055.64  35
   3 -12   4 747.762 187.825   5
   3 -12   4 490.723 164.526   4
  -3 -12  -4 662.324 159.252  35
   3 -12   5-80.8860 157.490   5
   3 -12   5 157.127 149.282   4
  -3 -12  -5 67.5653 114.832  35
   3 -12   6 6266.66 447.922   5
   3 -12   6 6092.81 436.335   4
  -3 -12  -6 5564.63 401.471  35
   3 -12   7 2931.59 283.337   5
   3 -12   7 3280.90 294.764   4
  -3 -12  -7 2472.57 249.596  35
  -3 -12  -8 760.822 117.414   1
   3 -12   8 820.578 154.417   5
   3 -12   8 727.820 142.903   4
  -3 -12  -8 951.359 138.683  35
   3 -12   9 1252.08 133.518   5
   3 -12   9 1724.13 145.403   4
   3  13 -11 24305.1 941.963  12
   3 -13 -11 27246.1 968.295   1
   3  13 -10 353.241 114.589  12
   3  13 -10 303.266 102.034  27
   3 -13 -10 246.743 108.132   1
   3 -13 -10 212.437 103.401   2
   3 -13  -9 28332.0 1241.14   2
   3 -13  -9 27778.6 1234.65   1
   3 -13  -8 6156.47 429.512   1
   3 -13  -8 6438.86 446.646   2
   3 -13  -7 8719.77 527.773   3
   3  13  -7 8701.46 508.526  19
   3 -13  -7 9588.76 575.646   2
   3 -13  -7 9047.12 546.461   1
   3 -13  -6 4370.22 350.412   3
   3 -13  -6 3674.15 603.040   8
   3  13  -6 3553.77 308.167  27
   3 -13  -6 4175.63 591.243   9
   3 -13  -6 4235.08 365.412   2
   3 -13  -5 43780.7 1847.39   2
   3  13  -5 42574.0 1822.52  12
   3 -13  -5 39319.3 2290.43   9
   3 -13  -5 41545.3 2376.17   8
   3 -13  -5 43440.8 1827.63   3
   3 -13  -4 19037.5 887.347  31
   3 -13  -4 21367.7 997.891   2
   3  13  -4 19805.6 969.091  12
   3 -13  -4 19746.3 1394.43   9
   3 -13  -4 20365.3 1442.77   8
   3 -13  -4 21556.8 994.538   3
   3 -13  -3 1866.07 229.327   3
   3  13  -3 2054.48 239.259  12
   3 -13  -3 1746.15 390.098   9
   3 -13  -3 1393.21 174.787  31
   3  13  -2 935.054 172.407  12
   3 -13  -2 1051.84 161.109  22
   3 -13  -2 1259.56 363.577   9
  -3 -13   2 1329.25 309.330   9
   3 -13  -2 860.242 148.024  31
   3 -13  -1 13860.3 693.557  31
   3 -13  -1 13465.2 722.247   3
  -3 -13   1 13223.6 1021.45   9
   3 -13  -1 14827.8 1134.32   9
   3 -13   0 889.304 160.813   4
  -3 -13   0 287.767 225.718   9
   3  13   0 524.077 140.940  11
   3 -13   0 1062.71 330.251   9
   3 -13   0 749.971 148.965  31
  -3 -13   0 529.437 224.290   8
   3 -13   0 434.712 144.596   3
  -3 -13  -1 3677.10 549.750   9
   3  13   1 4273.60 338.772  11
   3 -13   1 4051.63 326.978  31
  -3 -13  -1 4660.75 584.124   8
   3 -13   1 4463.85 347.072   4
   3 -13   2 7798.40 498.042   4
  -3 -13  -2 7223.24 788.278   8
  -3 -13  -2 7697.70 828.678   9
  -3 -13  -2 7943.09 450.733  35
   3  13   3 14570.9 768.240  13
  -3 -13  -3 13556.4 1160.45   8
  -3 -13  -3 15534.1 753.137  35
   3 -13   3 14922.6 791.129   4
   3 -13   3 15786.4 800.992  31
  -3 -13  -4 1437.26 373.660   8
   3 -13   4 1223.27 224.928   5
   3 -13   4 1373.09 223.082   4
  -3 -13  -4 1064.30 182.361  35
   3 -13   5 32717.9 1453.33   5
  -3 -13  -5 30605.5 1385.10  35
   3 -13   5 32846.2 1434.48   4
   3 -13   6 872.920 191.303   5
   3 -13   6 982.381 194.207   4
   3  13   6 1000.06 161.127  14
  -3 -13  -6 1011.47 173.154  35
  -3 -13  -7 229.458 108.093  35
   3 -13   7 80.0835 125.188   5
   3 -13   7 206.858 117.608   4
   3 -13   8 3087.85 232.798   5
  -3 -13  -8 2434.36 188.067   1
   3 -13   8 2888.97 224.889   4
  -3 -13  -8 2917.72 220.731  35
   3 -13   9 3886.75 206.032   5
   3 -13   9 3339.86 189.551   4
   3  14 -10 11.9041 82.4119  12
   3  14 -10-26.7938 59.1532  27
   3 -14 -10 12.7822 84.6585   1
   3  14  -9 15692.0 732.268  12
   3  14  -9 15099.9 695.058  27
   3 -14  -9 14367.6 724.847   2
   3 -14  -9 14494.4 718.949   1
   3  14  -8 1377.13 208.482  12
   3 -14  -8 1426.08 201.520   1
   3 -14  -8 2047.16 240.167   2
   3  14  -8 1438.07 184.603  27
   3  14  -7 16005.2 790.179  19
   3  14  -7 15659.0 827.736  12
   3  14  -7 17297.7 800.765  27
   3 -14  -7 15337.5 802.047   3
   3 -14  -7 16943.8 863.002   2
   3 -14  -7 16911.8 826.503   1
   3  14  -6 395.320 149.594  12
   3 -14  -6 85.2581 203.462   9
   3 -14  -6 240.087 124.560   3
   3 -14  -6 93.6248 188.854   8
   3  14  -5 414.096 154.420  12
   3 -14  -5 782.324 293.528   9
   3 -14  -5 654.984 292.529   8
   3 -14  -5 376.205 146.099   2
   3 -14  -5 299.872 146.743   3
   3 -14  -4 10225.8 546.432  31
   3 -14  -4 11397.1 639.609   2
   3  14  -4 11201.2 624.111  12
   3 -14  -4 8640.66 942.130   8
   3 -14  -4 11207.1 636.237   3
   3 -14  -4 10994.6 1011.82   9
   3 -14  -3 21564.1 1000.60  31
   3  14  -3 22476.2 1057.48  12
   3 -14  -3 22914.2 1083.28   3
   3 -14  -2 40.2022 97.5634  22
   3 -14  -2 58.0807 100.239  31
   3 -14  -2-85.6746 244.185   9
  -3 -14   2-68.9048 152.122   9
   3 -14  -2 49.9615 127.364   3
   3  14  -2 22.5186 107.396  12
  -3 -14   1 8125.84 782.573   9
   3 -14  -1 8791.64 880.033   9
   3 -14  -1 7681.94 480.731  31
   3 -14  -1 7883.46 513.412   3
   3 -14  -1 8582.48 525.608   5
   3 -14   0 2284.87 249.230  31
   3 -14   0 2219.17 243.373   4
   3 -14   0 2121.70 450.718   9
  -3 -14   0 2720.86 466.298   9
   3  14   0 2042.14 242.975  11
   3 -14   0 2079.55 258.130   3
  -3 -14  -1 11186.1 1002.15   9
   3  14   1 10163.3 601.313  11
   3 -14   1 10879.7 615.711  31
  -3 -14  -1 13175.5 1020.67   8
   3 -14   1 10785.6 614.190   4
   3 -14   2 16391.0 827.715   4
  -3 -14  -2 16818.6 1308.52   9
  -3 -14  -2 17326.4 788.427  35
  -3 -14  -3 5593.77 731.960   9
   3  14   3 5397.78 393.470  13
  -3 -14  -3 5485.92 694.782   8
   3 -14   3 5583.73 409.984  31
   3 -14   3 5288.21 402.382   4
  -3 -14  -3 5449.45 372.268  35
  -3 -14  -4 10075.7 573.203  35
  -3 -14  -4 11084.6 1019.12   8
   3 -14   4 10805.8 613.647   4
  -3 -14  -4 9512.08 1011.39   9
   3 -14   5 3289.38 264.715   3
  -3 -14  -5 3779.71 307.709  35
   3 -14   6 7895.08 465.899   4
   3 -14   6 6796.74 460.159   5
  -3 -14  -6 6882.47 431.620  35
   3 -14   7 13016.4 620.319   4
   3 -14   7 12283.0 631.811   5
  -3 -14  -7 12017.3 605.266  35
   3 -14   8 94.8756 51.9467  30
  -3 -14  -8 10.5483 59.3810  35
   3 -14   8 95.4027 85.3179   5
   3 -14   8-9.91056 70.3411   4
  -3 -14  -8-23.0964 50.5268   1
   3 -15 -10 3302.76 209.992   1
   3  15 -10 2863.81 182.956  12
   3 -15  -9 5338.54 337.650   2
   3 -15  -9 4771.76 316.038   1
   3  15  -9 4807.37 311.752  12
   3 -15  -8-55.4518 107.971   1
   3 -15  -8-63.0158 121.229   2
   3  15  -8 18.7478 108.201  12
   3  15  -7 7942.68 465.656  19
   3 -15  -7 7629.27 477.971   1
   3 -15  -7 8606.51 526.298   2
   3  15  -7 8423.19 502.767  12
   3 -15  -6 5098.46 384.908   3
   3  15  -6 5113.25 383.654  12
  -3 -15   5 27567.2 1178.72  31
   3  15  -5 26806.8 1232.48  12
   3 -15  -5 26268.7 1737.54   9
   3 -15  -5 27062.0 1269.05   2
   3 -15  -5 28594.0 1260.58   3
   3 -15  -5 23150.1 1723.48   8
   3 -15  -4 157.094 127.191   2
   3 -15  -4 309.348 152.452   3
   3 -15  -4 235.623 91.1701  31
   3 -15  -4-180.435 181.898   9
   3  15  -4 116.905 126.552  12
   3  15  -3 4252.30 359.774  12
   3 -15  -3 5094.03 392.140   2
   3 -15  -3 5099.03 347.841  31
   3 -15  -3 4452.30 643.170   9
   3 -15  -3 5263.65 408.071   3
   3 -15  -2 11498.0 614.450  31
   3 -15  -2 11224.2 662.473   3
   3 -15  -2 12406.1 1090.32   9
   3 -15  -1 38981.2 1639.11   5
  -3 -15   1 34716.3 2040.87   9
   3 -15  -1 33285.3 2113.21   9
   3 -15  -1 36348.0 1577.99  31
   3  15  -1 37822.8 1609.49  11
   3  15   0 12012.9 664.762  11
  -3 -15   0 12737.6 1076.64   9
   3 -15   0 11935.7 1100.37   9
   3 -15   0 12031.2 686.525   3
   3 -15   0 11831.2 664.929  31
   3 -15   0 13286.4 709.485   5
   3 -15   1 5106.94 382.169  31
  -3 -15  -1 5503.03 685.447   9
   3 -15   1 4522.84 380.670   3
   3 -15   1 4529.68 359.065   4
   3  15   1 4730.87 364.819  11
   3 -15   1 4641.40 392.140   5
   3 -15   2 5689.67 402.700   4
  -3 -15  -2 4870.34 677.188   9
   3  15   3 18221.4 866.663  13
  -3 -15  -3 17289.0 836.314  35
   3 -15   3 17708.3 877.096   4
   3 -15   3 17577.7 901.920  31
  -3 -15  -3 17364.2 1391.11   9
  -3 -15  -4 1448.54 192.701  35
   3 -15   4 1480.87 213.362   4
   3 -15   4 1281.40 188.343   3
   3 -15   5 11091.4 598.529   4
  -3 -15  -5 10712.3 577.331  35
   3 -15   6 6172.08 377.601   4
  -3 -15  -6 5725.46 364.180  35
   3 -15   7 440.061 104.586   4
   3 -15   8 7686.78 368.554   4
   3 -15   8 10864.2 432.114   5
   3 -16 -10 208.966 55.5622   1
   3 -16  -9 1165.00 140.049   1
   3 -16  -9 1361.79 158.558   2
   3  16  -9 1180.94 124.559  12
   3 -16  -8 9219.72 489.714   1
   3 -16  -8 9283.10 516.592   2
   3  16  -8 9028.16 481.643  12
   3  16  -7 2635.27 249.797  12
   3  16  -7 2354.97 222.892  19
   3 -16  -7 2862.83 250.402   1
   3 -16  -7 2859.70 282.263   2
   3  16  -6 8510.75 504.224  12
   3 -16  -6 9188.50 526.026   3
   3 -16  -6 8112.37 487.217   1
   3  16  -5 524.787 152.560  12
  -3 -16   5 454.412 121.453  31
   3 -16  -5 521.928 172.278   2
   3 -16  -5 655.133 174.612   3
   3 -16  -4 22312.7 1605.31   9
   3  16  -4 22277.5 1077.44  12
   3 -16  -4 24697.0 1134.90   2
   3 -16  -4 23166.4 1031.54  31
   3 -16  -4 25098.8 1137.40   3
   3 -16  -3 27854.8 1233.76  31
   3 -16  -3 27960.7 1835.57   9
   3 -16  -3 28763.1 1298.05   2
   3 -16  -3 28796.1 1311.74   3
   3 -16  -2 33078.3 1461.21   3
   3 -16  -2 30613.4 1965.80   9
   3 -16  -2 31945.0 1396.59  31
   3 -16  -1 1666.04 222.791  31
   3 -16  -1 1772.27 220.217  22
   3 -16  -1 1724.62 436.773   9
   3  16  -1 2050.40 242.548  11
   3 -16   0 11879.7 649.536  31
  -3 -16   0 9296.55 934.552   9
   3  16   0 11645.3 638.684  11
   3 -16   0 10964.0 656.941   3
   3 -16   0 11741.9 665.747   5
   3 -16   1 381.864 130.415   4
   3 -16   1 323.959 169.140   5
   3 -16   1 268.924 146.810  31
   3 -16   1 489.948 159.932   3
  -3 -16  -1 533.869 253.975   9
  -3 -16  -2 13251.6 1186.51   9
   3 -16   2 16667.8 832.572   5
   3 -16   2 14912.4 786.131   3
   3 -16   2 14515.4 757.313   4
   3 -16   3 25485.3 1194.67  31
   3 -16   3 27214.9 1223.34   5
   3 -16   3 24070.2 1159.81   3
   3 -16   3 26639.6 1165.90   4
   3 -16   4 12094.9 630.539   3
   3 -16   4 12223.1 637.896   4
   3 -16   5 241.106 120.553   4
   3 -16   6 2491.79 209.078   4
   3 -16   7 688.015 91.5176   4
   3 -16   7 616.955 109.675  22
   3 -16   8 233.150 53.9999   5
   3 -17  -9 574.148 102.609   2
   3  17  -8 20.7969 71.3935  12
   3 -17  -8 72.9335 75.9205   1
   3 -17  -8 47.4606 100.837   2
   3  17  -7 1848.61 190.582  12
   3 -17  -7 2134.17 201.582   1
   3  17  -6 20569.9 954.267  12
   3 -17  -6 22502.9 992.713   3
   3 -17  -6 21157.5 947.230   1
   3  17  -5 6094.19 396.067  12
   3 -17  -5 6592.88 445.514   2
   3 -17  -5 5194.18 351.435   1
   3 -17  -5 5942.66 414.367   3
  -3 -17   5 6127.39 370.711  31
   3 -17  -4 21109.6 1028.06   2
   3 -17  -4 22245.2 1036.82   3
  -3 -17   4 22357.6 983.624  31
   3 -17  -4 19909.7 932.081  31
   3 -17  -3 494.611 133.396  31
   3 -17  -3 281.018 224.377   9
   3 -17  -3 882.867 191.311   3
   3 -17  -3 683.424 179.973   2
   3 -17  -2 2295.25 476.347   9
   3 -17  -2 2553.08 264.640  31
   3  17  -2 2939.68 293.515  11
   3 -17  -2 3386.79 298.432   2
   3 -17  -2 3296.80 323.217   3
   3 -17  -1 1242.57 195.645  31
   3 -17  -1 1381.66 195.469  22
   3  17  -1 1615.81 215.350  11
   3 -17  -1 1458.44 385.395   9
   3  17   0 32286.8 1432.11  11
   3 -17   0 35480.1 1509.28   5
   3 -17   0 34681.7 1504.29   3
   3 -17   0 31024.3 1392.50   2
   3 -17   0 34590.3 1471.35  31
   3 -17   1 844.713 196.424   3
   3 -17   1 993.382 191.344  31
   3 -17   1 1196.40 216.069   5
   3 -17   2 1607.82 223.119   3
   3 -17   2 1150.74 225.553   5
   3 -17   3 42.8129 109.154   3
   3 -17   3 23.3001 132.829  31
   3 -17   3 18.2211 110.179   4
   3 -17   3 149.552 154.022   5
   3 -17   4 13549.1 678.155   4
   3 -17   4 14780.3 755.114   5
   3 -17   4 14752.9 701.695   3
   3 -17   5 2997.26 228.774   4
   3 -17   5 2948.62 271.869   5
   3 -17   6 7134.87 351.799   4
  -3 -17  -7 378.660 71.3242   1
   3 -17   7 288.862 72.8594  22
   3 -18  -9 1762.85 129.468   2
   3 -18  -8 7153.68 389.093   2
   3 -18  -7 666.909 148.217   2
   3 -18  -6 189.445 112.145   3
   3 -18  -5 1969.50 243.122   2
   3 -18  -5 1491.19 205.183   3
  -3 -18   4 1323.84 176.526  31
   3 -18  -4 975.315 192.313   2
   3 -18  -4 854.181 185.488   3
   3 -18  -3 2830.53 246.773  31
   3 -18  -3 2990.74 301.582   3
   3 -18  -3 2483.07 267.326   2
   3 -18  -2 2960.39 275.687  31
   3  18  -2 2955.83 279.753  11
   3 -18  -2 3121.18 311.363   3
   3 -18  -2 2966.72 279.246   2
   3  18  -1 9034.60 526.709  11
   3 -18  -1 9197.30 536.892  31
   3 -18  -1 8601.04 510.833   2
   3 -18  -1 9579.18 524.953  22
   3 -18   0 228.053 138.379  31
   3 -18   0 442.165 146.893  22
   3 -18   0 178.741 144.198   3
   3 -18   0 380.349 100.666   2
   3 -18   1 1213.19 215.400   5
   3 -18   1 1088.12 196.711  31
   3 -18   1 710.731 178.855   3
   3 -18   2 2710.47 269.887   3
   3 -18   2 2412.44 278.652   5
   3  18   2 2366.40 240.165  13
   3 -18   3 1902.11 246.371   5
   3 -18   3 1366.98 188.242   3
   3 -18   4 1754.11 216.225   5
   3 -18   4 1662.51 180.520   3
   3 -18   5 3199.34 263.202   5
   3 -18   6 12376.2 604.588  22
   3 -18   6 14602.4 622.718   5
   3 -19  -8 378.383 87.6180   2
   3 -19  -7 69.4227 92.8410   2
   3 -19  -6 2610.75 217.949   3
   3  19  -6 2459.61 215.403  19
   3 -19  -5 10717.3 571.083   2
   3 -19  -5 10084.7 550.561   3
  -3 -19   4 377.715 107.836  31
   3 -19  -4 393.383 146.553   2
   3 -19  -4 558.546 160.043   3
  -3 -19   3 14494.2 699.746  31
   3 -19  -3 12754.6 653.667  31
   3 -19  -3 14575.0 734.824   3
   3 -19  -3 13970.8 710.098   2
   3  19  -3 13491.0 687.715  11
   3 -19  -2 11082.6 577.684  31
   3 -19  -2 11477.1 631.330   3
   3 -19  -2 10180.8 574.172   2
   3  19  -2 10377.2 566.516  11
   3 -19  -1 2746.23 243.478   2
   3 -19  -1 2955.99 263.884  31
   3 -19   0 10909.9 635.313   3
   3 -19   0 11414.9 606.572  22
   3 -19   0 11907.0 627.519  31
   3 -19   1 1528.87 213.834  31
   3 -19   1 1508.64 218.341   3
   3 -19   1 1928.82 224.558  22
   3 -19   2 952.958 170.238   3
   3 -19   2 1064.88 185.223  31
   3 -19   2 913.400 186.247   5
   3 -19   3 1533.17 205.577   5
   3 -19   3 1778.10 198.243   3
  -3 -19  -4 20756.5 909.478   2
   3 -19   4 23208.0 977.666   5
   3 -19   5 2653.47 214.360  22
   3 -19   5 2282.50 199.053   5
   3 -19   6 1189.35 115.591   5
   3 -20  -8 43.4562 38.2705   2
   3  20  -7 4647.05 263.285  11
   3  20  -7 5021.53 261.531  28
   3  20  -6 750.328 114.925  11
   3  20  -6 624.501 98.0257  28
   3  20  -6 569.412 103.293  19
   3  20  -5 43.8115 68.3990  28
   3  20  -5-13.6188 95.0823  11
   3 -20  -5 64.7968 97.9451   2
   3 -20  -5 14.6021 89.2647   3
  -3 -20   4 178.938 80.6041  31
   3 -20  -4 193.033 115.288   2
   3 -20  -4 371.422 125.651   3
   3  20  -4 14.6303 90.5824  11
   3  20  -3 26434.3 1162.81  11
  -3 -20   3 28162.8 1191.49  31
   3 -20  -3 28345.5 1225.90   3
   3 -20  -3 28502.2 1203.87   2
   3 -20  -2 904.005 145.618  31
   3 -20  -2 1142.51 162.828   2
   3 -20  -2 1286.52 198.639   3
   3 -20  -1 357.238 121.284  31
   3 -20  -1 430.089 154.475   3
   3 -20   0 4247.92 296.474  22
   3 -20   0 4254.00 314.922  31
   3 -20   1 3772.02 309.362  31
   3  20   1 4173.83 295.705  13
   3 -20   1 4873.63 343.877   3
   3 -20   1 4987.31 327.034  22
   3 -20   2 5398.64 347.549   3
   3 -20   2 4593.15 332.104  22
   3 -20   3 25569.1 1080.09   3
   3 -20   3 25542.9 1101.54  22
   3 -20   4 5954.87 332.798  22
  -3 -20  -4 5134.97 275.450   2
   3 -20   5 526.802 90.5739  22
   3 -21  -6 89.9692 75.4529   2
   3 -21  -5 2139.66 180.538   2
   3  21  -5 1680.23 167.233  19
   3 -21  -5 2118.37 166.366   3
   3 -21  -4 12252.0 584.347   2
   3 -21  -4 11895.5 584.091   3
   3 -21  -3 746.921 127.963   2
   3 -21  -3 933.793 154.906   3
  -3 -21   3 811.921 123.754  31
  -3 -21   2 1782.50 172.298   3
   3 -21  -2 2020.57 217.741   3
   3 -21  -2 2296.70 188.083  31
  -3 -21   2 2158.06 200.755  31
   3 -21  -1 12560.6 631.044   3
   3 -21  -1 11742.4 586.548  31
   3 -21   0-15.5354 89.6583  31
   3  21   1 5244.65 320.198  19
   3 -21   1 5347.00 317.952  22
   3 -21   1 5572.12 353.300   3
   3 -21   1 5474.13 341.031  31
   3 -21   2 3831.86 257.818  22
   3 -21   2 3618.34 260.926   3
   3 -21   3 182.924 87.6207  22
  -3 -21  -3 154.788 72.6528   2
   3 -21   3 139.596 75.9399   3
   3 -21   4 10146.3 461.787  22
   3 -22  -6 10.7175 34.4941   2
   3  22  -5 73.1042 54.8839  19
  -3 -22   5 76.8895 53.7807   3
   3 -22  -5 130.924 61.7924   2
   3  22  -4 561.429 111.937  19
   3 -22  -4 469.375 93.3138   2
  -3 -22   4 472.816 87.5474   3
   3 -22  -4 617.525 103.354   3
  -3 -22   3 2176.53 165.692   3
   3 -22  -3 2475.59 202.000   3
  -3 -22   2 8225.03 429.570  31
   3 -22  -2 8988.90 458.395   3
   3 -22  -1 1632.29 156.170  31
  -3 -22   1 1746.53 168.696  31
   3 -22  -1 2133.66 194.130   3
   3  22   0 4998.35 304.439  19
   3 -22   1 4658.51 274.543   3
   3  22   1 3807.14 231.525  19
   3 -22   2 1217.93 127.362   3
   3 -22   2 932.149 98.1984  22
   3 -22   3 1824.29 125.025  22
   3  23  -4 10475.0 459.031  19
   3  23  -3 552.456 99.4712  19
   3 -23  -3 670.928 88.2931   3
   3 -23  -2 6603.98 338.658   3
   3  23  -2 6380.07 342.993  19
   3 -23  -1 635.379 106.616   3
   3  23  -1 824.883 109.109  19
   3  23   0 2535.64 163.373  19
   3 -23   1 4297.56 237.534   3
   3 -24  -1 1306.72 96.6611   3
   4   0 -13-66.0147 76.8500  10
   4   0 -12 4458.01 325.220  10
   4   0 -11-73.9492 153.945  10
   4   0 -10 209.716 284.100  32
   4   0 -10 609.569 175.743  10
   4   0  -9 103.000 227.408  32
   4   0  -9-27.5163 146.740  10
   4   0  -9-157.748 293.115   6
   4   0  -8 125075. 5437.37  32
   4   0  -8 123278. 4714.08  10
   4   0  -8 114633. 5129.38   6
   4   0  -7-20.7515 102.443   1
   4   0  -7-80.2164 204.492  32
   4   0  -7-57.4663 146.497   6
   4   0  -7 174.500 109.461  10
   4   0  -6 120639. 5022.53   6
   4   0  -6 132891. 5331.08  32
   4   0  -5-93.1348 111.974   6
   4   0  -4 142965. 5822.97  18
   4   0  -3-50.6436 209.178  18
   4   0  -2 113219. 4645.40  18
   4   0  -1 513.224 162.991  18
   4   0  -1 48.7288 175.793  23
   4   0  -1-43.1173 160.358  37
   4   0   0 3694.15 452.494  23
   4   0   0 3149.85 410.555  37
   4   0   0 3092.19 227.006  34
   4   0   1 53.6100 187.137  33
   4   0   1-52.0316 175.468  37
   4   0   1-13.5896 81.2469  34
   4   0   2 73972.4 2897.74  34
   4   0   2 77633.1 3394.56  33
   4   0   3 290.074 253.141  33
   4   0   3-18.2084 99.8284  34
   4   0   4 41570.1 1779.81  14
   4   0   4 42862.2 1772.61  34
   4   0   4 43259.4 2338.83  33
   4   0   5 193.150 149.237  14
   4   0   5-94.5885 190.672  33
   4   0   5 141.463 129.321  34
   4   0   6 11912.8 673.837  34
   4   0   6 12753.5 1148.01  33
   4   0   7-25.0345 142.715  34
   4   0   7-102.042 183.949  33
   4   0   7-46.8337 119.405  15
   4   0   8 38636.0 1567.78  34
   4   0   8 34603.0 1521.11   4
   4   0   8 35758.8 1505.16  15
   4   0   9 27.3657 86.3296   4
   4   0   9 16.8664 97.3409  34
   4   0  10 4452.48 263.298  21
   4   1 -13 43.4989 75.9372  10
   4   1 -12 2520.97 239.897  10
   4   1 -11 687.316 175.993  10
   4   1 -10 6327.53 466.414  10
   4  -1 -10 5426.57 767.536  32
   4  -1  -9 9825.83 924.617   6
   4   1  -9 9277.12 904.844   6
   4   1  -9 11124.7 647.045  10
   4  -1  -9 10274.5 1080.00  32
   4  -1  -9 10672.4 625.805   1
   4   1  -8 8392.38 535.254  10
   4   1  -8 8441.88 797.175   6
   4  -1  -8 8527.15 811.535   6
   4  -1  -8 8284.62 904.865  32
   4   1  -7 57.5311 164.011   6
   4  -1  -7 232.380 138.580   6
   4   1  -7 21.8025 107.690  10
   4  -1  -7-80.3227 191.571  32
   4  -1  -7 186.263 111.976   1
   4   1  -6 30846.8 1575.92   6
   4  -1  -6 32281.5 1600.46   6
   4  -1  -6 32186.2 1786.02  32
   4  -1  -5 24488.3 1237.79   6
   4   1  -5 26413.3 1246.03   6
   4   1  -4 86886.6 3444.11   6
   4   1  -4 98832.2 3907.08  18
   4   1  -3 34640.3 1400.79  34
   4   1  -3 36655.5 1787.56  18
   4   1  -2 1629.34 305.065  18
   4   1  -1 2524.04 371.582  18
   4  -1  -1 3017.65 395.654  23
   4   1  -1 2848.13 378.697  37
   4   1   0 17689.5 773.992  34
   4  -1   0 16973.2 1084.72  23
   4   1   0 18126.4 1081.09  37
   4   1   1 156.156 156.040  37
   4   1   1 322.175 216.751  33
   4   1   1 394.744 104.041  34
   4   1   2 56081.6 2531.12  33
   4   1   2 50094.5 2035.00  34
   4   1   3 17119.9 1224.91  33
   4   1   3 18176.5 845.072  34
   4   1   4 33431.8 1963.00  33
   4   1   4 32485.4 1442.98  14
   4  -1   4 33363.6 1450.03  14
   4   1   4 33576.2 1434.04  34
   4   1   5 51743.1 2785.96  33
   4   1   5 50649.3 2156.67  14
   4   1   5 53560.3 2159.96  34
   4   1   6 74272.5 3728.04  33
   4  -1   6 74786.4 3014.26  15
   4   1   6 75492.6 3012.56  34
   4   1   7 101.652 242.436  33
   4   1   7 124.657 155.738  34
   4  -1   7 114.827 124.264  15
   4   1   8 397.315 144.002  34
   4  -1   8 496.650 149.730   4
   4   1   8 204.262 123.618   4
   4   1   8 342.742 121.220  15
   4  -1   8 338.716 116.916  15
   4   1   9 15905.0 754.060  34
   4  -1   9 16101.1 737.464   4
   4  -1  10 12785.3 576.007  21
   4   2 -13 337.767 78.8164  27
   4  -2 -13 446.120 94.7158  10
   4   2 -13 414.251 93.9575  10
   4  -2 -12 799.407 159.825  10
   4   2 -12 883.498 167.736  10
   4  -2 -11 808.926 186.965  10
   4   2 -11 866.942 192.881  10
   4  -2 -10 2431.21 296.540  10
   4   2 -10 2454.09 293.989  10
   4  -2  -9 297.722 160.554  10
   4   2  -9 680.779 182.537  10
   4   2  -9 78.5290 200.662   6
   4  -2  -9 305.587 275.767  32
   4   2  -8-70.2590 200.275   6
   4  -2  -8 285.609 213.464   6
   4  -2  -8 49.7547 116.553  10
   4   2  -8 149.650 133.032  10
   4  -2  -8 92.7493 264.368  32
   4   2  -8 368.822 299.655  32
   4  -2  -8 47.3298 126.226   1
   4  -2  -7 10960.7 862.511   6
   4   2  -7 10008.8 826.019   6
   4  -2  -7 11042.1 615.696  10
   4   2  -7 11975.9 632.591  10
   4  -2  -7 12044.3 1015.92  32
   4   2  -7 12294.3 1016.14  32
   4  -2  -7 11268.3 620.339   2
   4  -2  -7 10991.2 608.788   1
   4   2  -6 15701.8 1035.98   7
   4   2  -6 16840.5 1003.88   6
   4   2  -5 6408.99 532.537   7
   4   2  -5 6502.13 494.278   6
   4   2  -4 686.787 155.202   7
   4   2  -4 856.166 141.378   6
   4   2  -4 959.919 284.850  18
   4   2  -3 55354.5 2514.47  18
   4   2  -3 52758.5 2109.35   7
   4  -2  -3 53698.6 2097.56  34
   4   2  -3 55106.4 2098.98  34
   4   2  -2 4295.35 468.347  18
   4   2  -1 988.947 263.709  18
   4   2  -1 778.055 239.254  37
   4  -2  -1 973.300 261.570  23
   4  -2   0 38042.6 1528.64  34
   4   2   0 37766.4 1528.37  34
   4   2   0 40029.2 1881.84  37
   4  -2   0 39343.6 1918.52  23
   4   2   1 13489.6 632.505  34
   4  -2   1 13703.3 633.760  34
   4   2   1 14835.2 977.988  33
   4   2   2 40354.2 1654.29  34
   4  -2   2 40947.7 1655.68  34
   4   2   2 40853.5 2084.39  33
   4   2   3 107064. 4015.05  34
   4  -2   3 103395. 4009.20  34
   4  -2   3 97981.1 4526.61  33
   4   2   3 105217. 4574.50  33
   4   2   4 28683.9 1735.27  33
   4  -2   4 25991.1 1691.45  33
   4   2   4 27123.9 1217.55  14
   4   2   4 26334.7 1194.85  34
   4  -2   4 26571.9 1197.46  34
   4  -2   5 7257.55 858.404  33
   4   2   5 7618.83 873.458  33
   4   2   5 8482.95 521.207  14
   4   2   5 8819.71 525.234  34
   4  -2   5 7502.33 504.338  34
   4   2   6 6061.44 811.981  33
   4  -2   6 5068.72 761.603  33
   4   2   6 6492.83 453.964  34
   4   2   6 6963.24 458.478  14
   4  -2   6 6196.71 445.357  15
   4  -2   7 2609.60 237.532   5
   4   2   7 2491.12 279.444  34
   4  -2   7 2730.08 272.598  15
   4  -2   7 1917.37 463.922  33
   4   2   7 2113.59 488.689  33
   4  -2   8 13371.1 685.945   4
   4   2   8 12427.3 634.434   4
   4   2   8 12794.8 681.714  34
   4  -2   8 13229.4 685.366  34
   4   2   8 12772.7 650.140  15
   4  -2   8 12429.2 627.067  15
   4   2   9 9067.30 488.888  34
   4  -2   9 9477.93 492.866  34
   4  -2   9 8671.94 475.546   4
   4  -2  10 6628.02 339.790  21
   4   3 -13 4095.05 236.982  27
   4   3 -13 4103.16 244.583  10
   4  -3 -13 4359.08 246.315  10
   4  -3 -12 1109.32 171.341  10
   4   3 -12 1081.63 166.402  10
   4  -3 -11 4938.53 376.652  10
   4   3 -11 4303.29 358.158  10
   4  -3 -10 15469.6 810.440  10
   4   3 -10 15569.4 810.373  10
   4  -3 -10 13959.3 783.200   1
   4  -3  -9 55824.7 2254.40  10
   4   3  -9 52212.7 2235.12  10
   4   3  -9 48535.7 2663.05   6
   4  -3  -9 52945.4 2896.41  32
   4   3  -9 58508.7 2957.47  32
   4   3  -8 38149.0 2127.36   6
   4  -3  -8 38395.5 1735.71  10
   4   3  -8 40864.4 1751.14  10
   4  -3  -8 42695.8 2360.38  32
   4   3  -8 42405.6 2350.68  32
   4  -3  -8 41790.0 1747.57   2
   4  -3  -8 42133.1 1750.29   1
   4   3  -7 1085.79 296.566   7
   4   3  -7 1368.02 291.975   6
   4  -3  -7 1630.13 206.366  10
   4   3  -7 891.381 173.026  10
   4  -3  -7 1204.20 349.744  32
   4   3  -7 1193.82 361.311  32
   4  -3  -7 1174.90 180.719   1
   4  -3  -7 1217.88 186.950   2
   4   3  -6 707.093 219.934   7
   4   3  -6 373.113 152.568   6
   4   3  -5 84987.3 3444.51   7
   4   3  -5 83253.5 3352.21   6
   4  -3  -5 79008.8 3244.09   8
   4   3  -4 39099.8 1670.63   7
   4   3  -4 33977.6 1555.72   6
   4  -3  -4 36508.6 1541.80   8
   4   3  -4 41658.2 1954.92  18
   4  -3  -4 40390.0 1951.67  18
   4   3  -3 33613.1 1739.07  18
   4  -3  -3 37888.7 1784.06  18
   4  -3  -3 35017.7 1372.32  34
   4   3  -3 35054.5 1371.18  34
   4  -3  -2 31138.9 1604.44  18
   4   3  -2 30251.4 1578.35  18
   4  -3  -1 72080.3 3017.37  23
   4   3  -1 69810.6 3014.89  23
   4  -3  -1 69900.2 2957.51  37
   4   3  -1 67939.8 2945.46  37
   4  -3  -1 66238.7 2970.47  18
   4   3  -1 63357.4 2954.45  18
   4   3   0 696.057 238.014  37
   4  -3   0 742.526 234.331  37
   4   3   0 866.696 126.956  34
   4  -3   0 603.686 112.958  34
   4   3   0 894.566 265.342  23
   4  -3   0 519.633 235.610  23
   4  -3   1 38043.2 1864.74  37
   4   3   1 36572.5 1849.66  37
   4   3   1 38619.0 1885.90  33
   4  -3   1 39772.4 1899.79  33
   4   3   1 36591.3 1491.74  34
   4  -3   1 35779.1 1487.97  34
   4   3   2 4530.52 302.018  34
   4  -3   2 4417.99 299.353  34
   4  -3   2 4193.01 539.035  33
   4   3   2 4534.84 551.303  33
  -4   3  -2 3791.83 390.009   6
   4   3   3 361.333 252.479  33
   4  -3   3 287.668 215.234  33
   4   3   3 217.758 114.968  34
   4  -3   3 288.978 117.854  34
  -4   3  -3 421.469 179.379   6
   4  -3   4 6631.09 430.484  34
   4   3   4 6925.91 435.112  34
   4   3   4 5911.51 735.862  33
   4  -3   4 5740.06 735.298  33
   4   3   4 6950.74 456.299  14
   4  -3   4 6208.74 438.087  15
   4  -3   5 38864.3 1703.04   5
   4   3   5 42017.1 1771.38  14
   4  -3   5 41575.5 1767.72  15
   4   3   5 43901.4 1768.19  34
   4  -3   5 40889.7 1757.94  34
   4   3   5 40254.9 2348.57  33
   4  -3   5 42424.6 2382.43  33
   4  -3   6 9503.87 546.597   5
   4  -3   6 9436.54 580.777  15
   4   3   6 10147.7 587.770  14
   4   3   6 9396.52 1009.46  33
   4  -3   6 7630.66 929.043  33
   4   3   6 10913.2 606.855  34
   4  -3   6 9698.73 586.115  34
   4  -3   7 6510.55 435.595  15
   4  -3   7 5887.50 401.354   5
   4  -3   7 6484.64 463.538   4
   4   3   7 7288.44 468.093  34
   4  -3   7 6755.79 459.536  34
   4   3   8 12600.6 626.111  15
   4  -3   8 10923.5 632.218   4
   4   3   8 11848.8 640.045  34
   4  -3   8 12330.2 646.957  34
   4  -3   9 7268.84 424.343  34
   4   3   9 7806.35 435.016  34
   4  -3   9 8258.42 441.437   4
   4   3  10 841.737 104.585  21
   4  -3  10 958.344 106.882  21
   4  -3  10 768.360 88.5972   4
   4  -4 -13 13123.5 553.804  10
   4   4 -13 13219.1 558.245  10
   4   4 -13 12422.3 561.084  27
   4  -4 -12 2620.43 229.106  10
   4   4 -12 2628.77 228.982  10
   4  -4 -11 5902.62 399.625  10
   4   4 -11 5036.45 383.582  10
   4  -4 -10 50.5289 138.521  10
   4   4 -10 51.3690 150.036  10
   4   4  -9 14633.1 1199.68   6
   4  -4  -9 17683.3 884.018  10
   4   4  -9 18032.4 893.566  10
   4  -4  -9 16572.6 875.217   1
   4   4  -8 15836.7 1264.38   7
   4   4  -8 15598.6 1196.24   6
   4  -4  -8 18196.4 1371.82  32
   4   4  -8 18942.8 1377.20  32
   4  -4  -8 18346.6 899.518   2
   4  -4  -8 18221.8 898.333   1
   4  -4  -8 18068.4 901.017  10
   4   4  -8 17967.0 899.769  10
   4  -4  -7 57375.0 2288.87   2
   4  -4  -7 54705.8 2265.00   1
   4  -4  -7 54999.7 2269.21  10
   4   4  -7 55876.1 2272.67  10
   4   4  -7 59320.7 2761.34   7
   4   4  -7 54988.6 2653.55   6
   4   4  -6 56.9518 145.298   7
   4   4  -6 292.625 145.902   6
   4   4  -5 89.3175 113.866   7
   4   4  -5 36.1655 92.2192   6
   4  -4  -5 60.9675 91.1485   8
   4   4  -4 18828.5 1184.42  18
   4  -4  -4 20819.5 1211.39  18
   4   4  -4 18740.5 989.075   7
   4   4  -4 17427.8 891.315   6
   4  -4  -4 17462.7 899.349   8
   4  -4  -3 144754. 5549.26  18
   4   4  -3 144467. 5538.20  18
   4  -4  -3 130481. 5120.78   9
   4  -4  -2 59406.9 2646.34  18
   4   4  -2 57655.5 2639.28  18
   4   4  -1 39175.4 1969.70  23
   4  -4  -1 42749.5 1989.87  23
   4   4  -1 42398.5 1977.48  18
   4  -4  -1 38726.0 1948.99  18
   4  -4   0 8596.00 670.205  37
   4   4   0 8353.32 650.977  37
   4   4   0 7889.49 404.439  36
   4  -4   0 7639.45 405.844  34
   4   4   0 7646.14 405.303  34
   4   4   0 7979.64 671.302  23
   4  -4   0 7446.97 663.301  23
   4  -4   1 9156.25 715.006  37
   4   4   1 8473.71 700.605  37
   4   4   1 7609.55 417.386  34
   4  -4   1 7672.43 418.008  34
   4  -4   1 8380.03 711.179  23
   4   4   2 31.2992 95.6716  34
   4  -4   2 31.0408 93.8448  34
   4  -4   2-61.4954 166.280  33
   4   4   2-61.9954 201.467  33
   4  -4   2 119.757 161.908  37
   4   4   2 119.554 170.377  37
   4   4   3 46359.9 2341.80  33
   4  -4   3 44101.6 2307.27  33
  -4   4  -3 44330.1 2120.99   6
   4  -4   3 43392.1 1809.70  34
   4   4   3 44747.7 1815.16  34
   4   4   4 82.7079 210.886  33
   4   4   4 123.976 120.767  34
   4  -4   4 103.234 119.232  34
   4  -4   4 247.863 247.012  33
   4  -4   4 160.543 117.010  15
   4   4   4 71.4218 111.577  14
   4   4   5 4780.23 358.331  34
   4  -4   5 4424.36 352.440  34
   4  -4   5 4944.02 373.161  15
   4   4   5 4621.63 664.074  33
   4  -4   5 3893.23 633.632  33
   4  -4   5 3954.23 321.781   5
   4   4   5 3724.95 340.947  14
   4   4   6 8975.73 537.804  34
   4  -4   6 8020.00 513.469  34
   4  -4   6 8433.96 526.020  15
   4  -4   6 10070.8 1000.99  33
   4   4   6 9631.91 976.982  33
   4   4   6 8362.46 523.591  14
   4  -4   6 7390.53 486.593   5
   4  -4   7 35443.2 1581.22   5
   4  -4   7 38650.9 1662.70   4
   4  -4   7 38134.7 1633.06  34
   4   4   7 39460.6 1639.40  34
   4  -4   7 38442.2 1608.13  15
   4   4   8 7569.54 455.434  34
   4  -4   8 6975.15 444.031  34
   4  -4   8 7109.89 463.732   4
   4  -4   9 3700.95 261.681  34
   4   4   9 3550.80 260.668  34
   4  -4   9 3953.87 281.927   4
   4  -4  10 1796.79 131.721   4
   4  -4  10 1612.03 125.441  21
   4   4  10 1662.78 131.085  21
   4   5 -13 2024.87 148.235  27
   4   5 -13 1834.85 127.460  10
   4  -5 -12 1454.60 168.436  10
   4   5 -12 1618.85 175.473  10
   4  -5 -11 1746.04 216.484  10
   4   5 -11 1873.32 223.865  10
   4  -5 -10 13009.1 716.947  10
   4   5 -10 14017.6 736.941  10
   4  -5  -9 25148.5 1173.22   1
   4  -5  -9 24082.0 1151.86  10
   4   5  -9 24620.4 1159.77  10
   4   5  -8 336.116 214.989   7
   4   5  -8 443.273 221.598   6
   4  -5  -8 709.550 168.937   1
   4  -5  -8 444.908 148.898   2
   4  -5  -8 549.083 153.241  10
   4   5  -8 456.811 157.327  10
   4   5  -7 72.6108 173.155   7
   4   5  -7-63.3396 139.844   6
   4  -5  -7 43.4089 107.158   1
   4  -5  -7 68.6736 116.721   2
   4  -5  -7 21.4888 106.093  10
   4   5  -7 107.786 122.892  10
   4  -5  -6 5489.55 504.705   8
   4   5  -6 5125.11 574.511   7
   4   5  -6 5324.05 537.492   6
   4   5  -5 1995.84 296.487   6
   4   5  -5 2908.43 386.694   7
   4  -5  -5 2565.44 315.427   8
   4   5  -5 2899.61 453.699  18
   4  -5  -5 2639.06 426.085  18
   4  -5  -4 6801.29 472.547   9
   4  -5  -4 7634.27 537.367   8
   4   5  -4 8361.15 709.061  18
   4  -5  -4 8902.89 732.849  18
   4   5  -3 1367.24 302.953  18
   4  -5  -3 1255.63 266.187  18
   4  -5  -3 1139.66 170.134   9
   4  -5  -2 18243.5 1071.44  18
   4   5  -2 15718.2 1022.17  18
   4  -5  -1 23609.9 1336.46  18
   4  -5  -1 25541.9 1369.72  23
   4   5  -1 25107.3 1368.11  23
   4  -5   0 1717.97 162.535  36
   4   5   0 1819.51 166.657  36
   4  -5   0 1724.11 306.895  37
   4   5   0 2318.32 332.802  37
   4  -5   0 1931.47 329.042  23
   4   5   0 2015.55 354.051  23
   4  -5   0 1558.63 158.582  34
   4   5   0 1916.08 171.992  34
   4  -5   1 45030.4 2171.49  37
   4   5   1 42000.5 2137.84  37
   4  -5   1 47007.1 2235.45  23
   4   5   1 48021.5 2249.82  23
   4  -5   1 43887.4 1783.85  34
   4   5   1 45490.9 1789.27  34
   4   5   2 11260.4 578.840  34
   4   5   2 12608.9 927.029  33
   4  -5   2 12270.1 913.270  33
   4  -5   2 11683.6 580.292  34
   4   5   2 11801.7 897.777  37
   4  -5   2 11422.6 882.183  37
   4   5   3 2506.67 464.378  33
   4  -5   3 2706.40 461.935  33
   4   5   3 3128.65 259.654  34
   4  -5   3 2985.02 257.878  34
  -4   5  -3 2820.37 402.529   6
   4  -5   4 42958.6 1846.02  15
   4   5   4 45433.2 2387.54  33
   4  -5   4 46748.4 2408.03  33
   4  -5   4 41950.2 1798.73   5
   4  -5   4 43098.3 1849.51   4
   4   5   4 45965.5 1832.81  34
   4  -5   4 44163.4 1819.44  34
   4  -5   5 3313.94 300.507   5
   4  -5   5 4018.63 353.975   4
   4  -5   5 3556.41 335.272  15
   4   5   5 4009.33 619.356  33
   4  -5   5 4657.96 662.949  33
   4   5   5 3734.10 322.883  34
   4  -5   5 4515.80 343.659  34
   4   5   5 3823.76 341.381  14
   4  -5   6 260.137 131.999  15
   4   5   6 333.419 136.344  14
   4   5   6 671.831 323.909  33
   4  -5   6 481.798 288.321  33
   4   5   6 449.529 149.804  34
   4  -5   6 237.607 140.998  34
   4  -5   6 263.846 132.057   5
   4  -5   6 546.199 169.220   4
   4  -5   7 1043.69 170.264  15
   4   5   7 656.203 164.200  34
   4  -5   7 1042.96 183.703  34
   4  -5   7 949.742 167.458   5
   4  -5   7 1114.14 214.226   4
   4  -5   8 2789.57 257.872  34
   4   5   8 3215.47 273.899  34
   4  -5   8 2927.60 236.271   5
   4  -5   8 2871.97 288.912   4
   4   5   9 2750.42 219.392  34
   4  -5   9 2361.33 203.064  34
   4  -5   9 2774.08 220.526  21
   4   5   9 2362.59 217.499  21
   4   5  10 11167.5 504.328  21
   4  -5  10 14194.4 531.544   4
   4   6 -13 437.976 76.3147  12
   4   6 -12 14367.3 621.058  10
   4  -6 -12 12551.2 600.862  10
  -4  -6  12 13117.4 585.477   5
   4  -6 -11 1274.56 182.394  10
   4   6 -11 1199.15 181.181  10
   4  -6 -10 2558.80 265.496  10
   4   6 -10 2201.80 255.245  10
   4  -6  -9 4225.16 348.657  10
   4   6  -9 4217.74 351.638  10
   4  -6  -9 5053.02 387.541   2
   4  -6  -9 3747.07 353.675   1
   4   6  -8 2323.96 470.026   7
   4   6  -8 2407.93 435.516   6
   4  -6  -8 2884.53 281.610  10
   4   6  -8 2748.29 279.232  10
   4  -6  -8 3006.38 302.804   2
   4  -6  -8 2849.63 295.976   1
   4   6  -7-75.7374 180.641   7
   4   6  -7 328.945 196.695   6
   4  -6  -7 190.876 123.935  10
   4   6  -7 106.743 90.3266  10
   4  -6  -7 199.583 118.303   1
   4  -6  -7 23.6337 108.677   2
   4  -6  -6 1227.34 183.690   3
   4   6  -6 1029.78 251.978   6
   4   6  -6 834.618 261.565   7
   4  -6  -6 925.542 235.422   8
   4  -6  -5 3177.42 473.247  18
   4   6  -5 2183.40 399.674  18
   4  -6  -5 1974.77 300.007   8
   4  -6  -4 1626.11 247.090   8
   4  -6  -4 1395.33 304.731  18
   4   6  -4 1225.90 287.279  18
   4  -6  -4 1112.76 191.789   9
   4   6  -3 11629.1 823.481  18
   4  -6  -3 10311.7 796.839  18
   4  -6  -3 10421.2 654.218   9
   4   6  -2 43585.3 2038.22  18
   4  -6  -2 43129.4 2033.33  18
   4  -6  -2 40860.4 1861.36   9
   4   6  -2 42622.1 1655.02  34
   4  -6  -2 41088.6 1652.50  34
   4   6  -1 52649.9 2006.42  34
   4  -6  -1 50687.4 2003.53  34
   4  -6  -1 50130.5 1998.99  36
   4   6  -1 52521.0 2000.35  36
   4  -6   0 5162.89 314.836  34
   4   6   0 5604.68 323.194  34
   4   6   0 5616.24 568.488  23
   4  -6   0 5474.70 562.544  23
   4  -6   0 5424.44 315.903  36
   4   6   0 6110.97 324.007  36
   4  -6   0 4715.42 495.784  37
   4   6   0 5730.86 520.748  37
   4   6   1 533.333 108.014  34
   4  -6   1 547.851 108.878  34
   4   6   1 177.116 177.254  23
   4  -6   1 694.406 239.577  23
   4   6   1 465.289 192.829  37
   4  -6   1 208.648 149.586  37
   4  -6   2 48615.9 1959.59  34
   4   6   2 49385.6 2400.52  33
   4  -6   2 48312.9 2392.62  33
   4   6   2 49517.8 1963.29  34
   4  -6   2 50052.4 2389.48  37
   4   6   2 49291.2 2381.58  37
   4   6   3 3267.46 511.570  33
   4   6   3 3191.71 262.724  34
   4  -6   3 3175.08 263.534  34
   4  -6   3 2207.09 407.751  37
   4   6   3 3141.29 477.091  37
   4  -6   3 3082.71 287.372  15
   4  -6   3 2859.39 281.316   4
   4  -6   3 2402.71 440.728  33
   4   6   3 2879.08 275.382  13
   4  -6   4 3219.92 297.900   5
   4  -6   4 3398.45 324.046   4
   4  -6   4 4088.81 338.181  15
   4   6   4 4547.25 326.279  34
   4  -6   4 4011.95 313.224  34
   4   6   4 3805.56 335.811  13
   4  -6   4 4040.14 594.699  33
   4   6   4 4210.62 595.885  33
   4  -6   5 1240.79 207.101  15
   4   6   5 1655.24 233.583  14
   4   6   5 2146.91 238.301  34
   4  -6   5 1585.08 208.675   5
   4  -6   5 1804.38 242.580   4
   4  -6   5 1396.19 198.420  34
   4   6   5 1695.94 414.414  33
   4  -6   5 1966.13 430.264  33
   4   6   6 92.7976 221.670  33
   4  -6   6 744.272 314.013  33
   4   6   6 387.955 157.187  34
   4  -6   6 343.049 141.914  34
   4  -6   6 406.479 143.069   5
   4  -6   6 413.959 186.592   4
   4  -6   6 394.406 148.434  15
   4   6   6 282.803 131.586  14
   4  -6   7 3550.27 307.830   5
   4  -6   7 4373.37 372.066   4
   4   6   7 3913.50 321.779  34
   4  -6   7 4150.37 324.182  34
   4  -6   8 5085.23 328.249   5
   4  -6   8 4873.04 369.756   4
   4   6   8 5408.69 348.319  34
   4  -6   8 5086.58 342.822  34
   4  -6   9 1491.47 173.089   4
   4  -6   9 1442.39 153.859  21
   4   6   9 1482.06 159.524  21
   4   6   9 1493.57 150.819  34
   4  -6   9 1480.88 148.308  34
   4  -6  10 111.050 47.2900   4
   4   7 -12 4132.19 253.526  10
   4   7 -12 4838.34 302.775  27
   4  -7 -11-31.8977 93.1579  10
   4   7 -11 33.0219 99.8263  10
   4  -7 -10 73388.6 2932.89  10
   4   7 -10 77023.1 2947.38  10
   4  -7 -10 72584.9 2965.30   1
   4  -7  -9 361.870 135.879  10
   4   7  -9 461.024 160.146  10
   4   7  -9 275.349 203.074   7
   4  -7  -9 359.527 154.116   1
   4  -7  -9 355.396 155.757   2
   4  -7  -8 8754.79 548.388  10
   4   7  -8 10149.2 572.704  10
   4   7  -8 9958.32 960.601   7
   4  -7  -8 9785.06 590.725   2
   4  -7  -8 9663.20 581.293   1
   4  -7  -7 269.372 109.268  10
   4   7  -7 272.488 125.636  10
   4  -7  -7 227.194 119.739   1
   4  -7  -7 195.785 134.472   2
   4   7  -7 136.824 174.631   6
   4   7  -7 554.397 257.529   7
   4  -7  -7 242.322 154.697   8
   4  -7  -6 15862.7 1159.26  18
   4   7  -6 16016.2 1172.99  18
   4  -7  -6 16255.1 784.984   3
   4   7  -6 15478.7 1119.07   7
   4   7  -6 14181.5 1024.32   6
   4  -7  -6 14629.1 1008.19   8
   4  -7  -6 15147.7 755.638   1
   4  -7  -5 48.1001 106.313   8
   4  -7  -5 194.501 126.514   9
   4  -7  -5 131.922 197.239  18
   4   7  -5 329.809 197.242  18
   4  -7  -4 22343.5 1223.42   8
   4   7  -4 22319.2 1343.62  18
   4  -7  -4 21603.5 1317.96  18
   4  -7  -4 23511.3 1181.81   9
   4   7  -3 7267.02 648.422  18
   4  -7  -3 7653.44 663.034  18
   4  -7  -3 7175.50 553.592   9
   4  -7  -2 31865.7 1661.86  18
   4   7  -2 35610.7 1713.49  18
   4  -7  -2 36104.8 1620.14   9
   4  -7  -2 31214.2 1327.40  34
   4   7  -2 34281.2 1336.93  34
   4  -7  -1 4730.73 300.273  31
   4  -7  -1 5094.52 295.091  36
   4   7  -1 5313.12 297.453  36
   4   7  -1 5407.25 302.862  34
   4  -7  -1 5669.03 306.884  34
   4  -7   0 135026. 5124.36  36
   4   7   0 138706. 5126.50  36
   4  -7   0 137048. 5499.61  37
   4  -7   0 145443. 5594.44  23
   4   7   0 142457. 5590.14  23
   4  -7   0 133757. 5149.33  31
   4  -7   0 136986. 5133.19  34
   4   7   0 137273. 5132.35  34
   4  -7   1 5363.03 324.261  34
   4   7   1 5643.29 326.766  34
   4  -7   1 5128.60 560.502  23
   4   7   1 4295.91 527.504  23
   4  -7   1 4986.56 528.783  37
   4   7   1 5473.70 545.714  37
   4   7   1 5026.19 311.864  36
   4   7   2 246.157 94.5379  34
   4  -7   2 337.582 103.018  34
   4  -7   2 415.889 185.747  37
   4   7   2 351.727 218.057  37
   4  -7   2 65.3903 166.974  23
   4   7   2 134.223 181.717  23
   4   7   3 3726.28 271.043  34
   4  -7   3 3289.36 260.180  34
   4  -7   3 3141.44 462.630  37
   4   7   3 3030.97 464.675  37
   4  -7   3 2742.57 285.787  15
   4  -7   3 3239.38 277.945   5
   4   7   3 3223.55 498.593  33
   4  -7   3 2721.66 467.922  33
   4   7   3 2861.75 286.278  13
   4   7   4 6055.56 390.484  34
   4   7   4 5872.11 692.401  33
   4  -7   4 6117.68 390.933  34
   4  -7   4 6034.80 697.947  37
   4   7   4 5327.78 645.280  37
   4  -7   4 5793.06 420.150  15
   4  -7   4 5172.26 391.602   5
   4  -7   4 5459.69 683.202  33
   4   7   4 6084.79 423.201  13
   4  -7   5 7757.28 503.094   5
   4  -7   5 7100.05 802.605  37
   4   7   5 7787.05 826.755  37
   4  -7   5 8817.58 533.513  15
   4   7   5 6919.28 807.572  33
   4  -7   5 7693.65 847.556  33
   4   7   5 8096.08 491.988  34
   4  -7   5 8626.24 502.649  34
   4   7   5 8199.04 531.381  14
   4  -7   6 3520.27 321.188   5
   4  -7   6 3740.20 300.255  22
   4  -7   6 3977.01 585.892  37
   4   7   6 3463.42 557.931  37
   4   7   6 4035.66 341.640  14
   4   7   6 3977.85 592.896  33
   4  -7   6 5038.92 673.156  33
   4   7   6 4592.45 340.577  34
   4  -7   6 4397.77 335.520  34
   4  -7   7 728.219 145.150  34
   4   7   7 1164.43 175.131  34
   4  -7   7 1138.39 179.242   5
   4  -7   8 48.7913 106.731  21
   4   7   8-51.4946 103.796  21
   4   7   8 46.2619 90.0916  34
   4  -7   8 45.9448 98.5922  34
   4  -7   8 211.056 102.599   5
  -4  -7  -9 1812.49 165.009  35
   4  -7   9 1449.11 130.846  21
   4   8 -12 24793.9 1041.43  27
   4   8 -11 289.483 102.994  10
   4  -8 -10 12154.8 618.731  10
   4   8 -10 11890.3 621.101  10
   4  -8 -10 11806.9 657.052   1
   4   8  -9 11951.8 626.292  10
   4  -8  -9 11010.2 610.110  10
   4  -8  -9 11526.2 659.862   2
   4  -8  -9 10899.0 646.825   1
   4   8  -8 25419.4 1690.21  18
   4  -8  -8 23522.3 1660.68  18
   4   8  -8 26487.7 1731.32   7
   4   8  -8 27184.8 1179.72  10
   4  -8  -8 25193.7 1163.74  10
   4  -8  -8 27796.6 1233.77   2
   4  -8  -8 24744.2 1197.28   1
   4  -8  -7 1407.68 362.809  18
   4   8  -7 1974.99 417.198  18
   4   8  -7 1628.36 193.677  19
   4   8  -7 1991.05 378.392   6
   4   8  -7 1495.91 379.192   7
   4  -8  -7 1438.68 317.479   8
   4  -8  -7 1573.89 197.461  10
   4   8  -7 1420.20 191.383  10
   4  -8  -7 1918.84 234.926   1
   4  -8  -7 1774.62 239.375   2
   4   8  -6 957.062 290.244  18
   4  -8  -6 664.983 250.350  18
   4   8  -6 733.753 146.668  19
   4  -8  -6 901.161 255.130   8
   4  -8  -6 646.623 129.760  10
   4  -8  -6 624.665 131.949   1
   4  -8  -6 535.471 142.839   3
   4  -8  -5 906.542 270.132  18
   4   8  -5 843.479 276.908  18
   4  -8  -5 1033.84 252.935   8
   4  -8  -5 862.743 216.023   9
   4  -8  -5 1119.38 175.485   2
   4  -8  -5 1224.91 176.651   3
   4  -8  -4 53392.5 2587.08  18
   4   8  -4 57979.3 2633.79  18
   4  -8  -4 55906.9 2477.58   9
   4  -8  -4 55717.3 2549.98   8
   4  -8  -3 46898.0 2217.93  18
   4   8  -3 46590.5 2216.73  18
   4  -8  -3 46240.3 2130.76   9
   4  -8  -2 55100.0 2141.31  31
   4  -8  -2 54531.4 2463.35   9
   4  -8  -2 53478.0 2481.93  18
   4   8  -2 57793.8 2527.17  18
   4  -8  -1 42924.3 1682.65  31
   4  -8  -1 41152.2 1653.02  34
   4  -8  -1 42114.3 1651.37  36
   4  -8   0 300.789 87.0546  34
   4   8   0 569.544 203.831  23
   4  -8   0 661.236 215.421  23
   4  -8   0 323.445 101.900  31
   4  -8   0 357.243 82.7726  36
   4  -8   1 530.506 110.553  34
   4  -8   1 453.179 99.3601  36
   4  -8   1 460.884 191.211  37
   4   8   1 801.774 222.045  37
   4  -8   1 579.247 130.830  31
   4   8   1 290.251 196.650  23
   4  -8   1 623.003 234.665  23
   4  -8   2 45778.3 1941.92   4
   4  -8   2 49742.9 2369.27  23
   4   8   2 47692.9 2366.31  23
   4   8   2 49941.1 1885.57  34
   4  -8   2 46350.6 1875.49  34
   4  -8   2 46089.3 1942.55  15
   4  -8   2 44690.2 2268.77  37
   4   8   2 42631.9 2233.29  37
   4   8   2 46747.1 1947.77  13
   4  -8   3 1684.37 368.185  23
   4   8   3 1965.10 408.992  23
   4   8   3 2006.13 216.976  21
   4   8   3 1247.70 320.851  37
   4  -8   3 2074.80 383.112  37
   4   8   3 2199.80 215.333  34
   4  -8   3 2004.73 205.679  34
   4  -8   3 1714.26 213.568   5
   4  -8   3 1818.88 243.570   4
   4  -8   3 2229.45 251.039  15
   4   8   3 1772.67 226.416  13
   4  -8   4 298.214 132.651   5
   4  -8   4 370.128 170.373   4
   4  -8   4 150.197 191.628  37
   4   8   4 147.132 162.628  37
   4   8   4 229.574 123.423  34
   4  -8   4 152.398 94.4138  34
   4  -8   4 391.516 159.257  15
   4   8   4 239.532 133.347  13
   4   8   4 307.308 240.014  33
   4  -8   4 153.097 169.205  33
   4  -8   5-23.9581 125.916   5
   4  -8   5 83.4620 144.048   4
   4  -8   5 80.7297 178.232  37
   4   8   5-25.8096 120.879  14
   4  -8   5-82.2344 222.355  33
   4   8   5-82.4666 166.204  33
   4   8   5 183.203 117.482  34
   4  -8   5 101.436 101.812  34
   4   8   6 9234.77 525.365  34
   4  -8   6 9259.92 524.812  34
   4   8   6 9591.93 552.756  14
   4  -8   6 8738.65 546.015   5
   4  -8   6 9279.69 592.148   4
   4  -8   7 2243.83 230.046  21
   4  -8   7 2144.24 238.551   5
   4  -8   7 1940.74 205.789  34
   4   8   7 2497.72 233.122  34
   4  -8   8 13609.5 649.505   5
  -4  -8  -8 14869.6 683.713  35
   4  -8   8 13157.3 632.849  21
  -4  -8  -9 2065.25 169.965  35
   4   9 -12 745.640 114.801  27
   4   9 -12 761.048 115.186  12
   4  -9 -11 13214.5 651.191   1
   4  -9 -10 3138.40 288.161   1
   4   9 -10 2817.20 244.229  10
   4  -9  -9 1226.29 207.382   1
   4  -9  -9 1226.51 209.038   2
   4  -9  -9 1234.87 172.724  10
   4   9  -9 1183.82 177.703  10
   4  -9  -8 299.569 136.993   1
   4  -9  -8 212.662 159.038   2
   4  -9  -8 77.5421 97.4649  10
   4   9  -8 183.219 218.534   7
   4   9  -7 2601.94 475.354   7
   4  -9  -7 2513.26 424.479   8
   4  -9  -7 2225.78 252.881   1
   4  -9  -7 1779.33 243.670   2
   4   9  -7 2153.62 226.700  19
   4  -9  -7 2040.47 401.345  18
   4  -9  -6 848.892 280.365  18
   4   9  -6 1126.63 181.704  19
   4  -9  -6 761.501 175.435   2
   4  -9  -6 955.920 183.309   3
   4  -9  -6 1239.81 175.639   1
   4  -9  -6 1117.65 286.571   8
   4  -9  -5 9730.01 816.992   8
   4  -9  -5 9124.55 745.315   9
   4   9  -5 10720.2 848.426  18
   4  -9  -5 10445.8 844.903  18
   4  -9  -5 10006.0 574.528   2
   4  -9  -5 9738.59 565.867   3
   4   9  -4 240.307 117.016  12
   4  -9  -4 226.718 161.927   8
   4   9  -4 329.274 198.161  18
   4  -9  -4 603.522 226.882  18
   4  -9  -4 349.834 174.806   9
   4   9  -3 97.8856 152.978  18
   4  -9  -3 193.688 151.354  18
   4  -9  -3 298.670 148.975   9
   4  -9  -2 326.997 89.8253  31
   4  -9  -2 357.590 178.731   9
   4  -9  -1 12627.6 614.719  31
   4  -9  -1 13421.1 930.096   9
   4  -9   0 53147.5 2127.00  31
  -4  -9   0 53924.5 2451.48   9
   4  -9   1 23587.3 1389.04  23
   4   9   1 25896.5 1438.18  23
   4  -9   1 24942.7 1050.68  36
   4  -9   1 22901.3 1345.57  37
   4  -9   1 25532.0 1114.23  31
   4  -9   1 25915.0 1140.39   4
   4   9   2 641.848 232.731  23
   4  -9   2 759.377 123.316  34
   4  -9   2 767.447 152.759   5
   4  -9   2 600.365 153.540   4
   4   9   2 835.884 165.328  13
   4  -9   2 585.443 116.918  36
   4  -9   2 565.868 205.516  37
   4   9   3 38404.6 2069.80  23
   4   9   3 36650.2 1627.82  13
   4  -9   3 38641.7 1559.83  34
   4  -9   3 37974.9 1618.09   5
   4  -9   3 38012.8 1647.54   4
   4  -9   3 35114.4 1960.80  37
   4   9   4 967.473 300.794  23
   4   9   4 715.918 145.282  21
   4  -9   4 642.302 250.549  37
   4  -9   4 903.273 150.726  34
   4   9   4 705.904 138.120  34
   4  -9   4 647.189 155.083   5
   4  -9   4 378.359 170.860   4
   4   9   4 1055.22 185.347  13
   4   9   5 17909.1 878.805  21
   4  -9   5 18189.8 912.474   5
   4  -9   5 18761.2 950.430   4
   4   9   5 18109.2 856.499  34
   4  -9   5 18566.3 861.185  34
   4   9   6 181.261 110.598  21
   4  -9   6 207.785 126.732   5
   4  -9   6 267.937 162.121   4
   4   9   6 87.2040 111.333  14
   4  -9   6 106.817 89.5638  34
   4   9   6 304.645 117.756  34
   4  -9   7 660.011 151.769   5
   4  -9   7 812.315 185.420   4
  -4  -9  -8 45.8262 82.6365  35
   4  -9   8 13.4484 83.1278   5
   4  -9   8 210.807 124.692   4
   4  -9   9 9642.57 459.696   4
   4  10 -12 2683.78 179.412  27
   4  10 -12 2806.50 188.731  12
   4  10 -11 11550.5 576.882  27
   4 -10 -11 11344.8 572.007   1
   4 -10 -10 260.231 127.927   1
   4 -10  -9 5884.68 423.904   2
   4 -10  -9 5836.69 422.016   1
   4 -10  -8 122.471 137.888   1
   4 -10  -8 133.128 153.677   2
   4  10  -8-92.3189 288.245   7
   4 -10  -7 20979.8 1018.57   1
   4 -10  -7 21592.9 1059.54   2
   4  10  -7 24192.1 1590.50   7
   4  10  -7 21274.1 997.417  19
   4  10  -6 183.339 133.962  19
   4 -10  -6 25.6458 122.420   2
   4 -10  -6 84.0199 96.6717   1
   4 -10  -6 387.982 151.507   3
   4 -10  -6 213.308 202.719   8
   4  10  -5 660.606 157.069  27
   4 -10  -5 604.936 235.994   8
   4 -10  -5 581.556 204.582   9
   4 -10  -5 760.362 167.815   2
   4 -10  -5 793.109 163.470   3
   4  10  -4 5488.35 389.330  12
   4  10  -4 4689.05 353.764  27
   4 -10  -4 4313.54 508.644   9
   4 -10  -4 4702.58 357.339   2
   4 -10  -3 23293.8 1078.03   3
   4  10  -3 24745.1 1092.82  12
   4 -10  -3 21459.0 1328.13   9
   4 -10  -2 461.623 100.655  31
   4 -10  -2 693.151 233.524   9
   4 -10  -1 70896.7 2775.56  31
   4 -10  -1 72768.6 3234.23   9
   4 -10   0 5742.31 371.839  31
   4 -10   0 5817.75 397.595   4
   4  10   0 5463.73 397.745  11
  -4 -10   0 5435.77 573.935   9
   4  10   1 20198.1 979.127  11
   4 -10   1 20176.7 958.884  31
   4 -10   1 22128.4 997.777   4
   4 -10   1 20380.5 966.472   5
   4 -10   2-22.2225 109.724   5
   4 -10   2 24.1650 125.133   4
  -4 -10  -2 127.902 98.8103  35
   4  10   2 193.166 141.052  13
   4 -10   3 11905.5 679.965   4
   4  10   3 12335.0 670.495  13
   4 -10   3 11188.0 647.866   5
   4  10   4 1191.56 197.752  13
   4 -10   4 1148.86 219.648   4
   4 -10   5 2572.73 282.918   5
   4 -10   5 3112.91 316.940   4
   4 -10   6 204.125 137.459   5
   4 -10   6 359.514 170.347   4
  -4 -10  -6 253.010 119.057  35
   4  10   6 268.758 132.101  14
   4 -10   7 5262.56 354.290   5
   4 -10   7 5079.75 374.865   4
  -4 -10  -7 4701.66 338.754  35
   4 -10   8 6211.61 345.548   5
  -4 -10  -8 6036.66 351.701  35
   4 -10   8 6037.82 374.248   4
   4 -10   9 4007.48 230.705   4
   4  11 -12 493.416 71.2686  12
   4  11 -12 459.850 61.0019  27
   4  11 -11 28089.8 1169.27  12
   4 -11 -11 27346.1 1148.88   1
   4  11 -11 28011.8 1157.40  27
   4 -11 -10 6358.87 391.091   1
   4  11 -10 5513.47 380.815  27
   4 -11  -9 1505.85 216.438   1
   4 -11  -9 1567.51 224.180   2
   4 -11  -8 6647.17 477.801   2
   4 -11  -8 6804.27 455.816   1
   4  11  -7 3314.25 577.086   7
   4 -11  -7 4515.44 365.959   3
   4 -11  -7 4087.07 342.338   1
   4  11  -7 4268.17 335.662  19
   4 -11  -6 264.910 143.599   2
   4 -11  -6 274.250 114.513   1
   4 -11  -6 350.539 153.377   3
   4  11  -6 214.909 120.237  27
   4 -11  -6 303.970 193.977   8
   4  11  -5 37428.1 1585.55  27
   4 -11  -5 37005.4 1607.46   3
   4  11  -5 39122.0 1632.63  12
   4 -11  -5 35113.2 2008.72   8
   4 -11  -5 35305.8 1599.16   2
   4 -11  -5 35767.2 1938.17   9
   4 -11  -4-63.4140 127.815   9
   4  11  -4 96.6536 127.002  12
   4 -11  -4 91.2424 108.805   2
   4  11  -4 61.2208 100.758  27
   4 -11  -3 4380.90 538.371   9
   4 -11  -3 4841.32 345.921  22
   4 -11  -3 5017.63 344.584  30
   4 -11  -3 4152.24 287.474  31
   4  11  -3 4557.17 363.335  12
   4 -11  -3 4973.11 364.458   3
   4 -11  -3 4394.56 337.753   2
   4 -11  -2 1097.54 292.672   9
   4 -11  -2 1197.50 178.439  22
   4 -11  -2 664.163 125.852  31
   4 -11  -2 952.741 165.106  30
   4  11  -2 916.982 177.441  12
   4 -11  -2 777.242 163.243   3
   4 -11  -1 51098.8 2435.38   9
   4  11  -1 48310.9 1993.97  11
   4 -11  -1 47683.6 1935.68  31
   4 -11  -1 48308.8 1957.70  30
   4 -11  -1 49190.0 1983.26   4
   4 -11  -1 46351.6 1969.98   3
   4  11  -1 47116.0 1968.89  26
   4 -11  -1 46795.4 1968.18   5
   4 -11   0 8228.63 512.066   3
   4  11   0 8577.00 534.423  11
   4 -11   0 8955.07 508.684  31
   4 -11   0 9358.16 528.011  30
   4 -11   0 9332.48 540.078   4
  -4 -11   0 9128.48 772.654   9
   4 -11   0 9257.71 534.407   5
   4 -11   1 24001.6 1141.08   3
   4  11   1 26086.0 1189.66  11
   4 -11   1 26802.4 1173.57  31
   4 -11   1 26659.4 1195.36   4
   4 -11   1 26171.5 1181.05   5
  -4 -11  -1 25954.9 1550.69   9
   4 -11   2 802.356 146.577   3
   4 -11   2 1160.82 197.152   5
   4 -11   2 750.644 183.243   4
   4  11   2 899.136 181.530  13
   4 -11   3 9895.57 594.259   5
   4 -11   3 10060.4 615.299   4
  -4 -11  -3 10136.6 546.651  35
   4  11   3 9515.52 581.811  13
   4 -11   4 4011.02 349.582   5
   4 -11   4 3828.43 354.475   4
  -4 -11  -4 4114.59 322.534  35
   4  11   4 3996.46 337.495  13
   4 -11   5 41487.4 1763.71   5
   4 -11   5 44354.9 1810.18   4
  -4 -11  -5 38836.1 1715.43  35
   4 -11   6 4678.36 353.061   5
   4 -11   6 4768.78 373.271   4
  -4 -11  -6 4286.27 332.219  35
   4  11   6 4149.81 321.090  14
   4 -11   7 2035.84 207.797   5
  -4 -11  -7 1774.40 195.014  35
   4 -11   7 1827.53 218.981   4
  -4 -11  -8 80.1633 70.7905  35
   4 -11   8 63.7486 74.2040   5
   4 -11   8 13.5320 100.594   4
   4 -11   9 586.529 69.8495   4
   4  12 -11 2049.49 176.842  12
   4  12 -11 2100.14 167.267  27
   4  12 -10 2096.36 220.926  12
   4 -12 -10 1525.21 183.935   1
   4  12 -10 1535.73 184.545  27
   4 -12  -9 13289.7 705.693   2
   4 -12  -9 13210.1 683.629   1
   4  12  -9 13748.9 697.227  27
   4 -12  -8 9127.89 559.169   2
   4 -12  -8 8094.98 516.115   1
   4  12  -8 9451.14 543.787  27
   4  12  -7 28320.3 1306.16  19
   4  12  -7 28135.1 1860.86   7
   4 -12  -7 30022.4 1323.52   1
   4  12  -7 30912.0 1343.43  27
   4 -12  -7 30891.2 1357.35   3
   4  12  -6-54.3268 153.037  12
   4 -12  -6 269.850 119.981   1
   4 -12  -6 270.453 150.411   2
   4 -12  -6 229.374 137.984   3
   4  12  -6 348.270 142.086  27
   4 -12  -6 79.8280 176.364   8
   4 -12  -5 276.794 165.367   9
   4  12  -5 340.246 149.586  12
   4  12  -5 327.992 132.649  27
   4 -12  -5 258.810 144.202   2
   4 -12  -5 279.788 139.867   3
   4 -12  -4 22001.5 1425.76   9
   4 -12  -4 23718.7 1084.07   3
   4  12  -4 23842.7 1086.05  12
   4  12  -4 20351.4 1011.79  27
   4 -12  -4 22548.1 1063.12   2
   4 -12  -3 1429.50 190.332  22
   4 -12  -3 1679.59 176.270  31
   4  12  -3 1544.32 224.505  12
   4 -12  -3 1820.55 372.183   9
   4 -12  -3 1538.47 203.088   2
   4 -12  -3 1317.64 212.560   3
   4 -12  -2 67262.7 3155.12   9
   4 -12  -2 70310.3 2692.12  22
   4  12  -2 64054.3 2682.95  12
   4 -12  -2 68447.3 2702.34   3
   4 -12  -2 67728.5 2651.82  30
   4 -12  -2 68026.9 2625.99  31
   4 -12  -2 62742.6 2632.22   2
   4  12  -1 1145.35 196.695  11
   4 -12  -1 1040.33 317.348   9
   4 -12  -1 1297.78 176.211  31
   4 -12  -1 1282.68 199.678   4
   4 -12  -1 1091.13 187.583   5
   4 -12  -1 1512.05 209.252   3
   4 -12  -1 1202.92 179.069  30
   4 -12   0 2540.96 271.811   5
   4 -12   0 3138.44 279.163  31
   4 -12   0 3026.72 276.462  30
   4  12   0 2944.00 288.865  11
   4 -12   0 2410.92 269.419   4
   4 -12   0 2962.27 280.567   3
  -4 -12  -1 14980.1 1155.99   9
   4 -12   1 16941.7 842.816   5
   4 -12   1 16435.9 824.715  31
   4 -12   1 17255.0 849.170   4
   4  12   1 15690.2 835.093  11
   4 -12   1 16408.7 817.729   3
   4 -12   2 12890.3 701.611   5
   4 -12   2 11767.1 653.416   3
   4 -12   2 13629.3 722.092   4
   4  12   2 12867.0 704.674  13
  -4 -12  -2 11360.5 1018.81   9
   4 -12   3 5808.20 430.328   4
  -4 -12  -3 5385.41 362.891  35
   4  12   3 5043.76 394.437  13
   4 -12   3 5128.78 401.866   5
   4 -12   4 15055.4 801.540   4
  -4 -12  -4 15564.1 745.544  35
   4  12   4 13501.2 742.955  13
   4 -12   4 14792.3 788.268   5
   4 -12   5 23.9793 136.699   5
   4 -12   5 50.8092 155.304   4
  -4 -12  -5 59.0549 109.381  35
   4 -12   6 8641.33 519.921   4
  -4 -12  -6 8221.41 470.914  35
   4  12   6 8408.05 473.809  14
   4 -12   6 7948.21 489.905   5
   4 -12   7 2515.16 235.218   4
  -4 -12  -7 1996.03 193.803  35
   4 -12   7 2324.33 215.452   5
   4 -12   8 7044.49 357.799   5
   4 -12   8 8038.05 392.245   4
   4  13 -11 8.62070 62.6492  12
   4  13 -11 25.2140 57.6978  28
   4  13 -11 35.6611 45.1477  27
   4 -13 -10 720.618 126.954   1
   4  13 -10 505.491 128.490  12
   4  13 -10 611.938 111.273  27
   4 -13  -9 1478.80 184.739   1
   4 -13  -9 966.755 180.224   2
   4  13  -9 1177.94 196.447  12
   4  13  -9 1489.10 185.273  27
   4 -13  -8 3381.57 322.093   2
   4 -13  -8 3800.58 309.770   1
   4  13  -8 3926.15 342.734  12
   4  13  -8 3820.93 316.567  27
   4  13  -7 105.164 142.206  12
   4  13  -7 43.9732 113.875  27
   4  13  -7 107.247 105.929  19
   4 -13  -7 62.7322 113.119   1
   4 -13  -7 96.1842 122.635   3
   4 -13  -6 15096.2 774.205   3
   4  13  -6 13921.5 764.309  12
   4 -13  -6 13675.0 701.645   1
   4 -13  -6 14261.3 774.393   2
   4 -13  -6 13001.7 1099.66   8
   4  13  -6 13413.0 719.916  27
   4  13  -5 919.841 191.924  12
   4  13  -5 939.643 168.539  27
   4 -13  -5 1293.56 212.318   2
   4 -13  -5 1196.75 213.244   3
   4 -13  -4 15433.8 824.631   3
   4  13  -4 17137.1 842.074  12
   4 -13  -4 14846.7 1156.50   9
   4 -13  -4 15099.2 808.824   2
   4 -13  -3 904.432 159.810  22
   4 -13  -3 823.829 132.298  31
   4  13  -3 622.666 164.154  12
   4 -13  -3 455.572 238.623   9
   4 -13  -3 724.573 161.703   2
   4 -13  -2 5960.88 693.396   9
   4 -13  -2 6279.23 435.822  22
   4 -13  -2 7033.26 429.554  30
   4 -13  -2 7221.25 420.525  31
   4  13  -2 6372.76 447.897  12
   4 -13  -2 6722.02 462.370   3
   4 -13  -2 6016.34 413.194   2
   4  13  -1 482.085 147.478  11
   4 -13  -1 614.547 163.752  22
   4 -13  -1 441.320 129.044  31
   4 -13  -1 484.400 153.810   5
   4 -13  -1 361.965 126.790  30
   4 -13  -1 617.151 162.926   3
   4  13   0 49158.2 2057.93  11
   4 -13   0 48011.0 2040.66   3
   4 -13   0 49943.8 2024.22  31
   4 -13   0 48848.3 2013.91  30
   4 -13   0 50474.0 2055.36   4
   4 -13   0 47431.0 2046.72   5
   4  13   1 9242.31 571.469  11
   4 -13   1 9116.65 550.246   3
   4 -13   1 9714.30 559.066  30
   4 -13   1 9383.87 559.641  31
   4 -13   1 9674.64 578.626   4
   4 -13   1 9217.46 574.921   5
   4 -13   2 9706.18 552.061   3
  -4 -13  -2 8873.32 898.126   9
   4 -13   2 8827.47 571.996   4
   4 -13   2 9822.49 590.728   5
   4  13   2 9837.88 587.201  13
   4  13   3 1617.01 226.156  13
  -4 -13  -3 1491.76 383.080   9
   4 -13   3 1585.58 235.739   5
   4 -13   3 1439.78 233.784   4
   4 -13   3 1348.19 178.706   3
   4  13   4 23792.7 1115.74  13
   4 -13   4 25270.1 1166.65   5
  -4 -13  -4 24787.4 1099.39  35
   4 -13   4 25293.5 1169.93   4
  -4 -13  -5 396.023 120.307  35
   4 -13   5 412.691 142.580   5
   4 -13   5 588.110 174.295   4
   4 -13   6 16713.1 772.695  22
   4 -13   6 16676.9 783.663   5
   4 -13   6 17370.6 798.689   4
  -4 -13  -6 14949.7 735.136  35
   4  13   6 14956.6 727.958  14
  -4 -13  -7 327.392 87.9580  35
   4 -13   7 537.155 133.488   4
   4 -13   7 338.310 108.572   5
   4 -13   8 3077.35 180.793  30
   4 -13   8 3509.08 192.747   5
   4  14 -11 1168.02 94.6322  28
   4  14 -10 7391.26 377.090  12
   4 -14 -10 7200.78 359.236   1
   4  14 -10 6323.74 333.637  27
   4  14  -9 53.2732 113.172  12
   4 -14  -9-58.3737 87.2469   1
   4 -14  -9-53.7974 115.423   2
   4  14  -9 69.3554 94.3874  27
   4  14  -8 9704.28 562.093  12
   4  14  -8 9713.77 523.805  27
   4 -14  -8 10234.0 574.159   2
   4 -14  -8 9424.49 522.841   1
   4  14  -7 3412.47 296.012  19
   4  14  -7 3825.64 340.198  12
   4 -14  -7 3584.27 319.511   3
   4  14  -7 3416.81 287.323  27
   4 -14  -7 3538.00 289.368   1
   4  14  -6 33923.4 1466.00  12
   4 -14  -6 32796.7 1449.25   3
   4  14  -6 31029.9 1387.66  27
   4 -14  -6 31491.1 1376.00   1
   4 -14  -6 34648.3 1480.11   2
   4 -14  -5 6191.38 452.692   2
   4 -14  -5 6864.57 466.492   3
   4  14  -5 6019.29 443.144  12
   4  14  -4 102.380 138.415  12
   4 -14  -4-78.8363 174.050   9
   4 -14  -4 175.972 128.173   2
   4 -14  -4-26.4375 132.671   3
   4 -14  -3 1254.04 182.353  22
   4 -14  -3 1310.42 167.271  31
   4  14  -3 1589.24 232.535  12
   4 -14  -3 1671.62 222.867   2
   4 -14  -2 39767.1 2241.51   9
   4 -14  -2 41104.7 1750.40  22
   4 -14  -2 41249.7 1710.88  31
   4 -14  -2 41340.6 1784.90   3
   4 -14  -2 41417.1 1726.70   2
   4  14  -2 41441.2 1740.99  28
   4 -14  -1 9579.27 559.677  22
   4  14  -1 8067.58 539.062  11
   4 -14  -1 8729.30 513.871  31
   4 -14  -1 8766.40 506.841  30
   4 -14  -1 9063.59 554.216   5
   4 -14  -1 7967.50 534.801   3
   4 -14   0 72.7265 127.411   4
   4 -14   0-25.6680 132.905   5
   4 -14   0 163.656 118.069  30
   4 -14   0-45.0843 118.477  31
   4 -14   0 74.8701 125.246   3
   4  14   0 25.4205 131.623  11
   4  14   1 547.294 155.536  11
   4 -14   1 637.986 153.974  30
   4 -14   1 688.881 171.585   3
   4 -14   1 620.439 173.690  31
   4 -14   1 745.313 175.061   4
   4 -14   1 702.299 172.315   5
   4 -14   2 12315.0 696.804   5
   4  14   2 12903.1 697.397  13
   4 -14   2 12931.5 702.420   4
   4 -14   2 11642.2 650.464  30
   4 -14   2 11918.9 656.034   3
   4  14   3-46.1139 119.393  13
   4 -14   3-56.3695 91.2175   3
   4 -14   3 25.1342 143.284   4
   4 -14   3-103.284 139.646   5
   4  14   4 33860.7 1502.33  13
   4 -14   4 38539.6 1581.69   5
  -4 -14  -4 35951.9 1491.25  35
   4 -14   4 35889.5 1561.38   4
  -4 -14  -5 1897.20 190.965  35
   4 -14   5 1816.14 234.930   5
   4 -14   5 1704.76 225.395   4
   4 -14   6 4087.95 295.055  22
   4 -14   6 4089.95 303.232   5
  -4 -14  -6 3934.64 270.182  35
   4  14   6 4125.04 268.327  14
   4 -14   7 673.734 95.8030  30
   4 -14   7 768.118 116.114   4
   4 -14   7 711.408 117.140   5
   4  15 -10 1591.66 133.133  12
   4 -15  -9 6197.20 377.557   2
   4  15  -9 6453.38 371.567  12
   4 -15  -8 496.715 113.191   1
   4 -15  -8 261.113 140.780   2
   4  15  -8 208.452 128.420  12
   4 -15  -7 7984.43 457.336   1
   4  15  -7 8390.31 509.854  12
   4  15  -7 8728.84 491.797  19
   4 -15  -6 25364.2 1141.22   3
   4 -15  -6 23035.1 1044.94   1
   4 -15  -6 24991.1 1146.00   2
   4  15  -6 23310.4 1119.02  19
   4  15  -6 24873.6 1133.57  12
   4  15  -5 1902.49 247.561  12
   4 -15  -5 1719.62 253.281   2
   4 -15  -5 2072.26 262.843   3
   4 -15  -4 21011.4 982.064   2
   4 -15  -4 20065.9 988.966   3
   4 -15  -4 17189.7 1323.77   9
   4  15  -4 19048.8 960.709  12
   4 -15  -3 263.132 98.4296  31
   4 -15  -3 441.066 150.050   2
   4 -15  -3 484.403 129.365  22
   4 -15  -3 585.727 272.264   9
   4  15  -2 2708.31 289.306  11
   4 -15  -2 2644.80 263.967  22
   4 -15  -2 2645.17 255.591   2
   4 -15  -2 2001.25 226.963  31
   4 -15  -2 2532.76 286.780   3
   4  15  -2 2118.21 236.688  28
   4 -15  -1 8978.59 516.562  31
   4 -15  -1 8047.57 538.559   3
   4 -15  -1 8061.19 528.998  22
   4  15  -1 8898.94 550.976  11
   4 -15   0 5860.41 405.534  31
   4 -15   0 5663.87 419.458   3
   4  15   0 4729.11 393.482  11
   4 -15   0 5592.99 423.319   5
   4 -15   1 4134.51 354.637   5
   4 -15   1 3578.98 327.562   4
   4 -15   1 3790.02 328.204   3
   4 -15   1 3090.43 280.030  30
   4 -15   1 3672.62 320.460  31
   4 -15   2 6007.71 397.400  30
   4 -15   2 5726.10 404.859   3
   4 -15   2 6300.30 456.136   5
   4 -15   2 6457.90 442.215   4
   4  15   2 5856.23 429.683  13
   4 -15   3 139.631 145.374   4
   4 -15   3 99.7469 143.970   5
   4 -15   3 36.4879 87.1043   3
   4  15   3 21.3230 105.342  13
   4 -15   3 460.074 136.105  30
   4 -15   4 15420.4 796.638   5
   4 -15   4 16545.9 793.043   4
   4 -15   4 15047.5 740.560  30
   4 -15   5 17949.2 840.893   5
   4 -15   5 18250.8 829.840   4
   4 -15   5 16516.6 779.989  30
   4 -15   6 10768.3 525.413  22
   4 -15   6 9374.47 471.881  30
   4 -15   6 11230.9 533.912   5
   4 -15   6 10582.9 518.444   4
   4 -15   7 78.7294 63.4823   4
   4 -15   7 8.74511 63.5612   5
   4 -16  -9 76.2188 88.7339   2
   4  16  -9 83.6897 76.0725  12
   4 -16  -8 10694.1 546.240   2
   4  16  -8 9546.49 514.902  12
   4  16  -7 14797.9 717.961  19
   4  16  -7 15363.3 742.732  12
   4 -16  -6 8610.31 514.088   3
   4  16  -6 8267.15 504.445  12
   4 -16  -6 8889.33 531.444   2
   4  16  -6 7817.14 499.977  19
   4  16  -5 45.5230 119.622  12
   4 -16  -5-48.4578 121.586   2
   4 -16  -5 48.7250 140.599   3
   4  16  -4 2408.92 268.615  12
   4 -16  -4 2679.32 274.069   2
   4 -16  -4 2358.24 277.532   3
   4  16  -3 8089.00 493.421  28
   4 -16  -3 7982.73 452.468  31
   4 -16  -3 7258.07 798.141   9
   4 -16  -3 7602.46 485.568   2
   4 -16  -2 1776.97 207.867  31
   4 -16  -2 1402.65 375.038   9
   4  16  -2 1921.78 252.138  11
   4 -16  -2 1377.96 191.481   2
   4 -16  -2 1641.25 243.092   3
   4 -16  -2 1413.10 207.008  22
   4 -16  -1 10899.1 601.137  31
   4 -16  -1 11263.5 645.723   3
   4 -16  -1 10714.6 616.260  22
   4  16  -1 10445.1 624.714  11
   4 -16   0 691.129 182.888  22
   4  16   0 651.303 164.068  11
   4 -16   0 604.233 179.921   3
   4 -16   0 456.215 138.007  31
   4 -16   1 3449.26 329.338   5
   4 -16   1 3836.83 330.892  31
   4 -16   1 3531.97 324.108   3
   4 -16   2 3543.43 336.939   5
   4 -16   2 3736.43 318.394   4
   4 -16   2 3329.98 298.082   3
   4  16   2 4046.14 333.773  13
   4 -16   3 20437.2 942.775   5
   4 -16   3 19616.2 907.041   4
   4 -16   3 17696.6 852.358   3
   4  16   3 18345.3 878.000  13
   4 -16   4 6061.96 387.591   4
   4 -16   4 5705.44 344.956  30
   4 -16   4 6681.15 423.811   5
   4 -16   5 1062.81 155.729   4
   4 -16   5 1180.44 176.484   5
   4 -16   5 1668.60 196.540  22
   4  16   5 1206.72 153.836  14
   4 -16   6 492.941 104.357  22
   4 -16   6 500.591 95.8234   4
   4 -16   6 335.414 99.0892   5
   4 -16   7 14430.6 585.877   5
   4  17  -9 13955.8 630.218  28
   4 -17  -9 14554.5 627.643   2
   4  17  -8 78.4170 79.5030  12
   4 -17  -8-58.1035 98.8443   2
   4  17  -7 56.8295 74.6959  19
   4  17  -7 60.9727 91.1563  12
   4  17  -6 2637.25 248.943  12
   4  17  -6 3251.89 279.776  19
   4 -17  -6 3124.81 273.089   3
   4 -17  -6 2782.85 271.497   2
   4 -17  -5 50574.9 2097.28   3
   4 -17  -5 51088.6 2094.81   2
   4 -17  -4 199.826 126.624   2
   4 -17  -4 193.436 134.398   3
  -4 -17   4 50.3343 84.2881  31
   4  17  -3 3725.97 299.528  28
   4 -17  -3 3293.33 296.177   2
   4  17  -3 3781.19 332.814  11
   4 -17  -3 3500.25 335.518   3
   4 -17  -3 3529.75 270.550  31
   4  17  -2 8765.81 530.197  11
   4 -17  -2 8470.28 492.813  22
   4 -17  -2 7977.89 475.108   2
   4 -17  -2 8082.16 477.529  31
   4  17  -1 8440.13 520.692  11
   4 -17  -1 8009.77 527.008   3
   4 -17  -1 8935.71 506.499  31
   4 -17  -1 8032.96 504.170  22
   4  17   0 1516.39 212.223  11
   4 -17   0 1772.44 235.063  22
   4 -17   0 1354.99 208.527   3
   4 -17   0 1490.48 203.237  31
   4 -17   1 25059.6 1119.41   3
   4 -17   1 23821.7 1110.86  31
   4 -17   1 24000.8 1135.29  22
   4  17   1 23799.9 1092.15  19
   4 -17   2 96.9962 107.813   3
   4  17   2 40.6035 118.612  13
   4 -17   3 139.000 106.424   4
   4 -17   3 170.599 147.785   5
   4  17   3 232.636 101.985  13
   4 -17   4 1516.95 206.420  22
   4 -17   4 1435.71 170.167   4
   4 -17   5 12603.7 613.453  22
   4  17   5 11737.1 569.040  14
   4 -17   5 13258.9 576.644   4
   4 -17   5 13420.4 615.347   5
   4 -17   6 35.8515 62.5826   5
  -4 -17  -6-6.21707 43.7774   1
   4 -17   6-96.3973 64.6601  22
   4  18  -9 173.945 53.9738  11
   4  18  -9-6.30455 40.2350  28
   4  18  -8 4414.52 270.857  28
   4 -18  -7 6209.34 371.585   2
   4 -18  -6 2754.45 245.478   3
   4 -18  -6 2921.20 258.726   2
   4  18  -6 2682.82 241.149  19
   4 -18  -5 4054.26 322.345   3
   4  18  -5 3911.85 302.349  28
   4 -18  -5 3813.22 305.108   2
   4  18  -5 4172.92 329.848  19
   4 -18  -4 4364.44 347.675   3
   4 -18  -4 4121.78 328.965   2
   4  18  -4 4521.38 316.630  28
   4  18  -4 4639.22 350.921  11
   4 -18  -3 27929.6 1215.99   2
   4 -18  -3 28344.1 1264.97   3
   4  18  -3 27360.7 1241.04  11
   4 -18  -2 2156.36 217.147  22
   4 -18  -2 2368.81 220.117   2
   4  18  -2 2454.87 254.588  11
   4 -18  -2 2375.78 225.632  31
   4 -18  -1 3950.58 311.776  22
   4 -18  -1 4161.74 338.833   3
   4  18  -1 3827.08 315.424  11
   4 -18  -1 3693.86 297.156  31
   4 -18   0 2087.75 231.171  31
   4 -18   0 2362.69 253.668  22
   4 -18   0 2754.06 272.347   3
   4 -18   1 1160.97 183.136   3
   4 -18   1 1010.11 187.790  22
   4  18   1 792.330 158.752  13
   4  18   1 901.633 151.378  19
   4  18   2 1974.16 208.904  13
   4 -18   2 2066.43 212.689   3
   4 -18   2 1913.29 235.680  22
   4 -18   3 45173.6 1857.79  22
   4 -18   4 1090.58 165.158  22
   4 -18   5 3968.24 251.208   5
   4  19  -8 1559.05 122.874  11
   4  19  -8 976.296 98.8251  28
   4 -19  -7 2020.17 175.213   2
   4  19  -7 1526.84 153.102  28
   4  19  -7 1612.49 164.950  11
   4 -19  -6 4636.15 306.561   2
   4  19  -6 4856.97 298.595  28
   4  19  -6 4692.06 302.415  19
   4  19  -6 5040.87 318.631  11
   4  19  -5 17532.2 798.783  19
   4 -19  -5 15864.8 765.122   2
   4  19  -5 17677.5 790.844  11
   4 -19  -5 15718.5 771.763   3
   4  19  -5 16346.9 744.464  28
   4  19  -4 4765.02 326.729  11
   4 -19  -4 4250.71 305.997   2
   4 -19  -4 4341.28 327.861   3
   4  19  -3 55.2231 104.979  11
   4 -19  -3 143.427 96.4067   2
   4 -19  -3 41.3603 130.512   3
   4  19  -2 8794.87 473.669  11
   4 -19  -2 7391.44 429.038  31
   4 -19  -1 2025.43 204.087  22
   4 -19  -1 1769.41 219.998   3
   4  19  -1 1725.61 191.390  11
   4 -19  -1 1796.80 198.000  31
   4 -19   0 417.951 139.986   3
   4 -19   0 472.555 130.104  22
   4  19   0 517.629 149.612  19
   4 -19   1 28337.4 1222.97  22
   4  19   1 26875.7 1180.04  19
   4 -19   1 29065.3 1218.74   3
   4  19   1 28226.1 1204.08  13
   4 -19   2 890.371 160.411  22
   4  19   2 526.087 110.513  13
   4 -19   2 547.013 121.636   3
   4 -19   3 740.094 143.372  22
  -4 -19  -3 656.997 94.7157   2
   4 -19   4 5967.25 339.167  22
   4  20  -7 1948.82 136.944  11
   4 -20  -7 1772.91 139.437   2
   4  20  -6 5281.86 289.475  19
   4  20  -6 4562.02 255.632  28
   4  20  -6 5367.84 293.776  11
   4 -20  -6 5602.26 300.735   2
   4 -20  -5-13.6533 91.2645   3
   4 -20  -5 12.5141 81.3374   2
   4  20  -5 12.5723 79.3235  11
   4  20  -5-101.662 97.0781  19
   4 -20  -4 2264.17 218.652   3
   4  20  -4 1950.28 186.573  11
   4 -20  -4 1969.40 183.536   2
  -4 -20   3 6379.98 356.701  31
   4 -20  -3 6757.58 399.568   3
   4  20  -3 5667.11 350.980  11
   4  20  -2 5066.88 311.335  11
   4 -20  -1 648.387 148.109   3
   4  20  -1 908.837 163.174  19
   4 -20  -1 581.497 106.404  22
   4 -20   0 252.205 113.527   3
   4  20   0 189.505 111.293  19
   4  20   0 145.275 100.934  13
   4 -20   0 56.4524 88.2875  22
   4 -20   1 58.2025 92.7362   3
   4  20   1-50.1600 78.3083  13
   4 -20   1 116.954 98.6052  22
   4  20   1 11.4971 74.7279  19
   4 -20   2 14641.4 674.854   3
   4 -20   2 16653.0 719.181  22
   4 -20   3-46.9748 79.9296  22
   4 -20   4 1943.59 147.739  22
   4 -21  -6 6098.16 290.060   2
   4 -21  -5 10221.6 437.732   2
   4  21  -5 11756.9 475.417  19
  -4 -21   4 23231.8 944.966   3
   4  21  -4 21939.8 944.537  11
   4  21  -3 6023.26 362.233  19
   4 -21  -3 5739.80 345.974   3
   4  21  -2 8831.37 458.573  19
  -4 -21   2 7714.36 411.330  31
   4 -21  -1 391.521 115.750   3
   4  21  -1 474.787 123.334  19
   4 -21   0 20704.1 869.344   3
   4  21   0 22205.1 860.727  19
   4 -21   0 18005.2 811.742  22
   4  21   0 19532.2 839.788  13
   4 -21   1-10.8970 72.8453   3
   4 -21   1 69.3048 71.9511  22
  -4 -21  -2 6666.76 327.610   2
   4 -21   2 7970.15 365.109  22
   4 -21   3 49.3409 47.1490  22
   4  22  -5 985.127 88.0088  19
   4 -22  -4 815.452 101.289   3
   4 -22  -3 23663.1 963.077   3
   4  22  -3 22925.5 967.053  19
   4  22  -2 7380.86 382.204  19
   4  22  -1 429.728 81.9462  13
   4  22  -1 569.598 96.8256  19
   4 -22  -1 650.597 104.870   3
   4  22   0 26.6740 46.5572  19
   4 -22   0-9.31908 66.6681   3
   4 -22   1 3307.01 186.548   3
   4  23  -3 1235.08 100.653  19
   4  23  -2 1749.25 122.017  19
   4 -23  -1 1730.51 120.332   3
   5   0 -13 742.720 102.007  10
   5   0 -12 103.593 102.046  10
   5   0 -12-12.7862 71.0447  27
   5   0 -11 3910.62 332.151  10
   5   0 -11 3615.78 296.770  27
   5   0 -10-27.0603 140.109  10
   5   0  -9 5143.57 418.457  10
   5   0  -8 26.3264 132.114  10
   5   0  -7 12184.8 673.186  10
   5   0  -6 261.092 260.162  18
   5   0  -6 21.3359 96.1665  10
   5   0  -5 22113.9 1459.93  18
   5   0  -4-71.3842 213.401  18
   5   0  -3 15660.3 1110.30  18
   5   0  -3 15709.9 730.359  34
   5   0  -2 44.2803 82.0101  36
   5   0  -2 127.478 236.863  18
   5   0  -2-15.0443 89.9456  34
   5   0  -1 10137.9 529.970  34
   5   0  -1 10642.0 532.964  36
   5   0  -1 9961.87 867.639  23
   5   0   0-17.0333 95.8744  34
   5   0   0 49.6882 100.140  36
   5   0   0 191.778 223.146  37
   5   0   0-72.2913 216.097  23
   5   0   1 148.045 97.4213  34
   5   0   1 141.986 181.068  37
   5   0   1 239.227 249.034  23
   5   0   2 79.7301 203.268  37
   5   0   2-22.6425 108.017  14
   5   0   2 123.518 120.273  34
   5   0   3 40832.7 1742.75  24
   5   0   3 39127.7 2301.54  37
   5   0   3 41055.2 1736.31  16
   5   0   3 44096.2 2401.12  33
   5   0   3 44269.9 1779.97  34
   5   0   3 42972.5 1793.65  14
   5   0   3 40078.1 1718.18   4
   5   0   4 106.301 93.8833   4
   5   0   4 99.8997 142.371  34
   5   0   4 26.5649 135.448  14
   5   0   4-100.451 286.303  33
   5   0   4-97.2992 263.089  37
   5   0   5 312.302 165.888  34
   5   0   5 105.224 284.528  33
   5   0   5 44.1064 112.477   4
   5   0   5-101.819 224.807  37
   5   0   6 25.2566 147.536  34
   5   0   6-62.9108 114.981   4
   5   0   6-77.2095 131.230  15
   5   0   7 10304.3 567.972  15
   5   0   7 10453.2 579.217  34
   5   0   7 9110.92 521.217   4
   5   0   8-68.3536 94.9541  34
   5   0   8-25.4849 75.3252  15
   5   0   8-37.1115 127.376  21
   5   0   9 3333.61 228.242  21
   5   1 -13 12274.7 548.578  10
   5   1 -12 171.363 111.834  10
   5   1 -12 378.859 109.262  27
   5   1 -11 349.404 160.411  10
   5  -1 -11 359.126 126.026  27
   5   1 -10 2749.39 306.319  10
   5   1  -9 61604.6 2547.82  10
   5   1  -8 105.090 146.019  10
   5   1  -7 15921.3 1274.94  18
   5   1  -7 14744.1 758.423  10
   5   1  -7 13621.6 707.188  28
   5   1  -6 1739.82 436.429  18
   5   1  -6 2240.47 236.606  10
   5   1  -5 58737.7 2915.44  18
   5   1  -4 1716.34 391.749  18
   5   1  -3 37685.1 1541.75  34
   5   1  -3 38086.0 2012.12  18
   5   1  -2 9921.02 511.169  34
   5   1  -2 10056.5 510.184  36
   5   1  -2 9766.97 825.344  18
   5   1  -1 17830.1 822.848  36
   5  -1  -1 18602.1 1224.02  23
   5   1  -1 18692.9 833.276  34
   5   1   0 1673.21 187.417  36
   5   1   0 1854.21 391.033  37
   5  -1   0 1297.02 336.345  23
   5   1   0 1602.84 186.129  34
   5   1   1 37046.2 2079.19  37
   5   1   1 39354.3 1630.55  34
   5  -1   1 40741.2 2182.34  23
   5   1   2 7963.35 821.480  37
   5   1   2 8253.21 513.325  14
   5   1   2 8811.68 503.167  34
   5   1   2 9200.54 878.901  33
   5  -1   2 7951.56 501.245  29
   5   1   3 5415.56 718.311  33
   5   1   3 6520.63 415.791  24
   5  -1   3 5889.62 410.021  24
   5   1   3 4446.70 655.152  37
   5   1   3 5755.41 399.655  16
   5  -1   3 5345.78 385.119  16
   5  -1   3 5580.82 387.531   4
   5  -1   3 5632.77 418.661  14
   5   1   3 5689.73 422.446  14
   5   1   3 6164.76 415.934  34
   5   1   4 4411.08 690.789  33
   5   1   4 4535.99 364.718  34
   5  -1   4 4000.43 323.734  24
   5   1   4 4375.43 367.500  14
   5   1   4 3556.39 300.361   4
   5  -1   4 3238.48 307.176   4
   5   1   4 4364.09 657.688  37
   5  -1   5 9483.11 582.567  15
   5   1   5 8685.98 563.226  14
   5   1   5 8378.99 509.655   4
   5  -1   5 8576.79 530.992   4
   5   1   5 9018.46 985.208  33
   5   1   5 10524.7 593.260  34
   5   1   6 2236.71 269.284  34
   5  -1   6 2177.48 247.888   4
   5   1   6 2022.20 219.073   4
   5  -1   6 1599.11 246.536  15
   5   1   7 19368.8 919.015  15
   5  -1   7 19089.0 907.511  15
   5   1   7 19672.7 927.991  34
   5  -1   7 18584.3 886.195   4
   5   1   8 1745.71 182.713  34
   5  -1   8 1377.28 151.580  15
   5   1   8 1230.39 150.411  15
   5  -1   8 1321.32 192.492  21
   5  -1   9 2977.80 213.729  21
   5  -2 -13 349.930 75.9251  10
   5   2 -13 366.793 84.4149  10
   5   2 -12 6229.74 364.776  27
   5  -2 -12 6417.40 380.753  10
   5   2 -12 5533.20 367.865  10
   5  -2 -11 2026.44 198.918  27
   5  -2 -11 1690.45 235.320  10
   5   2 -11 1800.45 237.725  10
   5  -2 -10 164.079 122.983  27
   5  -2 -10 368.769 161.295  10
   5   2 -10 318.442 158.932  10
   5  -2  -9 5221.16 405.963  10
   5   2  -9 4608.57 393.368  10
   5  -2  -8 68428.5 2799.16  10
   5   2  -8 69656.0 2804.41  10
   5  -2  -7 17818.2 1361.55  18
   5   2  -7 16268.5 1312.72  18
   5  -2  -7 15566.3 819.699  10
   5   2  -7 16210.7 824.737  10
   5   2  -6 25239.6 1578.62  18
   5  -2  -6 21215.7 1489.60  18
   5  -2  -6 21322.8 1018.55  10
   5   2  -6 22125.3 1023.10  10
   5   2  -5 235.270 223.682  18
   5   2  -4 287.100 242.274  18
   5   2  -3 78822.4 3015.10  34
   5  -2  -3 77596.8 3013.28  34
   5   2  -3 76247.4 3522.07  18
   5   2  -2 69297.3 2617.18  34
   5  -2  -2 64880.5 2607.30  34
   5  -2  -2 68270.4 2610.52  36
   5   2  -2 67309.2 2607.37  36
   5   2  -2 61497.4 3061.07  18
   5  -2  -1 276.121 105.010  36
   5   2  -1 307.447 100.561  36
   5  -2  -1 469.130 249.696  23
   5   2  -1 750.653 123.380  34
   5  -2  -1 841.224 126.080  34
   5  -2   0 18650.5 849.171  36
   5   2   0 18461.6 848.183  36
   5   2   0 18329.7 1202.98  37
   5  -2   0 17440.6 1244.42  23
   5  -2   0 18632.8 857.734  34
   5   2   0 18818.5 858.929  34
   5   2   1 17065.2 1174.26  37
   5   2   1 15628.9 777.328  34
   5  -2   1 16896.3 788.743  34
   5  -2   1 16036.1 1209.39  23
   5  -2   2 11060.9 1027.67  23
   5  -2   2 11714.9 653.672  21
   5   2   2 10926.1 645.530  21
   5   2   2 11770.6 654.890  13
   5   2   2 12184.8 665.906  14
   5   2   2 12296.4 1029.64  37
   5   2   2 13182.7 656.103  34
   5  -2   2 12521.1 645.058  34
   5   2   3 4022.51 619.839  33
   5  -2   3 5195.83 700.078  33
   5  -2   3 4538.11 351.173  24
   5   2   3 4220.50 333.088  24
   5  -2   3 4982.64 357.511  34
   5   2   3 4701.19 355.431  34
   5  -2   3 3884.82 327.135   4
   5  -2   3 4324.72 332.887  16
   5   2   3 3954.53 330.410  16
   5  -2   3 3369.31 575.250  37
   5   2   3 4246.17 626.954  37
   5  -2   3 4279.88 361.244  14
   5   2   3 4094.13 357.567  14
   5  -2   4 19539.5 949.008   4
   5   2   4 19746.9 979.876  14
   5  -2   4 19461.4 978.037  15
   5  -2   4 19448.4 1471.53  37
   5   2   4 18480.6 1442.33  37
   5   2   4 20226.1 1499.94  33
   5  -2   4 18134.0 1447.98  33
   5   2   4 20478.3 968.092  34
   5  -2   4 18373.2 946.490  34
   5  -2   5 808.751 354.382  37
   5   2   5 1505.07 405.736  37
   5   2   5 796.193 189.439  34
   5   2   5 912.518 196.228  14
   5  -2   5 917.375 192.694  15
   5   2   5 1039.47 376.156  33
   5  -2   5 937.776 340.163  33
   5  -2   5 804.491 174.660   4
   5   2   6 263.397 104.527   4
   5  -2   6 394.754 149.980   4
   5   2   6 347.312 160.163  34
   5  -2   6 472.884 162.238  15
   5   2   7 8450.11 510.668  34
   5  -2   7 7990.15 505.300  34
   5   2   7 8739.02 515.907  15
   5  -2   7 8909.40 505.620   4
   5  -2   7 9415.52 514.853  15
   5  -2   8 7652.50 421.915   4
   5  -2   8 7942.67 448.823  34
   5   2   8 8493.41 454.890  34
   5  -2   8 8342.93 469.260  21
   5   2   8 7801.31 422.732  15
   5  -2   9 5297.79 295.656  21
   5   3 -13 238.201 59.7325  27
   5  -3 -13 229.944 64.8002  10
   5   3 -13 103.517 59.5789  10
   5   3 -12 7005.88 398.630  27
   5  -3 -12 6548.40 393.248  10
   5   3 -12 6801.07 401.468  10
   5  -3 -11 345.285 139.164  10
   5   3 -11 131.554 134.301  10
   5  -3 -10 4676.24 337.250  27
   5   3 -10 5423.62 411.609  10
   5  -3 -10 5059.31 401.533  10
   5  -3  -9 8561.22 504.553  27
   5  -3  -9 8783.07 551.786  10
   5   3  -9 8883.06 559.068  10
   5  -3  -9 6738.12 889.951  18
   5   3  -9 7497.56 942.764  18
   5  -3  -8 20632.6 969.745  27
   5  -3  -8 20367.5 1015.76  10
   5   3  -8 21496.9 1025.20  10
   5  -3  -8 21234.5 1601.38  18
   5   3  -8 22063.0 1633.76  18
   5  -3  -8 20490.3 1002.60   1
   5  -3  -7 5141.73 360.443  27
   5  -3  -7 5474.09 734.476  18
   5   3  -7 6213.39 765.627  18
   5  -3  -7 4900.60 367.231   1
   5   3  -7 4644.63 377.588  10
   5  -3  -7 5647.15 398.567  10
   5   3  -6 523.727 305.609  18
   5  -3  -6 525.938 285.830  18
   5  -3  -6 619.365 159.321   2
   5  -3  -6 620.152 142.287  10
   5   3  -6 769.900 152.384  10
   5   3  -5 39280.1 2141.42  18
   5  -3  -5 37604.2 2119.45  18
   5   3  -4 18172.2 1275.50  18
   5  -3  -4 19102.0 1286.36  18
   5   3  -3 14218.6 665.254  34
   5  -3  -3 13844.9 662.190  34
   5   3  -3 12994.7 1019.57  18
   5  -3  -3 13199.8 1008.48  18
   5   3  -2 1128.95 156.853  34
   5  -3  -2 767.109 138.034  34
   5  -3  -2 767.324 130.212  36
   5   3  -2 767.458 126.792  36
   5   3  -2 643.084 254.339  18
   5  -3  -2 512.715 259.983  18
   5  -3  -1 903.090 150.515  36
   5   3  -1 981.424 142.972  36
   5  -3  -1 1271.09 321.148  23
   5   3  -1 879.762 281.895  23
   5   3  -1 920.357 141.835  34
   5  -3  -1 1211.58 151.968  34
   5  -3   0 37930.1 1595.37  36
   5   3   0 38841.8 1597.59  36
   5  -3   0 37661.2 2017.10  37
   5   3   0 42948.3 2076.76  37
   5  -3   0 40117.7 2118.91  23
   5   3   0 37949.4 2100.80  23
   5  -3   0 39411.9 1609.42  34
   5   3   0 39175.8 1608.46  34
   5  -3   1 26388.2 1622.68  37
   5   3   1 28188.2 1652.41  37
   5   3   1 28379.0 1226.06  34
   5  -3   1 28077.5 1223.91  34
   5   3   1 28694.9 1737.59  23
   5  -3   1 29400.8 1753.67  23
   5   3   2 34240.7 1975.42  23
   5  -3   2 29432.0 1363.86  24
   5  -3   2 35458.1 1986.58  23
   5   3   2 31089.5 1385.25  21
   5  -3   2 33268.0 1396.87  21
   5  -3   2 30268.9 1378.53  15
   5   3   2 30885.9 1386.75  13
   5   3   2 31076.4 1397.76  14
   5   3   2 30848.3 1364.57  29
   5  -3   2 29350.9 1824.45  37
   5   3   2 30201.8 1834.87  37
   5  -3   2 31638.1 1364.53  34
   5   3   2 33653.4 1377.21  34
   5   3   3 860.884 171.327  34
   5  -3   3 699.408 171.843  34
   5   3   3 681.038 156.528  29
   5  -3   3 789.835 166.999  24
   5   3   3 656.760 146.486  24
   5  -3   3 477.852 150.598  15
   5   3   3 674.066 170.227  14
   5  -3   3 637.076 151.240   4
   5   3   3 544.550 272.376  33
   5  -3   3 723.257 305.841  33
   5  -3   3 264.110 252.081  37
   5   3   3 1140.16 354.338  37
   5   3   4 14197.2 1233.25  33
   5  -3   4 13014.7 1204.14  33
   5   3   4 15208.3 788.027  34
   5  -3   4 15893.0 800.878  34
   5  -3   4 13907.9 772.767   4
   5   3   4 14297.6 749.503  16
   5  -3   4 16346.8 824.558  15
   5   3   4 15498.7 814.411  14
   5  -3   4 14394.9 1243.52  37
   5   3   4 15616.3 1265.18  37
   5  -3   5 99.8279 201.195  37
   5   3   5 98.8408 251.974  37
   5   3   5 50.5736 134.843  34
   5  -3   5 202.927 142.783  34
   5  -3   5 53.3142 146.153  15
   5   3   5 26.8336 145.119  14
   5  -3   5-25.2613 132.768   4
   5   3   5-102.428 226.137  33
   5  -3   5 102.758 245.042  33
   5  -3   6 12841.0 704.288   4
   5   3   6 13691.3 719.114  34
   5  -3   6 12531.7 704.954  34
   5  -3   6 13221.4 712.893  15
   5  -3   7 2321.06 267.407  21
   5   3   7 2563.83 252.940  34
   5  -3   7 2717.91 257.040  34
   5   3   7 2281.70 256.249  15
   5  -3   7 2235.81 244.452   4
   5  -3   7 2630.01 249.209  15
   5   3   8-78.9611 88.7670  15
   5  -3   8-42.4223 82.6033   4
   5   3   8 103.503 99.5600  21
   5  -3   8 33.8846 105.798  21
   5   3   8 63.3678 88.0230  34
   5  -3   8 158.207 90.1881  34
   5   3   9 377.178 86.5658  21
   5  -3   9 249.934 76.3639  21
   5   4 -13 6.70785 46.4384  27
   5  -4 -13 6.02338 39.1482  10
   5   4 -13-25.7818 44.6219  10
   5   4 -13 22.5261 35.5298  12
   5   4 -12 1150.70 157.267  27
   5  -4 -12 1205.74 149.842  10
   5   4 -12 1340.86 155.354  10
   5  -4 -11 162.259 121.405  10
   5   4 -11 165.553 137.189  10
   5  -4 -10 14431.4 723.833  10
   5   4 -10 13635.3 720.264  10
   5  -4  -9 2099.72 258.410   1
   5  -4  -9 1900.27 256.895  10
   5   4  -9 1966.18 255.339  10
   5   4  -9 2397.88 514.688  18
   5  -4  -8 381.412 140.925   1
   5   4  -8-210.005 354.117  18
   5  -4  -8-211.593 343.818  18
   5  -4  -8 101.630 131.587  10
   5   4  -8 76.3729 133.828  10
   5  -4  -7 5399.47 371.686   1
   5   4  -7 4548.75 338.297  19
   5  -4  -7 6037.42 774.677  18
   5   4  -7 4540.86 668.694  18
   5  -4  -7 4405.63 363.335  10
   5   4  -7 4616.57 371.246  10
   5  -4  -6 8869.39 527.682   2
   5  -4  -6 8817.65 497.729   1
   5  -4  -6 8606.21 520.743  10
   5   4  -6 9409.73 534.918  10
   5   4  -6 8866.44 510.891  19
   5   4  -6 10405.9 958.216  18
   5  -4  -6 7292.21 832.995  18
   5   4  -5 475.664 276.748  18
   5  -4  -5-79.2088 201.943  18
   5   4  -4 7148.68 735.884  18
   5  -4  -4 6966.79 741.271  18
   5  -4  -3 8447.39 446.209  34
   5   4  -3 7818.33 435.707  34
   5  -4  -3 7433.79 738.559  18
   5   4  -3 7815.31 762.011  18
   5   4  -2 44672.5 1755.42  34
   5  -4  -2 42455.1 1747.68  34
   5  -4  -2 42485.9 1743.36  36
   5   4  -2 45509.9 1752.30  36
   5   4  -2 40186.2 2172.12  18
   5  -4  -2 42976.2 2213.15  18
   5  -4  -1 366.645 108.425  36
   5   4  -1 397.321 106.694  36
   5   4  -1 373.423 92.9924  34
   5  -4  -1 480.813 103.652  34
   5  -4  -1 267.257 200.203  23
   5   4  -1 135.307 193.318  23
   5  -4   0 656.396 124.856  36
   5   4   0 853.561 140.557  36
   5  -4   0 634.767 250.805  37
   5   4   0 698.202 287.284  37
   5   4   0 762.641 137.524  34
   5  -4   0 791.492 138.361  34
   5   4   0 506.895 254.182  23
   5  -4   0 712.136 281.046  23
   5  -4   1 13155.0 1010.21  37
   5   4   1 13786.0 1027.85  37
   5  -4   1 12428.2 1040.03  23
   5   4   1 11398.2 1011.63  23
   5   4   1 12522.5 645.384  34
   5  -4   1 12829.7 647.412  34
   5   4   2 20133.8 996.121  13
   5   4   2 19633.5 965.758  29
   5  -4   2 20090.1 984.957  24
   5  -4   2 20699.6 1455.72  23
   5   4   2 21530.4 1486.38  23
   5  -4   2 20811.3 991.629  21
   5   4   2 20252.7 988.319  21
   5   4   2 22720.1 987.959  34
   5  -4   2 23181.2 988.724  34
   5  -4   2 20682.7 1000.87  15
   5  -4   2 19983.6 973.204   4
   5  -4   2 21295.7 1430.29  37
   5   4   2 22115.4 1447.34  37
   5   4   3 47222.5 2049.12  29
   5  -4   3 49330.0 2080.77   4
   5  -4   3 48581.0 2034.45  22
   5  -4   3 47937.4 2094.01  15
   5   4   3 50113.1 2112.20  14
   5  -4   3 51225.1 2666.42  37
   5   4   3 56225.6 2723.13  37
   5  -4   3 52887.4 2081.52  34
   5   4   3 53760.3 2726.47  33
   5  -4   3 52904.1 2712.84  33
   5   4   3 51923.2 2077.21  34
   5   4   4 8350.81 923.051  33
   5  -4   4 6991.30 863.005  33
   5   4   4 8751.56 533.385  34
   5  -4   4 8146.36 523.001  34
   5  -4   4 7888.40 528.109   4
   5  -4   4 8825.88 554.867  15
   5   4   4 8608.36 513.117  16
   5   4   4 9197.29 565.948  14
   5  -4   4 8420.23 910.015  37
   5   4   4 7211.52 853.170  37
   5  -4   5 685.770 307.093  37
   5   4   5 483.022 290.070  37
   5   4   5 1013.50 193.602  34
   5  -4   5 744.043 172.426  34
   5  -4   5 683.959 193.104  15
   5   4   5 855.982 197.768  14
   5   4   5 902.309 362.478  33
   5  -4   5 301.847 257.952  33
   5  -4   5 831.131 192.138   4
   5   4   6 11100.2 647.625  34
   5  -4   6 11646.2 656.511  34
   5   4   6 12125.2 666.658  14
   5  -4   6 12022.9 670.706   4
   5  -4   6 13111.1 678.872  15
   5  -4   7 431.971 130.308  15
   5  -4   7 204.087 133.162   4
   5   4   7 522.903 142.059  34
   5  -4   7 241.970 125.146  34
   5   4   7 399.085 152.638  21
   5  -4   7 196.790 126.734  21
   5  -4   8 6953.77 392.598   4
   5   4   8 6950.27 408.186  21
   5  -4   8 6995.84 405.828  21
   5   4   8 7166.71 400.254  34
   5  -4   8 6824.94 393.205  34
   5   4   8 6874.91 379.973  15
   5  -4   9 145.858 60.2799  21
   5   4   9 224.181 67.2563  21
   5   5 -13 1356.35 107.197  27
   5   5 -12 1453.61 164.868  27
   5  -5 -12 1268.48 147.885  10
   5   5 -11 2694.75 274.954  27
   5  -5 -11 3097.61 270.646  10
   5   5 -11 3421.43 285.111  10
   5  -5 -10 10752.2 607.297  10
   5   5 -10 10459.1 606.644  10
   5  -5  -9 6429.15 445.953   1
   5   5  -9 5683.49 779.919  18
   5  -5  -9 5609.30 772.208  18
   5  -5  -9 5781.36 430.939  10
   5   5  -9 6618.28 451.433  10
   5  -5  -8 45716.8 1922.93   2
   5  -5  -8 45444.9 1897.04   1
   5  -5  -8 44380.6 1902.94  10
   5   5  -8 44529.6 1900.79  10
   5  -5  -8 46060.4 2596.05  18
   5   5  -8 42388.0 2544.58  18
   5  -5  -7 2231.15 238.552   1
   5  -5  -7 1977.83 237.205  10
   5   5  -7 1888.37 233.868  10
   5   5  -7 1927.18 216.424  19
   5   5  -7 2586.41 530.557  18
   5  -5  -6 2193.65 459.720  18
   5   5  -6 2096.20 443.906  18
   5   5  -6 1601.41 203.084  19
   5  -5  -6 2102.28 235.223   2
   5  -5  -6 1709.86 196.080   1
   5  -5  -6 2187.76 234.071  10
   5   5  -6 2217.58 241.107  10
   5   5  -5 2841.94 275.625  27
   5  -5  -5 3142.43 272.932   3
   5  -5  -5 3411.43 532.275  18
   5   5  -5 3177.32 518.273  18
   5   5  -4 30269.0 1781.21  18
   5  -5  -4 31779.6 1798.35  18
   5  -5  -3 5278.19 607.898  18
   5   5  -3 4968.25 598.624  18
   5   5  -2 5338.97 324.475  34
   5  -5  -2 4926.81 316.605  34
   5  -5  -2 4138.69 555.098  18
   5   5  -2 4486.38 560.873  18
   5  -5  -2 5039.89 314.286  36
   5   5  -1 7406.74 413.433  34
   5  -5  -1 7074.85 408.943  34
   5   5  -1 7830.08 738.912  23
   5  -5  -1 6458.07 396.124  36
   5   5  -1 7824.70 417.707  36
   5  -5   0 44363.6 1785.98  34
   5   5   0 44011.0 1785.34  34
   5  -5   0 46331.4 2315.67  23
   5   5   0 42691.8 2280.79  23
   5  -5   0 44297.1 1779.95  36
   5   5   0 43656.2 1778.61  36
   5  -5   0 41394.2 2179.64  37
   5   5   0 43258.3 2212.79  37
   5   5   1 33395.9 1457.01  13
   5  -5   1 30161.8 1802.91  37
   5   5   1 33732.7 1864.52  37
   5   5   1 33668.1 1407.35  36
   5   5   1 33999.7 1418.58  34
   5  -5   1 34033.5 1417.63  34
   5  -5   1 31893.5 1439.42  24
   5   5   1 34879.8 1960.04  23
   5  -5   1 33535.1 1924.92  23
   5   5   2 268.273 127.292  13
   5  -5   2 431.356 137.546  15
   5   5   2 527.511 263.302  23
   5  -5   2 258.021 257.599  23
   5  -5   2 231.481 136.162  24
   5  -5   2 549.323 135.607  22
   5  -5   2 439.445 130.852  21
   5   5   2 628.496 152.245  21
   5   5   2 684.828 149.327  29
   5  -5   2 697.738 261.939  37
   5   5   2 154.422 209.388  37
   5   5   2 463.627 141.645  34
   5  -5   2 380.480 128.633  34
   5  -5   2 541.406 150.271   4
   5  -5   3 923.265 192.746  15
   5   5   3 906.275 193.132  13
   5   5   3 1071.31 174.320  29
   5   5   3 1550.50 401.934  23
   5  -5   3 570.334 311.081  23
   5   5   3 1011.12 185.619  21
   5  -5   3 1081.39 174.846  22
   5  -5   3 1088.20 195.974  21
   5   5   3 1037.05 177.230  34
   5  -5   3 878.850 173.146  34
   5  -5   3 960.519 189.327   4
   5  -5   3 1116.78 339.493  37
   5   5   3 1619.31 393.402  37
   5  -5   4 3522.82 583.663  37
   5   5   4 3112.88 558.696  37
   5  -5   4 2867.22 312.798  15
   5  -5   4 3250.18 321.718   4
   5  -5   4 2916.39 268.656  22
   5   5   4 3136.65 572.809  33
   5  -5   4 3135.91 559.723  33
   5   5   4 2804.52 324.394  14
   5   5   4 2946.26 295.716  34
   5  -5   4 3580.60 311.173  34
   5  -5   5 10280.6 1042.94  37
   5   5   5 10390.6 1025.07  37
   5   5   5 11482.4 1097.90  33
   5  -5   5 9177.21 1001.54  33
   5   5   5 12789.8 671.040  34
   5  -5   5 12467.6 668.734  34
   5   5   5 11597.2 672.659  14
   5  -5   5 11763.3 677.839   4
   5  -5   5 11809.2 674.677  15
   5   5   6 47449.4 2004.71  21
   5  -5   6 49812.5 2012.52  21
   5   5   6 48679.7 1982.37  34
   5  -5   6 47698.3 1979.52  34
   5   5   6 45649.8 1972.28  14
   5  -5   6 45530.2 1995.04   4
   5  -5   6 48728.6 1987.08  15
   5  -5   7 346.342 146.906   4
   5   5   7-18.8943 107.715  34
   5  -5   7 18.9301 103.795  34
   5  -5   7 40.7125 121.711  21
   5   5   7-20.8044 118.602  21
   5  -5   8 1838.95 185.537   4
   5   5   8 1700.27 172.625  15
   5   5   8 1839.11 189.852  21
   5  -5   8 1663.66 180.130  21
   5  -5   8 1869.75 178.345  34
   5   5   8 1580.16 173.509  34
   5  -5   9 5718.42 264.282   4
   5   5   9 5263.86 261.731  21
   5   6 -13 80.9851 40.2350  27
   5  -6 -12 1279.00 135.614  10
   5   6 -12 1532.66 148.285  10
   5  -6 -11 11956.7 602.774  10
   5   6 -11 11976.6 608.222  10
   5  -6 -10 875.828 165.049  10
   5   6 -10 435.426 157.510  10
   5  -6  -9 389.169 158.815   1
   5  -6  -9 356.108 147.480  10
   5   6  -9 528.615 165.631  10
   5  -6  -8 3237.32 323.358   2
   5  -6  -8 3440.61 313.070   1
   5  -6  -8 3164.69 298.398  10
   5   6  -8 3355.19 302.480  10
   5  -6  -8 2116.91 542.270  18
   5   6  -8 2598.54 560.021  18
   5  -6  -7 15830.6 782.787   1
   5  -6  -7 14729.0 1256.13  18
   5   6  -7 14614.2 1236.68  18
   5  -6  -7 16019.8 796.393  10
   5   6  -7 15664.7 793.306  10
   5   6  -7 14768.2 761.867  19
   5   6  -6 217.860 134.646  27
   5  -6  -6 147.924 93.0136   1
   5  -6  -6 253.768 123.180   2
   5   6  -6 299.553 109.282  19
   5  -6  -6 174.028 207.594  18
   5   6  -6 86.8719 207.255  18
   5  -6  -6 104.779 100.151  10
   5   6  -6 126.687 117.489  10
   5   6  -5 9634.17 557.282  19
   5   6  -5 9029.32 553.760  27
   5  -6  -5 10599.0 568.046   3
   5  -6  -5 9587.24 548.002   2
   5   6  -5 10012.7 910.014  18
   5  -6  -5 9919.38 922.902  18
   5  -6  -4 25068.3 1542.37  18
   5   6  -4 24607.3 1533.29  18
   5   6  -3 22382.6 1329.99  18
   5  -6  -3 16612.3 1207.23  18
   5   6  -2 13420.7 1024.22  18
   5  -6  -2 14998.4 1065.71  18
   5   6  -2 14682.6 687.922  34
   5  -6  -2 14818.5 690.719  34
   5   6  -1 74201.0 2865.66  34
   5  -6  -1 74212.1 2865.66  34
   5  -6  -1 71015.8 2856.06  36
   5   6  -1 76225.0 2862.35  36
   5   6   0 14155.4 674.573  34
   5  -6   0 13806.0 669.222  34
   5  -6   0 13913.4 665.740  36
   5   6   0 13802.1 663.583  36
   5  -6   0 13106.0 984.524  37
   5  -6   0 11904.6 993.836  23
   5   6   0 13397.7 1047.16  23
   5   6   1 628.584 252.469  23
   5  -6   1 2152.76 420.031  23
   5   6   1 1660.90 210.907  25
   5  -6   1 1817.91 225.742  24
   5  -6   1 1823.22 217.854  22
   5   6   1 1789.87 226.536  13
   5   6   1 2112.82 219.667  34
   5  -6   1 1628.37 195.874  34
   5  -6   1 1340.79 201.022   4
   5  -6   1 1758.03 195.953  36
   5   6   1 1766.29 195.651  36
   5  -6   1 895.293 309.882  37
   5   6   1 1711.04 359.346  37
   5   6   2 100.158 127.726  13
   5  -6   2 220.455 128.793  15
   5   6   2 102.926 112.927  29
   5  -6   2 84.8655 202.410  23
   5   6   2 260.417 247.441  23
   5  -6   2 22.4882 119.977  22
   5   6   2 220.864 112.678  21
   5  -6   2 86.2524 104.736  21
   5   6   2 59.9421 106.615  34
   5  -6   2 99.4086 109.072  34
   5  -6   2 94.2585 125.713   4
   5  -6   2 305.845 228.597  37
   5   6   2 75.8317 180.873  37
   5  -6   3 30821.9 1813.87  37
   5   6   3 26163.1 1720.92  37
   5  -6   3 28492.0 1310.01  15
   5   6   3 25962.4 1805.53  23
   5  -6   3 28363.6 1831.42  23
   5   6   3 28181.7 1292.09  21
   5  -6   3 28817.3 1288.51  21
   5  -6   3 27888.5 1271.85  22
   5   6   3 31099.3 1286.65  34
   5  -6   3 28968.0 1268.73  34
   5  -6   3 28067.0 1304.98   4
   5   6   3 27353.0 1302.49  13
   5  -6   4 8563.40 904.746  37
   5   6   4 9055.45 914.111  37
   5  -6   4 9435.29 574.319  15
   5  -6   4 9127.85 560.810  21
   5  -6   4 8689.36 522.433  22
   5   6   4 9028.96 558.394  21
   5  -6   4 7946.22 926.859  23
   5   6   4 8000.54 929.443  23
   5   6   4 10182.3 555.118  34
   5  -6   4 9262.80 541.779  34
   5  -6   4 8154.16 500.922   5
   5  -6   4 8026.33 552.556   4
   5   6   4 9610.76 589.966  14
   5  -6   5 457.330 297.515  37
   5   6   5 538.067 302.700  37
   5   6   5 409.339 319.768  23
   5  -6   5 301.798 240.237  23
   5  -6   5 551.066 158.560  21
   5  -6   5 405.623 115.854  22
   5   6   5 331.707 144.200  21
   5  -6   5 244.649 96.8169   5
   5  -6   5 535.936 167.827   4
   5   6   5 413.180 143.918  34
   5  -6   5 253.122 128.501  34
   5   6   5 500.625 166.738  14
   5  -6   5 202.843 127.894  15
   5  -6   6 2223.90 256.369  21
   5   6   6 1970.30 244.086  21
   5  -6   6 2286.67 270.605   4
   5  -6   6 2019.65 233.258  34
   5   6   6 2459.00 252.233  34
   5   6   6 1854.78 233.798  14
   5   6   7 12256.0 665.864  21
   5  -6   7 13772.1 678.629  21
   5  -6   7 13243.9 690.150   4
   5   6   7 13559.5 664.563  34
   5  -6   7 14324.2 674.819  34
   5  -6   8 2057.88 179.194  21
   5   6   8 2174.06 189.411  21
   5   6   8 2091.31 180.565  15
   5  -6   8 2220.57 177.977  36
   5   6   8 1807.45 162.785  36
   5  -6   8 2059.50 176.397  34
   5   6   8 2129.89 177.858  34
   5  -6   8 1967.04 195.034   4
   5  -6   9 3103.94 168.674   4
   5   7 -12 2049.72 152.947  10
   5   7 -12 2402.68 198.458  12
   5   7 -12 2411.77 199.236  27
   5  -7 -11 228.728 97.6416  10
   5   7 -11 295.988 108.692  10
   5   7 -11 135.687 136.711  27
   5  -7 -10 500.554 137.532  10
   5   7 -10 374.704 126.668  10
   5  -7  -9 772.883 159.799  10
   5   7  -9 493.996 155.999  10
   5  -7  -9 735.639 170.123   1
   5  -7  -8 3323.94 324.759   2
   5  -7  -8 3340.06 303.668   1
   5  -7  -8 3775.75 615.656  18
   5   7  -8 3072.43 579.284  18
   5  -7  -8 2941.83 291.479  10
   5   7  -8 3138.03 308.011  10
   5  -7  -7 6679.79 470.875   2
   5  -7  -7 7484.27 456.341   1
   5  -7  -7 6759.16 790.788  18
   5   7  -7 7079.21 828.296  18
   5   7  -7 6476.92 432.100  19
   5  -7  -7 6491.59 440.683  10
   5   7  -7 6869.86 451.427  10
   5   7  -6 18753.2 910.068  19
   5  -7  -6 21123.7 1429.15  18
   5   7  -6 18156.4 1337.96  18
   5  -7  -6 18125.7 915.501   2
   5  -7  -6 18235.8 868.667   1
   5   7  -6 18409.5 925.543  27
   5   7  -6 19263.3 898.184  10
   5  -7  -6 18826.9 892.846  10
   5  -7  -5 3000.81 263.561  10
   5   7  -5 2928.94 259.370  10
   5  -7  -5 3214.62 288.307   3
   5   7  -5 2827.78 283.212  19
   5   7  -5 2827.76 482.244  18
   5  -7  -5 3295.24 516.771  18
   5  -7  -5 2907.08 272.740   2
   5   7  -5 3246.81 297.103  27
   5   7  -4 5328.34 371.580  27
   5  -7  -4 5345.66 366.527  22
   5   7  -4 4197.04 349.126  19
   5  -7  -4 4718.14 350.430   3
   5  -7  -4 5304.81 621.319  18
   5   7  -4 5037.89 606.472  18
   5  -7  -4 4320.31 338.401  30
   5   7  -4 5284.11 375.935  12
   5   7  -3 5874.86 652.269  18
   5  -7  -3 5361.94 627.768  18
   5   7  -2 117.626 88.1963  34
   5  -7  -2 297.581 98.8073  34
   5  -7  -1 119.692 81.0012  36
   5   7  -1 59.1980 80.1264  36
   5   7  -1 196.653 92.5518  34
   5  -7  -1 76.1852 77.7830  34
   5   7   0 8731.34 466.448  34
   5  -7   0 8728.62 466.404  34
   5   7   0 7473.48 498.624  26
   5  -7   0 8073.27 787.369  23
   5   7   0 8917.83 818.855  23
   5  -7   0 7917.62 503.974  22
   5   7   0 8450.89 513.541  11
   5  -7   0 7795.29 499.452  15
   5  -7   0 8342.54 503.296   4
   5  -7   0 8355.70 457.671  36
   5   7   0 9030.13 462.805  36
   5  -7   1 42102.5 1674.48  34
   5   7   1 43313.7 1681.19  34
   5   7   1 40207.0 2200.60  23
   5   7   1 41022.1 1721.98  25
   5  -7   1 41946.7 2196.71  23
   5  -7   1 39819.2 1677.16  21
   5   7   1 40329.5 1687.85  21
   5  -7   1 40496.6 1724.26  22
   5   7   1 37868.0 1683.03  29
   5   7   1 40414.2 1735.13  13
   5  -7   1 37260.0 1700.21   4
   5  -7   1 41599.4 1666.33  36
   5   7   1 40212.6 1658.94  36
   5  -7   1 38448.5 2104.94  37
   5   7   1 41517.5 2138.15  37
   5  -7   2 78.5411 106.199  34
   5   7   2 39.1989 88.3442  34
   5  -7   2-25.0704 119.580  15
   5   7   2 51.3674 128.899  13
   5   7   2 121.984 98.6946  29
   5  -7   2 332.424 211.866  23
   5   7   2 170.364 217.158  23
   5  -7   2 23.8610 119.754  22
   5   7   2 21.5532 106.416  21
   5  -7   2 21.0116 105.457  21
   5  -7   2 132.250 100.756   5
   5  -7   2 73.6824 121.261   4
   5   7   2-37.9912 95.3419  36
   5  -7   2 74.8612 190.849  37
   5   7   2 73.9243 199.891  37
   5   7   3 2599.50 288.845  13
   5  -7   3 2209.57 432.368  37
   5   7   3 3063.55 515.870  37
   5  -7   3 2648.41 294.495  15
   5  -7   3 2256.54 237.336   5
   5   7   3 1946.09 450.276  23
   5  -7   3 2708.60 515.428  23
   5   7   3 2754.89 273.340  21
   5  -7   3 2451.63 268.040  22
   5  -7   3 2138.76 244.910  21
   5  -7   3 2040.54 232.694  34
   5   7   3 2467.04 249.623  34
   5  -7   3 2150.29 271.822   4
   5   7   4 14982.9 825.269  14
   5  -7   4 14288.1 1193.18  37
   5   7   4 13178.7 1153.48  37
   5  -7   4 14464.8 1240.46  23
   5   7   4 14522.9 1255.47  23
   5  -7   4 15483.2 776.477  22
   5   7   4 14320.3 781.600  21
   5  -7   4 15323.8 787.825  21
   5  -7   4 16243.7 831.171   4
   5  -7   4 14805.2 755.785   5
   5  -7   4 14285.7 795.252  15
   5   7   4 16578.6 787.296  34
   5  -7   4 15380.2 772.167  34
   5  -7   5 31905.9 1407.65   4
   5  -7   5 30658.6 1343.84  34
   5   7   5 32224.9 1353.65  34
   5  -7   5 27744.9 1304.23   5
   5  -7   5 32507.4 1372.71  21
   5   7   5 30876.3 1369.93  21
   5  -7   5 30402.3 1318.89  22
   5   7   5 29377.8 1374.58  14
   5  -7   6 8064.85 503.468   4
   5   7   6 7036.04 456.882  21
   5  -7   6 7381.61 460.767  21
   5   7   6 7722.78 454.128  34
   5  -7   6 7104.09 446.824  34
   5  -7   6 7305.57 423.391   5
   5   7   6 6992.02 453.814  14
   5   7   7 4028.88 294.755  36
   5   7   7 5133.31 324.211  34
   5  -7   7 4658.70 316.388  34
   5  -7   7 5524.92 365.743   4
   5   7   7 4708.20 326.961  21
   5  -7   7 5101.44 325.869  21
   5  -7   8 167.357 98.5353   4
   5   7   8 189.700 80.1370  15
  -5  -7  -8 171.403 79.8759  35
   5  -7   8 17.4616 65.0130  21
   5   8 -12 112.118 87.6082  27
   5   8 -11 11568.2 603.166  27
   5   8 -11 11702.9 548.623  10
   5   8 -10 254.564 150.468  27
   5  -8 -10 116.815 91.5871  10
   5   8 -10 86.0571 99.4192  10
   5  -8 -10 81.2928 117.364   1
   5  -8  -9 4570.54 342.503  10
   5   8  -9 4696.80 349.355  10
   5  -8  -9 5494.61 407.808   2
   5  -8  -9 4684.00 365.568   1
   5  -8  -8 507.951 144.295   1
   5   8  -8 602.386 130.305  19
   5  -8  -8 762.957 160.136  10
   5   8  -8 539.395 136.453  10
   5   8  -7 8947.76 529.725  19
   5   8  -7 7852.60 858.008  18
   5  -8  -7 8234.06 878.876  18
   5  -8  -7 8823.92 560.875   2
   5  -8  -7 8929.53 525.960   1
   5   8  -7 9599.04 578.741  27
   5  -8  -7 8050.93 507.812  10
   5   8  -7 9490.88 531.450  10
   5   8  -6 773.085 165.118  19
   5  -8  -6 498.876 260.585  18
   5   8  -6 497.352 225.275  18
   5  -8  -6 539.673 128.646   1
   5  -8  -6 837.229 174.817   2
   5   8  -6 682.673 182.295  27
   5  -8  -6 706.490 148.666  10
   5   8  -6 478.951 131.671  10
   5  -8  -5 2674.91 240.729  10
   5   8  -5 2649.25 279.184  19
   5  -8  -5 2853.84 275.212   2
   5   8  -5 2743.09 461.222  18
   5  -8  -5 2970.99 481.131  18
   5  -8  -5 2687.21 269.229   3
   5   8  -5 2768.84 290.743  27
   5   8  -4 9763.96 560.157  27
   5  -8  -4 9172.33 542.021  22
   5   8  -4 9488.68 563.776  19
   5  -8  -4 9191.41 527.960   2
   5   8  -4 8780.45 826.053  18
   5  -8  -4 8408.09 812.129  18
   5  -8  -4 10429.9 559.103  30
   5  -8  -4 9322.45 544.109   3
   5  -8  -3 12278.0 639.274  22
   5   8  -3 11393.5 630.336  26
   5   8  -3 11446.5 637.208  19
   5  -8  -3 11825.4 624.803  30
   5  -8  -3 10850.5 906.086  18
   5   8  -3 10657.4 891.456  18
   5   8  -3 10883.3 614.209  27
   5  -8  -3 11438.9 617.324   3
   5   8  -2 4652.78 358.023  19
   5  -8  -2 5159.36 368.066  22
   5  -8  -2 4801.11 355.512  30
   5   8  -2 4809.45 364.802  26
   5   8  -2 4357.27 345.807  28
   5  -8  -1 91669.9 3686.85  22
   5   8  -1 93793.7 3675.80  19
   5  -8  -1 94957.0 3671.00  30
   5   8  -1 89213.6 3674.35  11
   5   8  -1 101280. 3611.53  34
   5  -8  -1 93697.1 3601.74  34
   5   8  -1 93834.9 3660.28  28
   5   8  -1 93222.0 3682.27  26
   5   8   0 9338.52 547.957  25
   5   8   0 8443.78 521.405  19
   5   8   0 8311.37 510.721  28
   5   8   0 9814.59 565.152  11
   5   8   0 9801.58 500.679  34
   5  -8   0 9700.54 501.264  34
   5  -8   0 9582.98 492.489  36
   5   8   0 9157.07 485.275  36
   5   8   1 240.674 99.3686  34
   5  -8   1 120.556 95.8494  34
   5   8   1 101.713 121.402  13
   5   8   1 221.372 123.559  11
   5   8   1 287.621 115.771  29
   5   8   1 150.660 203.761  23
   5   8   1 185.400 127.177  25
   5  -8   1 147.095 187.574  23
   5   8   1 152.136 104.408  21
   5  -8   1 123.938 128.461  22
   5  -8   1 57.5730 90.0505   5
   5  -8   1 204.262 98.3939  36
   5   8   1 150.424 89.2952  36
   5  -8   1-66.3804 169.312  37
   5  -8   2 14184.0 701.808  36
   5   8   2 14523.0 699.464  36
   5  -8   2 13132.1 1061.31  37
   5   8   2 13118.7 1047.26  37
   5  -8   2 14908.0 771.599  15
   5   8   2 16184.0 1205.57  23
   5  -8   2 12108.2 1075.07  23
   5   8   2 12694.0 703.666  21
   5  -8   2 13950.9 757.471  22
   5  -8   2 13670.2 711.224   5
   5   8   2 13934.2 764.801  13
   5   8   2 14901.9 710.637  34
   5  -8   2 14785.8 710.561  34
   5  -8   3 8981.37 902.623  23
   5   8   3 7570.67 854.978  23
   5  -8   3 8803.28 529.386  21
   5  -8   3 8951.22 557.172  22
   5   8   3 9338.79 541.433  21
   5  -8   3 7365.71 802.861  37
   5   8   3 9372.81 867.859  37
   5   8   3 9269.41 513.581  36
   5  -8   3 8293.79 514.521   5
   5   8   3 8241.54 556.164  13
   5   8   3 9601.79 526.908  34
   5  -8   3 9719.48 527.357  34
   5   8   4 3421.33 574.488  23
   5   8   4 3968.80 341.715  21
   5  -8   4 4478.44 345.043  21
   5  -8   4 4275.47 351.419  22
   5  -8   4 4572.61 622.335  37
   5  -8   4 4513.64 337.184  34
   5   8   4 4376.42 332.427  34
   5   8   4 4615.12 385.461  14
   5  -8   4 4104.36 333.652   5
   5   8   5 2668.71 268.362  21
   5  -8   5 3199.78 282.976  21
   5  -8   5 2669.30 255.760  22
   5  -8   5 2622.80 255.776   5
   5   8   5 2946.93 272.220  34
   5  -8   5 2983.33 266.488  34
   5   8   5 2983.51 299.506  14
   5   8   6 33.1348 85.7810  36
   5  -8   6 69.4600 91.2625  34
   5   8   6-87.0471 101.691  34
   5   8   6-57.1580 105.858  21
   5  -8   6 90.4205 110.548  21
   5  -8   6 97.5027 87.8811   5
   5   8   6 19.9252 116.386  14
  -5  -8  -7 8170.02 438.677  35
   5  -8   7 7482.45 409.796  21
   5  -8   7 8300.73 472.416   4
   5   8   8 2380.96 178.902  15
   5  -8   8 2960.19 211.818   4
   5   9 -12 65.2146 72.2709  27
   5   9 -11 1492.45 186.418  27
   5   9 -10 10185.9 532.556  10
   5   9 -10 11664.5 617.015  27
   5  -9 -10 11363.7 586.118   1
   5  -9  -9 10893.7 579.879  10
   5   9  -9 10887.2 586.393  10
   5  -9  -9 11593.2 654.895   2
   5  -9  -9 11726.9 629.772   1
   5   9  -9 12738.2 677.648  27
   5  -9  -8 418.926 125.450  10
   5   9  -8 841.079 149.957  10
   5   9  -8 422.790 113.018  19
   5  -9  -8 468.408 142.212   1
   5  -9  -7 12736.8 677.696  10
   5   9  -7 13777.6 718.091  19
   5   9  -7 15575.5 779.745  27
   5  -9  -7 12883.4 744.687   2
   5  -9  -7 13542.9 705.009   1
   5   9  -6 4230.33 368.131  19
   5  -9  -6 5119.13 388.077   3
   5   9  -6 4495.30 374.864  27
   5  -9  -6 4848.31 383.394   2
   5  -9  -6 4142.69 579.554  18
   5   9  -5 2865.03 287.879  19
   5  -9  -5 2590.83 444.756  18
   5   9  -5 2919.92 291.739  27
   5  -9  -5 2299.35 253.238   2
   5  -9  -5 2194.72 256.225   3
   5  -9  -4 9152.16 523.122  22
   5   9  -4 8332.94 532.986  19
   5  -9  -4 8625.03 520.572   3
   5  -9  -4 7721.33 491.188   2
   5   9  -4 9361.76 534.442  27
   5   9  -3 23382.0 1090.45  26
   5  -9  -3 24620.6 1098.33  22
   5   9  -3 22709.4 1103.68  19
   5  -9  -3 22870.9 1074.96   3
   5  -9  -3 24112.5 1083.49  30
   5   9  -3 23099.2 1075.93  27
   5   9  -2 271.912 137.084  26
   5   9  -2 120.436 120.969  11
   5  -9  -2 140.180 115.435  22
   5  -9  -2 123.013 110.974   3
   5   9  -2 94.4832 112.754  19
   5   9  -2 131.763 104.844  28
   5   9  -2 81.6813 99.2283  27
   5  -9  -2 149.700 112.493  30
   5   9  -1 410.440 138.710  19
   5  -9  -1 344.000 97.0210  34
   5  -9  -1 360.603 130.964   4
   5  -9  -1 525.065 124.878   5
   5   9  -1 397.664 128.852  28
   5  -9  -1 546.913 140.259  30
   5   9  -1 401.260 141.941  26
   5   9  -1 270.888 123.030  25
   5  -9  -1 805.381 172.478  22
   5   9  -1 578.305 160.323  11
   5  -9  -1 327.876 112.353   3
   5  -9   0 17532.0 780.967  34
   5  -9   0 16189.4 838.320  30
   5   9   0 16456.3 816.631  28
   5   9   0 16248.4 836.405  25
   5   9   0 16983.4 836.167  19
   5  -9   0 16527.0 860.671  22
   5  -9   0 16917.6 770.116  36
   5  -9   0 18069.2 829.266   5
   5   9   0 17348.5 866.242  11
   5  -9   0 16267.1 843.931   4
   5   9   1 15257.4 821.917  25
   5   9   1 15363.4 1155.42  23
   5   9   1 16008.2 802.947  19
   5  -9   1 16398.8 857.757  22
   5  -9   1 17614.6 783.248  34
   5  -9   1 17369.2 822.913   5
   5  -9   1 15626.9 761.321  36
   5   9   1 18251.3 883.448  13
   5   9   1 16923.2 858.187  11
   5  -9   2 1289.82 188.178   5
   5  -9   2 1292.76 216.899  22
   5   9   2 1078.46 170.072  21
   5  -9   2 1291.76 172.764  34
   5  -9   2 1477.39 174.701  36
   5  -9   2 1723.90 349.451  37
   5   9   2 1394.02 222.855  13
   5  -9   3 353.018 135.440   5
   5   9   3 585.490 250.332  23
   5   9   3 478.501 135.781  21
   5  -9   3 232.892 138.533  22
   5  -9   3 510.741 125.896  34
   5   9   3 284.689 117.924  34
   5   9   3 133.463 144.878  13
   5  -9   3 334.963 115.650  36
   5  -9   3 220.221 187.542  37
   5  -9   4 9352.52 553.705   5
   5  -9   4 9646.73 539.655  34
   5   9   4 10459.5 552.018  34
   5   9   4 9423.51 551.905  21
   5  -9   4 10116.7 588.920  22
   5  -9   4 9839.09 538.443  36
   5  -9   5 14299.6 734.004  22
   5   9   5 14798.8 729.357  21
   5  -9   5 14205.8 728.019   5
   5  -9   5 14815.5 711.982  36
   5   9   5 15216.7 779.948  14
   5  -9   5 14690.7 715.799  34
  -5  -9  -6 30325.5 1267.82  35
   5  -9   6 28512.0 1243.56   5
   5   9   6 30227.6 1279.65  14
  -5  -9  -7 1300.50 153.018  35
   5   9   8 38.3358 53.9897  15
   5  10 -12 8168.14 363.398  27
   5  10 -12 7694.50 365.973  12
   5  10 -11 83.5187 99.6145  27
   5  10 -11 22.7755 67.3559  28
   5  10 -11 175.492 100.417  12
   5 -10 -10 785.473 144.964   1
   5  10 -10 838.436 171.646  27
   5  10 -10 1170.33 201.924  12
   5  10  -9 47.0482 134.217  27
   5 -10  -9 283.136 144.345   2
   5 -10  -9 159.596 118.045   1
   5  10  -8 1990.64 212.713  19
   5 -10  -8 2451.62 254.616   1
   5  10  -8 2542.33 281.237  27
   5  10  -7 1851.38 231.941  19
   5  10  -7 2254.66 281.416  12
   5 -10  -7 1911.45 221.350   1
   5 -10  -7 1772.85 259.080   2
   5  10  -7 2012.06 273.645  27
   5  10  -6 27888.9 1259.80  19
   5  10  -6 27755.9 1281.14  12
   5 -10  -6 26078.5 1250.27   3
   5 -10  -6 26346.7 1252.09   2
   5  10  -6 27944.3 1263.99  27
   5  10  -5 289.603 139.975  19
   5  10  -5 614.329 181.392  12
   5  10  -5 656.975 169.780  27
   5 -10  -5 963.035 182.783   2
   5 -10  -4 2435.52 250.853  22
   5  10  -4 1699.77 233.199  26
   5  10  -4 2471.44 281.742  19
   5 -10  -4 2253.31 257.809   3
   5  10  -4 1994.90 257.725  12
   5 -10  -4 2201.39 233.309   2
   5  10  -4 2473.51 265.130  27
   5  10  -3 6631.55 444.641  28
   5  10  -3 6052.54 420.201  27
   5  10  -3 6339.12 436.274  26
   5 -10  -3 5583.85 416.504  22
   5  10  -3 6374.66 449.607  19
   5 -10  -3 6468.91 425.823  30
   5  10  -3 6175.81 438.263  12
   5 -10  -3 6292.92 431.803   3
   5 -10  -3 5983.42 393.473   2
   5  10  -2 19303.7 939.481  19
   5 -10  -2 18472.8 927.195  22
   5  10  -2 17758.5 911.958  26
   5  10  -2 18708.1 917.303  28
   5 -10  -2 19377.6 916.832  30
   5  10  -2 20071.4 953.389  11
   5  10  -2 18578.1 926.068  12
   5 -10  -2 18392.6 905.561   3
   5  10  -1 1811.69 246.689  26
   5  10  -1 2341.89 251.028  25
   5  10  -1 2393.06 260.248  19
   5 -10  -1 2555.66 276.328  22
   5  10  -1 2183.23 237.049  28
   5 -10  -1 2144.18 246.873  30
   5 -10  -1 1892.35 246.709   4
   5 -10  -1 1939.97 225.522   3
   5  10  -1 2658.48 280.545  11
   5 -10  -1 2204.89 240.631   5
   5  10   0 23047.5 1087.34  11
   5  10   0 21238.0 1022.47  28
   5  10   0 22435.1 1056.36  25
   5 -10   0 21911.2 1089.02  22
   5  10   0 23183.1 1062.43  19
   5 -10   0 23533.9 1083.88   4
   5 -10   0 21760.7 1017.89   3
   5 -10   0 23494.9 1068.37  30
   5 -10   0 22555.8 1043.19   5
   5  10   1 20.9084 99.7175  19
   5 -10   1-25.5406 136.187   4
   5 -10   1 21.8950 106.271   5
   5  10   1 78.5401 129.241  11
   5  10   1 27.1624 131.837  13
   5  10   1-46.2484 114.156  25
   5 -10   2 1395.52 222.037  22
   5  10   2 978.479 210.871  13
   5 -10   2 1148.93 185.547   5
   5 -10   2 1255.71 224.868   4
   5 -10   3 15723.0 796.136  36
   5 -10   3 18116.0 877.631   5
   5 -10   3 18818.5 918.126  22
   5  10   3 19008.1 922.080  13
   5 -10   3 18247.9 923.952   4
   5 -10   4 13486.3 698.234   5
   5 -10   4 13171.3 740.593   4
   5 -10   4 13046.2 643.804  36
  -5 -10  -4 13332.8 667.581  35
   5 -10   4 13105.1 715.075  22
  -5 -10  -5 1657.08 196.710  35
   5 -10   5 1375.03 195.356  22
   5  10   5 1831.55 238.515  14
   5 -10   5 1785.71 209.073   5
   5 -10   5 1720.19 241.137   4
   5 -10   6 1563.64 170.691   5
   5 -10   6 1295.91 199.464   4
   5  10   6 1459.21 185.506  14
  -5 -10  -6 1517.03 171.435  35
  -5 -10  -7 56.1446 64.8247  35
   5 -10   7 15.3242 109.639   4
   5  10   8 11897.0 536.281  15
   5 -10   8 15770.0 582.312  30
   5  11 -11 50.2070 88.3663  12
   5  11 -11-20.1063 65.3526  28
   5  11 -11-114.121 86.0664  27
   5  11 -10 483.904 142.964  12
   5  11 -10 274.373 128.151  27
   5  11  -9 233.896 145.267  12
   5  11  -9 343.918 140.472  27
   5 -11  -9 357.401 115.955   1
   5  11  -8 6300.06 455.187  12
   5  11  -8 6539.16 444.485  27
   5  11  -8 5839.21 381.088  19
   5 -11  -8 5989.41 398.334   1
   5  11  -7 5372.21 424.899  12
   5  11  -7 6241.59 432.103  27
   5  11  -7 6036.95 409.305  19
   5 -11  -7 4876.24 410.793   2
   5 -11  -7 5042.46 362.254   1
   5  11  -6 4729.06 366.477  26
   5  11  -6 4699.97 386.660  19
   5  11  -6 5454.56 406.858  27
   5  11  -6 4777.70 408.323  12
   5 -11  -6 5790.84 424.373   3
   5 -11  -6 4436.43 380.539   2
   5  11  -5 4644.10 398.947  19
   5  11  -5 4722.76 403.255  12
   5  11  -5 4956.61 384.289  27
   5 -11  -5 5182.36 395.137   2
   5  11  -5 5186.03 382.350  26
   5  11  -4 23465.0 1121.97  26
   5 -11  -4 25888.2 1139.23  22
   5 -11  -4 24535.0 1126.51   2
   5  11  -4 24347.2 1162.40  12
   5 -11  -4 23610.0 1146.87   3
   5  11  -4 25399.8 1140.30  27
   5  11  -3 4046.80 339.442  27
   5  11  -3 4712.20 362.590  26
   5  11  -3 4560.80 367.266  28
   5 -11  -3 4549.73 364.770  22
   5 -11  -3 4105.49 321.837   2
   5  11  -3 4511.71 374.843  12
   5 -11  -3 4378.79 362.741   3
   5 -11  -3 5254.00 374.430  30
   5 -11  -2 16922.5 846.061  30
   5 -11  -2 18642.1 891.028  22
   5 -11  -2 16420.2 851.913   3
   5  11  -2 16789.3 880.305  11
   5  11  -2 18126.6 867.324  28
   5  11  -2 15962.2 850.103  26
   5 -11  -1 320.046 142.312   4
   5 -11  -1 403.271 123.097   5
   5 -11  -1 184.560 138.165  30
   5  11  -1 108.451 115.943  28
   5  11  -1 264.493 150.989  11
   5  11  -1 158.267 111.912  25
   5 -11  -1 211.827 147.339  22
   5  11  -1 224.555 131.379  19
   5 -11  -1 201.127 119.439   3
   5 -11   0 14859.5 758.808   5
   5  11   0 13905.1 752.899  19
   5 -11   0 14844.0 800.503  22
   5  11   0 14571.9 752.026  25
   5  11   0 14452.9 785.080  11
   5 -11   0 16033.0 796.435   4
   5 -11   0 13965.4 728.790   3
   5 -11   0 13782.9 754.679  30
   5 -11   1 10954.4 606.000   5
   5  11   1 9971.61 622.752  13
   5 -11   1 10772.9 633.329   4
   5  11   1 9520.98 572.205  19
   5 -11   1 10800.6 618.624  30
   5 -11   2 13156.0 769.625  22
   5 -11   2 13582.9 738.291   5
   5 -11   2 14593.3 779.390   4
   5  11   2 15603.4 798.475  13
   5 -11   3 643.734 184.463  22
   5 -11   3 184.327 133.461   5
   5 -11   3 217.316 171.762   4
   5  11   3 335.737 154.822  13
   5 -11   4 2509.49 260.489   5
   5 -11   4 2225.55 259.611  22
   5 -11   4 2143.31 282.361   4
   5 -11   5 13800.2 699.923  22
   5 -11   5 14353.6 700.199   5
   5 -11   5 14111.7 743.305   4
  -5 -11  -5 13067.1 661.227  35
   5  11   5 14506.3 729.989  14
   5 -11   6 4725.09 309.658   5
  -5 -11  -6 4783.81 305.794  35
   5  11   6 5399.49 325.634  14
   5 -11   6 5447.89 368.150   4
   5 -11   7 3396.06 245.446   4
   5 -11   8-5.25963 37.6263  30
   5 -11   8 6.25466 44.7446   4
   5  12 -11 747.776 97.7976  27
   5  12 -11 637.332 90.3434  28
   5  12 -10 1013.79 156.668  12
   5  12 -10 819.301 141.608  27
   5  12  -9 642.503 173.939  12
   5  12  -9 626.800 155.515  27
   5 -12  -9 675.867 169.495   2
   5 -12  -9 477.118 121.187   1
   5  12  -8 6601.85 469.831  12
   5  12  -8 7386.02 461.737  27
   5  12  -8 6560.79 403.372  19
   5 -12  -8 6962.21 417.611   1
   5  12  -7 17805.8 917.521  12
   5  12  -7 16558.8 868.155  27
   5  12  -7 18670.8 882.452  19
   5 -12  -7 18825.9 915.606   2
   5 -12  -7 17164.5 820.301   1
   5  12  -6 4139.75 358.203  19
   5  12  -6 4031.80 332.779  27
   5 -12  -6 4106.28 359.993   3
   5 -12  -6 3678.58 341.883   2
   5  12  -6 3538.53 351.851  12
   5  12  -5 2963.30 319.388  19
   5  12  -5 3052.54 313.687  12
   5  12  -5 2273.42 249.760  26
   5 -12  -5 3065.72 295.872   2
   5  12  -5 2300.48 264.294  27
   5  12  -4 3685.29 310.595  26
   5  12  -4 3503.78 309.297  27
   5 -12  -4 3194.63 324.725   3
   5 -12  -4 3147.43 299.334  22
   5 -12  -4 3405.86 308.447   2
   5  12  -4 3864.01 351.732  12
   5  12  -3 25616.0 1206.15  12
   5 -12  -3 26348.9 1181.87  22
   5  12  -3 23760.9 1133.98  27
   5  12  -3 25737.4 1167.04  26
   5  12  -3 26056.3 1191.09  28
   5 -12  -3 26453.7 1165.00  30
   5 -12  -3 25926.0 1193.63   3
   5 -12  -3 24061.4 1127.84   2
   5  12  -2 16681.3 839.234  25
   5 -12  -2 17266.8 873.444  22
   5  12  -2 17049.7 884.694  11
   5  12  -2 16110.7 846.850  26
   5  12  -2 16822.4 851.212  28
   5 -12  -2 16622.0 838.684  30
   5 -12  -2 17484.5 868.247   3
   5 -12  -1 29762.5 1395.67  30
   5 -12  -1 31946.1 1447.29  22
   5  12  -1 32394.6 1440.19  19
   5 -12  -1 32629.2 1420.46   5
   5  12  -1 31980.3 1394.86  28
   5 -12  -1 33249.9 1442.89   4
   5 -12  -1 32143.1 1414.94   3
   5  12  -1 31713.4 1448.89  11
   5  12   0 11397.1 665.322  11
   5 -12   0 11150.6 631.782   5
   5 -12   0 11103.9 634.948  30
   5 -12   0 12068.0 663.382   4
   5 -12   0 10173.6 602.345   3
   5 -12   0 11050.5 667.214  22
   5  12   0 11410.1 643.217  19
   5 -12   1 393.140 153.719  30
   5  12   1 216.985 114.422  19
   5 -12   1 257.161 152.647  22
   5 -12   1 195.462 111.816   3
   5  12   1 140.493 145.786  13
   5 -12   1 449.865 167.219   4
   5 -12   1 287.368 138.522   5
   5 -12   2 8570.45 530.316   5
   5 -12   2 8823.57 554.487   4
   5  12   2 7989.26 541.314  13
   5 -12   3 1638.91 243.603   4
   5 -12   3 1267.49 199.205   5
   5  12   3 1092.18 204.011  13
   5 -12   3 1810.68 248.807  22
   5 -12   4 10926.7 612.433   4
   5 -12   4 9101.52 549.395   5
   5 -12   4 10227.7 590.134  22
   5 -12   5 9481.68 531.761   5
   5 -12   5 11066.3 590.064   4
   5 -12   5 10031.8 549.798  22
   5  12   5 9822.64 552.191  14
   5  12   6 1933.16 175.474  14
   5 -12   6 1699.09 201.972   4
   5 -12   7 919.692 112.815  30
   5 -12   7 747.734 115.337   4
   5  13 -11 478.513 76.2338  12
   5  13 -11 478.062 64.5084  28
   5  13 -10 206.391 98.7700  12
   5  13 -10 262.625 99.2190  28
   5  13 -10 209.032 86.2603  27
   5 -13  -9 8060.38 476.243   2
   5  13  -9 8611.96 463.525  27
   5  13  -9 8626.08 494.379  12
   5  13  -8 1779.14 214.381  27
   5  13  -8 1701.58 236.658  12
   5  13  -7 43.4411 107.274  19
   5 -13  -7 197.391 135.309   2
   5  13  -7 106.537 112.025  27
   5  13  -7 25.5480 149.262  12
   5  13  -6 258.552 158.684  19
   5  13  -6 483.847 147.687  27
   5  13  -6 535.944 190.702  12
   5 -13  -6 435.346 160.536   3
   5 -13  -6 279.223 148.945   2
   5  13  -5 11539.6 670.096  19
   5  13  -5 10304.6 601.413  27
   5  13  -5 11601.3 663.969  12
   5 -13  -5 10858.1 631.791   2
   5 -13  -4 129.124 106.344  22
   5  13  -4 250.677 119.172  27
   5  13  -4 216.445 150.394  12
   5 -13  -4 114.531 123.962   2
   5 -13  -4-26.5647 135.522   3
   5 -13  -3 1881.47 241.138  22
   5 -13  -3 2146.16 232.726   2
   5 -13  -3 2014.00 262.270   3
   5  13  -3 2320.75 276.558  12
   5  13  -3 2128.76 244.269  26
   5  13  -2 5422.20 424.066  11
   5 -13  -2 5278.40 384.320  30
   5 -13  -2 5143.70 401.161   3
   5 -13  -2 4921.31 393.850  22
   5  13  -2 5167.89 383.737  28
   5  13  -1 46922.3 1997.37  11
   5  13  -1 45377.3 1971.66  19
   5 -13  -1 47407.0 1992.08  22
   5 -13  -1 47966.0 1949.81  30
   5 -13  -1 45484.7 1956.65   3
   5  13  -1 46188.0 1920.86  28
   5  13   0 1635.57 245.568  11
   5 -13   0 1746.92 259.552  22
   5  13   0 1783.30 241.786  19
   5 -13   0 1263.49 200.357   3
   5 -13   0 2027.02 258.278   4
   5 -13   0 2006.93 248.162   5
   5 -13   0 2318.99 257.140  30
   5 -13   1 501.465 165.258  30
   5  13   1 582.411 144.413  19
   5 -13   1 512.685 169.651  22
   5  13   1 503.083 179.365  13
   5 -13   1 525.269 168.702   4
   5 -13   1 804.776 179.806   5
   5 -13   1 620.905 140.255   3
   5 -13   2 5460.21 415.439   5
   5 -13   2 6679.75 443.417  30
   5 -13   2 6188.62 452.480   4
   5  13   2 5712.57 441.242  13
   5 -13   3 1822.72 234.169  30
   5 -13   3 1371.67 232.095  22
   5 -13   3 1760.36 246.647   4
   5 -13   3 1957.24 232.312   5
   5  13   3 1588.75 218.427  13
   5 -13   4 12719.5 672.279   4
   5 -13   4 11904.4 636.141   5
   5 -13   4 11789.6 652.527  22
   5 -13   5 18325.0 878.054  22
   5 -13   5 19297.4 874.567   5
   5 -13   5 19680.0 911.316   4
   5  13   5 19880.3 891.556  14
   5 -13   5 19805.9 888.509  30
   5 -13   6 2989.45 232.003   4
   5 -13   6 2811.57 211.630  30
   5 -13   7 1403.47 124.710   4
   5 -13   7 1099.04 98.9962  30
   5  14 -10 45.3014 74.3127  28
   5  14 -10-39.3914 48.4364  27
   5  14 -10 10.8006 74.7735  12
   5 -14  -9 1197.14 165.612   2
   5  14  -9 1238.12 146.858  27
   5  14  -9 1460.83 184.569  12
   5  14  -8 2513.72 226.346  27
   5  14  -8 2546.43 267.391  12
   5  14  -7 27003.5 1215.41  19
   5  14  -7 27926.6 1254.01  12
   5 -14  -7 28236.8 1252.40   2
   5  14  -7 27510.1 1198.55  27
   5  14  -6 177.146 146.209  12
   5 -14  -6 416.609 160.946   3
   5 -14  -6 24.0752 137.408   2
   5  14  -6 198.919 136.491  19
   5  14  -6 231.528 121.921  27
   5  14  -5 8899.20 567.202  19
   5  14  -5 8629.34 555.114  12
   5 -14  -5 9390.68 548.429   2
   5 -14  -5 8318.97 545.196   3
   5  14  -5 8498.03 498.528  27
   5 -14  -4 2593.97 264.780   2
   5  14  -4 3037.09 305.533  12
   5  14  -4 2544.92 276.656  28
   5 -14  -4 2148.82 234.024  22
   5 -14  -3 759.755 172.356  22
   5  14  -3 558.053 157.533  28
   5 -14  -3 517.411 133.415   2
   5 -14  -3 498.659 168.536   3
   5  14  -3 542.243 183.054  11
   5  14  -2 5794.27 441.718  11
   5 -14  -2 5870.29 427.577  22
   5 -14  -2 5320.30 386.341  30
   5 -14  -2 6078.89 430.054   3
   5  14  -2 5217.37 390.349  28
   5 -14  -1 1867.90 262.398  22
   5 -14  -1 1691.93 224.315  30
   5 -14  -1 1936.43 241.340   3
   5  14  -1 1895.21 249.081  19
   5  14  -1 1427.81 234.312  11
   5 -14   0 378.120 141.289  30
   5 -14   0 386.966 162.285  22
   5  14   0 508.344 152.048  19
   5 -14   0 362.920 139.627   3
   5 -14   0 510.773 177.567   4
   5 -14   0 667.318 170.444   5
   5  14   0 427.498 160.582  11
   5 -14   1 313.485 140.483  30
   5  14   1 586.603 144.445  19
   5 -14   1 694.596 199.225  22
   5  14   1 408.038 163.199  13
   5 -14   1 687.737 187.003   4
   5 -14   1 486.016 161.522   5
   5 -14   1 59.8426 104.172   3
   5 -14   2 4154.56 367.808  22
   5 -14   2 4525.43 363.081   5
   5 -14   2 4365.12 357.884   4
   5 -14   2 3962.47 333.785  30
   5  14   2 3751.91 341.953  13
   5 -14   3 18814.0 918.311   5
   5 -14   3 19601.5 915.918  30
   5  14   3 19085.4 919.240  13
   5 -14   3 19806.2 945.181   4
   5 -14   4 338.338 127.694  30
   5 -14   4 326.937 142.927   4
   5 -14   4 147.570 108.106   5
   5 -14   4 207.596 133.910  22
   5 -14   5 2169.06 210.505  22
   5  14   5 2323.05 211.002  14
   5 -14   5 2319.11 205.884  30
   5 -14   5 2152.14 216.785   4
   5 -14   5 2411.61 212.045   5
   5 -14   6 171.121 92.8738   4
   5 -14   6 248.748 78.4404  30
   5  15 -10 229.031 59.7074  12
   5  15  -9 6619.58 375.181  12
   5  15  -9 7082.43 396.002  28
   5  15  -8 22927.5 996.485  12
   5 -15  -8 22825.7 996.471   2
   5  15  -8 21146.0 922.191  27
   5  15  -7 1422.69 204.234  12
   5  15  -7 1348.56 180.160  19
   5 -15  -7 1376.01 207.402   2
   5  15  -7 1165.81 153.048  27
   5 -15  -6 525.031 166.382   3
   5 -15  -6 243.460 138.813   2
   5  15  -6 463.249 164.891  12
   5  15  -6 278.151 139.184  19
   5  15  -5 5035.23 389.550  12
   5 -15  -5 5066.46 376.534   2
   5 -15  -5 4970.81 395.356   3
   5  15  -5 4972.36 403.993  19
   5 -15  -4 10753.7 593.488  22
   5 -15  -4 11585.7 628.349   2
   5  15  -4 12800.5 668.391  28
   5  15  -3 4248.12 349.489  28
   5 -15  -3 4574.49 347.768  22
   5  15  -3 4841.88 403.630  19
   5 -15  -3 5184.79 392.965   3
   5  15  -3 4890.21 398.586  11
   5 -15  -3 4462.42 331.630   2
   5  15  -2 54.4103 147.120  11
   5 -15  -2-25.2402 130.684   3
   5  15  -2-20.5681 104.868  28
   5 -15  -2 143.343 121.807  22
   5  15  -2-27.2428 138.899  19
   5  15  -1 5217.86 419.572  11
   5 -15  -1 5707.38 416.388   3
   5 -15  -1 5471.79 380.842  30
   5  15  -1 6796.80 454.944  19
   5 -15  -1 5848.20 424.870  22
   5  15   0 5715.48 428.577  11
   5 -15   0 6270.70 422.150   3
   5 -15   0 5849.08 397.613  30
   5 -15   0 6399.46 451.858  22
   5  15   0 5757.90 413.657  19
   5  15   1 14993.3 772.020  19
   5 -15   1 16721.9 846.659  22
   5 -15   1 16940.0 826.437   5
   5 -15   1 15646.9 781.019  30
   5  15   1 16674.7 845.444  13
   5 -15   1 16847.2 830.485   4
   5 -15   1 14833.5 765.736   3
   5 -15   2 133.959 114.948  30
   5  15   2 342.508 153.028  13
   5 -15   2 661.174 166.040   4
   5 -15   2 266.448 131.698   5
   5 -15   2 326.738 163.728  22
   5 -15   3 2981.19 278.185   5
   5 -15   3 2815.95 254.676  30
   5 -15   3 3603.03 302.763   4
   5  15   3 2930.23 266.660  13
   5 -15   4 1569.42 180.566  30
   5 -15   4 2298.44 228.578   4
   5 -15   4 2173.95 215.564   5
   5 -15   4 2441.64 233.640  22
   5 -15   5 2719.56 211.483  22
   5 -15   5 2506.39 198.058   5
   5 -15   5 2376.25 207.756   4
   5 -15   5 2318.01 181.615  30
   5  15   5 2416.65 198.613  14
   5 -15   6 4459.81 243.949   4
   5  16  -9 67.6894 82.6419  28
   5  16  -8 5811.62 364.091  28
   5 -16  -8 5642.18 351.394   2
   5  16  -8 6335.51 359.649  12
   5  16  -7 2001.81 221.898  28
   5  16  -7 1951.47 216.138  12
   5  16  -7 1850.86 195.127  19
   5 -16  -7 2261.65 227.309   2
   5 -16  -6 5116.08 358.516   2
   5  16  -6 4574.10 354.572  19
   5  16  -6 4965.88 368.524  28
   5  16  -6 5156.92 362.872  12
   5 -16  -6 5261.43 372.900   3
   5  16  -5 1582.50 233.580  19
   5  16  -5 1700.23 224.179  28
   5 -16  -5 1568.93 226.715   3
   5 -16  -5 1656.50 210.465   2
   5  16  -4 13787.5 726.933  28
   5  16  -4 14669.9 771.125  11
   5 -16  -4 14125.3 710.081   2
   5 -16  -3 5978.85 431.770   3
   5  16  -3 6017.63 444.732  19
   5 -16  -3 6069.55 392.703  22
   5 -16  -3 5378.53 363.086   2
   5  16  -3 5665.39 391.606  28
   5  16  -3 6243.29 442.301  11
   5  16  -2 31960.6 1409.66  11
   5 -16  -2 30959.8 1366.41  22
   5  16  -2 30333.9 1404.55  19
   5 -16  -2 31586.5 1395.96   3
   5  16  -1 3216.24 304.667  11
   5 -16  -1 2709.35 280.328   3
   5 -16  -1 2962.16 293.484  22
   5  16  -1 3084.20 293.673  19
   5 -16   0 1698.34 207.224   3
   5  16   0 1798.13 231.712  19
   5 -16   0 1219.08 173.564  30
   5 -16   0 1937.32 246.874  22
   5 -16   1 951.947 153.491  30
   5  16   1 589.506 138.015  19
   5 -16   1 850.016 186.869  22
   5 -16   1 890.049 184.072   5
   5 -16   1 769.407 140.100   3
   5  16   1 1131.79 200.484  13
   5 -16   2 20180.9 926.892  30
   5  16   2 21913.3 985.326  13
   5 -16   2 21931.7 1016.63  22
   5 -16   2 21183.2 985.698   5
   5 -16   3 8875.05 478.564   4
   5 -16   3 8909.26 479.813   5
   5 -16   4 4775.42 319.435  22
   5  16   4 5186.87 321.766  14
   5 -16   4 4533.06 269.310  30
   5 -16   4 5146.67 314.185   4
   5 -16   4 4230.43 295.658   5
   5 -16   5 27.8702 60.3989   5
   5  16   5 65.2388 62.3851  14
   5 -16   5 31.9957 72.5892  22
   5  17  -9 252.799 66.0760  11
   5  17  -9 291.618 65.2726  28
   5  17  -8 1324.03 149.131  28
   5 -17  -8 855.026 128.618   2
   5 -17  -7 250.252 104.930   2
   5  17  -7 362.078 115.686  28
   5  17  -7 228.832 90.0272  19
   5 -17  -6 1080.87 175.095   3
   5 -17  -6 769.681 146.974   2
   5  17  -6 975.826 162.277  19
   5  17  -6 930.753 155.870  28
   5  17  -5 3142.88 290.018  11
   5 -17  -5 3252.38 283.718   3
   5  17  -5 2743.40 253.891  28
   5  17  -5 2935.77 280.232  19
   5 -17  -5 2883.19 250.562   2
   5 -17  -4 2328.13 222.323   2
   5  17  -4 2270.63 232.267  28
   5  17  -4 2217.38 263.237  11
   5  17  -3 1774.55 240.773  11
   5 -17  -3 1447.05 175.929  22
   5 -17  -3 1551.27 215.819   3
   5  17  -3 1350.17 222.623  19
   5  17  -3 1540.64 182.549  28
   5  17  -2 16115.1 813.976  19
   5 -17  -2 15156.5 761.705  22
   5  17  -2 15338.0 795.859  11
   5 -17  -2 15996.4 796.030   3
   5 -17  -1 8291.01 476.920   3
   5  17  -1 7278.80 463.709  11
   5  17  -1 7653.79 480.636  19
   5 -17   0 12925.9 681.355   3
   5  17   0 13947.0 698.533  19
   5 -17   0 13804.7 716.493  22
   5  17   0 14367.0 741.153  13
   5 -17   1 175.202 99.5563   3
   5 -17   1 21.5713 118.346  22
   5  17   1 62.0606 126.535  13
   5  17   1 183.712 106.080  19
   5  17   2 7556.34 432.256  13
   5 -17   2 7159.23 453.084  22
   5 -17   3 928.429 157.084  22
   5  17   4 2360.36 194.287  14
   5 -17   5 30.2303 48.1779  22
   5  18  -8 3955.76 234.575  28
   5  18  -8 4780.25 256.445  11
   5 -18  -7 125.114 82.8226   2
   5  18  -7 141.599 80.4726  28
   5  18  -7 190.843 102.933  11
   5  18  -6 43680.3 1741.49  19
   5 -18  -6 41811.3 1721.19   2
   5  18  -6 43931.7 1732.94  28
   5  18  -6 44132.9 1763.35  11
   5  18  -5 540.061 147.447  11
   5  18  -5 488.566 118.489  28
   5  18  -5 428.724 133.525  19
   5 -18  -5 420.560 129.586   3
   5 -18  -5 614.037 126.097   2
   5  18  -4 702.222 131.004  28
   5  18  -4 690.683 158.125  11
   5  18  -3 40.0795 117.107  11
   5  18  -3 196.174 130.362  19
   5 -18  -3 79.9268 106.604   3
   5 -18  -2 1569.74 181.154  22
   5  18  -2 1413.92 196.524  11
   5  18  -2 1371.71 198.844  19
   5 -18  -2 1228.76 184.888   3
   5 -18  -1 225.070 113.538   3
   5 -18  -1 71.9100 110.037  22
   5  18  -1 178.836 135.329  19
   5  18   0 2911.64 252.305  19
   5 -18   0 2958.61 266.882  22
   5  18   0 3191.26 280.339  13
   5 -18   0 2998.95 252.224   3
   5  18   1 1179.40 136.286  19
   5 -18   1 1134.86 174.484  22
   5  18   1 1248.87 171.599  13
   5 -18   2 15051.4 692.936  22
   5  18   2 13314.7 637.572  13
   5 -18   3 8256.10 439.106  22
   5  18   4 3134.53 189.507  14
   5  19  -7 1056.83 118.405  11
   5  19  -7 822.465 89.8048  28
   5 -19  -7 809.295 93.3538   2
   5  19  -6 150.646 94.7375  11
   5 -19  -6 48.6182 74.4557   2
   5  19  -6 79.1617 80.3414  19
   5  19  -6 137.990 69.4686  28
   5 -19  -5 6108.48 353.417   3
   5  19  -5 5962.30 355.062  19
   5  19  -5 5152.54 299.251  28
   5  19  -5 5706.97 344.901  11
   5  19  -4 18386.5 838.816  11
   5  19  -3 13252.0 649.536  11
   5  19  -3 13665.3 676.713  19
   5 -19  -3 13165.2 660.061   3
   5  19  -2 2952.09 255.958  19
   5 -19  -2 2878.26 245.371   3
   5 -19  -2 2401.93 198.390  22
   5  19  -2 2810.49 235.766  11
   5 -19  -1 222.154 106.282   3
   5  19  -1 83.1340 101.864  19
   5 -19  -1 169.669 93.0222  22
   5  19  -1 351.639 136.705  13
   5 -19   0 10476.1 512.575   3
   5 -19   0 9852.72 518.987  22
   5  19   0 9739.59 502.886  19
   5  19   0 10793.5 538.599  13
   5 -19   1 21198.1 889.137  22
   5  19   1 18904.5 857.007  13
   5 -19   2 1390.83 156.164  22
   5 -19   3 112.002 76.8721  22
   5  19   3 97.1785 66.2334  14
   5  20  -6 877.854 95.2718  11
   5  20  -6 766.585 89.5855  19
   5  20  -5 1084.16 126.417  11
   5  20  -5 1369.24 146.572  19
   5  20  -4 4180.66 262.433  11
   5 -20  -4 4189.86 273.463   3
   5  20  -3 14926.4 702.720  19
   5  20  -2 2478.81 217.651  19
   5 -20  -2 2535.08 211.081   3
   5  20  -1 7716.96 395.433  19
   5 -20  -1 6826.95 354.596  22
   5  20  -1 6899.16 395.729  13
   5 -20  -1 7488.24 390.321   3
   5  20   0 1401.43 133.070  19
   5 -20   0 1477.85 146.242  22
   5  20   0 1507.51 152.859  13
   5 -20   0 1390.68 141.049   3
   5 -20   1 3297.59 214.544  22
   5  20   1 2988.97 187.601  13
   5 -20   2 114.180 66.3613  22
   5 -20   3 7873.01 347.095  22
   5  21  -5 11751.6 504.198  19
   5  21  -3 8237.09 415.656  13
   5  21  -3 8245.54 411.385  19
   5  21  -2 207.809 81.0317  13
   5 -21  -2 149.422 82.1330   3
   5  21  -2 251.865 78.9201  19
   5  21  -1 159.292 72.8665  13
   5 -21  -1 247.346 69.1811   3
   5  21  -1 67.9623 65.6612  19
   5  21   0 24.3441 43.5471  13
   5  22  -3 363.706 59.8696  13
   5  22  -3 358.679 61.4465  19
   5  22  -2 108.622 41.5878  19
   5 -22  -2 196.519 48.0371   3
   6   0 -13 7.47258 51.2984  17
   6   0 -13 34.6146 47.5260  10
   6   0 -12 468.616 129.099  10
   6   0 -11-32.9137 93.8087  27
   6   0 -11 41.7998 130.506  10
   6   0 -10 5059.40 376.793  27
   6   0 -10 5387.72 405.362  10
   6   0  -9 115.605 275.675  18
   6   0  -9 24.0587 122.669  27
   6   0  -9 27.2893 151.623  10
   6   0  -8 3150.00 307.503  27
   6   0  -8 2908.31 311.304  10
   6   0  -7-216.467 218.133  18
   6   0  -7-19.5852 90.0176  28
   6   0  -7-23.9389 118.184  27
   6   0  -7-25.8614 135.918  10
   6   0  -6 44076.6 1883.89  10
   6   0  -6 43243.6 1836.74  28
   6   0  -6 45495.7 1876.95  27
   6   0  -5-94.4519 240.781  18
   6   0  -5 21.0571 105.669  20
   6   0  -5 67.6285 116.717  10
   6   0  -5-21.4212 103.971  27
   6   0  -5 20.2849 94.9997  28
   6   0  -4 12797.2 683.443  17
   6   0  -4 13935.2 1131.74  18
   6   0  -4 12612.7 661.052  20
   6   0  -4 13124.0 668.826  10
   6   0  -4 11976.5 648.435  28
   6   0  -4 11654.4 646.484  27
   6   0  -3 240.947 113.637  17
   6   0  -3 336.162 227.348  18
   6   0  -3 232.643 114.804  34
   6   0  -3 102.378 104.641  20
   6   0  -2 15505.5 816.110  17
   6   0  -2 18340.0 825.388  34
   6   0  -2 15662.9 817.151  21
   6   0  -2 17703.0 817.749  36
   6   0  -1 44.4636 102.171  21
   6   0  -1-20.0433 114.253  36
   6   0  -1-266.250 265.296  23
   6   0  -1 45.2674 99.9375  25
   6   0  -1 40.7429 111.684  34
   6   0   0 15669.5 762.814  30
   6   0   0 15027.2 801.222  29
   6   0   0 13970.9 756.367  26
   6   0   0 15402.4 804.416  25
   6   0   0 15923.6 812.940  24
   6   0   0 15415.8 1266.55  23
   6   0   0 16033.2 812.974  21
   6   0   0 16030.4 790.613  36
   6   0   0 15244.5 1205.74  37
   6   0   0 16142.3 809.361  16
   6   0   0 15957.1 802.852  14
   6   0   0 17362.8 811.409  34
   6   0   1-25.0853 113.047  29
   6   0   1-49.2372 119.490  24
   6   0   1 102.443 261.153  23
   6   0   1 25.7683 113.779  21
   6   0   1 116.202 118.492  36
   6   0   1-90.5950 244.958  37
   6   0   1 72.3985 132.306  16
   6   0   1 24.0462 133.600  34
   6   0   1-25.2506 120.426  14
   6   0   2 14328.6 798.728  21
   6   0   2 13111.1 1202.77  37
   6   0   2 14952.5 780.381  16
   6   0   2 15394.7 795.312  34
   6   0   2 14339.2 1326.85  23
   6   0   2 14823.7 782.921  24
   6   0   3 23.9416 107.913  24
   6   0   3-116.072 256.262  23
   6   0   3 232.460 150.462  21
   6   0   3-103.145 227.725  37
   6   0   3 93.2813 126.129  16
   6   0   3 28.3666 149.093  14
   6   0   3 106.619 153.843  34
   6   0   4 24206.4 1095.04  34
   6   0   4 22690.1 1101.24  21
   6   0   4 21744.9 1691.72  23
   6   0   4 20091.9 1591.91  37
   6   0   4 23155.0 1105.51  15
   6   0   4 20064.9 987.574   4
   6   0   5-52.8422 148.716  15
   6   0   5-34.6485 78.0769   4
   6   0   5-25.0001 135.198  34
   6   0   5 27.2436 155.299  21
   6   0   6 974.562 203.005  21
   6   0   6 430.890 143.246  34
   6   0   6 693.458 174.043  15
   6   0   7 17.3658 118.189  21
   6   0   7-82.0354 98.1150  34
   6   0   7-111.017 94.8425  36
   6   0   7-14.5846 97.5113  15
   6   0   8 15575.6 677.546  21
   6   1 -13 5383.83 259.889  10
   6   1 -13 4992.77 260.777  17
   6   1 -12 10383.2 526.830  10
   6   1 -11 265.720 122.999  27
   6   1 -11 249.085 141.557  10
   6  -1 -10 5667.16 378.789  27
   6   1 -10 4705.52 376.185  27
   6   1 -10 5585.01 417.041  10
   6   1  -9 26677.6 1258.80  27
   6  -1  -9 28080.9 1246.00  27
   6   1  -9 28388.3 1293.29  10
   6   1  -9 26094.0 1907.40  18
   6  -1  -8 9191.01 550.815  27
   6   1  -8 7855.63 495.338  28
   6   1  -8 9191.29 566.140  27
   6   1  -8 10321.7 597.879  10
   6   1  -8 9553.76 1061.01  18
   6  -1  -7 32916.5 1448.48  27
   6   1  -7 32824.3 1427.26  28
   6   1  -7 33760.3 1471.16  27
   6   1  -7 33059.5 1477.83  10
   6   1  -7 31951.2 2102.55  18
   6   1  -6 14390.8 757.806  10
   6   1  -6 15730.2 1287.93  18
   6   1  -6 14214.3 750.638  27
   6  -1  -6 13907.0 735.600  27
   6   1  -6 15305.3 748.631  28
   6  -1  -6 13819.2 709.633  28
   6   1  -6 14093.9 713.002  12
   6   1  -5 2456.08 515.785  18
   6  -1  -5 1997.81 229.121  20
   6   1  -5 1916.95 223.853  10
   6  -1  -5 2027.68 225.787  27
   6  -1  -5 1738.52 204.334  28
   6   1  -5 1856.12 226.895  27
   6   1  -5 2189.36 231.350  28
   6   1  -4 69996.5 2707.34  17
   6   1  -4 70630.2 3365.19  18
   6  -1  -4 69552.3 2678.80  20
   6   1  -4 64445.3 2668.56  10
   6   1  -4 65375.9 2668.58  28
   6   1  -4 65442.0 2670.26  27
   6   1  -3 2894.48 286.273  17
   6   1  -3 2944.90 505.497  18
   6  -1  -3 3104.33 279.940  20
   6   1  -3 3896.14 294.331  34
   6   1  -2 193.736 119.011  17
   6   1  -2 554.987 139.908  36
   6  -1  -2 467.457 126.517  21
   6   1  -2 546.615 133.725  34
   6  -1  -1-22.1579 103.774  25
   6  -1  -1-88.4248 210.859  23
   6   1  -1 115.348 111.973  25
   6  -1  -1 44.2474 97.6879  21
   6   1  -1 19.9917 113.960  36
   6   1  -1 40.7161 121.713  34
   6  -1  -1-22.6001 105.844  29
   6  -1   0 2106.03 223.091  26
   6   1   0 2225.62 252.886  29
   6   1   0 1567.23 225.080  25
   6   1   0 2037.76 253.220  24
   6  -1   0 2225.39 229.816  22
   6  -1   0 2392.65 259.196  24
   6  -1   0 2259.39 500.574  23
   6   1   0 1563.24 211.154  26
   6  -1   0 2433.91 258.361  25
   6  -1   0 2415.13 256.736  21
   6   1   0 2275.85 241.293  36
   6   1   0 1841.18 426.818  37
   6  -1   0 2126.73 247.503  16
   6   1   0 1906.83 238.798  16
   6   1   0 2455.54 249.832  34
   6  -1   0 2216.56 244.860  15
   6  -1   0 1695.38 226.762  14
   6   1   0 2106.99 245.181  14
   6   1   0 2375.16 252.963  13
   6  -1   1 12873.1 685.540  15
   6  -1   1 11348.2 662.239  14
   6   1   1 11087.4 659.522  14
   6  -1   1 12030.7 672.147  29
   6   1   1 11492.4 658.792  29
   6   1   1 12222.7 670.691  24
   6  -1   1 12474.1 676.060  24
   6  -1   1 11312.6 1107.58  23
   6  -1   1 11003.0 607.225  22
   6  -1   1 12535.0 681.904  21
   6   1   1 12180.0 653.853  36
   6   1   1 11757.0 1060.17  37
   6   1   1 11424.4 657.214  16
   6  -1   1 11146.2 651.520  16
   6  -1   1 10761.3 600.920   4
   6   1   1 11895.5 657.933  34
   6   1   2 2271.07 270.430  29
   6   1   2 1972.88 258.656  24
   6  -1   2 2510.92 280.760  24
   6  -1   2 1645.65 460.924  23
   6  -1   2 2618.55 292.414  21
   6   1   2 2631.64 555.063  37
   6  -1   2 2156.84 255.817  16
   6   1   2 2413.54 271.368  16
   6  -1   2 2137.92 231.059   4
   6   1   2 2963.87 300.641  34
   6   1   3 1089.63 214.351  34
   6  -1   3 1039.11 390.887  23
   6   1   3 1108.79 193.292  24
   6  -1   3 631.504 170.261  24
   6  -1   3 895.868 206.342  21
   6   1   3 1232.67 383.290  37
   6   1   3 1231.76 197.549  16
   6  -1   3 665.946 163.999  16
   6   1   3 885.057 202.293  14
   6  -1   3 1334.31 237.043  15
   6  -1   3 973.619 171.985   4
   6   1   4 530.773 178.684  34
   6   1   4 650.777 148.199  24
   6  -1   4 465.131 332.117  23
   6  -1   4 463.421 180.250  21
   6   1   4 724.567 323.887  37
   6   1   4 666.697 152.907  16
   6  -1   4 453.783 182.022  15
   6   1   4 676.462 191.313  14
   6  -1   4 609.054 140.746   4
   6   1   5 770.350 202.549  15
   6  -1   5 287.412 172.396  15
   6  -1   5 495.152 129.719   4
   6   1   5 498.820 166.178  34
   6  -1   5 514.513 173.530  21
   6  -1   6 1149.90 204.305  21
   6   1   6 898.029 175.192  34
   6  -1   6 852.599 176.770  15
   6   1   6 1224.13 197.496  15
   6  -1   7 6097.04 371.045  15
   6   1   7 6717.41 385.506  15
   6   1   7 6613.73 386.625  36
   6   1   7 6678.85 394.587  34
   6  -1   7 7191.52 415.309  21
   6  -1   8 1793.11 153.032  21
   6  -2 -13 535.424 67.8698  10
   6   2 -13 511.488 65.8608  10
   6   2 -13 403.668 68.0732  17
   6  -2 -13 553.398 70.5704  17
   6   2 -12 384.646 94.9026  27
   6  -2 -12 384.933 111.623  10
   6   2 -12 321.080 110.494  10
   6   2 -11 6131.36 392.305  27
   6  -2 -11 5824.14 397.235  10
   6   2 -11 6187.67 406.264  10
   6  -2 -10 3103.94 267.136  27
   6   2 -10 3613.87 321.232  27
   6  -2 -10 3360.56 319.545  10
   6   2 -10 3331.37 318.870  10
   6   2  -9 9118.20 551.701  27
   6   2  -9 8166.90 472.506  28
   6  -2  -9 8127.44 500.509  27
   6  -2  -9 8554.94 546.698  10
   6   2  -9 8089.78 541.560  10
   6   2  -8 972.287 171.824  28
   6  -2  -8 751.887 164.433  27
   6   2  -8 1160.16 219.296  27
   6  -2  -8 940.430 198.336  10
   6   2  -8 966.449 211.043  10
   6   2  -8 1126.45 394.753  18
   6  -2  -8 1358.71 409.684  18
   6   2  -7 3291.17 298.538  28
   6   2  -7 3183.30 316.345  27
   6  -2  -7 3140.73 294.048  27
   6  -2  -7 3370.36 324.979  10
   6   2  -7 3441.94 327.808  10
   6   2  -7 3228.01 609.583  18
   6  -2  -7 3243.41 604.578  18
   6  -2  -6 19902.8 936.450  10
   6   2  -6 18670.9 919.345  10
   6  -2  -6 20561.1 1519.50  18
   6   2  -6 16671.6 1382.06  18
   6  -2  -6 18072.2 883.894  27
   6   2  -6 17703.5 894.904  28
   6   2  -6 18324.6 913.735  27
   6   2  -6 18283.8 883.155  12
   6  -2  -5 43115.5 1760.79  20
   6   2  -5 42234.8 1756.83  20
   6  -2  -5 40261.5 1763.44  10
   6   2  -5 43324.1 1776.30  10
   6   2  -5 47070.4 2467.91  18
   6  -2  -5 43527.4 2417.40  18
   6  -2  -5 40783.1 1735.98  27
   6   2  -5 41557.3 1767.62  28
   6   2  -5 42517.4 1777.31  27
   6   2  -5 40326.3 1725.52  12
   6  -2  -4 1211.11 196.867  17
   6   2  -4 1352.60 198.548  17
   6   2  -4 1780.25 434.659  18
   6  -2  -4 621.018 302.965  18
   6   2  -4 1541.30 209.825  19
   6   2  -4 1543.92 201.217  20
   6  -2  -4 1498.20 198.929  20
   6  -2  -4 1243.33 186.400  10
   6   2  -4 1100.80 184.252  10
   6   2  -4 1191.79 189.322  27
   6   2  -4 1390.83 195.804  28
   6   2  -3 4228.90 338.223  19
   6  -2  -3 4272.85 332.340  20
   6   2  -3 4255.54 330.696  20
   6   2  -3 4633.44 636.550  18
   6  -2  -3 4088.83 330.105  17
   6  -2  -3 4279.80 611.267  18
   6   2  -3 4389.75 335.773  17
   6   2  -3 3962.71 325.749  27
   6   2  -3 4432.74 341.071  28
   6   2  -3 4661.11 325.773  34
   6  -2  -3 4498.73 321.604  34
   6   2  -2 49058.2 2031.70  21
   6  -2  -2 50735.9 2037.94  21
   6  -2  -2 51295.8 2016.07  36
   6   2  -2 51349.0 2020.84  36
   6  -2  -2 48915.2 2036.54  16
   6  -2  -2 46644.4 2023.74  17
   6   2  -2 45426.7 2018.58  17
   6   2  -2 47873.8 2035.76  16
   6   2  -2 46665.5 2020.09  26
   6  -2  -2 51590.4 2040.86  22
   6  -2  -2 49654.2 2046.46  24
   6   2  -2 52299.9 2027.47  34
   6  -2  -2 51548.8 2025.40  34
   6   2  -1 28703.7 1262.90  29
   6   2  -1 25489.0 1220.45  26
   6  -2  -1 28074.0 1251.16  29
   6  -2  -1 27815.8 1233.05  22
   6   2  -1 28365.3 1251.20  21
   6  -2  -1 26795.9 1236.45  21
   6  -2  -1 27653.3 1223.33  36
   6   2  -1 29361.9 1233.69  36
   6   2  -1 28213.1 1231.41  34
   6  -2  -1 27991.1 1231.69  34
   6  -2  -1 27385.0 1222.71  30
   6  -2   0 3365.76 310.798  29
   6   2   0 3307.05 308.069  29
   6   2   0 3348.51 295.973  26
   6  -2   0 4020.20 625.297  23
   6  -2   0 3317.67 291.024  22
   6  -2   0 3106.14 303.161  24
   6  -2   0 3564.63 314.445  25
   6   2   0 3225.52 305.385  21
   6  -2   0 3212.71 301.756  21
   6  -2   0 2980.01 288.316  36
   6   2   0 3542.43 295.878  36
   6  -2   0 4322.51 611.475  37
   6   2   0 4082.58 608.220  37
   6  -2   0 3200.39 305.174  16
   6  -2   0 3251.17 300.414  15
   6   2   0 3280.05 307.037  16
   6   2   0 3459.39 301.340  34
   6  -2   0 4152.63 320.665  34
   6   2   0 3395.14 305.961  14
   6   2   0 2939.13 292.969  13
   6  -2   0 2953.91 292.188  14
   6  -2   1 6994.74 483.451  15
   6  -2   1 6744.58 477.633  14
   6   2   1 7278.08 496.389  14
   6  -2   1 6854.28 485.520  29
   6   2   1 7996.32 504.200  29
   6  -2   1 6868.39 862.066  23
   6   2   1 7096.22 487.239  24
   6   2   1 5621.26 789.571  23
   6  -2   1 7874.45 466.249  22
   6  -2   1 8028.08 511.594  24
   6   2   1 7143.69 493.474  21
   6  -2   1 7721.24 501.610  21
   6   2   1 8093.04 487.991  36
   6   2   1 6381.06 785.157  37
   6  -2   1 5926.13 771.883  37
   6  -2   1 7667.70 487.540  16
   6   2   1 7822.18 502.981  16
   6  -2   1 6829.87 444.124   4
   6   2   1 7483.94 480.311  34
   6  -2   1 7940.55 490.277  34
   6   2   2 8042.45 516.416  29
   6   2   2 7428.51 496.107  24
   6  -2   2 6791.58 449.247  22
   6  -2   2 7714.84 923.629  23
   6   2   2 7466.75 927.233  23
   6  -2   2 8094.17 513.773  24
   6  -2   2 7817.26 518.712  21
   6   2   2 7981.73 530.211  21
   6  -2   2 6773.34 827.447  37
   6   2   2 8120.46 901.441  37
   6   2   2 7806.25 503.279  16
   6  -2   2 7680.25 490.541  16
   6  -2   2 6769.75 462.894   4
   6   2   2 8320.72 516.231  34
   6   2   3 4501.45 370.584  34
   6  -2   3 4535.15 366.380  24
   6   2   3 3962.86 344.123  24
   6   2   3 3221.41 649.635  23
   6  -2   3 4451.10 722.153  23
   6  -2   3 3540.69 368.042  21
   6   2   3 4289.12 382.128  21
   6  -2   3 4080.55 655.718  37
   6   2   3 4875.10 702.450  37
   6   2   3 4817.94 372.475  16
   6  -2   3 4899.70 403.703  15
   6   2   3 4510.90 397.032  14
   6  -2   3 3901.32 332.711   4
   6   2   4 578.562 177.470  34
   6   2   4 576.689 329.634  23
   6  -2   4 229.797 254.834  23
   6  -2   4 884.539 218.067  21
   6  -2   4 924.574 371.165  37
   6   2   4 1020.63 368.765  37
   6   2   4 697.890 153.247  16
   6  -2   4 604.138 155.515   4
   6   2   4 592.795 188.547  14
   6  -2   4 927.187 214.770  15
   6  -2   5 366.061 134.035   4
   6   2   5 760.671 183.723  34
   6  -2   5 812.488 189.604  34
   6  -2   5 898.678 192.127  15
   6  -2   5 478.849 188.583  21
   6  -2   6 388.734 115.047   4
   6  -2   6 585.100 167.958  21
   6  -2   6 435.728 158.323  15
   6   2   6 633.130 174.460  15
   6   2   6 314.090 139.531  34
   6  -2   6 336.204 129.363  34
   6   2   7 5130.31 319.339  15
   6  -2   7 4268.19 307.735  36
   6   2   7 4493.91 307.576  36
   6   2   7 5000.78 324.410  34
   6  -2   7 5134.05 326.894  34
   6  -2   7 5238.11 335.995  21
   6  -2   8 1602.74 141.032  21
   6   3 -12 2051.52 181.031  27
   6  -3 -12 2013.30 183.591  10
   6   3 -12 2033.50 188.234  10
   6   3 -11 323.180 130.983  27
   6  -3 -11 285.558 127.754  10
   6   3 -11 328.505 129.663  10
   6   3 -10-23.9299 122.006  27
   6  -3 -10 47.2873 126.071  10
   6   3 -10-23.8492 130.750  10
   6  -3  -9 14593.2 754.403  27
   6   3  -9 15282.8 765.463  28
   6   3  -9 16996.6 852.145  27
   6  -3  -9 15639.7 825.413  10
   6   3  -9 17204.7 850.254  10
   6  -3  -8 12551.1 689.478  27
   6   3  -8 14512.2 767.063  27
   6   3  -8 13439.4 715.370  28
   6  -3  -8 13752.1 752.757  10
   6   3  -8 14483.9 765.216  10
   6   3  -8 14338.2 1320.10  18
   6  -3  -8 13879.8 1293.15  18
   6  -3  -7 19574.7 937.323  27
   6   3  -7 19328.8 985.772  27
   6   3  -7 19657.8 965.177  28
   6  -3  -7 20399.8 994.323  10
   6   3  -7 21333.2 999.898  10
   6  -3  -7 22216.8 1609.96  18
   6   3  -7 19299.2 1533.86  18
   6  -3  -6 3894.12 321.770  10
   6   3  -6 2810.21 293.345  10
   6   3  -6 2514.89 531.798  18
   6  -3  -6 2624.01 541.160  18
   6  -3  -6 2860.81 264.644  27
   6   3  -6 2875.35 293.947  27
   6   3  -6 3589.45 314.591  28
   6   3  -6 2364.62 261.726  12
   6  -3  -5 1302.62 200.580  10
   6   3  -5 1509.47 210.185  10
   6   3  -5 1359.93 208.602  19
   6  -3  -5 1686.19 206.700  20
   6   3  -5 1684.78 211.582  20
   6  -3  -5 1983.12 461.550  18
   6   3  -5 1512.86 394.285  18
   6   3  -5 1800.06 222.868  28
   6   3  -5 1242.15 202.171  27
   6  -3  -5 1396.85 181.792  27
   6   3  -5 1456.62 187.606  12
   6  -3  -4 27917.2 1252.01  10
   6   3  -4 28546.3 1261.48  10
   6  -3  -4 30443.5 1264.02  20
   6   3  -4 30697.0 1264.91  20
   6   3  -4 27229.8 1265.07  19
   6   3  -4 26007.9 1250.43  27
   6   3  -4 27201.7 1262.12  28
   6   3  -4 30341.5 1846.68  18
   6  -3  -4 29761.6 1832.26  18
   6   3  -4 29304.7 1278.70  17
   6  -3  -4 28080.8 1271.76  17
   6  -3  -4 28474.1 1250.55  30
   6   3  -4 27227.6 1229.40  12
   6   3  -3 8015.41 493.202  28
   6  -3  -3 7263.37 472.174  24
   6   3  -3 8111.52 482.981  20
   6   3  -3 8110.82 497.281  19
   6  -3  -3 8303.28 484.117  20
   6  -3  -3 7140.32 474.831  17
   6   3  -3 8027.86 838.525  18
   6  -3  -3 6220.52 762.782  18
   6   3  -3 7705.41 484.982  17
   6  -3  -3 7576.34 469.821  30
   6   3  -3 8652.44 478.592  34
   6  -3  -3 8583.31 478.504  34
   6   3  -2 14484.7 774.858  28
   6  -3  -2 17003.7 809.038  24
   6  -3  -2 15770.7 788.065  22
   6   3  -2 14900.2 780.983  26
   6   3  -2 15473.8 786.961  19
   6  -3  -2 16135.6 765.925  36
   6   3  -2 16136.5 765.611  36
   6  -3  -2 15045.1 783.947  16
   6   3  -2 15035.3 777.608  17
   6  -3  -2 13125.5 757.026  17
   6   3  -2 16089.3 769.369  34
   6  -3  -2 16818.6 778.970  34
   6  -3  -2 16901.2 789.855  30
   6  -3  -1 8246.60 501.878  30
   6   3  -1 9042.67 535.526  29
   6   3  -1 7730.25 498.197  26
   6  -3  -1 8159.86 511.783  29
   6  -3  -1 8097.15 505.754  22
   6   3  -1 8237.28 524.390  25
   6  -3  -1 8076.56 517.660  24
   6   3  -1 8499.56 512.593  19
   6   3  -1 8074.25 504.716  21
   6  -3  -1 8807.12 515.687  21
   6  -3  -1 9427.41 509.684  36
   6   3  -1 9291.32 506.953  36
   6  -3  -1 8827.32 528.956  16
   6  -3  -1 8621.20 507.367  15
   6   3  -1 9490.95 516.454  34
   6  -3  -1 8128.39 492.644  34
   6   3  -1 6950.02 479.400  11
   6   3  -1 8640.72 515.602  13
   6   3   0 10355.5 598.143  14
   6   3   0 9152.41 572.010  13
   6  -3   0 10162.8 590.054  29
   6   3   0 9759.69 585.315  29
   6   3   0 8950.06 559.839  26
   6  -3   0 10411.4 596.456  24
   6  -3   0 10927.8 1014.41  23
   6  -3   0 9406.55 560.383  22
   6   3   0 9782.32 992.759  23
   6   3   0 9769.40 590.911  25
   6  -3   0 9823.55 572.864  25
   6  -3   0 10053.9 583.174  21
   6   3   0 9218.16 573.961  21
   6  -3   0 10937.9 580.003  36
   6   3   0 10643.2 571.540  36
   6  -3   0 10114.6 586.654  16
   6  -3   0 10201.1 584.059  15
   6   3   0 10693.8 580.464  34
   6  -3   0 9971.08 565.079  34
   6  -3   0 9211.54 542.728   4
   6   3   1 52961.2 2211.40  14
   6   3   1 50306.9 2190.01  13
   6   3   1 51316.6 2181.26  29
   6  -3   1 58423.1 2943.60  23
   6  -3   1 51217.3 2150.03  22
   6   3   1 53502.0 2877.31  23
   6   3   1 54695.3 2200.50  24
   6  -3   1 52628.7 2196.74  24
   6   3   1 49877.1 2186.19  25
   6   3   1 50595.5 2185.17  21
   6  -3   1 55950.1 2209.03  21
   6  -3   1 54170.2 2175.87  36
   6   3   1 54670.6 2176.77  36
   6  -3   1 54118.1 2801.94  37
   6   3   1 51676.3 2751.22  37
   6  -3   1 52819.9 2197.93  15
   6  -3   1 50063.3 2167.88  16
   6  -3   1 49119.8 2139.85   4
   6   3   1 56366.8 2191.52  34
   6  -3   1 55931.7 2187.88  34
   6   3   2 300.848 153.336  29
   6   3   2 122.396 120.949  24
   6   3   2 651.687 324.715  23
   6  -3   2 107.093 215.890  23
   6  -3   2 230.854 136.864  24
   6  -3   2 311.575 122.867  22
   6  -3   2 80.3503 127.835  21
   6   3   2 81.6247 151.251  21
   6  -3   2 97.6453 130.261  36
   6   3   2 243.644 128.143  36
   6  -3   2-191.104 285.673  37
   6   3   2 95.2915 271.641  37
   6   3   2 256.470 138.784  16
   6  -3   2 183.913 117.317   4
   6   3   2 226.500 134.286  34
   6  -3   2 275.356 154.756  34
   6   3   3 2728.85 291.234  34
   6  -3   3 3008.85 301.785  34
   6   3   3 2726.54 275.337  24
   6  -3   3 2580.68 542.040  23
   6   3   3 2497.12 538.541  23
   6  -3   3 2183.09 287.300  21
   6   3   3 2208.73 277.761  21
   6  -3   3 903.503 372.076  37
   6   3   3 2295.86 500.276  37
   6   3   3 2330.22 269.178  16
   6  -3   3 2905.73 328.118  15
   6   3   3 2228.35 291.568  14
   6  -3   3 2094.61 252.194   4
   6   3   4 5920.42 428.110  34
   6  -3   4 5776.53 428.101  34
   6   3   4 4306.14 775.400  23
   6  -3   4 4160.57 735.700  23
   6  -3   4 5884.69 434.700  21
   6   3   4 5623.98 433.886  21
   6  -3   4 4437.11 730.483  37
   6   3   4 5193.45 723.963  37
   6   3   4 4929.55 376.416  16
   6  -3   4 5906.94 446.244  15
   6  -3   4 4858.13 383.570   4
   6   3   4 5299.71 427.260  14
   6  -3   5 1832.03 228.754   4
   6   3   5 2061.46 252.695  34
   6  -3   5 2118.65 252.778  34
   6  -3   5 1956.88 256.601  15
   6  -3   5 2246.78 271.614  21
   6   3   5 2107.74 268.451  21
   6  -3   6 2268.00 215.483   4
   6  -3   6 2186.87 248.092  21
   6   3   6 2360.51 257.107  21
   6  -3   6 1844.64 223.564  15
   6   3   6 1771.31 228.451  15
   6   3   6 1968.31 225.216  34
   6  -3   6 2018.03 231.293  34
   6   3   7 13274.9 632.390  15
   6  -3   7 12161.0 621.625  36
   6   3   7 12433.7 622.813  36
   6   3   7 14134.7 644.732  34
   6  -3   7 14027.2 643.561  34
   6   3   7 13265.8 648.647  21
   6  -3   7 13717.6 648.572  21
   6   3   8 3944.26 224.005  21
   6  -3   8 3517.70 212.801  21
   6   4 -12 292.445 93.7664  27
   6  -4 -12 306.314 92.6107  10
   6   4 -12 257.369 92.5044  10
   6   4 -11 4773.25 332.492  12
   6   4 -11 4847.28 351.839  27
   6  -4 -11 4903.46 341.645  10
   6   4 -11 5215.87 349.156  10
   6   4 -10 1320.02 220.611  27
   6  -4 -10 1548.10 220.614  10
   6   4 -10 1906.15 240.125  10
   6   4  -9 401.116 162.350  27
   6   4  -9 544.798 142.095  28
   6  -4  -9 351.805 159.225  10
   6   4  -9 302.841 146.390  10
   6   4  -8 435.426 260.004  18
   6  -4  -8 439.155 313.266  18
   6   4  -8 382.203 131.803  28
   6   4  -8 574.878 186.870  27
   6  -4  -8 413.129 166.859  10
   6   4  -8 309.948 155.133  10
   6   4  -7 19083.8 1513.94  18
   6  -4  -7 18275.4 1501.87  18
   6  -4  -7 19716.2 967.762  10
   6   4  -7 19323.4 962.886  10
   6   4  -7 19914.9 966.864  28
   6   4  -7 19433.1 982.158  27
   6   4  -6 3932.37 331.205  19
   6   4  -6 3576.72 321.357  12
   6   4  -6 4308.93 673.185  18
   6  -4  -6 4123.92 650.810  18
   6  -4  -6 3858.07 332.710  10
   6   4  -6 4246.50 350.097  10
   6   4  -6 4220.68 355.338  28
   6   4  -5 6340.45 437.111  19
   6  -4  -5 6492.18 420.009  20
   6   4  -5 6642.40 419.348  20
   6   4  -5 5666.02 409.113  12
   6  -4  -5 6689.71 805.405  18
   6  -4  -5 5872.24 414.746  10
   6   4  -5 5432.22 406.367  10
   6   4  -5 6263.54 432.657  28
   6  -4  -4 1933.77 219.739  24
   6   4  -4 2634.31 249.251  20
   6  -4  -4 2401.80 239.550  20
   6   4  -4 2278.27 256.723  19
   6  -4  -4 2110.39 234.249  30
   6   4  -4 2160.70 230.499  16
   6   4  -4 1896.46 240.978  17
   6  -4  -4 2341.50 252.681  17
   6   4  -4 2751.81 524.972  18
   6  -4  -4 2119.27 450.679  18
   6   4  -4 2550.15 248.726  12
   6   4  -4 2287.05 234.977  11
   6   4  -4 2351.25 258.122  28
   6   4  -3 132.874 121.717  27
   6  -4  -3 272.246 136.382  30
   6  -4  -3 193.285 122.724  24
   6  -4  -3 261.557 106.089  20
   6   4  -3 202.484 106.763  20
   6  -4  -3 293.111 123.911  22
   6   4  -3 157.366 106.724  12
   6   4  -3 207.728 108.438  19
   6  -4  -3 197.082 121.969  17
   6   4  -3 338.034 241.016  18
   6  -4  -3 840.009 302.961  18
   6   4  -3 198.241 124.279  17
   6   4  -3 251.068 119.575  11
   6   4  -3 362.898 137.987  34
   6  -4  -3 305.688 122.066  34
   6  -4  -2 2780.23 271.098  30
   6   4  -2 2372.57 257.756  28
   6  -4  -2 2549.59 259.406  29
   6  -4  -2 2794.85 269.448  24
   6  -4  -2 3471.22 299.217  22
   6   4  -2 2477.35 255.926  19
   6   4  -2 2346.19 250.812  17
   6  -4  -2 2591.28 264.229  17
   6   4  -2 3133.83 267.054  34
   6  -4  -2 2722.50 249.630  34
   6   4  -2 2562.54 258.350  13
   6   4  -2 2576.68 261.991  11
   6   4  -1 10533.3 566.019  34
   6  -4  -1 10394.0 560.422  34
   6  -4  -1 9807.90 569.357  30
   6   4  -1 9291.95 570.268  26
   6  -4  -1 10535.1 584.004  29
   6  -4  -1 9567.10 570.211  22
   6  -4  -1 9099.73 547.079  25
   6   4  -1 9815.11 588.685  25
   6  -4  -1 9356.67 575.957  24
   6  -4  -1 10070.7 571.958  21
   6   4  -1 9815.99 569.153  19
   6   4  -1 10279.1 575.527  21
   6  -4  -1 9955.36 551.915  36
   6   4  -1 10558.6 561.309  36
   6  -4  -1 10711.8 579.273  15
   6  -4  -1 10681.3 571.882   4
   6   4  -1 9233.08 568.679  11
   6   4  -1 9964.38 582.797  13
   6   4   0 48072.0 2048.55  13
   6   4   0 44629.4 2023.23  26
   6  -4   0 45401.7 2025.98  29
   6   4   0 48689.9 2046.18  29
   6   4   0 50085.8 2060.78  25
   6  -4   0 49504.3 2034.61  22
   6  -4   0 48020.8 2048.43  24
   6  -4   0 51528.3 2701.47  23
   6   4   0 48461.5 2662.71  23
   6   4   0 49033.0 2036.54  21
   6  -4   0 47649.2 2027.08  21
   6  -4   0 51075.5 2021.25  36
   6   4   0 51888.8 2021.80  36
   6  -4   0 47194.6 2032.73  15
   6   4   0 51815.9 2029.52  34
   6  -4   0 52199.3 2031.23  34
   6  -4   0 48511.0 2014.96   4
   6  -4   1 925.609 182.054  15
   6   4   1 815.877 190.712  14
   6  -4   1 920.640 189.701  24
   6  -4   1 882.453 332.051  23
   6   4   1 685.470 196.858  25
   6   4   1 899.835 404.141  23
   6  -4   1 687.831 168.448  21
   6   4   1 701.169 171.609  21
   6  -4   1 837.425 168.485  22
   6   4   1 1057.30 193.045  29
   6  -4   1 605.046 164.409  36
   6   4   1 963.836 182.114  36
   6  -4   1 788.386 307.285  37
   6   4   1 788.228 317.203  37
   6   4   1 991.586 187.214  34
   6  -4   1 960.914 183.478  34
   6  -4   1 819.390 166.902   4
   6   4   2 945.603 208.298  14
   6   4   2 813.020 175.436  29
   6   4   2 634.195 170.928  24
   6  -4   2 944.570 379.296  23
   6   4   2 748.179 348.340  23
   6  -4   2 597.734 164.425  24
   6  -4   2 786.735 181.942  21
   6   4   2 1094.86 205.933  21
   6  -4   2 834.030 160.452  22
   6  -4   2 742.557 176.058  36
   6   4   2 644.488 168.734  36
   6  -4   2 844.119 359.619  37
   6   4   2 560.709 316.259  37
   6   4   2 592.683 158.035  34
   6  -4   2 908.453 181.717  34
   6  -4   2 408.749 157.007   4
   6  -4   3 694.641 172.041   4
   6  -4   3 766.530 313.063  23
   6   4   3 467.634 148.154  24
   6   4   3 555.631 317.671  23
   6  -4   3 871.293 199.362  21
   6   4   3 690.937 196.086  21
   6  -4   3 603.662 137.911  22
   6  -4   3 686.547 307.196  37
   6   4   3 1167.53 372.847  37
   6   4   3 897.844 190.984  16
   6   4   3 641.280 174.010  14
   6  -4   3 617.941 194.350  15
   6   4   3 662.119 176.510  34
   6  -4   3 686.246 179.127  34
   6  -4   4 1701.45 232.309   4
   6  -4   4 873.039 371.558  23
   6   4   4 772.161 362.095  23
   6  -4   4 1051.23 208.179  21
   6   4   4 1608.72 237.414  21
   6  -4   4 1372.02 398.311  37
   6   4   4 1451.47 412.250  37
   6   4   4 1534.57 213.299  16
   6   4   4 1252.50 211.952  34
   6  -4   4 1782.45 235.263  34
   6   4   4 1877.67 269.806  14
   6  -4   4 1145.71 227.109  15
   6  -4   5 3062.47 286.284   4
   6  -4   5 3020.84 305.422  21
   6   4   5 3001.64 303.164  21
   6  -4   5 2849.34 294.552  15
   6   4   5 3155.49 292.790  34
   6  -4   5 3124.79 301.351  34
   6   4   5 2539.19 283.240  14
   6  -4   6 1799.42 217.530  21
   6   4   6 1826.06 223.663  21
   6  -4   6 1176.42 178.338   4
   6  -4   6 1649.15 199.244  36
   6   4   6 1802.68 205.479  36
   6   4   6 1857.31 207.442  34
   6  -4   6 1438.38 196.194  34
   6   4   6 1735.63 227.032  15
   6  -4   6 1613.27 214.598  15
   6  -4   7 57.7350 101.182  21
   6   4   7 356.022 116.148  21
   6  -4   7 299.120 90.8567   4
   6  -4   7 244.247 95.9554  36
   6   4   7 344.007 102.297  36
   6   4   7 249.995 101.335  34
   6  -4   7 222.195 96.5746  34
   6   4   7 253.989 104.500  15
   6  -4   8 2259.37 146.004  30
   6  -4   8 2349.71 153.402  21
   6   5 -12 4955.03 291.744  12
   6   5 -12 5791.75 320.395  27
   6  -5 -12 5772.40 299.416  10
   6   5 -12 5632.55 299.969  10
   6   5 -12 5471.64 303.610  17
   6   5 -11 100.639 101.508  12
   6   5 -11 204.465 126.560  27
   6  -5 -11 112.092 100.090  10
   6   5 -11 98.4047 104.618  10
   6   5 -10 1562.95 233.207  27
   6   5 -10 1060.48 152.269  28
   6  -5 -10 1360.62 201.978  10
   6   5 -10 1166.69 191.631  10
   6  -5  -9 1553.90 220.980  10
   6   5  -9 1805.53 229.740  10
   6   5  -8 17628.0 891.221  28
   6  -5  -8 17369.8 887.232  10
   6   5  -8 18184.1 898.704  10
   6   5  -8 16379.8 1413.61  18
   6  -5  -8 17387.9 1443.57  18
   6   5  -7 6486.35 453.820  12
   6  -5  -7 7419.67 878.565  18
   6   5  -7 5597.74 804.292  18
   6   5  -7 6597.11 463.641  28
   6  -5  -7 5875.92 429.424  10
   6   5  -7 6449.61 443.344  10
   6   5  -6 45256.1 1890.29  19
   6   5  -6 44767.9 1889.90  12
   6   5  -6 43676.4 2526.36  18
   6  -5  -6 45335.8 2552.58  18
   6   5  -6 45744.6 1912.95  28
   6   5  -6 43034.5 1899.67  27
   6  -5  -6 46024.2 1892.73  10
   6   5  -6 43773.6 1882.18  10
   6   5  -5 11445.9 654.466  19
   6  -5  -5 11352.8 621.353  20
   6   5  -5 13046.6 640.838  20
   6   5  -5 11953.9 647.343  12
   6   5  -5 11862.6 660.693  17
   6   5  -5 11150.5 1068.74  18
   6  -5  -5 11414.3 650.163  17
   6  -5  -5 9902.71 1011.45  18
   6   5  -5 12026.8 665.028  28
   6   5  -5 12087.3 669.970  27
   6  -5  -5 10658.5 623.703  10
   6   5  -5 11314.7 633.505  10
   6  -5  -4 1002.99 159.337  24
   6  -5  -4 1155.16 169.068  20
   6   5  -4 758.468 154.434  20
   6   5  -4 629.704 158.121  12
   6   5  -4 884.214 173.498  17
   6  -5  -4 721.764 162.772  17
   6  -5  -4 787.978 307.045  18
   6   5  -4 440.049 276.365  18
   6   5  -4 820.674 160.157  11
   6   5  -4 684.876 162.001  27
   6  -5  -3 45035.5 1814.33  22
   6   5  -3 43770.3 1816.10  26
   6  -5  -3 41614.6 1778.30  24
   6   5  -3 42542.4 1765.69  20
   6  -5  -3 42595.8 1766.06  20
   6   5  -3 43117.8 1807.85  19
   6  -5  -3 40882.3 1749.40  29
   6   5  -3 40247.9 1782.18  27
   6   5  -3 42634.0 1802.03  28
   6   5  -3 43370.8 1791.15  17
   6  -5  -3 41627.3 1781.17  17
   6   5  -3 44688.0 2371.91  18
   6  -5  -3 42823.1 2329.64  18
   6  -5  -3 43094.5 1789.89  30
   6   5  -3 40951.4 1767.49  12
   6   5  -3 43927.2 1796.88  11
   6  -5  -2 6339.30 432.687  30
   6   5  -2 6463.47 438.367  28
   6  -5  -2 5952.60 414.239  29
   6  -5  -2 6692.55 444.988  24
   6   5  -2 5807.56 427.024  26
   6   5  -2 7319.66 461.456  19
   6   5  -2 6123.26 420.333  17
   6  -5  -2 6363.86 424.752  17
   6   5  -2 7123.40 422.292  34
   6  -5  -2 7158.35 422.165  34
   6   5  -2 6490.52 438.052  11
   6   5  -2 6408.57 444.552  13
   6  -5  -1 1848.59 223.359   4
   6   5  -1 2287.24 230.029  34
   6  -5  -1 2200.21 228.579  34
   6  -5  -1 2297.47 248.090  30
   6  -5  -1 1847.42 233.073  29
   6   5  -1 1768.78 226.516  11
   6  -5  -1 1899.59 216.007  25
   6   5  -1 2028.86 251.643  25
   6  -5  -1 1558.59 224.787  24
   6   5  -1 2097.87 232.079  21
   6  -5  -1 2064.53 232.738  21
   6  -5  -1 2035.76 240.886  22
   6   5  -1 1908.60 229.639  19
   6  -5  -1 1738.83 220.260  15
   6   5  -1 1820.11 233.456  13
   6  -5  -1 2566.52 239.909  36
   6   5  -1 1986.67 220.093  36
   6  -5   0 603.287 155.091  15
   6   5   0 769.199 170.994  13
   6  -5   0 526.302 160.974  24
   6   5   0 666.692 184.528  25
   6   5   0 1102.91 352.018  23
   6  -5   0 540.866 282.158  23
   6   5   0 532.311 145.000  19
   6  -5   0 651.331 166.901  21
   6   5   0 435.367 141.496  21
   6  -5   0 405.164 133.922  22
   6   5   0 707.332 177.003  29
   6   5   0 480.402 139.780  34
   6  -5   0 664.440 163.303  34
   6  -5   0 585.403 163.576   4
   6  -5   0 369.256 130.966  36
   6   5   0 511.640 145.450  36
   6  -5   1 990.063 197.855  15
   6   5   1 691.008 183.858  25
   6  -5   1 1153.07 358.613  23
   6   5   1 588.992 332.700  23
   6  -5   1 1090.46 214.477  24
   6  -5   1 912.071 181.439  21
   6   5   1 955.897 179.806  21
   6  -5   1 712.517 164.975  22
   6   5   1 780.858 179.038  29
   6   5   1 1170.01 186.601  34
   6  -5   1 1072.46 187.513  34
   6  -5   1 1380.31 207.279   4
   6  -5   1 879.121 169.010  36
   6   5   1 592.266 163.998  36
   6  -5   1 774.531 292.104  37
   6   5   1 1373.56 388.284  37
   6   5   2 26407.8 1256.68  14
   6   5   2 26854.2 1249.27  13
   6   5   2 24865.8 1198.13  29
   6  -5   2 23191.4 1739.79  23
   6   5   2 26409.9 1820.66  23
   6   5   2 25551.9 1201.50  24
   6  -5   2 26986.0 1226.67  21
   6   5   2 26660.1 1229.31  21
   6  -5   2 24618.6 1180.35  22
   6   5   2 26790.0 1209.10  34
   6  -5   2 27666.3 1215.90  34
   6  -5   2 26126.6 1215.30   4
   6  -5   2 27046.1 1207.27  36
   6   5   2 27008.2 1201.02  36
   6  -5   2 24635.7 1689.90  37
   6   5   2 23215.9 1658.93  37
   6  -5   3 17713.3 880.916  36
   6   5   3 17176.4 872.734  36
   6  -5   3 19204.3 1424.81  37
   6   5   3 17498.8 1376.88  37
   6  -5   3 18194.1 918.623  15
   6   5   3 17730.3 892.005  16
   6   5   3 16852.3 852.414  24
   6   5   3 14244.0 1337.35  23
   6  -5   3 16852.8 1419.03  23
   6  -5   3 16938.0 849.464  22
   6  -5   3 16465.5 886.666  21
   6   5   3 17892.5 907.798  21
   6   5   3 17835.3 929.423  14
   6  -5   3 17331.9 891.578   4
   6   5   3 19436.7 906.819  34
   6  -5   3 18188.2 895.192  34
   6   5   4 420.166 128.085  36
   6   5   4 173.641 125.378  16
   6  -5   4 411.790 141.202  21
   6   5   4 287.551 137.487  21
   6   5   4 27.7627 150.231  14
   6  -5   4 26.7109 144.547  15
   6  -5   4-24.7920 128.475   4
   6   5   4 120.551 137.540  34
   6  -5   4-24.1604 130.765  34
   6   5   5 12453.6 656.799  36
   6  -5   5 11703.5 652.486  36
   6  -5   5 12464.5 677.182  15
   6   5   5 11608.3 673.061  14
   6  -5   5 12906.5 684.288  21
   6   5   5 12364.0 678.503  21
   6   5   5 12537.9 664.571  34
   6  -5   5 12574.1 665.955  34
   6  -5   5 12422.9 669.512   4
   6  -5   6 11506.0 596.007   4
   6  -5   6 10894.1 587.752  36
   6   5   6 11172.3 587.205  36
   6   5   6 12048.3 604.835  34
   6  -5   6 11983.7 605.541  34
   6  -5   6 11450.3 605.861  21
   6   5   6 11878.0 613.863  21
   6  -5   7 164.517 92.1764  21
   6   5   7 159.020 92.7319  21
   6   5   7 269.847 89.3540  34
   6  -5   7 12.2497 75.9557  34
   6  -5   7 242.592 82.0553  36
   6   5   7 187.158 74.0714  36
   6  -5   7 173.696 82.4231   4
   6   5   7 242.229 100.949  15
   6  -5   8 429.675 62.4765  30
   6   6 -12 3312.00 199.628  10
   6   6 -12 3708.62 237.833  27
   6   6 -12 3243.78 213.306  12
   6   6 -12 3500.62 202.549  17
   6  -6 -11 2133.34 193.904  10
   6   6 -11 1752.83 187.245  10
   6   6 -11 2219.80 212.605  12
   6  -6 -10 8740.56 499.330  10
   6   6 -10 8901.48 511.704  10
   6   6 -10 8873.20 524.835  12
   6   6 -10 8577.49 484.948  28
   6  -6  -9 5471.20 397.122  10
   6   6  -9 6046.28 407.850  10
   6   6  -9 5008.33 384.359  28
   6   6  -8 101.439 242.044  18
   6  -6  -8 102.434 226.308  18
   6   6  -8 259.439 136.616  28
   6   6  -8 440.338 180.785  27
   6  -6  -8 166.601 121.648  10
   6   6  -8 358.461 149.471  10
   6  -6  -7 27531.7 1251.54  10
   6   6  -7 27322.7 1248.97  10
   6   6  -7 27844.1 1243.83  19
   6  -6  -7 28621.6 1883.52  18
   6   6  -7 26677.2 1832.54  18
   6   6  -7 27704.8 1285.07  28
   6   6  -7 27754.6 1285.22  27
   6   6  -7 26780.7 1266.94  12
   6  -6  -6 19986.6 942.872  10
   6   6  -6 19111.1 939.101  10
   6   6  -6 19323.0 953.920  19
   6  -6  -6 17861.2 1435.89  18
   6   6  -6 21296.8 1532.96  18
   6  -6  -6 19558.5 951.642   2
   6   6  -6 19750.8 977.553  28
   6   6  -6 19276.3 971.296  27
   6   6  -6 18739.5 952.786  12
   6  -6  -5 1510.91 203.960  10
   6   6  -5 1286.52 196.275  10
   6  -6  -5 1867.69 217.510  20
   6   6  -5 1501.85 198.844  20
   6   6  -5 1599.79 222.905  17
   6  -6  -5 1574.48 217.575  17
   6   6  -5 2115.81 465.274  18
   6  -6  -5 1285.99 374.778  18
   6   6  -5 1653.97 236.478  19
   6  -6  -5 1708.99 211.008   2
   6   6  -5 1490.59 221.180  12
   6   6  -5 1796.52 241.879  27
   6   6  -5 1725.42 233.571  28
   6   6  -4 2226.88 263.044  27
   6  -6  -4 1999.88 223.002  24
   6   6  -4 2792.29 251.425  20
   6  -6  -4 2217.05 253.159  22
   6  -6  -4 2264.99 233.535  20
   6  -6  -4 2794.59 263.151   3
   6  -6  -4 2492.63 231.917   2
   6   6  -4 1995.81 234.620  17
   6  -6  -4 2153.07 460.109  18
   6  -6  -4 2589.33 259.917  17
   6   6  -4 1730.88 420.954  18
   6   6  -4 1794.36 233.586  12
   6   6  -3 864.760 171.573  27
   6   6  -3 916.170 182.064  28
   6  -6  -3 632.660 151.906  24
   6   6  -3 815.824 186.544  26
   6  -6  -3 891.331 171.241  22
   6  -6  -3 781.690 153.900  20
   6   6  -3 1022.59 164.658  20
   6   6  -3 802.876 170.051  12
   6  -6  -3 1104.79 158.767   3
   6  -6  -3 1481.75 372.368  18
   6   6  -3 1153.35 195.488  19
   6   6  -3 932.371 175.580  17
   6  -6  -3 946.057 168.681  17
   6   6  -3 656.033 161.278  11
   6  -6  -2 8271.82 531.826  29
   6   6  -2 9896.04 580.431  28
   6  -6  -2 10277.4 591.679  22
   6  -6  -2 9397.56 567.352  24
   6   6  -2 9950.17 586.052  26
   6  -6  -2 10018.0 550.959  20
   6   6  -2 10219.1 584.264  19
   6  -6  -2 9490.70 552.606  17
   6   6  -2 10805.2 552.172  34
   6  -6  -2 9785.19 538.162  34
   6   6  -2 9552.41 574.904  11
   6   6  -1 28416.9 1369.80  11
   6   6  -1 30344.3 1389.07  13
   6   6  -1 28690.7 1373.49  26
   6  -6  -1 31825.1 1390.59  24
   6   6  -1 31817.9 1399.07  25
   6  -6  -1 29245.6 1375.95  22
   6  -6  -1 31860.9 1352.53  21
   6   6  -1 31512.8 1375.45  19
   6   6  -1 30046.3 1348.13  21
   6  -6  -1 31258.6 1330.98  36
   6   6  -1 31652.5 1332.05  36
   6  -6  -1 31468.8 1368.51   4
   6   6  -1 32443.0 1343.94  34
   6  -6  -1 31307.9 1335.84  34
   6   6   0 37956.0 1720.12  13
   6   6   0 38816.9 1705.25  29
   6   6   0 39424.0 1721.40  25
   6   6   0 44342.1 2350.50  23
   6  -6   0 37830.0 1675.61  21
   6   6   0 38423.9 1684.34  21
   6   6   0 39453.2 1684.22  19
   6  -6   0 40318.5 1719.73  22
   6  -6   0 40914.5 1668.67  36
   6   6   0 41790.4 1675.46  36
   6  -6   0 38267.9 1707.23  15
   6  -6   0 40263.3 1704.68   4
   6   6   0 41060.5 1676.40  34
   6  -6   0 40609.7 1671.37  34
   6   6   1 5042.12 409.726  13
   6   6   1 5012.20 391.130  29
   6  -6   1 4310.09 646.953  23
   6   6   1 4408.08 666.122  23
   6   6   1 4543.91 391.885  25
   6   6   1 5290.33 392.814  21
   6  -6   1 4677.33 384.815  22
   6  -6   1 4792.50 375.124  21
   6  -6   1 5737.23 387.731  36
   6   6   1 4737.26 355.743  36
   6  -6   1 4896.62 401.852  15
   6   6   1 5106.45 371.688  34
   6  -6   1 5081.22 370.297  34
   6  -6   1 5974.39 416.795   4
   6   6   2 619.945 187.270  14
   6   6   2 876.628 195.082  13
   6  -6   2 689.165 199.720  15
   6   6   2 516.886 153.942  29
   6  -6   2 592.222 308.787  23
   6   6   2 242.261 139.467  24
   6   6   2-101.013 223.859  23
   6  -6   2 868.477 175.036  22
   6  -6   2 465.749 155.881  21
   6   6   2 727.451 181.917  21
   6  -6   2 248.149 130.064  36
   6   6   2 604.192 160.003  36
   6  -6   2 975.910 320.442  37
   6   6   2 439.795 263.654  37
   6   6   2 554.338 157.001  34
   6  -6   2 597.781 152.116  34
   6  -6   2 1108.34 202.131   4
   6  -6   3 5119.14 393.296   4
   6  -6   3 5169.68 726.281  23
   6   6   3 3420.10 627.009  23
   6   6   3 3784.19 326.162  24
   6   6   3 4046.59 361.359  21
   6  -6   3 4952.07 382.214  21
   6  -6   3 4181.40 344.528  22
   6  -6   3 4552.96 353.182  36
   6   6   3 4442.49 354.621  36
   6  -6   3 4199.46 626.314  37
   6   6   3 4503.32 634.258  37
   6  -6   3 4777.82 392.824  15
   6   6   3 4192.89 391.257  14
   6   6   3 4645.18 366.171  34
   6  -6   3 5539.45 389.903  34
   6  -6   4 44728.2 1947.36   4
   6  -6   4 43938.3 1878.78  22
   6  -6   4 47008.7 1952.41  21
   6   6   4 46556.6 1955.23  21
   6   6   4 47332.2 1939.58  34
   6  -6   4 49159.6 1949.87  34
   6   6   4 44556.9 1912.82  16
   6  -6   4 47079.1 1973.61  15
   6  -6   4 45749.6 1927.72  36
   6   6   4 48384.2 1935.98  36
   6   6   4 46623.6 1986.34  14
   6  -6   5 4983.97 368.810  21
   6   6   5 4903.88 368.670  21
   6  -6   5 5235.29 379.152   4
   6   6   5 4494.17 345.461  34
   6  -6   5 4839.42 355.192  34
   6  -6   5 4651.11 346.743  36
   6   6   5 5004.47 352.484  36
   6   6   5 4967.47 378.205  14
   6   6   6 2269.74 213.793  34
   6  -6   6 2401.98 216.026  34
   6  -6   6 1733.95 195.429  36
   6   6   6 2122.46 201.229  36
   6   6   6 2089.90 218.172  21
   6  -6   6 1695.03 200.080  21
   6  -6   6 2410.53 229.794   4
   6  -6   7 62.0046 75.6750  21
   6   6   7-66.8529 76.4873  21
   6  -6   7 67.9063 76.3413   4
   6   6   7 125.801 94.1890  15
   6  -6   8 3634.89 185.414  30
   6   7 -12 13015.5 567.212  12
   6   7 -11 154.175 83.0145  10
   6   7 -11 388.749 119.073  12
   6   7 -11 316.405 136.046  27
   6   7 -11 161.374 93.7991  17
   6  -7 -11 50.9421 72.8443  17
   6  -7 -10 66.9805 97.8895  10
   6   7 -10 102.901 106.044  10
   6   7 -10 105.810 100.603  28
   6   7 -10 197.881 141.574  27
   6   7 -10 125.616 136.128  12
   6  -7  -9 1283.52 189.318  10
   6   7  -9 1489.21 200.849  10
   6   7  -9 1505.88 233.068  27
   6   7  -9 1210.91 199.759  28
   6   7  -9 1377.32 222.786  12
   6  -7  -8 21448.2 1009.60  10
   6   7  -8 20777.5 1006.78  10
   6   7  -8 21889.9 1056.52  12
   6   7  -8 21877.9 1057.23  28
   6   7  -8 21595.3 1061.40  27
   6  -7  -7 3002.31 295.765  10
   6   7  -7 4050.15 338.010  10
   6   7  -7 3748.38 328.309  19
   6  -7  -7 3545.69 330.487   2
   6   7  -7 3680.26 612.889  18
   6  -7  -7 2919.75 577.058  18
   6   7  -7 3660.23 339.019  12
   6   7  -7 4415.31 370.494  27
   6  -7  -6 197.469 120.493  10
   6   7  -6 199.590 120.131  10
   6   7  -6 276.815 138.142  19
   6   7  -6 166.899 125.499  17
   6  -7  -6 71.8259 120.350  17
   6  -7  -6 471.082 294.244  18
   6   7  -6 93.8861 189.344  18
   6  -7  -6 386.428 144.562   2
   6   7  -6 235.314 141.566  12
   6   7  -6 109.650 135.506  28
   6   7  -6 133.976 154.797  27
   6   7  -5 1526.43 218.345  17
   6  -7  -5 1159.45 193.409  17
   6   7  -5 1514.40 412.511  18
   6  -7  -5 1246.10 362.309  18
   6   7  -5 1449.12 222.124  19
   6  -7  -5 1395.43 202.921   2
   6   7  -5 1285.26 220.171  12
   6   7  -5 1650.34 237.855  27
   6   7  -4 621.403 170.253  26
   6  -7  -4 634.496 170.913  22
   6  -7  -4 662.970 145.158  20
   6   7  -4 643.527 140.979  20
   6  -7  -4 925.491 322.760  18
   6   7  -4 1266.97 349.816  18
   6   7  -4 678.488 156.222  17
   6  -7  -4 673.617 151.377  17
   6  -7  -4 747.409 160.597   3
   6  -7  -4 588.631 127.245   2
   6   7  -4 898.673 177.026  12
   6   7  -4 921.062 187.702  28
   6   7  -4 717.830 181.713  27
   6  -7  -4 768.048 167.183  30
   6  -7  -3 162.478 122.318  30
   6   7  -3 500.753 166.719  27
   6   7  -3 395.934 149.887  28
   6   7  -3 227.816 140.927  26
   6  -7  -3 198.242 121.097  24
   6  -7  -3 113.818 102.981  20
   6   7  -3 267.312 110.561  20
   6  -7  -3 174.252 121.159  22
   6  -7  -3 251.957 121.509  17
   6   7  -3 279.624 143.365  19
   6   7  -3 295.590 117.653  17
   6  -7  -3 302.003 116.543   3
   6   7  -3 306.526 136.376  12
   6   7  -3 222.046 128.058  11
   6   7  -2 13670.5 656.492  34
   6  -7  -2 13065.2 650.367  34
   6  -7  -2 13261.3 701.115  30
   6   7  -2 12966.5 696.441  28
   6  -7  -2 11672.0 680.560  24
   6   7  -2 12722.0 703.797  26
   6  -7  -2 12733.2 705.866  22
   6  -7  -2 11635.2 641.359  20
   6   7  -2 12474.0 655.592  20
   6   7  -2 13750.8 715.864  19
   6   7  -2 13103.1 710.850  11
   6  -7  -2 12044.4 637.440   3
   6   7  -1 18.8180 104.563  34
   6  -7  -1-18.8868 97.7987  34
   6   7  -1 131.622 140.373  13
   6   7  -1 233.403 119.010  28
   6  -7  -1-24.2218 123.504  30
   6   7  -1-25.9597 132.364  25
   6   7  -1 51.7137 135.896  26
   6  -7  -1 199.054 147.063  24
   6  -7  -1-55.6657 94.6154  36
   6   7  -1 118.965 119.407  19
   6   7  -1-25.6133 124.326  11
   6  -7  -1 166.053 124.677   4
   6   7   0 14824.9 812.495  29
   6   7   0 13958.8 812.417  25
   6   7   0 14852.7 787.688  21
   6  -7   0 16790.0 804.702  21
   6   7   0 15994.8 806.762  19
   6  -7   0 16255.4 841.457  22
   6  -7   0 14934.1 817.327  30
   6   7   0 17457.9 796.748  34
   6  -7   0 16386.5 787.042  34
   6  -7   0 16672.7 834.610   4
   6  -7   0 16290.7 779.402  36
   6   7   0 17157.6 787.731  36
   6   7   1 6396.82 470.417  13
   6   7   1 6810.05 452.855  29
   6  -7   1 5698.87 737.810  23
   6   7   1 6813.77 472.846  25
   6   7   1 5836.23 753.898  23
   6  -7   1 5476.66 414.024  21
   6   7   1 5818.47 422.681  21
   6  -7   1 5712.88 439.613  22
   6   7   1 6790.79 426.951  34
   6  -7   1 6045.94 408.940  34
   6  -7   1 6821.70 424.842  36
   6   7   1 7010.93 424.693  36
   6  -7   1 6065.92 444.701   4
   6   7   2 40480.3 1806.70  13
   6   7   2 39636.1 1746.79  29
   6   7   2 40175.0 2381.02  23
   6   7   2 41324.7 1767.92  24
   6  -7   2 37553.1 2318.79  23
   6  -7   2 43061.2 1770.18  21
   6   7   2 41348.9 1771.13  21
   6  -7   2 40659.4 1777.35  22
   6   7   2 44623.4 1762.68  34
   6  -7   2 42629.6 1751.32  34
   6  -7   2 42005.7 1811.36  15
   6  -7   2 41252.7 1794.48   4
   6  -7   2 41339.4 1743.05  36
   6   7   2 42247.7 1745.12  36
   6  -7   2 36767.6 2234.77  37
   6  -7   3 718.599 161.253  36
   6   7   3 642.020 153.773  36
   6  -7   3 950.887 322.139  37
   6   7   3 510.060 277.301  37
   6  -7   3 477.769 259.486  23
   6   7   3 784.768 294.220  23
   6  -7   3 750.158 164.068  21
   6   7   3 843.129 175.354  21
   6  -7   3 643.808 152.779  22
   6   7   3 467.002 178.105  14
   6  -7   3 709.334 191.983  15
   6  -7   3 580.525 179.596   4
   6   7   3 732.204 167.851  34
   6  -7   3 553.714 152.624  34
   6  -7   4 1547.15 235.649   4
   6   7   4 2403.26 256.517  21
   6  -7   4 2018.58 237.716  21
   6  -7   4 1685.39 201.009  22
   6   7   4 2245.44 272.070  14
   6   7   4 2009.13 234.617  16
   6  -7   4 2096.60 231.522  36
   6   7   4 1945.64 223.589  36
   6   7   4 2169.71 232.314  34
   6  -7   4 1559.01 210.349  34
   6  -7   5 19.1450 113.154  21
   6   7   5-59.5052 117.233  21
   6  -7   5-21.8261 129.000   4
   6   7   5-22.1805 124.849  14
   6   7   5-18.3069 97.6196  34
   6  -7   5 18.3320 94.9199  34
   6  -7   5-18.0884 87.7997  36
   6   7   5-70.0991 99.9010  36
   6  -7   6 29275.4 1235.51  36
   6   7   6 27380.3 1219.36  36
   6   7   6 29889.6 1237.96  34
   6  -7   6 30648.5 1242.37  34
   6  -7   6 32076.1 1283.97   4
   6  -7   6 30299.6 1244.03  21
   6   7   6 30832.5 1256.77  21
   6  -7   7 1157.92 130.554   4
   6   7   7 1285.27 139.364  15
   6  -7   7 888.786 96.6194  21
   6   8 -12 2141.63 150.685  27
   6   8 -12 1592.39 132.710  12
   6   8 -11 7662.64 410.678  27
   6   8 -11 7425.42 402.482  12
   6   8 -11 6377.88 337.863  17
   6   8 -10 12282.3 591.087  10
   6   8 -10 12200.8 619.529  28
   6   8 -10 13142.4 661.876  27
   6   8 -10 12249.2 644.080  12
   6   8 -10 11668.2 592.631  17
   6  -8 -10 11985.8 598.219  17
   6  -8  -9 143.247 107.301  10
   6   8  -9 384.310 125.829  10
   6   8  -9 72.0808 130.139  12
   6   8  -9 186.040 132.763  28
   6   8  -9 244.424 149.593  27
   6  -8  -8 1571.85 201.046  10
   6   8  -8 1576.73 203.176  10
   6   8  -8 1673.01 252.234  27
   6   8  -8 1710.79 255.679  12
   6  -8  -7 17671.6 892.391  10
   6   8  -7 19002.9 905.814  10
   6   8  -7 18236.4 919.790  19
   6  -8  -7 19088.9 949.329   2
   6  -8  -7 18236.2 1397.83  18
   6   8  -7 18695.4 915.112  17
   6  -8  -7 19277.6 924.272  17
   6   8  -7 20687.3 985.920  27
   6   8  -7 19821.4 971.154  12
   6   8  -6 1397.17 193.609  10
   6   8  -6 1725.56 219.303  17
   6  -8  -6 1551.92 205.567  17
   6   8  -6 2303.17 468.985  18
   6  -8  -6 1689.67 412.616  18
   6   8  -6 1573.02 228.857  19
   6  -8  -6 1734.83 231.641   2
   6   8  -6 1505.42 241.664  27
   6   8  -6 1264.67 226.821  12
   6   8  -5 9233.57 581.081  12
   6   8  -5 9723.82 595.468  19
   6   8  -5 9355.38 548.277  17
   6  -8  -5 8342.96 530.107  17
   6   8  -5 7772.04 864.669  18
   6  -8  -5 8366.20 878.226  18
   6  -8  -5 9253.98 548.607   2
   6  -8  -5 10194.2 581.541   3
   6   8  -5 10092.9 593.017  27
   6   8  -5 9984.79 601.390  28
   6  -8  -4 15042.8 780.406  30
   6   8  -4 14115.1 779.490  27
   6   8  -4 16198.9 816.817  28
   6  -8  -4 15944.7 804.307  22
   6   8  -4 14893.0 798.776  26
   6   8  -4 15303.5 733.599  20
   6  -8  -4 15374.1 735.552  20
   6   8  -4 14383.6 749.669  17
   6  -8  -4 14477.6 749.374  17
   6   8  -4 13389.1 1131.38  18
   6  -8  -4 12148.4 1084.04  18
   6  -8  -4 14788.4 739.597   2
   6   8  -4 14889.3 793.836  12
   6  -8  -4 16120.8 789.398   3
   6  -8  -3 569.429 165.428  30
   6   8  -3 483.688 153.842  27
   6   8  -3 583.174 164.380  28
   6   8  -3 515.130 173.279  26
   6  -8  -3 718.028 175.600  22
   6   8  -3 438.340 122.553  20
   6  -8  -3 663.375 139.376  17
   6   8  -3 658.313 165.600  19
   6  -8  -3 404.933 126.029   3
   6   8  -3 694.029 169.806  12
   6   8  -3 414.357 148.925  11
   6  -8  -2 12360.4 711.211  22
   6   8  -2 12578.5 652.178  20
   6   8  -2 13312.7 719.811  19
   6   8  -2 13078.5 717.266  26
   6   8  -2 13320.8 711.069  28
   6  -8  -2 12571.4 694.379  30
   6   8  -2 12374.1 706.519  11
   6  -8  -2 12646.3 656.708   3
   6   8  -1 18438.5 861.572  34
   6  -8  -1 18276.4 861.252  34
   6  -8  -1 18893.4 930.626  30
   6   8  -1 18306.5 935.487  25
   6   8  -1 18374.8 923.250  19
   6  -8  -1 19024.5 932.759   4
   6   8  -1 20413.4 970.194  13
   6   8  -1 18095.4 908.551  28
   6   8  -1 17619.0 930.597  26
   6   8   0 514.840 159.711  29
   6  -8   0 511.442 166.430  30
   6   8   0 1024.24 206.466  25
   6  -8   0 731.712 141.673  21
   6   8   0 622.118 146.857  21
   6  -8   0 652.724 175.071  22
   6   8   0 812.085 148.484  34
   6  -8   0 720.109 147.006  34
   6   8   0 754.202 167.890  19
   6  -8   0 736.015 186.060   4
   6  -8   0 428.911 129.265  36
   6   8   0 827.140 145.571  36
   6  -8   1 12652.4 658.686  36
   6   8   1 13379.2 666.200  36
   6  -8   1 13316.2 686.045  21
   6  -8   1 12548.0 724.585  22
   6   8   1 12972.7 684.627  21
   6   8   1 12667.7 696.618  29
   6   8   1 13096.5 670.557  34
   6  -8   1 12460.1 660.919  34
   6  -8   1 13508.1 734.635   4
   6   8   1 12762.2 737.598  13
   6   8   2 3174.19 331.577  13
   6   8   2 2832.67 510.953  23
   6  -8   2 2817.05 271.692  21
   6   8   2 2597.72 268.396  21
   6  -8   2 2840.52 297.756  22
   6  -8   2 3146.54 273.055  36
   6   8   2 2776.04 253.795  36
   6   8   2 2995.83 271.190  34
   6  -8   2 2604.74 253.522  34
   6  -8   2 2404.47 298.276   4
   6   8   2 2419.40 259.525  29
   6  -8   3 3632.50 298.712  36
   6   8   3 3818.86 296.468  36
   6  -8   3 3565.33 303.736  21
   6   8   3 3191.89 298.415  21
   6  -8   3 2913.06 292.491  22
   6   8   3 3549.40 296.300  34
   6  -8   3 3197.63 283.126  34
   6  -8   3 3554.37 339.533   4
   6   8   3 3604.68 349.782  14
   6  -8   4 29548.8 1266.63  36
   6   8   4 28769.6 1256.25  36
   6   8   4 29426.1 1287.69  16
   6   8   4 29652.4 1269.99  34
   6  -8   4 29771.3 1267.45  34
   6  -8   4 28540.6 1320.28   4
   6   8   4 30565.8 1350.03  14
   6  -8   4 29187.8 1274.46  21
   6   8   4 29173.8 1283.95  21
   6  -8   4 28359.8 1267.45  22
   6  -8   5 6368.53 374.122  21
   6   8   5 5697.68 369.589  21
   6   8   5 6125.67 409.228  14
   6   8   5 6331.62 370.417  34
   6  -8   5 5403.59 351.772  34
   6  -8   5 6559.66 419.693   4
   6  -8   5 5447.11 352.556  36
   6   8   5 5545.52 350.194  36
   6  -8   6 80.4526 105.585   4
   6  -8   6 10.8296 72.3969  21
   6   8   7 20.2566 74.2058  15
   6  -8   7 117.241 71.0406   4
   6   9 -12 1073.32 94.6197  27
   6   9 -12 972.905 87.9636  12
   6   9 -11 11383.0 501.411  12
   6   9 -11 10866.7 498.527  27
   6   9 -10 4279.45 317.504  12
   6   9 -10 4235.49 320.923  27
   6   9 -10 4005.20 297.307  28
   6   9  -9 1160.87 162.015  10
   6   9  -9 1382.54 175.185  17
   6   9  -9 1433.14 219.389  12
   6   9  -9 1792.34 234.280  27
   6   9  -9 1455.33 217.952  28
   6  -9  -8 6986.09 429.927  10
   6   9  -8 8048.04 453.653  10
   6   9  -8 7404.71 450.602  19
   6   9  -8 8024.19 511.908  12
   6   9  -8 7706.72 455.383  17
   6  -9  -8 7365.06 453.004  17
   6  -9  -8 6962.30 482.777   2
   6   9  -8 8193.93 515.671  27
   6   9  -7 13994.5 756.334  19
   6   9  -7 15763.6 808.802  12
   6  -9  -7 13973.0 730.726  17
   6  -9  -7 14481.7 782.499   2
   6   9  -7 15403.7 802.742  27
   6   9  -6 2732.50 291.714  19
   6  -9  -6 2428.34 250.433  17
   6   9  -6 3066.20 324.006  12
   6  -9  -6 2553.29 275.649   2
   6   9  -6 2741.31 298.955  27
   6   9  -5 26.2406 142.059  26
   6   9  -5 81.1286 129.145  12
   6   9  -5 329.648 160.596  19
   6  -9  -5 78.5039 158.353  18
   6  -9  -5 221.295 111.971  17
   6  -9  -5 252.142 126.705   3
   6  -9  -5 202.325 126.709   2
   6   9  -5 497.835 167.352  28
   6   9  -5 130.417 145.071  27
   6   9  -4 6478.78 453.474  27
   6   9  -4 6476.23 460.760  28
   6   9  -4 6483.71 463.461  26
   6  -9  -4 6765.50 462.234  22
   6   9  -4 6304.04 391.471  20
   6   9  -4 5975.41 447.171  12
   6  -9  -4 5500.13 389.130  17
   6  -9  -4 6339.81 405.875   2
   6  -9  -4 6686.48 447.979   3
   6  -9  -3 20899.6 1000.36  22
   6   9  -3 19891.9 988.094  26
   6   9  -3 21242.8 1010.90  19
   6  -9  -3 20933.3 980.629  30
   6   9  -3 20520.9 1005.25  11
   6   9  -3 18242.1 967.109  12
   6   9  -3 18173.1 953.687  27
   6   9  -3 19754.6 983.239  28
   6  -9  -3 19787.9 953.497   3
   6  -9  -2 13562.3 753.861  22
   6   9  -2 14533.4 768.382  25
   6   9  -2 12893.2 738.062  19
   6  -9  -2 13647.6 732.962  30
   6   9  -2 14366.4 746.687  28
   6   9  -2 13841.4 752.678  26
   6  -9  -2 12735.0 692.481   3
   6   9  -1 23158.7 1029.70  20
   6  -9  -1 23762.8 1129.38  22
   6   9  -1 23425.0 1097.23  19
   6  -9  -1 23860.4 1106.63  30
   6  -9  -1 22194.8 1014.04  34
   6   9  -1 23863.7 1115.78  25
   6   9  -1 21136.4 1064.05  28
   6  -9   0 3492.58 298.521   5
   6  -9   0 4946.08 385.609  30
   6   9   0 4528.04 360.495  29
   6   9   0 3985.84 365.620  25
   6   9   0 4667.09 359.412  19
   6   9   0 3940.11 361.266  11
   6   9   0 4373.78 375.690  13
   6   9   0 4119.08 304.208  34
   6  -9   0 3842.12 300.090  34
   6  -9   0 3829.14 357.971   4
   6   9   1 200.780 159.821  13
   6   9   1 315.810 136.924  29
   6  -9   1 158.549 141.422  30
   6  -9   1 293.143 163.355   4
   6  -9   1 406.733 119.015   5
   6   9   1 522.088 128.547  21
   6  -9   1 581.024 181.947  22
   6   9   1 285.046 119.543  19
   6   9   1 438.088 122.612  34
   6  -9   1 402.275 115.998  34
   6  -9   1 216.778 95.7094  36
   6   9   1 282.846 109.902  36
   6  -9   2 12890.2 659.113  36
   6   9   2 14172.4 671.939  36
   6  -9   2 12938.9 666.726   5
   6   9   2 12598.0 675.997  21
   6  -9   2 14447.7 753.592  22
   6  -9   2 13249.2 737.627   4
   6   9   2 12893.4 742.512  13
   6   9   2 13204.3 667.833  34
   6  -9   2 12923.8 661.035  34
   6  -9   3 3719.14 291.885  36
   6  -9   3 3443.90 278.943   5
   6  -9   3 3720.58 351.839   4
   6   9   3 3807.19 307.858  21
   6  -9   3 4592.78 353.596  22
   6   9   3 4081.91 300.266  34
   6  -9   3 3840.50 295.822  34
   6   9   3 4204.77 374.414  14
   6  -9   4 2005.83 250.822   4
   6   9   4 1708.76 191.433  21
   6  -9   4 1473.72 198.395  22
   6   9   4 1568.97 206.727  16
   6  -9   4 1767.96 181.912  34
   6  -9   4 1469.12 172.404  36
   6   9   4 1806.94 239.532  14
   6  -9   5 22879.8 1027.98   4
   6   9   5 21656.9 1009.61  14
   6  -9   6 3230.81 250.993   4
   6  -9   7 3701.94 216.894   4
   6   9   7 3317.02 209.556  15
   6  -9   7 3771.46 222.972  30
   6  10 -11 11893.8 549.737  27
   6  10 -10 3128.28 257.189  27
   6  10 -10 3008.75 245.724  28
   6  10 -10 2572.82 205.060  26
   6  10  -9 6863.25 445.063  27
   6  10  -9 6845.81 442.509  28
   6  10  -9 6696.21 405.954  26
   6  10  -8 205.561 148.850  28
   6  10  -8 360.828 161.306  27
   6 -10  -8 357.992 165.728   2
   6  10  -8 458.982 129.880  19
   6  10  -7 36348.7 1606.75  26
   6  10  -7 38280.1 1616.14  19
   6  10  -7 38631.3 1638.42  27
   6 -10  -7 36099.5 1618.50   2
   6  10  -6 375.598 160.017  26
   6 -10  -6 268.055 141.127   2
   6  10  -6 423.294 172.905  28
   6  10  -6 389.948 164.437  27
   6  10  -6 238.582 131.395  19
   6  10  -5 22800.8 1047.91  26
   6 -10  -5 19728.8 1022.94   3
   6  10  -5 20678.0 1028.33  27
   6  10  -5 22727.2 1068.52  28
   6 -10  -5 20795.7 1001.91   2
   6  10  -5 21745.1 1062.96  19
   6  10  -4 1206.09 226.007  26
   6 -10  -4 1357.25 208.406  22
   6  10  -4 1073.85 200.920  27
   6  10  -4 1080.94 211.133  28
   6 -10  -4 1089.84 194.289   3
   6 -10  -4 1287.41 176.588   2
   6  10  -3 156.508 133.041  26
   6 -10  -3-26.5228 139.435  22
   6 -10  -3 93.8830 109.979   3
   6 -10  -3 97.0485 127.558  30
   6  10  -3 130.310 132.926  28
   6  10  -3 251.075 150.905  19
   6  10  -2 3554.84 331.733  19
   6  10  -2 2813.40 307.365  26
   6  10  -2 2664.39 288.414  28
   6 -10  -2 3195.25 308.848  30
   6 -10  -2 2775.39 268.329   3
   6  10  -2 2922.30 304.526  25
   6 -10  -2 3066.44 322.539  22
   6 -10  -1 46824.4 1980.35  22
   6  10  -1 46577.0 1946.28  19
   6  10  -1 44163.9 1959.12  11
   6 -10  -1 45718.5 1940.26  30
   6 -10  -1 43915.0 1869.40   3
   6  10  -1 47914.3 1954.28  25
   6  10   0 14546.0 791.920  29
   6  10   0 16324.2 808.330  19
   6  10   0 15980.5 823.979  25
   6 -10   0 15399.1 823.887  30
   6  10   0 15157.0 834.680  11
   6  10   0 15612.9 843.814  13
   6 -10   0 16179.9 785.545   5
   6 -10   1 12535.0 657.764   5
   6 -10   1 13312.5 724.001  30
   6  10   1 12388.4 659.426  19
   6 -10   1 13661.3 744.023  22
   6  10   1 11965.1 663.879  29
   6  10   1 12580.8 732.430  13
   6 -10   2 3647.81 343.542  22
   6  10   2 3488.51 349.127  13
   6 -10   2 3325.30 281.390   5
   6 -10   2 3459.65 337.185  30
   6 -10   3 20593.4 998.358  22
   6  10   3 22209.5 1049.36  14
   6 -10   3 20390.0 938.616   5
   6  10   4 2077.07 245.739  14
   6  10   4 1904.86 214.942  16
   6 -10   4 1706.04 203.516  22
   6  10   5 6259.57 393.048  14
   6 -10   6-13.3703 93.3446  30
   6 -10   7 9296.04 428.804  30
   6 -10   7 10363.0 433.204   4
   6  10   7 9768.99 425.696  15
   6  11 -11 9260.41 428.945  27
   6  11 -10 214.265 115.398  27
   6  11 -10 201.219 97.2311  28
   6  11  -9 7117.99 432.488  27
   6  11  -9 7898.45 457.366  28
   6  11  -9 6438.07 379.989  26
   6  11  -8 4722.02 336.318  26
   6  11  -8 5133.63 336.520  19
   6  11  -8 4664.04 379.835  12
   6  11  -8 5080.89 377.949  27
   6 -11  -8 4405.96 358.838   2
   6  11  -7 798.519 168.369  26
   6  11  -7 600.238 181.154  12
   6 -11  -7 647.888 173.769   2
   6  11  -7 985.323 193.191  27
   6  11  -7 708.748 163.185  19
   6  11  -6 17598.1 862.709  26
   6  11  -6 18144.7 899.856  19
   6 -11  -6 17428.0 865.218   2
   6  11  -6 16951.2 871.530  27
   6  11  -6 17173.3 895.523  28
[truncated: 140,175 more chars]
